# Supplementary material for: Quantitative trait locus mapping combined with variant and transcriptome analyses identifies a cluster of gene candidates underlying the variation in leaf wax between upland and lowland switchgrass ecotypes
Source: Theor Appl Genet. 2021 Mar 24;134(7):1957–75. doi: 10.1007/s00122-021-03798-y (PMC8263549; doi:10.1007/s00122-021-03798-y)
Supplement: Supplementary file 14 — Supplementary Information 14 (XLSX 12 kb) [file 122_2021_3798_MOESM14_ESM.xlsx]

## Sheet: Sheet1
Table S1: Accessions together with their ecotype and subpopulation membership (from Lovell et al. 2021) used for nucleotide deletion analysis
Accession	Ecotype1	Subpopulation1
J591.B	lowland	Eastcoast
J001.A	lowland	Eastcoast_Admixed
J026.C	lowland	Eastcoast_Admixed
J027.B	lowland	Eastcoast_Admixed
J190.A	lowland	Gulfcoast
J496.C	lowland	Gulfcoast
J323.A	lowland	Gulfcoast_Admixed
J004.B	lowland	Texas
J005.A	lowland	Texas
J008.A	lowland	Texas
J008.B	lowland	Texas
J008.D	lowland	Texas
J013.C	lowland	Texas
J016.A	lowland	Texas
J016.B	lowland	Texas
J016.C	lowland	Texas
J016.D	lowland	Texas
J018.B	lowland	Texas
J018.C	lowland	Texas
J022.A	lowland	Texas
J022.C	lowland	Texas
J022.D	lowland	Texas
J041.A	lowland	Texas
J210.A	lowland	Texas
J211.A	lowland	Texas
J212.A	lowland	Texas
J216.A	lowland	Texas
J218.A	lowland	Texas
J222.A	lowland	Texas
J223.A	lowland	Texas
J226.A	lowland	Texas
J229.A	lowland	Texas
J230.A	lowland	Texas
J231.A	lowland	Texas
J235.A	lowland	Texas
J237.A	lowland	Texas
J238.A	lowland	Texas
J245.A	lowland	Texas
J246.A	lowland	Texas
J247.A	lowland	Texas
J249.C	lowland	Texas
J250.A	lowland	Texas
J250.B	lowland	Texas
J250.C	lowland	Texas
J251.A	lowland	Texas
J251.B	lowland	Texas
J251.C	lowland	Texas
J268.A	lowland	Texas
J270.A	lowland	Texas
J271.A	lowland	Texas
J272.A	lowland	Texas
J273.A	lowland	Texas
J276.A	lowland	Texas
J276.B	lowland	Texas
J279.A	lowland	Texas
J280.A	lowland	Texas
J293.A	lowland	Texas
J295.A	lowland	Texas
J296.A	lowland	Texas
J297.A	lowland	Texas
J300.A	lowland	Texas
J301.A	lowland	Texas
J306.A	lowland	Texas
J306.B	lowland	Texas
J311.A	lowland	Texas
J315.A	lowland	Texas
J316.A	lowland	Texas
J317.A	lowland	Texas
J318.A	lowland	Texas
J320.A	lowland	Texas
J321.A	lowland	Texas
J322.A	lowland	Texas
J330.A	lowland	Texas
J331.A	lowland	Texas
J341.A	lowland	Texas
J419.A	lowland	Texas
J419.B	lowland	Texas
J424.A	lowland	Texas
J441.A	lowland	Texas
J484.A	lowland	Texas
J484.B	lowland	Texas
J514.A	lowland	Texas
J535.A	lowland	Texas
J587.A	lowland	Texas
J587.B	lowland	Texas
J594.A	lowland	Texas
J610.A	lowland	Texas
J610.C	lowland	Texas
J215.A	lowland	Texas_Admixed
J219.A	lowland	Texas_Admixed
J240.A	lowland	Texas_Admixed
J294.A	lowland	Texas_Admixed
J305.A	lowland	Texas_Admixed
J319.A	lowland	Texas_Admixed
J324.A	lowland	Texas_Admixed
J170.A	upland	Eastcoast
J171.A	upland	Eastcoast
J172.A	upland	Eastcoast
J173.A	upland	Eastcoast
J175.A	upland	Eastcoast
J416.B	upland	Eastcoast
J425.A	upland	Eastcoast
J429.A	upland	Eastcoast
J430.A	upland	Eastcoast
J433.A	upland	Eastcoast
J433.B	upland	Eastcoast
J434.A	upland	Eastcoast
J455.A	upland	Eastcoast
J455.B	upland	Eastcoast
J515.C	upland	Eastcoast
J516.C	upland	Eastcoast
J517.A	upland	Eastcoast
J521.B	upland	Eastcoast
J521.C	upland	Eastcoast
J522.B	upland	Eastcoast
J522.C	upland	Eastcoast
J526.C	upland	Eastcoast
J527.C	upland	Eastcoast
J538.B	upland	Eastcoast
J538.C	upland	Eastcoast
J540.B	upland	Eastcoast
J540.C	upland	Eastcoast
J541.B	upland	Eastcoast
J542.A	upland	Eastcoast
J542.B	upland	Eastcoast
J574.A	upland	Eastcoast
J589.B	upland	Eastcoast
J592.A	upland	Eastcoast
J592.C	upland	Eastcoast
J597.A	upland	Eastcoast
J599.A	upland	Eastcoast
J601.A	upland	Eastcoast
J605.A	upland	Eastcoast
J605.B	upland	Eastcoast
J612.A	upland	Eastcoast
J612.C	upland	Eastcoast
J619.A	upland	Eastcoast
J037.A	upland	Midwest
J344.A	upland	Midwest
J348.A	upland	Midwest
J348.B	upland	Midwest
J348.C	upland	Midwest
J349.A	upland	Midwest
J350.C	upland	Midwest
J351.C	upland	Midwest
J352.A	upland	Midwest
J353.A	upland	Midwest
J353.C	upland	Midwest
J368.A	upland	Midwest
J368.B	upland	Midwest
J368.C	upland	Midwest
J380.B	upland	Midwest
J384.B	upland	Midwest
J386.A	upland	Midwest
J394.A	upland	Midwest
J421.A	upland	Midwest
J491.B	upland	Midwest
J581.C	upland	Midwest
J582.C	upland	Midwest
J536.B	upland	Midwest_Admixed
1 From Lovell et al. (2021)
