# Supplementary material for: Quantitative trait locus mapping combined with variant and transcriptome analyses identifies a cluster of gene candidates underlying the variation in leaf wax between upland and lowland switchgrass ecotypes
Source: Theor Appl Genet. 2021 Mar 24;134(7):1957–75. doi: 10.1007/s00122-021-03798-y (PMC8263549; doi:10.1007/s00122-021-03798-y)
Supplement: Supplementary file 15 — Supplementary Information 15 (XLSX 24055 kb) [file 122_2021_3798_MOESM15_ESM.xlsx]

## Sheet: AH-Pop1
Table S2: Paternal (AH), maternal (HA) and HH linkage maps of Pop1 and Pop2 generated with GBS-NPs identified using switchgrass AP13 genome assembly v2.0 (AP13V2) as reference, and the location of these NPs on switchgrass AP13 assembly v4.0 (AP13V4), switchgrass AP13 assembly v5.1 (AP13V51), Brachypodium distachyon assembly v3.0 (bdi), Oryza sativa assembly v7.0 (os), Sorghum bicolor assembly v3.…
Linkage_group	order1	SNP_name	genotypic_score (cM)	AP13V2	AP13V2_Pos	AP13V4	AP13V4_Pos	AP13V51_Chr	AP13V51_Pos	bdi	bdi_Pos	os	os_Pos	sbi	sbi_Pos	si	si_Pos	A00001A	A00001B	A00001C	A00001D	A00001E	A00001G	A00001H	A00001J	A00001K	A00001L	A00001N	A00001O	A00001P	A00002A	A00002B	A00002C	A00002D	A00002E	A00002F	A00002G	A00002H	A00002I	A00002J	A00002K	A00002L	A00002M	A00002N	A00002O	A00002P	A00002Q	A00003A	A00003B
lg1K	1	Tag_178r	0	Chr01b	1141493	Chr01K	1140994	Chr01K	826109	Bd1	42830509	Chr2	413486	Chr04	465694	scaffold_1	369492	H	H	-	A	H	H	H	A	A	A	H	H	A	A	A	A	H	H	H	H	A	A	A	-	H	H	H	A	A	A	-	-
lg1K	2	Tag_177r	0.2	Chr01b	670282	Chr01K	669783	Chr01K	376906	Bd3	35289	Chr2	4853	Chr04	54877	scaffold_1	76968	H	H	A	A	H	H	H	A	A	A	H	H	A	A	A	A	H	H	H	H	A	A	A	A	H	H	H	A	A	A	A	H
lg1K	3	Tag_2610r	0.3	Chr08a	67657885	Chr08N	69568117	Chr08N	48095270	Bd1	48963565	Chr10	2261971	Chr10	2324966	scaffold_9	34568608	H	H	A	A	H	H	H	A	A	A	-	H	A	A	A	A	H	H	H	H	A	A	A	A	H	H	H	A	-	A	A	H
lg1K	4	Tag_179r	0.4	Chr01b	1154290	Chr01K	1153791	Chr09K	18881267	Bd1	18941029	Chr3	7654138	Chr07	17699741	scaffold_2	36297239	H	H	A	A	H	H	H	A	A	A	H	H	A	A	A	A	H	H	H	H	A	A	A	A	H	H	H	A	A	-	A	H
lg1K	5	Tag_183r	1.8	Chr01b	1773312	Chr01K	1772813	Chr01K	1575482	N/A	N/A	N/A	N/A	N/A	N/A	scaffold_1	9696870	H	H	A	A	H	H	H	A	A	A	H	H	A	A	A	A	H	H	H	H	A	A	A	A	A	H	-	A	A	A	A	H
lg1K	6	Tag_188r	2.6	Chr01b	2988628	Chr01K	2988129	Chr01K	1999130	Bd3	1324183	Chr2	1187441	Chr04	1602201	scaffold_1	9265449	H	H	A	A	H	H	H	A	A	A	H	H	A	A	A	H	H	H	H	H	A	-	-	-	A	H	-	A	-	A	A	H
lg1K	7	Tag_194r	3.4	Chr01b	3225082	Chr01K	3224583	Chr01K	2258041	Bd3	1529865	Chr2	1317572	Chr04	1962628	scaffold_1	9012762	H	H	A	A	H	H	H	A	A	A	H	H	A	A	A	H	H	H	H	H	A	A	A	A	A	H	H	A	A	A	-	H
lg1K	8	Tag_193	4.4	Chr01b	3177489	Chr01K	3176990	Chr01K	2206851	N/A	N/A	N/A	N/A	N/A	N/A	N/A	N/A	H	H	A	A	H	H	H	A	A	A	H	H	A	A	A	H	H	H	H	H	A	A	-	-	A	H	-	A	A	A	A	-
lg1K	9	Tag_197	5.1	Chr01b	3407298	Chr01K	3406799	Chr01K	2432335	Bd3	1685780	Chr2	1459281	Chr04	2140379	scaffold_1	8784935	H	H	A	A	H	H	H	A	A	A	H	H	A	A	A	H	H	H	H	H	-	A	A	A	A	H	H	A	A	A	A	H
lg1K	10	Tag_198	5.3	Chr01b	3435350	Chr01K	3434851	Chr01K	2460645	N/A	N/A	N/A	N/A	Chr06	7738358	scaffold_1	8742484	H	H	A	A	H	H	H	A	A	A	-	-	A	A	A	H	H	H	H	H	H	A	A	A	A	H	H	A	A	-	A	-
lg1K	11	Tag_199r	6	Chr01b	3533343	Chr01K	3532844	Chr01K	2601611	N/A	N/A	N/A	N/A	N/A	N/A	scaffold_4	10231177	H	H	A	A	H	H	H	A	A	A	H	H	A	A	A	H	H	H	H	H	A	A	-	-	A	H	-	A	-	A	A	H
lg1K	12	Tag_3101r	6.5	scaffold_306	41171	scaffold_306	40672	Chr01K	2730046	Bd4	33541233	Chr8	1484554	Chr05	66403865	scaffold_2	27281900	H	H	A	A	H	H	H	A	A	A	H	H	A	A	A	H	H	H	H	H	A	A	A	A	A	H	H	A	A	A	A	H
lg1K	13	Tag_209r	7.4	Chr01b	4396934	Chr01K	4396435	Chr01K	3763020	Bd3	2509753	N/A	N/A	Chr04	3289631	scaffold_1	7905057	H	H	A	A	H	H	H	A	A	A	-	H	A	A	A	H	H	H	-	H	A	A	A	A	A	H	-	A	A	A	A	H
lg1K	14	Tag_203	8.5	Chr01b	4009203	Chr01K	4008704	Chr01K	3374715	Bd1	30228233	Chr2	2004092	Chr04	2831843	scaffold_1	8219993	H	H	A	A	H	H	H	A	A	A	H	H	A	A	A	H	H	H	H	H	H	A	A	A	A	H	H	A	A	A	A	H
lg1K	*14	Tag_202	8.5	Chr01b	3958868	Chr01K	3958369	Chr01K	3272109	Bd3	2077307	Chr2	1950725	Chr04	2760938	scaffold_1	8294815	H	-	A	-	H	H	H	A	A	A	-	-	A	A	A	H	-	H	-	H	H	A	A	A	A	H	H	A	A	-	A	H
lg1K	15	Tag_212	8.5	Chr01b	4476124	Chr01K	4475625	Chr01K	3859172	N/A	N/A	N/A	N/A	N/A	N/A	scaffold_1	7814137	H	H	A	A	H	H	H	A	-	A	H	H	A	A	A	H	H	H	H	H	H	-	-	A	A	H	H	A	A	A	A	H
lg1K	16	Tag_213	9.4	Chr01b	4533723	Chr01K	4533224	Chr01K	3957496	N/A	N/A	N/A	N/A	Chr04	3473393	scaffold_1	7762692	H	H	A	A	H	H	H	A	A	A	H	H	A	A	A	H	H	H	H	H	H	A	A	A	A	H	H	A	A	A	A	H
lg1K	17	Tag_216	9.7	Chr01b	4849228	Chr01K	4848729	Chr01K	4193982	Bd3	2872355	Chr2	2952899	Chr04	3680366	scaffold_1	7598420	H	-	A	A	H	H	H	A	A	A	H	H	A	A	A	H	H	H	H	H	A	A	A	A	A	-	H	A	A	A	A	H
lg1K	18	Tag_217r	11.2	Chr01b	4952616	Chr01K	4952117	Chr01K	4301584	N/A	N/A	N/A	N/A	N/A	N/A	scaffold_9	22186433	H	H	A	A	H	H	H	A	A	A	H	H	A	A	A	H	H	H	H	H	A	A	-	A	A	H	H	A	A	A	A	H
lg1K	19	Tag_222r	12	Chr01b	6509995	Chr01K	6509496	Chr01K	4621306	N/A	N/A	N/A	N/A	Chr04	3868133	scaffold_1	7280118	H	H	A	A	H	H	H	A	A	A	-	H	A	A	A	H	H	H	H	H	A	A	A	A	A	H	H	A	A	A	A	H
lg1K	20	Tag_224r	12.5	Chr01b	6579282	Chr01K	6578783	Chr01K	4690480	Bd3	3155958	Chr2	3267242	Chr04	3981394	scaffold_1	7182518	H	H	A	A	H	H	H	A	A	A	H	-	A	A	A	H	H	H	H	H	A	-	-	-	H	H	-	A	-	A	-	H
lg1K	21	Tag_226r	12.5	Chr01b	6674508	Chr01K	6674009	Chr01K	4786265	N/A	N/A	N/A	N/A	N/A	N/A	scaffold_9	56484527	H	H	A	A	H	H	H	A	A	A	H	-	A	A	A	H	H	H	H	H	A	A	A	A	A	H	H	A	A	A	A	H
lg1K	22	Tag_232r	13.9	Chr01b	7429782	Chr01K	7429283	Chr01K	5430831	Bd3	3796027	Chr6	27560131	Chr04	4626639	scaffold_1	6508688	H	H	A	A	H	H	H	A	A	A	H	H	A	A	A	H	H	H	H	H	-	A	A	A	A	H	H	A	A	A	A	H
lg1K	23	Tag_236r	15.3	Chr01b	8272012	Chr01K	8271513	Chr01K	6246891	N/A	N/A	Chr2	4415155	Chr04	5219176	scaffold_1	6021480	H	H	A	A	H	H	H	A	A	A	H	H	A	A	A	H	H	H	H	H	A	A	A	A	A	H	H	A	A	A	A	H
lg1K	*23	Tag_112r	15.3	Chr01a	69398847	Chr01N	69398348	Chr01K	6298696	Bd3	33889906	Chr2	4448122	Chr04	5256339	scaffold_1	5982246	H	H	A	A	H	H	H	A	A	A	H	H	A	A	A	H	H	H	H	H	A	A	A	A	A	H	H	A	A	A	A	H
lg1K	24	Tag_242r	16	Chr01b	9467596	Chr01K	9467097	Chr01K	7496127	Bd3	4793446	N/A	N/A	N/A	N/A	scaffold_1	5351242	H	H	A	A	H	H	H	A	A	A	H	H	A	A	A	H	H	H	H	H	A	A	A	-	A	H	-	A	A	A	A	-
lg1K	25	Tag_250	17.2	Chr01b	9809612	Chr01K	9809113	Chr01K	8056429	Bd3	5176048	Chr2	5276966	Chr04	6461664	scaffold_1	4900905	H	H	A	A	H	H	H	A	A	A	H	H	A	A	A	H	H	H	H	H	H	A	A	A	A	H	H	A	A	A	A	-
lg1K	26	Tag_246r	17.2	Chr01b	9713616	Chr01K	9713117	Chr01K	7972705	N/A	N/A	N/A	N/A	Chr04	6409096	scaffold_1	4997417	H	H	A	A	H	H	H	A	A	A	H	H	A	A	A	H	H	H	H	H	A	A	A	A	A	H	H	A	A	A	A	H
lg1K	*26	Tag_247r	17.2	Chr01b	9717244	Chr01K	9716745	Chr01K	7976333	Bd3	5118168	Chr4	23221736	N/A	N/A	scaffold_1	4973451	H	H	A	A	H	-	H	A	A	A	H	H	A	A	A	H	H	H	H	H	A	-	-	-	A	H	-	A	-	-	-	-
lg1K	27	Tag_251r	17.4	Chr01b	9823213	Chr01K	9822714	Chr01K	8069866	N/A	N/A	N/A	N/A	Chr04	11196631	scaffold_1	4888061	H	H	A	A	H	H	H	A	A	A	H	-	A	A	A	H	H	H	H	H	A	A	A	A	A	H	H	A	A	A	A	H
lg1K	28	Tag_40r	17.6	Chr01a	9123348	Chr01N	9122849	Chr01K	8163281	N/A	N/A	N/A	N/A	Chr04	2800045	scaffold_7	34223088	H	H	A	A	H	H	H	A	A	A	H	H	A	A	A	H	H	H	H	H	A	A	A	A	A	H	H	A	A	A	A	H
lg1K	29	Tag_254r	18.6	Chr01b	10206733	Chr01K	10206234	Chr01K	8570970	Bd3	5498854	Chr2	5613345	Chr04	6839713	scaffold_1	4527788	H	H	A	A	H	H	H	A	A	A	H	H	A	A	A	H	H	A	H	H	A	A	A	A	A	H	-	A	A	A	-	-
lg1K	30	Tag_262r	19.3	Chr01b	12676637	Chr01K	12152339	Chr01K	9183032	N/A	N/A	N/A	N/A	Chr07	54774823	scaffold_5	12814937	H	H	A	A	H	H	H	A	A	A	H	H	A	A	-	H	H	A	H	H	A	A	A	A	A	H	-	A	A	A	A	H
lg1K	*30	Tag_261r	19.3	Chr01b	12572955	Chr01K	12256021	Chr01K	9349003	Bd3	6026876	Chr2	6073271	Chr04	7425691	scaffold_1	4030264	-	-	-	-	-	-	H	A	-	A	-	-	A	-	A	-	-	-	-	-	-	A	A	A	A	H	H	A	A	A	A	H
lg1K	31	Tag_313	21.6	Chr01b	25593929	Chr01K	13582652	Chr01K	11029803	Bd1	4409561	Chr3	32559224	Chr03	66151329	scaffold_9	14352879	H	H	A	A	H	H	H	A	A	A	H	H	A	A	A	H	H	A	H	H	H	A	A	A	A	H	H	A	A	H	A	H
lg1K	32	Tag_314r	21.6	Chr01b	25643093	Chr01K	13533488	Chr01K	10980495	N/A	N/A	Chr12	18213510	Chr07	54853130	scaffold_1	3053276	H	H	A	A	H	H	H	A	A	A	H	H	A	A	A	H	H	A	H	H	A	A	A	-	A	H	H	A	A	H	A	H
lg1K	33	Tag_315r	21.6	Chr01b	25643663	Chr01K	13532918	Chr01K	10979924	N/A	N/A	Chr10	4970026	Chr02	50289902	scaffold_1	3053335	H	H	A	A	H	H	H	A	A	A	H	H	A	A	A	H	H	A	H	H	A	A	A	A	A	H	H	A	A	H	A	H
lg1K	34	Tag_306r	22.3	Chr01b	25146829	Chr01K	14029752	Chr01K	11540618	Bd4	45101279	Chr2	25379703	Chr03	7883849	scaffold_1	2523042	H	H	A	A	H	A	H	A	A	A	-	-	-	A	A	H	H	A	H	H	A	A	A	A	A	H	H	A	A	H	A	H
lg1K	35	Tag_302	23.1	Chr01b	23982010	Chr01K	15194571	Chr01K	12415414	N/A	N/A	N/A	N/A	N/A	N/A	scaffold_1	1967454	H	H	A	A	H	A	H	A	A	A	H	H	A	A	A	H	-	A	H	H	-	A	-	A	A	H	-	A	A	-	A	H
lg1K	36	Tag_300r	23.3	Chr01b	23805546	Chr01K	15371035	Chr01K	13480275	Bd1	20786245	Chr7	21178459	Chr02	69807225	scaffold_2	42449526	H	H	A	A	H	A	H	A	A	A	H	H	A	A	A	H	H	A	H	H	A	A	-	-	-	H	-	-	-	H	-	H
lg1K	37	Tag_296r	23.5	Chr01b	23639316	Chr01K	15537265	Chr01K	13856109	Bd3	7512092	Chr2	8375547	Chr04	10549434	scaffold_1	1534596	H	H	A	A	H	A	H	A	A	A	H	H	A	A	A	H	H	A	H	H	A	A	A	A	A	H	-	A	A	H	A	H
lg1K	38	Tag_3078r	23.7	scaffold_1775	11683	scaffold_1775	11184	Chr01K	14091582	Bd1	67912338	Chr3	6995271	Chr01	72532841	scaffold_5	46740981	H	H	A	A	H	A	H	A	A	A	H	H	A	A	A	H	H	A	H	H	A	A	A	A	A	H	H	A	A	H	A	H
lg1K	39	Tag_279r	24.4	Chr01b	18139863	Chr01K	21036718	Chr01K	15156009	Bd3	7744241	Chr2	8805165	Chr04	11409196	scaffold_1	1185496	H	H	A	A	H	A	H	A	A	A	H	H	A	A	A	H	H	A	H	H	A	-	A	A	A	H	-	A	A	H	A	H
lg1K	40	Tag_326	24.9	Chr01b	27788186	Chr01K	27787687	Chr01K	15360417	Bd4	45135004	Chr3	10363722	Chr09	55286487	scaffold_7	31505358	H	H	A	A	H	A	H	A	A	A	H	H	A	A	A	H	H	A	H	H	A	A	A	A	A	H	H	A	A	H	-	H
lg1K	41	Tag_275	25.1	Chr01b	16417985	Chr01K	22758596	Chr09K	37493814	Bd1	5506771	Chr3	35288659	Chr03	33652838	scaffold_2	22921864	H	H	A	A	H	A	H	A	A	A	H	H	A	A	A	H	H	A	H	H	-	A	A	-	A	H	A	-	A	H	-	-
lg1K	42	Tag_325	25.3	Chr01b	27693386	Chr01K	27692887	Chr01K	15455223	Bd2	29811207	Chr5	13310794	Chr04	48713327	scaffold_1	1019156	H	H	A	A	H	A	H	A	A	A	H	H	A	A	A	H	H	A	H	H	A	A	A	A	A	-	A	A	A	-	A	-
lg1K	43	Tag_323r	27.1	Chr01b	27507785	Chr01K	27507286	Chr01K	15686307	N/A	N/A	N/A	N/A	N/A	N/A	scaffold_1	33158774	H	H	A	A	H	A	H	A	A	A	-	H	A	A	A	H	-	A	H	H	A	A	-	A	-	H	-	A	-	H	A	H
lg1K	44	Tag_322r	27.1	Chr01b	27507049	Chr01K	27506550	Chr01K	15687043	Bd3	1978661	N/A	N/A	Chr04	2623087	scaffold_6	20846809	H	H	A	A	H	A	H	A	A	A	H	H	A	A	A	H	H	A	H	H	A	A	A	A	A	H	H	A	A	H	A	H
lg1K	45	Tag_294	27.4	Chr01b	23293727	Chr01K	15882854	Chr01K	16969469	Bd3	8400242	Chr2	10156393	Chr04	14770839	scaffold_1	10797620	H	H	A	A	H	A	-	A	A	A	H	H	A	A	A	H	H	A	H	H	A	A	A	A	A	H	H	A	A	H	A	H
lg1K	46	Tag_2599	28.2	Chr08a	38800497	Chr08N	32753583	Chr08N	11925447	Bd2	32226426	Chr3	14289745	Chr02	74686278	scaffold_8	10458875	H	H	A	A	H	A	H	A	A	A	H	-	A	A	A	H	-	A	-	H	A	A	A	A	A	H	H	A	A	-	A	H
lg1K	47	Tag_358r	28.2	Chr01b	46669861	Chr01K	46669362	Chr01K	20335665	N/A	N/A	Chr3	19970726	Chr08	62516814	scaffold_3	13657291	H	H	A	A	H	A	H	A	A	A	H	H	A	A	A	H	H	A	H	H	H	A	A	A	A	H	H	-	A	H	A	H
lg1K	48	Tag_356r	28.2	Chr01b	46584998	Chr01K	46584499	Chr01K	20247362	Bd2	56042426	Chr2	11400642	Chr04	19793500	scaffold_1	12894350	H	H	A	A	H	A	H	A	A	A	H	H	A	A	A	H	H	A	H	H	A	A	A	A	A	H	H	A	A	H	A	H
lg1K	49	Tag_360r	28.7	Chr01b	46834251	Chr01K	46833752	Chr01K	20722025	N/A	N/A	Chr11	7009405	N/A	N/A	scaffold_8	17664101	H	H	A	A	H	A	H	A	A	A	H	H	A	A	A	H	H	A	H	H	A	-	-	-	-	-	-	A	-	-	-	-
lg1K	50	Tag_353r	28.7	Chr01b	43281306	Chr01K	43280807	Chr01K	22285399	N/A	N/A	Chr12	25822448	Chr04	1257598	scaffold_1	14325332	H	H	A	A	H	A	-	A	A	A	-	H	A	A	A	H	H	A	-	-	A	A	A	A	A	H	H	-	A	H	A	-
lg1K	51	Tag_354r	28.7	Chr01b	43730895	Chr01K	43730396	Chr01K	24562567	N/A	N/A	N/A	N/A	Chr07	3798578	scaffold_1	17623920	H	H	A	A	H	A	H	A	A	A	H	H	A	A	A	H	H	A	H	-	A	A	A	A	A	H	H	A	A	H	A	H
lg1K	52	Tag_343r	29	Chr01b	40624180	Chr01K	40623681	Chr01K	27913661	Bd3	3246298	Chr5	24864327	Chr10	3174080	scaffold_6	7136883	H	H	A	-	H	A	H	A	A	A	-	H	A	A	A	H	H	A	H	H	A	A	A	A	A	H	H	A	A	H	A	H
lg1K	53	Tag_330r	29.3	Chr01b	34603958	Chr01K	34603459	Chr01K	28971834	N/A	N/A	N/A	N/A	N/A	N/A	scaffold_3	20546689	H	H	A	A	H	A	H	A	A	A	H	H	A	A	A	H	H	A	H	H	A	-	-	-	-	-	H	-	A	H	A	H
lg1K	54	Tag_349r	29.5	Chr01b	42343645	Chr01K	42343146	Chr01K	29560273	Bd5	27300912	Chr4	34445355	Chr10	11113108	scaffold_3	964028	H	H	A	A	H	-	H	A	A	A	H	H	A	A	A	H	H	A	-	H	A	A	A	A	A	H	H	A	A	H	A	H
lg1K	55	Tag_421	29.7	Chr01b	63089551	Chr01K	63089052	Chr01K	29640320	N/A	N/A	Chr4	23604099	Chr01	4957435	scaffold_9	8579383	H	H	A	A	H	A	H	A	A	A	H	H	A	A	A	H	H	A	H	H	A	A	A	-	A	H	-	A	A	H	A	H
lg1K	56	Tag_342r	30.6	Chr01b	39422005	Chr01K	39421506	Chr01K	30449463	Bd3	45128106	Chr2	17506853	Chr04	47846856	scaffold_1	23771805	H	H	A	A	H	A	H	A	A	A	H	H	A	A	A	H	H	A	H	H	A	A	A	A	A	H	H	A	A	H	A	-
lg1K	*56	Tag_341r	30.6	Chr01b	39360987	Chr01K	39360488	Chr01K	30510468	N/A	N/A	N/A	N/A	Chr08	41499678	scaffold_2	39233172	H	H	A	A	H	A	H	A	-	A	H	H	A	A	A	H	H	A	H	-	A	A	A	A	A	H	H	A	A	H	A	-
lg1K	*56	Tag_348r	30.6	Chr01b	42063016	Chr01K	42062517	Chr01K	30286585	Bd3	45059305	Chr2	17430225	Chr04	47527004	scaffold_1	23682303	H	H	A	A	H	A	H	A	A	A	H	H	A	A	A	H	H	A	H	H	A	-	-	-	-	-	-	-	-	H	-	-
lg1K	*56	Tag_2278r	30.6	Chr06a	57769863	Chr06K	57769364	Chr01K	30174010	N/A	N/A	Chr2	17265708	Chr04	46851919	scaffold_1	23582160	H	H	A	A	H	A	H	A	A	A	H	H	A	A	A	H	H	A	H	H	A	A	A	A	A	H	H	A	A	H	A	H
lg1K	57	Tag_91r	30.7	Chr01a	44521292	Chr01N	44520793	Chr01K	30186652	Bd2	21215776	Chr2	17278992	Chr04	46917233	scaffold_1	23575504	H	H	A	A	H	A	H	A	A	A	H	H	A	A	A	H	H	A	H	H	A	A	A	A	A	H	H	A	A	H	A	H
lg1K	58	Tag_375r	31.6	Chr01b	55437163	Chr01K	55436664	Chr01K	33224240	Bd3	46245279	Chr2	18845868	Chr04	50669750	scaffold_1	25214708	H	H	A	A	H	A	H	A	A	A	H	H	A	A	A	H	H	A	H	H	A	A	A	A	A	H	H	A	A	H	A	H
lg1K	59	Tag_380r	32.1	Chr01b	56054248	Chr01K	56053749	Chr01K	33457451	N/A	N/A	Chr5	3062746	Chr04	51091761	scaffold_1	25512802	H	H	A	A	H	A	H	A	A	A	H	H	A	A	A	H	H	A	H	H	A	A	H	A	A	H	H	A	A	H	A	H
lg1K	*59	Tag_339r	32.1	Chr01b	38404405	Chr01K	38403906	Chr01K	33442313	N/A	N/A	N/A	N/A	N/A	N/A	scaffold_1	25506805	H	H	A	A	H	A	H	A	A	A	-	H	A	A	A	H	H	A	H	H	A	A	-	-	-	H	-	A	-	H	-	-
lg1K	60	Tag_381r	32.3	Chr01b	56084855	Chr01K	56084356	Chr01K	33495161	N/A	N/A	N/A	N/A	Chr04	51116828	scaffold_1	25532942	H	H	A	A	H	A	H	A	A	A	H	H	A	A	A	H	H	A	H	H	A	-	-	-	-	-	-	-	-	H	-	-
lg1K	61	Tag_382r	32.5	Chr01b	56965725	Chr01K	56965226	Chr01K	34301610	N/A	N/A	Chr2	26615262	Chr05	65313436	scaffold_5	37341454	H	H	-	A	H	A	H	A	A	A	H	H	A	A	A	H	H	A	H	H	A	A	H	-	A	H	H	A	A	H	A	-
lg1K	62	Tag_398r	33.2	Chr01b	60119923	Chr01K	60119424	Chr01K	34398517	Bd3	46858890	Chr2	19955388	Chr04	51951213	scaffold_1	26536849	H	H	A	A	H	A	H	A	A	A	H	H	A	A	A	H	H	A	H	H	A	A	H	A	A	H	H	A	A	H	A	H
lg1K	63	Tag_383	33.8	Chr01b	57145440	Chr01K	57144941	Chr01N	44321276	Bd3	46959418	Chr2	20028324	Chr04	52077411	scaffold_1	26682635	H	H	A	A	H	A	H	A	A	A	H	H	A	A	A	H	H	A	H	H	A	A	H	A	A	H	H	A	A	H	A	-
lg1K	64	Tag_384	34.7	Chr01b	57655130	Chr01K	57654631	Chr01K	35691787	Bd3	47484428	Chr2	20906461	Chr04	52842288	scaffold_1	27439919	H	H	A	A	H	A	H	A	A	A	H	H	A	A	A	H	H	A	H	H	A	A	H	A	A	H	H	A	A	H	-	H
lg1K	65	Tag_393r	38.1	Chr01b	59656394	Chr01K	59655895	Chr01K	38616563	Bd3	48422917	Chr2	22294937	Chr04	54399419	scaffold_1	28834912	H	H	A	A	H	A	H	A	A	A	H	H	A	A	A	H	H	A	H	H	A	A	H	A	A	A	H	A	A	H	A	H
lg1K	66	Tag_399r	39.4	Chr01b	60309581	Chr01K	60309082	Chr01K	39094718	Bd3	48732622	Chr2	22693088	Chr04	54877047	scaffold_1	29343015	H	H	A	A	H	A	H	A	A	A	H	H	A	A	A	H	H	A	H	H	A	A	H	A	A	A	H	A	A	H	A	H
lg1K	67	Tag_406r	40.8	Chr01b	61322178	Chr01K	61321679	Chr01K	39646887	N/A	N/A	N/A	N/A	N/A	N/A	scaffold_1	29750498	-	-	A	A	H	A	A	A	A	A	H	-	A	A	A	H	A	A	H	H	A	A	H	A	A	A	H	A	A	-	A	H
lg1K	68	Tag_407r	41	Chr01b	61464795	Chr01K	61464296	Chr01K	39784518	N/A	N/A	N/A	N/A	Chr04	55453668	scaffold_1	29795575	H	H	A	A	H	A	A	A	A	A	H	H	A	A	A	H	A	A	H	H	A	A	-	A	A	A	-	A	-	H	-	H
lg1K	69	Tag_403r	41	Chr01b	61188443	Chr01K	61187944	Chr01K	39990534	N/A	N/A	N/A	N/A	N/A	N/A	scaffold_5	35474972	H	H	A	A	H	A	A	A	A	A	H	H	A	A	A	H	A	A	H	H	A	A	H	A	A	A	H	A	A	H	A	H
lg1K	*69	Tag_404r	41	Chr01b	61189876	Chr01K	61189377	Chr01K	39991967	N/A	N/A	N/A	N/A	N/A	N/A	scaffold_2	1472665	H	H	A	A	H	A	A	A	A	A	H	H	A	A	A	H	A	A	H	H	A	A	H	A	A	A	H	A	A	H	A	H
lg1K	70	Tag_412r	41.7	Chr01b	62239931	Chr01K	62239432	Chr01K	40873663	N/A	N/A	N/A	N/A	Chr04	56318633	scaffold_1	30725857	H	H	A	-	H	A	A	A	A	-	H	H	A	A	A	H	A	A	H	H	A	A	H	A	A	A	H	A	A	H	A	H
lg1K	71	Tag_410r	41.7	Chr01b	61980743	Chr01K	61980244	Chr01K	40533477	Bd1	5622304	Chr3	31391624	Chr01	6415505	scaffold_1	30491046	H	H	A	A	H	A	A	A	A	A	H	H	A	A	A	H	A	A	H	H	A	-	-	-	-	-	-	-	-	H	-	-
lg1K	*71	Tag_411r	41.7	Chr01b	62141796	Chr01K	62141297	Chr01K	40775540	Bd5	15080777	Chr12	23328111	Chr06	38177924	scaffold_1	30644875	H	-	A	-	H	A	A	A	A	A	-	-	A	A	A	H	-	A	-	H	A	A	H	A	A	A	H	A	A	H	A	H
lg1K	72	Tag_419r	42.4	Chr01b	62840360	Chr01K	62839861	Chr01K	42338218	Bd4	23342039	Chr11	12039937	Chr05	64060380	scaffold_8	24389592	H	H	A	A	H	A	A	A	A	A	H	H	A	A	A	H	-	A	H	H	A	A	H	A	A	A	H	A	A	H	A	H
lg1K	73	Tag_416r	42.4	Chr01b	62799109	Chr01K	62798610	Chr01K	42294665	N/A	N/A	N/A	N/A	Chr02	70676577	scaffold_1	31756059	H	H	A	A	H	A	A	A	A	A	H	H	A	A	A	H	A	A	H	H	A	-	H	A	A	A	-	A	-	H	-	H
lg1K	*73	Tag_415r	42.4	Chr01b	62695225	Chr01K	62694726	Chr01K	41683745	Bd3	50046411	Chr2	24520695	Chr04	56545714	scaffold_1	31401192	H	H	A	A	H	A	A	A	A	A	H	H	A	A	A	H	A	A	H	H	A	A	H	A	A	A	H	A	A	H	A	H
lg1K	74	Tag_417r	42.5	Chr01b	62808529	Chr01K	62808030	Chr01K	42306570	N/A	N/A	Chr1	9730206	Chr03	55036198	scaffold_1	31764351	H	H	A	A	H	A	A	A	A	A	H	H	A	A	A	H	A	A	H	H	A	A	H	A	A	A	H	A	A	H	A	-
lg1K	75	Tag_414r	42.5	Chr01b	62625710	Chr01K	62625211	Chr01K	41637418	N/A	N/A	N/A	N/A	N/A	N/A	scaffold_9	49926795	H	H	A	A	H	A	A	A	A	A	H	H	A	A	A	H	A	A	H	H	A	A	H	A	A	A	H	A	A	H	A	H
lg1K	*75	Tag_413r	42.5	Chr01b	62523478	Chr01K	62522979	Chr01K	41044726	Bd3	49862996	Chr2	24279340	Chr04	56426505	scaffold_1	30827141	H	H	A	A	H	A	A	A	A	A	H	H	A	A	A	H	A	A	H	H	A	A	H	A	A	A	H	A	A	H	-	-
lg1K	76	Tag_423r	43.2	Chr01b	63550962	Chr01K	63550463	Chr01K	42952000	N/A	N/A	N/A	N/A	Chr04	57518383	scaffold_1	32271280	H	H	A	A	H	A	A	A	A	A	H	H	A	A	A	H	A	A	H	A	A	A	H	A	A	A	H	-	A	H	A	H
lg1K	77	Tag_428r	46	Chr01b	65100206	Chr01K	65099707	Chr01K	43844259	Bd3	51173589	Chr2	26040872	Chr04	63956323	scaffold_1	32847392	H	H	A	A	H	A	A	A	A	A	-	H	A	A	A	H	A	A	H	A	A	A	H	A	A	A	H	A	A	H	A	H
lg1K	78	Tag_429r	46.5	Chr01b	65360253	Chr01K	65359754	Chr01K	44160012	Bd5	21198134	N/A	N/A	N/A	N/A	scaffold_1	33098435	H	H	A	A	H	A	A	A	A	A	H	H	A	A	A	H	A	A	H	A	A	-	H	-	A	A	-	A	A	H	-	-
lg1K	79	Tag_430r	47.7	Chr01b	65641079	Chr01K	65640580	Chr01K	44494442	Bd3	51497954	Chr2	26505432	Chr04	63583285	scaffold_1	33281117	H	H	A	A	H	A	A	A	A	A	-	H	A	A	A	H	A	A	H	A	A	A	H	A	A	A	H	A	A	H	A	H
lg1K	80	Tag_435r	47.9	Chr01b	68923282	Chr01K	68922783	Chr01K	45401160	Bd3	52153511	Chr2	27083441	Chr04	62989151	scaffold_1	33898964	H	H	A	A	H	A	A	A	A	A	H	H	A	A	A	H	A	A	H	A	A	A	H	A	A	A	H	A	A	H	A	H
lg1K	81	Tag_433r	47.9	Chr01b	68279922	Chr01K	68279423	Chr01K	44664050	N/A	N/A	Chr2	26648818	Chr04	63429805	scaffold_1	33475824	H	H	A	A	H	A	A	A	A	A	H	H	A	A	A	H	A	A	H	A	A	A	H	A	A	A	H	A	A	H	A	H
lg1K	82	Tag_434r	47.9	Chr01b	68692667	Chr01K	68692168	Chr01K	44747955	N/A	N/A	Chr7	27426322	Chr10	4157268	N/A	N/A	H	H	A	A	H	A	A	A	A	A	-	H	A	A	A	H	A	A	-	A	-	A	H	A	A	A	H	A	A	-	A	H
lg1K	83	Tag_1331r	48.7	Chr04a	23671992	Chr04K	26347879	Chr01K	45664120	Bd3	19254	N/A	N/A	Chr02	6455023	scaffold_8	8487188	H	H	A	A	H	A	A	A	A	A	H	H	A	A	A	H	A	A	H	A	A	A	-	-	A	A	-	A	-	H	-	-
lg1K	84	Tag_436r	49	Chr01b	69096543	Chr01K	69096044	Chr01K	45741167	Bd3	52236166	Chr2	27348212	Chr04	62783307	scaffold_1	34209443	H	H	A	A	H	A	A	A	A	A	H	H	A	A	A	H	-	A	H	A	-	-	H	A	A	A	H	A	A	H	A	H
lg1K	85	Tag_438r	49.2	Chr01b	69946503	Chr01K	69946004	Chr01K	45834814	Bd3	52287035	Chr2	27416691	Chr04	62685404	scaffold_1	34286615	H	H	A	A	H	A	A	A	A	A	H	H	A	A	A	H	A	A	H	A	A	-	H	-	A	A	-	A	A	H	-	-
lg1K	*85	Tag_437r	49.2	Chr01b	69106334	Chr01K	69105835	Chr01K	45750959	N/A	N/A	N/A	N/A	Chr02	696166	scaffold_1	34235234	H	H	A	A	H	A	A	A	A	A	H	H	A	A	A	H	A	A	H	A	A	A	H	A	A	A	-	A	A	H	A	H
lg1K	86	Tag_440r	49.7	Chr01b	70167921	Chr01K	70167422	Chr01K	46078225	N/A	N/A	Chr6	13479986	Chr10	44576015	scaffold_9	5143880	H	H	A	A	H	A	A	A	A	A	H	H	A	A	A	H	-	A	H	A	A	A	-	A	A	A	-	-	-	H	-	-
lg1K	87	Tag_441r	50.2	Chr01b	70388323	Chr01K	70387824	Chr01K	46273182	N/A	N/A	Chr12	3695645	Chr07	37715580	scaffold_1	34587250	H	H	A	A	H	A	A	A	-	A	H	H	A	A	A	H	A	A	H	A	A	A	H	A	A	A	H	A	A	H	-	H
lg1K	88	Tag_448r	51.8	Chr01b	71311536	Chr01K	71311037	Chr01K	47637056	N/A	N/A	Chr6	13479824	Chr04	54937028	scaffold_9	5144052	H	H	A	A	H	A	A	A	A	A	H	H	A	A	A	H	A	A	H	A	A	A	-	A	A	A	-	A	A	H	-	H
lg1K	89	Tag_449r	51.9	Chr01b	71334465	Chr01K	71333966	Chr01K	47477077	Bd5	23077860	Chr4	29967575	Chr04	61823530	scaffold_1	35159481	H	H	A	A	H	A	A	-	A	A	H	H	A	A	A	H	A	A	H	A	A	A	H	A	A	A	H	A	A	H	A	H
lg1K	*89	Tag_447r	51.9	Chr01b	71266938	Chr01K	71266439	Chr01K	47594256	Bd3	53004986	Chr2	28584234	Chr04	61730779	scaffold_1	35284945	H	H	A	A	H	A	A	A	A	A	H	H	A	A	A	H	A	A	H	A	A	-	-	-	-	-	-	-	-	H	-	-
lg1K	90	Tag_451r	52	Chr01b	71466459	Chr01K	71465960	Chr01K	47756662	N/A	N/A	Chr7	23251595	Chr02	71471762	scaffold_2	44032745	H	H	A	A	H	-	-	A	A	A	H	-	A	-	A	H	A	A	H	A	A	A	H	A	A	A	H	A	A	H	A	H
lg1K	91	Tag_458r	52.5	Chr01b	71887501	Chr01K	71887002	Chr01K	48261822	Bd3	53369969	Chr2	29091566	Chr04	61197434	scaffold_1	35829817	H	H	A	-	H	A	A	A	A	A	H	H	A	A	A	H	A	A	H	A	A	A	H	A	A	A	H	A	A	H	A	H
lg1K	92	Tag_457r	52.5	Chr01b	71828900	Chr01K	71828401	Chr01K	48197650	Bd3	53304185	Chr2	29021733	Chr04	61273737	scaffold_1	35780733	H	H	A	A	H	A	A	A	A	A	-	H	A	A	A	H	A	A	H	A	-	A	H	A	A	A	-	A	A	H	A	H
lg1K	93	Tag_459r	52.5	Chr01b	71956317	Chr01K	71955818	Chr01K	48331917	Bd3	53425639	Chr12	11864657	Chr04	61133499	scaffold_1	35885156	-	H	-	A	H	A	A	A	A	A	H	-	A	A	A	H	H	A	H	A	A	A	H	A	A	A	H	A	A	H	A	H
lg1K	94	Tag_460r	53.5	Chr01b	72248405	Chr01K	72247906	Chr01K	48573813	N/A	N/A	N/A	N/A	Chr04	60918969	scaffold_1	36122274	H	-	A	A	H	A	A	A	A	A	-	H	A	A	A	H	A	A	H	A	A	A	H	A	A	A	H	A	A	-	A	H
lg1K	95	Tag_461r	53.8	Chr01b	72386501	Chr01K	72386002	Chr01K	48719213	Bd3	42953283	N/A	N/A	Chr04	60754995	scaffold_1	36225769	H	H	A	A	H	A	A	A	A	A	H	H	A	A	A	H	A	A	H	A	A	A	H	A	A	A	H	A	A	H	A	H
lg1K	*95	Tag_462r	53.8	Chr01b	72490612	Chr01K	72490113	Chr01K	48815796	Bd3	53744119	Chr2	29597908	Chr04	60702274	scaffold_1	36275589	H	H	A	A	H	A	A	A	A	A	H	H	A	A	A	H	A	A	H	A	A	A	H	A	A	A	H	A	A	H	A	H
lg1K	*95	Tag_463r	53.8	Chr01b	72565892	Chr01K	72565393	Chr01K	48874752	Bd3	53778187	Chr2	29671368	Chr04	60665347	scaffold_1	36312573	H	-	A	-	H	A	-	-	A	A	-	-	A	A	A	H	-	A	-	A	-	A	H	A	A	A	H	A	A	-	A	H
lg1K	*95	Tag_464r	53.8	Chr01b	72676700	Chr01K	72676201	Chr01K	48936873	Bd3	53834974	Chr2	29726691	Chr04	60624411	scaffold_1	36336957	H	H	A	A	H	A	A	A	A	A	H	-	A	A	A	H	A	A	H	A	A	A	H	A	A	A	H	A	A	H	A	H
lg1K	96	Tag_473r	54.4	Chr01b	74781930	Chr01K	74781431	Chr01K	50004830	Bd3	56421900	Chr2	30500347	Chr04	59622393	scaffold_1	37175036	H	H	A	-	H	A	-	A	A	A	H	-	A	A	A	H	-	A	H	A	A	A	H	A	A	A	A	A	A	H	A	H
lg1K	97	Tag_471r	54.4	Chr01b	74684987	Chr01K	74684488	Chr01K	49908465	Bd1	38715221	Chr6	15811612	Chr07	37238537	scaffold_1	37055146	H	H	A	A	H	A	A	A	A	A	H	H	A	A	A	H	A	A	H	A	A	A	H	A	-	A	A	-	A	H	A	-
lg1K	98	Tag_472r	54.4	Chr01b	74716048	Chr01K	74715549	Chr01K	49939425	Bd4	6653185	Chr2	30448066	Chr04	59677939	scaffold_1	37099620	H	H	H	-	H	A	A	-	A	A	H	-	-	A	A	H	A	A	H	-	A	A	H	A	A	A	A	A	A	H	A	H
lg1K	99	Tag_474r	54.8	Chr01b	74952382	Chr01K	74951883	Chr01K	50166715	Bd2	25734182	Chr2	2917659	Chr03	4653478	scaffold_1	37270590	H	H	A	A	H	A	A	A	A	A	H	H	A	A	A	H	A	A	H	A	A	A	H	-	A	A	-	A	-	H	A	-
lg1K	100	Tag_475r	55	Chr01b	75011903	Chr01K	75011404	Chr01K	50226236	Bd3	58799659	Chr2	30676166	Chr04	59475377	scaffold_1	37312905	H	H	A	A	H	A	A	A	A	A	H	H	A	A	A	H	A	A	H	A	A	-	-	-	A	A	A	A	A	H	-	-
lg1K	101	Tag_478r	55.2	Chr01b	75235859	Chr01K	75235360	Chr01K	50700971	Bd3	58680768	Chr2	30861647	Chr04	59225439	scaffold_1	37525816	H	H	A	A	H	A	A	A	A	A	H	H	A	A	A	H	A	A	H	A	A	A	H	A	A	A	A	A	A	H	A	H
lg1K	102	Tag_480r	56.4	Chr01b	75732264	Chr01K	75731765	Chr01K	51308623	Bd3	58323385	Chr2	31298327	Chr04	58582559	scaffold_1	37962041	H	H	A	A	H	A	A	A	A	A	H	H	A	A	A	H	A	A	H	A	A	A	H	A	A	A	A	A	A	H	A	H
lg1K	103	Tag_355r	56.4	Chr01b	44235857	Chr01K	44235358	Chr01K	51678114	N/A	N/A	N/A	N/A	Chr04	58209197	scaffold_1	38315276	H	H	A	A	H	A	A	A	A	A	H	H	A	A	A	H	A	A	H	A	A	A	-	A	A	A	A	-	A	H	A	H
lg1K	104	Tag_2366r	56.4	Chr06b	10860266	Chr06N	10859767	Chr01K	51519965	Bd3	58210953	Chr2	31512267	Chr04	58398600	scaffold_1	38139801	H	H	A	A	H	A	A	A	A	A	H	H	A	A	A	H	A	A	H	A	A	A	H	A	A	A	A	A	A	H	A	H
lg1K	105	Tag_256r	56.7	Chr01b	10708741	Chr01K	10708242	Chr01K	52325062	Bd3	57460817	Chr2	32068798	Chr04	64507214	scaffold_1	38871689	H	H	A	A	H	A	A	A	A	A	H	H	A	A	A	H	A	A	H	A	A	-	-	A	-	-	-	-	A	H	-	-
lg1K	106	Tag_168r	57.7	Chr01a	88959012	Chr01N	86487855	Chr01K	52627277	N/A	N/A	Chr2	32345052	Chr04	64733690	scaffold_1	39114461	H	H	A	A	H	A	A	A	A	A	H	H	A	A	A	H	A	A	H	A	A	A	H	A	A	A	A	A	A	H	A	H
lg1K	107	Tag_167r	57.7	Chr01a	88947766	Chr01N	86476609	Chr01K	52616031	Bd3	57278747	Chr2	32326921	Chr04	64718337	scaffold_1	39103605	H	H	A	A	H	A	A	A	A	A	H	H	A	A	A	H	A	A	H	A	A	A	H	A	A	A	A	A	A	H	A	H
lg1K	*107	Tag_169r	57.7	Chr01a	88965334	Chr01N	86494177	Chr01K	52633599	Bd3	57260427	Chr2	32351430	Chr04	64738689	scaffold_1	39132067	H	H	A	A	H	A	A	A	A	A	H	H	A	A	A	H	A	A	H	A	A	A	H	A	A	A	A	A	A	H	A	H
lg1K	108	Tag_171r	58.5	Chr01a	89101444	Chr01N	86630287	Chr01K	52770051	Bd3	57159395	Chr2	32472315	Chr04	64885839	scaffold_1	39227634	H	H	A	A	H	A	A	A	A	A	H	H	A	A	A	H	A	A	H	A	A	A	H	A	A	A	A	-	-	H	-	H
lg1K	109	Tag_172r	58.7	Chr01a	94014444	Chr01N	90761793	Chr01K	53242483	N/A	N/A	Chr2	32853809	Chr04	65278288	scaffold_1	39565827	H	H	A	A	H	A	A	A	A	A	H	H	A	A	A	H	A	A	H	A	A	A	-	A	A	A	A	A	A	H	-	H
lg1K	110	Tag_173r	58.7	Chr01a	94083996	Chr01N	90692241	Chr01K	53173044	N/A	N/A	Chr1	23512638	Chr04	65198176	scaffold_1	39486716	H	H	A	H	H	A	A	A	A	A	H	H	A	A	A	H	A	A	H	A	A	A	H	A	A	A	A	A	A	H	A	H
lg1K	111	Tag_1891r	59.4	Chr05b	3891927	Chr05N	3891428	Chr01K	53314957	Bd3	56643302	Chr10	9915392	Chr04	65334628	scaffold_1	39619400	H	H	A	A	H	A	-	A	A	A	H	H	-	-	H	H	A	-	H	-	-	A	H	A	A	A	A	A	A	H	A	H
lg1K	112	Tag_3134r	59.6	scaffold_637	28276	scaffold_637	27777	Chr01K	53387630	Bd3	56599349	Chr2	32968764	Chr04	65395747	scaffold_1	39679558	H	H	A	A	H	A	A	A	A	A	H	H	A	A	H	H	A	A	H	A	A	A	H	A	A	A	A	A	A	H	A	H
lg1K	113	Tag_494r	60.7	Chr01b	77502803	Chr01K	76842522	Chr01K	53968128	N/A	N/A	Chr2	33394617	Chr04	65758892	scaffold_1	39999397	H	H	A	A	H	A	A	A	A	A	H	H	A	A	H	H	A	A	H	A	A	-	-	A	A	A	-	-	A	H	A	-
lg1K	*113	Tag_495r	60.7	Chr01b	77511135	Chr01K	76850854	Chr01K	53976461	N/A	N/A	N/A	N/A	Chr04	65785378	scaffold_1	40007860	-	H	A	A	H	A	A	A	A	A	-	H	-	A	H	H	-	A	-	A	A	A	-	A	A	A	-	A	A	H	-	H
lg1K	114	Tag_497r	61.5	Chr01b	77561959	Chr01K	76901678	Chr01K	54027282	N/A	N/A	N/A	N/A	Chr04	65831813	scaffold_1	40038461	H	H	A	A	H	A	A	A	A	A	H	H	A	A	H	H	A	A	H	A	A	A	H	A	A	A	A	A	A	H	A	H
lg1K	115	Tag_488r	63.2	Chr01b	77162628	Chr01K	77660472	Chr01K	54732635	Bd3	54607467	Chr2	34199724	Chr04	66630803	scaffold_1	40621715	H	H	A	A	H	A	A	A	A	A	H	H	A	A	H	H	A	A	H	A	A	A	H	A	A	A	A	A	A	H	A	H
lg1K	*115	Tag_484r	63.2	Chr01b	77026669	Chr01K	77796431	Chr01K	54610485	Bd3	54450438	Chr2	33939551	Chr04	66476989	scaffold_1	40508521	H	H	A	A	H	A	A	A	A	A	H	H	A	A	H	H	A	A	H	A	A	A	-	A	A	A	-	A	A	H	A	H
lg1K	116	Tag_491r	63.4	Chr01b	77243091	Chr01K	77580009	Chr01K	54812718	Bd3	54697813	Chr2	34259191	Chr04	66682959	scaffold_1	40728239	H	H	A	A	H	A	A	A	A	A	H	H	A	A	H	H	A	A	H	A	A	A	H	A	A	A	A	A	A	H	A	H
lg1K	117	Tag_487r	63.4	Chr01b	77141820	Chr01K	77681280	Chr01K	54711827	Bd3	54587963	Chr2	34058349	Chr04	66607013	scaffold_1	40601851	H	H	A	A	H	A	A	A	A	A	H	H	A	A	H	H	A	A	H	A	A	A	H	-	A	A	-	-	-	H	A	-
lg1K	118	Tag_499r	64.8	Chr01b	78240232	Chr01K	78239733	Chr01K	55277928	Bd3	55034740	Chr2	34639070	Chr04	67120892	scaffold_1	41020772	H	H	-	A	H	A	A	A	A	A	H	H	A	A	H	H	A	A	H	A	A	A	H	A	A	A	A	A	A	H	-	H
lg1K	119	Tag_500r	65.3	Chr01b	78245605	Chr01K	78245106	Chr01K	55283298	Bd3	55046089	Chr2	34632964	Chr04	67134846	scaffold_1	41026692	H	H	A	A	H	A	A	A	A	A	H	H	A	A	H	H	A	A	H	A	A	A	H	A	A	A	A	A	A	H	A	H
lg1K	*119	Tag_498r	65.3	Chr01b	78155960	Chr01K	78155461	Chr01K	55190542	N/A	N/A	N/A	N/A	N/A	N/A	N/A	N/A	H	H	A	A	H	A	A	A	A	A	H	H	A	A	H	H	A	A	H	A	A	-	-	-	A	A	-	A	-	H	-	-
lg1K	120	Tag_504r	66.7	Chr01b	79027482	Chr01K	79026983	Chr01K	55777634	Bd3	55401888	Chr2	35052992	Chr04	67533281	scaffold_1	41381004	H	H	A	A	H	A	A	A	A	A	H	H	A	A	H	H	A	A	H	A	A	A	H	A	A	A	A	A	A	H	A	-
lg1K	*120	Tag_503r	66.7	Chr01b	78913617	Chr01K	78913118	Chr01K	55625853	Bd3	55306075	Chr2	34984098	Chr04	67445332	scaffold_1	41285340	H	H	A	-	H	A	A	A	A	A	H	-	A	A	H	H	A	A	H	-	A	A	H	A	A	A	A	A	A	H	-	H
lg1K	121	Tag_507r	66.9	Chr01b	79141953	Chr01K	79141454	Chr01K	55862697	Bd3	55505088	Chr2	35157780	Chr04	67663811	scaffold_1	41489288	H	H	A	A	H	A	A	A	A	A	H	H	A	A	H	H	A	A	H	A	A	A	H	A	A	A	A	-	A	H	A	H
lg1K	122	Tag_514r	67.9	Chr01b	79411318	Chr01K	79410819	Chr01K	56237366	Bd3	56293922	Chr2	35530992	Chr04	68150373	scaffold_1	41815026	H	H	A	A	H	A	A	A	A	A	H	H	A	A	H	H	A	A	H	-	A	A	H	-	A	A	-	A	A	H	A	-
lg1N	1	Tag_22r	0	Chr01a	4957944	Chr01N	2301695	Chr01N	1530306	Bd3	1140662	Chr2	1051524	Chr04	1322762	scaffold_1	9669560	H	H	H	H	A	A	A	H	A	A	A	H	H	A	A	H	A	H	A	A	A	H	A	-	H	H	A	A	H	A	A	A
lg1N	2	Tag_17r	3.6	Chr01a	4025513	Chr01N	3234126	Chr01N	2716574	Bd1	70785593	Chr2	1569446	Chr04	2274108	scaffold_1	8651595	H	H	H	H	A	A	A	H	A	A	A	-	H	A	A	H	-	H	A	A	A	H	A	H	H	H	-	A	H	A	A	A
lg1N	3	Tag_15r	4.4	Chr01a	3808315	Chr01N	3451324	Chr01N	2977207	Bd3	1950035	Chr2	1749031	Chr04	2580048	scaffold_1	8443774	H	H	H	H	A	A	A	H	A	A	A	H	H	A	A	H	A	H	A	A	A	-	-	-	-	-	-	-	-	A	-	-
lg1N	4	Tag_14r	5.1	Chr01a	3682825	Chr01N	3576814	Chr01N	3102710	N/A	N/A	N/A	N/A	N/A	N/A	scaffold_1	8380866	H	H	H	H	A	A	A	H	A	A	A	H	H	A	A	H	A	H	A	A	A	H	A	H	H	H	-	A	H	A	A	A
lg1N	5	Tag_11r	6.2	Chr01a	2674863	Chr01N	4584776	Chr01N	3822449	Bd3	2723598	Chr2	2777842	Chr04	3447923	scaffold_1	7785054	H	H	H	H	A	A	A	H	A	A	A	H	H	A	A	H	A	H	A	A	A	H	A	H	H	H	H	A	A	A	A	A
lg1N	6	Tag_8r	6.4	Chr01a	2578689	Chr01N	4680950	Chr01N	3917244	N/A	N/A	N/A	N/A	N/A	N/A	scaffold_1	7656926	H	H	H	H	A	A	A	H	A	A	A	-	H	A	A	H	A	H	A	A	A	H	A	H	H	H	H	A	A	A	A	A
lg1N	7	Tag_4r	7.1	Chr01a	2262398	Chr01N	4997241	Chr01N	4347494	Bd3	3058326	Chr2	3181038	Chr04	3858641	scaffold_1	7293896	H	H	H	H	A	A	A	H	A	A	A	H	H	A	-	H	A	H	A	A	A	H	A	-	H	H	H	-	A	A	-	-
lg1N	8	Tag_25r	9.4	Chr01a	6487497	Chr01N	6486998	Chr01N	5126466	Bd3	3637092	Chr2	3724153	Chr04	4450614	scaffold_1	6711293	H	H	H	H	A	A	A	H	A	A	A	H	H	A	A	H	A	H	A	A	-	H	A	H	H	H	H	-	A	A	-	A
lg1N	9	Tag_26r	10.3	Chr01a	6903719	Chr01N	6903220	Chr01N	5512709	Bd3	3916514	Chr2	4083288	Chr04	4750289	scaffold_1	6390074	H	H	H	H	A	A	A	H	A	A	A	H	H	A	A	H	A	H	A	A	A	H	A	-	-	H	H	A	A	A	A	A
lg1N	10	Tag_27r	10.3	Chr01a	6989828	Chr01N	6989329	Chr01N	5572762	Bd3	3948628	Chr2	4110952	Chr04	4804220	scaffold_1	6345052	H	H	H	H	A	A	A	H	A	A	A	H	H	A	A	H	A	H	A	A	A	H	A	H	H	H	H	A	A	A	A	A
lg1N	11	Tag_33r	11	Chr01a	8507085	Chr01N	8506586	Chr01N	7043312	Bd3	4714681	Chr2	4913040	Chr04	5816266	scaffold_1	5449972	H	H	H	H	A	A	A	H	A	A	A	H	H	A	A	H	A	H	A	A	A	H	A	H	H	H	-	A	A	A	A	A
lg1N	*11	Tag_28r	11	Chr01a	7186382	Chr01N	7185883	Chr01N	5774266	N/A	N/A	N/A	N/A	Chr05	61789643	scaffold_2	34611092	H	H	H	H	A	A	A	H	-	A	A	-	H	A	A	H	A	H	A	A	A	H	-	-	-	H	H	A	A	A	A	-
lg1N	*11	Tag_34r	11	Chr01a	8507862	Chr01N	8507363	Chr01N	7044089	N/A	N/A	N/A	N/A	Chr04	5816319	scaffold_1	5449808	H	H	H	H	A	A	A	H	A	A	-	H	H	A	A	H	-	H	A	A	A	H	A	H	H	H	H	A	A	A	A	A
lg1N	12	Tag_31r	11	Chr01a	8491220	Chr01N	8490721	Chr01N	7025388	Bd2	17422133	Chr3	34631021	Chr01	2387390	scaffold_9	1624428	H	H	H	H	A	A	-	H	-	A	A	H	H	A	A	H	A	H	A	-	A	H	A	H	H	H	-	A	A	A	A	A
lg1N	13	Tag_44r	13.8	Chr01a	9472085	Chr01N	9471586	Chr01N	8299218	Bd4	4675653	Chr9	13818550	Chr01	72740161	scaffold_1	4530606	H	H	H	H	A	A	A	H	A	-	-	H	H	A	-	H	-	H	-	A	A	H	-	H	A	H	H	A	A	A	A	-
lg1N	14	Tag_175r	14	Chr01a	96035461	Chr01N	97420351	Chr01N	9591926	Bd3	6218151	Chr2	6190932	Chr04	7554827	scaffold_1	3883088	H	H	H	H	A	A	A	H	-	A	A	H	H	A	A	H	A	H	A	A	A	H	A	H	A	H	H	A	A	A	A	A
lg1N	15	Tag_37	15.9	Chr01a	9030037	Chr01N	9029538	Chr01N	7911951	N/A	N/A	N/A	N/A	N/A	N/A	scaffold_1	4816296	H	H	H	H	A	A	A	H	A	A	A	H	H	A	A	H	A	H	A	A	A	H	A	H	A	H	H	A	A	A	A	A
lg1N	16	Tag_36	15.9	Chr01a	8947722	Chr01N	8947223	Chr01N	7829815	Bd3	5230301	Chr2	5323883	Chr04	6504797	scaffold_1	4858523	-	H	H	-	A	A	A	H	A	A	-	-	H	A	A	H	A	H	A	A	-	H	A	H	A	H	-	A	A	-	A	A
lg1N	17	Tag_6	17	Chr01a	2329912	Chr01N	4929727	Chr01N	8974362	Bd3	56135922	N/A	N/A	N/A	N/A	scaffold_1	4213716	H	H	H	H	A	A	A	H	A	A	A	H	H	A	A	H	A	H	A	A	-	-	-	-	A	-	-	A	-	A	-	-
lg1N	18	Tag_5	17	Chr01a	2329377	Chr01N	4930262	Chr01N	8974897	Bd3	56135922	N/A	N/A	Chr04	7267249	scaffold_1	4212666	H	H	H	H	A	A	A	A	A	A	A	H	H	A	A	-	A	H	A	A	-	H	A	H	A	-	H	-	A	A	A	-
lg1N	19	Tag_46	17.5	Chr01a	11950225	Chr01N	11949726	Chr01N	9300832	N/A	N/A	Chr6	11588305	N/A	N/A	scaffold_1	37267114	H	H	H	H	A	A	A	H	A	A	A	H	H	A	A	H	A	H	A	A	H	H	A	-	A	H	-	A	A	A	A	-
lg1N	20	Tag_50	18	Chr01a	13072933	Chr01N	13072434	Chr01N	10595168	N/A	N/A	N/A	N/A	Chr10	55206150	scaffold_8	19346243	H	H	H	H	A	A	A	H	A	A	A	H	H	A	A	H	A	H	A	A	-	H	A	H	A	H	H	A	A	A	A	A
lg1N	*20	Tag_1	18	Chr01a	1253816	Chr01N	1253317	Chr01N	10736431	Bd3	6385242	Chr2	6657382	Chr04	7965423	scaffold_1	3197685	H	H	H	H	A	A	A	H	A	A	A	H	H	A	A	H	A	H	A	A	A	H	A	H	A	H	-	A	A	A	A	A
lg1N	21	Tag_54	18.2	Chr01a	14985855	Chr01N	14985356	Chr01N	11474529	Bd3	6672751	Chr2	7066592	Chr04	8606398	scaffold_1	2929847	H	H	H	H	A	A	A	H	A	A	A	H	H	A	A	H	A	H	A	A	-	H	-	H	A	H	-	A	A	A	A	-
lg1N	22	Tag_51	18.2	Chr01a	14403487	Chr01N	14402988	Chr01N	10923684	N/A	N/A	Chr2	6742002	Chr04	8156215	scaffold_1	3318317	H	H	H	H	A	A	A	H	A	A	A	H	H	A	A	H	A	H	A	A	-	H	A	H	A	H	H	A	A	A	A	-
lg1N	23	Tag_60	18.9	Chr01a	16086568	Chr01N	16086069	Chr01N	12738874	N/A	N/A	N/A	N/A	N/A	N/A	scaffold_1	2176721	H	H	H	H	A	A	A	H	A	A	A	H	H	A	A	H	A	H	A	A	-	H	A	H	A	H	H	A	A	A	A	-
lg1N	24	Tag_70	20.8	Chr01a	19453880	Chr01N	19453381	Chr01N	14589344	N/A	N/A	N/A	N/A	Chr09	5316357	scaffold_1	1419485	H	H	H	H	A	A	A	H	A	A	A	A	H	A	A	H	A	H	A	A	A	H	H	H	A	A	H	A	A	A	A	A
lg1N	25	Tag_69	20.8	Chr01a	19435086	Chr01N	19434587	Chr01N	14608098	N/A	N/A	N/A	N/A	N/A	N/A	scaffold_1	1389041	H	H	H	H	A	A	-	H	A	A	-	-	H	A	A	H	A	H	A	A	A	H	H	H	A	A	H	A	A	A	A	A
lg1N	26	Tag_84	21.1	Chr01a	32772597	Chr01N	32772098	Chr01N	15816165	Bd4	41010698	Chr2	9400413	Chr04	12323594	scaffold_1	764589	H	H	H	H	A	A	A	H	A	A	A	A	H	A	A	H	A	H	A	A	-	-	-	-	A	A	-	-	-	A	-	-
lg1N	27	Tag_83r	22.7	Chr01a	32731180	Chr01N	32730681	Chr01N	15786694	Bd4	34084489	Chr7	1097512	Chr04	861199	scaffold_1	781829	H	H	H	H	A	A	A	H	A	A	A	A	H	A	A	H	A	H	A	A	A	H	H	H	A	A	H	A	A	A	A	A
lg1N	28	Tag_79r	25.2	Chr01a	31732913	Chr01N	31732414	Chr01N	30246646	Bd3	9847826	Chr2	12022675	Chr03	280289	scaffold_1	14215838	H	H	H	H	A	A	A	H	A	A	A	A	H	A	A	H	A	H	A	A	A	-	-	-	-	A	H	-	A	A	-	A
lg1N	29	Tag_88r	25.2	Chr01a	35213499	Chr01N	35213000	Chr01N	29742624	N/A	N/A	N/A	N/A	N/A	N/A	N/A	N/A	H	H	H	H	A	A	A	H	A	A	A	A	H	A	A	H	A	H	A	A	A	H	H	H	A	A	H	A	A	A	A	A
lg1N	*29	Tag_76r	25.2	Chr01a	29761017	Chr01N	29760518	Chr01N	33818434	Bd3	55294881	Chr2	15324125	Chr06	48605005	scaffold_1	20723049	H	H	H	H	A	-	A	H	A	A	A	A	H	A	A	H	A	H	A	A	A	H	H	H	A	A	H	A	A	A	A	A
lg1N	30	Tag_77r	25.2	Chr01a	30299861	Chr01N	30299362	Chr01N	33438385	N/A	N/A	N/A	N/A	Chr01	21544244	scaffold_6	10023189	H	H	H	H	A	A	A	H	A	A	-	-	H	A	A	H	-	H	-	A	A	H	H	H	-	A	-	A	A	A	A	A
lg1N	31	Tag_97r	27	Chr01a	56486733	Chr01N	56486234	Chr01N	40059826	Bd2	38247075	Chr2	15264432	Chr09	857832	scaffold_1	20515422	H	H	H	H	A	A	A	H	A	A	-	-	H	A	-	H	A	H	A	A	A	H	H	H	A	A	H	A	A	A	A	A
lg1N	32	Tag_90r	27	Chr01a	44226816	Chr01N	44226317	Chr01N	38394084	Bd3	59389942	Chr2	35813114	Chr08	4177651	scaffold_4	38699672	H	H	H	H	A	A	A	H	A	A	A	A	H	A	A	H	A	H	A	A	A	H	H	H	A	A	H	A	A	A	A	A
lg1N	*32	Tag_92r	27	Chr01a	44583223	Chr01N	44582724	Chr01N	38992707	Bd3	45280882	Chr2	17847680	Chr04	48102931	scaffold_1	23898148	H	H	-	H	A	A	A	H	A	A	A	A	H	A	A	H	A	H	A	A	-	-	-	-	-	-	-	-	-	A	-	-
lg1N	*32	Tag_98r	27	Chr01a	56502802	Chr01N	56502303	Chr01N	40075895	Bd3	54449574	Chr2	33938677	Chr04	66475675	scaffold_1	40507213	H	H	H	H	A	A	A	H	A	A	A	A	H	A	A	H	A	H	A	A	A	H	H	-	A	A	H	A	A	A	A	A
lg1N	33	Tag_100r	27.7	Chr01a	57936803	Chr01N	57936304	Chr01N	41660816	N/A	N/A	Chr7	27881433	N/A	N/A	scaffold_7	20254311	H	H	H	H	A	A	A	H	-	A	A	A	H	A	A	H	A	H	A	A	A	H	H	H	A	A	H	A	-	A	A	A
lg1N	34	Tag_108r	32.1	Chr01a	68493662	Chr01N	68493163	Chr01N	45362458	N/A	N/A	N/A	N/A	Chr04	52956155	scaffold_1	27546951	H	H	H	H	A	A	A	H	H	A	A	A	H	A	A	H	A	H	A	A	A	H	H	H	A	A	H	A	A	A	A	A
lg1N	35	Tag_109r	32.3	Chr01a	68611909	Chr01N	68611410	Chr01N	45506590	Bd3	47643538	Chr4	22026113	Chr04	53047798	scaffold_1	27658122	H	H	H	H	A	A	A	H	H	A	A	A	H	A	A	H	A	H	A	A	A	H	-	H	A	A	H	A	A	A	A	-
lg1N	36	Tag_113r	32.3	Chr01a	69634425	Chr01N	69633926	Chr01N	46052763	Bd3	47872905	Chr3	17828865	Chr04	53739033	scaffold_1	28019816	H	H	H	H	A	A	A	H	H	A	A	A	H	A	A	H	A	H	A	A	A	H	H	H	A	A	H	A	A	A	-	H
lg1N	37	Tag_122	37.8	Chr01a	73443892	Chr01N	73443393	Chr01N	49375206	Bd4	45101279	Chr11	19610613	Chr10	55991435	scaffold_3	26901639	H	H	H	H	A	A	A	H	H	A	A	A	H	A	A	H	A	H	A	A	A	H	H	H	A	A	H	H	A	A	A	A
lg1N	38	Tag_125	38.8	Chr01a	74515584	Chr01N	75538374	Chr01N	50875254	N/A	N/A	N/A	N/A	N/A	N/A	scaffold_1	31496523	H	H	H	H	A	A	A	H	H	A	A	A	H	A	A	H	A	H	A	A	A	H	H	H	A	A	A	H	A	A	A	A
lg1N	39	Tag_126	39	Chr01a	74677659	Chr01N	75700449	Chr01N	51037270	Bd3	50240763	Chr2	24772060	Chr04	56859113	scaffold_1	31599805	H	H	H	H	A	A	A	H	H	A	A	A	H	A	A	H	A	H	A	A	-	H	H	H	A	A	H	H	A	A	A	A
lg1N	40	Tag_127	40.4	Chr01a	74947208	Chr01N	75969998	Chr01N	51306604	Bd3	19886426	Chr11	3199578	Chr04	57095064	scaffold_1	31803303	H	H	H	H	A	A	A	H	H	A	A	A	H	A	A	H	A	H	A	A	-	H	H	H	A	A	H	H	A	A	A	A
lg1N	41	Tag_130	41.3	Chr01a	75432901	Chr01N	76455691	Chr01N	52362563	Bd3	50731968	N/A	N/A	Chr04	57595298	scaffold_1	32336995	H	H	H	H	A	A	A	H	H	A	A	A	H	A	A	H	A	H	A	A	A	H	H	H	A	A	H	H	A	A	A	A
lg1N	42	Tag_131	42.3	Chr01a	75968685	Chr01N	76578311	Chr01N	52564292	Bd4	42923588	N/A	N/A	N/A	N/A	scaffold_1	32423742	H	H	H	H	A	A	A	H	H	A	A	A	H	A	A	H	A	H	A	A	-	-	-	-	A	A	-	H	-	A	-	A
lg1N	43	Tag_147	44.8	Chr01a	77090021	Chr01N	77699647	Chr01N	53747169	Bd3	51454754	Chr2	26443798	Chr04	63658310	scaffold_1	33220999	H	H	H	H	A	A	A	H	H	A	A	A	H	A	A	H	A	H	A	A	A	H	-	-	A	A	H	-	A	A	A	-
lg1N	44	Tag_148	44.8	Chr01a	77091481	Chr01N	77701107	Chr01N	53748629	N/A	N/A	Chr2	26445277	Chr04	63656439	scaffold_1	33222760	H	H	H	-	A	A	A	H	H	A	A	A	H	A	A	H	-	H	A	A	A	H	H	H	A	A	H	H	A	A	A	A
lg1N	45	Tag_154r	46.9	Chr01a	79662300	Chr01N	80271926	Chr01N	54378872	N/A	N/A	Chr6	177087	Chr04	63331891	scaffold_1	33657274	H	H	H	H	A	A	A	H	H	A	A	A	H	A	A	H	A	H	A	A	A	H	H	H	A	A	H	H	A	A	A	A
lg1N	*45	Tag_153r	46.9	Chr01a	79288037	Chr01N	79897663	Chr01N	54353520	Bd3	51689822	Chr2	26790828	Chr04	63346452	scaffold_1	33637072	H	H	H	-	A	A	A	H	H	A	A	A	H	A	A	H	A	H	A	A	A	H	H	H	A	A	H	H	A	A	A	A
lg1N	46	Tag_155r	47.6	Chr01a	79917140	Chr01N	80526766	Chr01N	54626948	Bd3	52220088	Chr2	27026366	Chr04	63042766	scaffold_1	33798226	H	H	H	H	A	A	A	H	H	A	A	A	H	A	A	H	A	H	A	A	A	H	H	H	A	A	H	H	A	A	A	-
lg1N	47	Tag_158r	49.6	Chr01a	83645262	Chr01N	81776456	Chr01N	55821496	Bd2	23962061	Chr8	5817189	Chr01	58184585	scaffold_3	4176216	H	A	H	H	A	A	A	H	H	A	A	A	H	A	A	A	A	H	A	A	A	H	H	H	A	A	H	H	A	A	A	A
lg1N	48	Tag_160r	51	Chr01a	84895871	Chr01N	83027065	Chr01N	56802035	Bd5	23077833	Chr2	14075862	Chr04	61823555	scaffold_1	35159450	H	A	H	H	A	A	A	H	H	A	A	A	H	A	A	A	A	H	A	A	A	H	H	H	A	A	H	H	A	A	A	A
lg1N	49	Tag_162r	51	Chr01a	84939254	Chr01N	83070448	Chr01N	56841064	Bd3	52968601	Chr2	28512459	Chr04	61799385	scaffold_1	35187312	H	A	H	H	A	A	A	H	H	A	A	A	H	A	A	A	A	H	A	A	A	-	-	H	A	A	H	H	A	A	A	-
lg1N	50	Tag_165r	51.2	Chr01a	85061767	Chr01N	83192961	Chr01N	56953666	Bd3	36418491	Chr2	28642746	Chr04	61688268	scaffold_1	35330377	H	A	H	H	A	A	A	H	H	A	A	A	H	A	A	A	A	H	A	A	A	H	H	H	A	A	H	H	A	A	A	A
lg1N	51	Tag_166r	51.4	Chr01a	85110621	Chr01N	83241815	Chr01N	57002405	Bd5	1276213	Chr2	28673753	Chr04	61644345	scaffold_1	35357670	H	A	H	H	A	A	A	H	H	A	A	A	H	A	A	A	A	H	A	A	A	H	H	H	A	A	H	H	A	A	A	A
lg2K	1	Tag_728	0	Chr02b	6659526	Chr02K	6659027	Chr02K	4434395	N/A	N/A	N/A	N/A	N/A	N/A	N/A	N/A	H	H	A	A	A	A	A	H	H	H	H	H	A	H	H	A	H	H	A	A	-	A	H	H	H	H	A	A	H	A	H	A
lg2K	*1	Tag_736	0	Chr02b	7716542	Chr02K	7716043	Chr02K	4809325	N/A	N/A	N/A	N/A	Chr02	3806732	scaffold_2	3115280	H	H	A	A	A	A	A	H	H	H	H	H	A	H	H	A	H	H	A	A	A	A	H	H	H	H	A	-	H	A	H	-
lg2K	2	Tag_733r	4.1	Chr02b	7398431	Chr02K	7397932	Chr02K	6085250	Bd1	54439013	Chr7	4049600	Chr02	4839969	scaffold_2	4097920	H	H	A	A	A	A	A	H	H	H	H	H	A	H	A	A	-	H	A	A	A	-	H	H	H	H	A	A	H	A	H	A
lg2K	3	Tag_741r	4.3	Chr02b	11299338	Chr02K	11298839	Chr02K	6896816	Bd1	54009367	Chr7	4354553	Chr02	5320377	scaffold_2	4893572	H	H	A	A	A	A	A	H	H	H	H	H	A	H	A	A	H	H	A	A	A	A	H	-	H	H	-	A	H	A	-	-
lg2K	4	Tag_876r	5.9	Chr02b	67819836	Chr02K	67819345	Chr02K	8506984	Bd1	53376011	Chr2	5532198	Chr02	6459823	scaffold_2	5758173	H	H	A	A	A	A	A	H	H	H	H	H	A	H	A	A	-	H	A	A	A	A	H	H	H	H	A	A	H	A	H	A
lg2K	5	Tag_747r	8.2	Chr02b	15597991	Chr02K	15597492	Chr02K	10542044	N/A	N/A	N/A	N/A	Chr09	4994788	scaffold_9	23474949	H	H	A	A	A	A	A	H	H	H	H	H	A	H	A	A	-	H	A	A	A	A	H	H	H	H	A	A	H	A	H	A
lg2K	*5	Tag_746r	8.2	Chr02b	15589089	Chr02K	15588590	Chr02K	10531756	Bd1	52739992	Chr7	9262555	Chr02	2257668	scaffold_4	13655518	H	H	A	A	A	A	A	H	H	H	H	H	A	H	A	A	A	H	A	A	A	-	-	-	-	-	-	-	-	A	-	-
lg2K	6	Tag_762r	9.2	Chr02b	22614006	Chr02K	22613507	Chr02K	12831872	Bd1	52461220	Chr7	6799641	Chr02	8141666	scaffold_2	7324308	H	H	A	A	A	A	A	H	H	H	H	H	A	A	A	A	-	H	A	A	A	A	H	H	H	H	A	A	H	A	H	-
lg2K	7	Tag_749r	9.5	Chr02b	18064965	Chr02K	18064466	Chr02K	11779613	Bd3	21298844	Chr9	22886213	Chr03	57008840	scaffold_2	8472295	H	H	A	A	A	A	A	H	H	H	H	H	A	A	A	A	-	H	A	A	A	A	H	H	-	-	A	-	H	A	H	-
lg2K	8	Tag_751	10.4	Chr02b	18154935	Chr02K	18154436	Chr02K	11886568	Bd3	37831429	Chr8	27615820	Chr06	56075231	scaffold_2	8332136	H	H	A	A	A	A	A	H	H	H	H	H	A	A	A	A	H	H	A	A	A	A	H	H	H	H	A	-	H	A	H	-
lg2K	9	Tag_760	10.8	Chr02b	22584407	Chr02K	22583908	Chr02K	12809148	N/A	N/A	N/A	N/A	N/A	N/A	scaffold_9	19307172	H	H	A	A	A	A	A	H	H	H	H	H	A	A	A	A	H	H	A	A	A	A	H	H	H	H	-	A	H	A	H	-
lg2K	10	Tag_757	10.8	Chr02b	22310263	Chr02K	22309764	Chr02K	12389973	Bd3	17279312	Chr9	1325590	Chr02	8503543	scaffold_2	7827798	H	H	A	A	A	A	A	H	H	H	H	H	A	A	A	A	H	H	A	A	-	A	H	H	H	H	-	A	H	A	H	A
lg2K	11	Tag_756	10.8	Chr02b	22275257	Chr02K	22274758	Chr02K	12354017	N/A	N/A	N/A	N/A	N/A	N/A	scaffold_2	7832188	-	H	A	A	A	A	A	H	H	H	H	H	A	A	A	A	H	H	A	A	-	A	H	H	H	H	A	A	H	A	H	A
lg2K	12	Tag_778	11.3	Chr02b	24551720	Chr02K	24551221	Chr02K	13896837	N/A	N/A	N/A	N/A	N/A	N/A	N/A	N/A	H	H	A	A	A	A	A	H	H	H	H	H	A	A	A	A	H	H	A	A	-	A	H	H	H	H	A	A	H	A	H	A
lg2K	13	Tag_769r	11.5	Chr02b	23338719	Chr02K	23338220	Chr02K	14113467	N/A	N/A	N/A	N/A	N/A	N/A	N/A	N/A	H	H	A	A	A	A	A	H	H	H	H	H	A	A	A	A	-	H	A	A	A	-	H	-	H	H	A	A	H	A	-	A
lg2K	14	Tag_771	12.2	Chr02b	23616138	Chr02K	23615639	Chr02K	14461279	N/A	N/A	N/A	N/A	N/A	N/A	scaffold_9	45027046	H	H	A	A	A	A	A	H	H	H	H	H	A	A	A	A	H	H	A	A	-	A	H	H	H	H	A	A	H	A	H	A
lg2K	15	Tag_772	12.4	Chr02b	23783721	Chr02K	23783222	Chr02K	14680547	N/A	N/A	N/A	N/A	Chr02	12411103	scaffold_2	9721369	H	H	A	A	A	A	A	H	H	H	H	H	A	A	A	A	H	H	A	A	-	A	H	H	H	H	A	A	H	A	H	A
lg2K	16	Tag_3099	12.4	scaffold_296	12207	scaffold_296	11708	Chr06K	34709816	N/A	N/A	N/A	N/A	N/A	N/A	scaffold_7	19591553	H	H	A	A	A	A	A	-	-	H	-	A	A	A	A	A	-	-	A	A	A	A	H	H	H	H	A	A	H	A	H	A
lg2K	17	Tag_779	12.9	Chr02b	24678913	Chr02K	24678414	Chr02K	15035357	N/A	N/A	N/A	N/A	N/A	N/A	N/A	N/A	-	H	A	A	A	A	A	H	H	H	H	H	A	A	A	A	H	H	A	A	-	-	-	-	H	H	A	A	H	A	-	-
lg2K	18	Tag_773	12.9	Chr02b	23831341	Chr02K	23830842	Chr02K	14726095	Bd3	30760836	N/A	N/A	Chr09	31349607	scaffold_9	275320	H	H	A	A	A	A	A	H	H	H	H	H	A	A	A	A	H	H	A	A	-	A	H	-	H	H	A	A	H	A	H	A
lg2K	19	Tag_793	12.9	Chr02b	39066263	Chr02K	32582901	Chr02K	15788954	Bd5	19904626	Chr9	2010165	Chr10	21120394	scaffold_7	9858140	H	H	A	A	A	A	A	H	H	H	H	H	A	A	A	A	-	H	A	A	H	A	-	H	-	H	A	A	H	A	H	A
lg2K	20	Tag_777r	13.4	Chr02b	24016350	Chr02K	24015851	Chr02K	14786309	N/A	N/A	N/A	N/A	N/A	N/A	N/A	N/A	H	-	A	A	A	A	A	H	H	H	H	H	A	A	A	A	H	H	A	A	A	A	H	H	H	H	A	A	H	A	H	A
lg2K	21	Tag_826r	14.2	Chr02b	45206455	Chr02K	26442709	Chr02K	16111118	Bd1	51126591	Chr7	11685950	Chr02	13532478	scaffold_2	10488729	H	H	A	A	A	A	A	H	H	H	H	H	A	A	A	A	-	H	A	A	A	A	H	H	H	H	-	A	H	A	H	A
lg2K	22	Tag_823	14.9	Chr02b	44800206	Chr02K	26848958	Chr02K	17043400	N/A	N/A	N/A	N/A	Chr03	1313935	scaffold_2	11112360	H	H	A	A	A	A	A	H	H	H	H	H	A	A	A	A	H	H	A	A	-	-	-	-	-	-	-	-	-	A	-	-
lg2K	23	Tag_806	14.9	Chr02b	42414881	Chr02K	29234283	Chr02K	16812351	Bd3	33284652	Chr10	20157465	Chr02	14155682	scaffold_2	10921462	H	H	A	A	A	A	A	H	H	H	H	H	A	A	A	A	H	H	A	A	-	A	H	H	H	-	A	A	H	A	H	A
lg2K	*23	Tag_822	14.9	Chr02b	44692926	Chr02K	26956238	Chr02K	17120761	Bd3	43780440	Chr7	13391643	Chr02	14486756	scaffold_2	11236420	H	H	A	A	A	A	A	H	H	H	H	H	A	A	A	A	H	H	A	A	A	A	H	H	-	H	A	A	H	A	H	A
lg2K	24	Tag_808	14.9	Chr02b	42516202	Chr02K	29132962	Chr02K	16710961	N/A	N/A	N/A	N/A	Chr05	6072472	N/A	N/A	H	H	A	A	A	A	A	H	H	H	-	-	A	A	A	-	-	H	A	A	-	A	H	H	H	H	A	A	H	-	H	A
lg2K	25	Tag_812	17	Chr02b	43255804	Chr02K	28393360	Chr02K	19801700	Bd5	13998361	Chr4	21661371	Chr06	45478806	scaffold_7	20531634	H	H	A	A	A	A	A	H	H	H	H	H	A	A	A	H	H	H	A	A	-	H	H	A	H	H	A	A	H	A	H	A
lg2K	26	Tag_797	17.2	Chr02b	41229453	Chr02K	30419711	Chr02K	20585203	Bd4	43259030	Chr9	22526580	Chr02	18940260	scaffold_2	15312012	H	H	-	A	A	A	A	H	-	H	H	H	A	A	A	H	H	H	A	A	H	H	H	A	H	H	A	A	H	A	H	A
lg2K	27	Tag_799	17.2	Chr02b	41288698	Chr02K	30360466	Chr02K	20525945	Bd3	12833047	Chr9	22509852	Chr02	18781550	scaffold_2	15099146	H	H	A	A	A	A	A	H	H	H	H	H	A	A	A	H	H	H	A	A	-	H	H	A	H	H	A	A	H	A	H	A
lg2K	28	Tag_833	18.4	Chr02b	52667019	Chr02K	52666520	Chr02K	34349184	Bd4	32054347	Chr9	5935382	Chr02	45881976	scaffold_2	24022530	H	H	A	A	A	A	A	H	H	H	H	H	A	A	A	H	H	H	A	A	A	H	H	A	H	H	A	A	H	A	H	A
lg2K	*28	Tag_837	18.4	Chr02b	54815403	Chr02K	54814904	Chr02K	37399247	Bd4	45101324	Chr1	24368233	Chr02	47251925	scaffold_2	24526297	H	H	A	A	A	A	A	H	H	H	H	H	A	A	A	H	H	H	A	A	A	H	H	A	H	H	A	A	H	A	H	A
lg2K	29	Tag_3145	18.8	scaffold_7156	2045	scaffold_7156	1546	Chr02K	37465002	Bd2	51987431	Chr12	1625693	Chr09	563920	scaffold_2	24787097	H	H	A	A	A	A	A	H	H	H	H	H	A	A	A	H	H	H	A	A	A	H	H	A	H	H	A	A	H	A	H	A
lg2K	30	Tag_836	18.8	Chr02b	54765623	Chr02K	54765124	Chr02K	37450177	Bd4	32523196	Chr9	7167682	Chr02	47003729	scaffold_2	24599144	H	H	A	A	A	A	A	H	H	H	H	H	A	A	A	H	H	H	A	A	A	H	H	A	H	H	-	A	H	A	-	A
lg2K	31	Tag_785r	20.6	Chr02b	28984610	Chr02K	42664554	Chr02K	38454607	N/A	N/A	Chr4	19831373	Chr05	5793823	scaffold_6	26505497	H	H	A	A	A	A	-	H	H	H	H	-	A	A	A	H	H	H	A	A	A	H	H	A	H	H	A	A	H	-	H	A
lg2K	32	Tag_796r	21.8	Chr02b	40521554	Chr02K	31127610	Chr02K	40499941	N/A	N/A	Chr9	16044511	Chr04	56048197	scaffold_5	4547265	H	H	A	A	A	-	H	H	H	H	-	H	A	A	A	H	H	H	A	A	A	H	H	A	H	H	H	A	H	A	H	A
lg2K	33	Tag_849r	22.7	Chr02b	58803305	Chr02K	58802806	Chr02K	41526701	Bd1	38811113	N/A	N/A	Chr02	56145820	scaffold_2	28080264	H	-	A	-	A	A	A	H	H	H	H	H	A	A	A	H	H	H	A	A	A	H	H	A	H	H	H	A	H	A	H	A
lg2K	34	Tag_850r	22.7	Chr02b	58808573	Chr02K	58808074	Chr02K	41531969	N/A	N/A	Chr9	11793167	Chr02	56150465	scaffold_2	28084411	H	H	A	A	A	A	A	H	H	H	H	H	A	A	A	H	H	H	A	A	A	H	H	A	H	H	H	A	H	A	H	A
lg2K	35	Tag_865r	23.2	Chr02b	61215357	Chr02K	63321868	Chr02K	42648406	N/A	N/A	Chr5	4310994	Chr01	27572482	scaffold_1	823372	H	H	A	A	A	A	A	H	H	H	H	H	A	A	A	H	H	H	A	A	A	H	H	A	H	H	H	A	H	A	H	A
lg2K	36	Tag_864r	23.8	Chr02b	60947136	Chr02K	63590089	Chr02K	42984034	N/A	N/A	N/A	N/A	Chr04	58794326	scaffold_2	28974249	H	H	A	A	A	A	A	H	H	H	H	H	A	A	A	H	H	H	A	-	A	H	H	A	H	H	H	A	H	A	H	A
lg2K	37	Tag_862r	24.9	Chr02b	60721304	Chr02K	63815921	Chr02K	43473043	Bd4	34995364	Chr9	13594530	Chr02	57987627	scaffold_2	29279086	H	H	A	A	A	A	A	H	H	H	H	H	A	A	A	H	H	H	A	H	A	H	H	A	H	H	H	-	H	A	H	A
lg2K	38	Tag_868r	26.8	Chr02b	66633726	Chr02K	66633227	Chr02K	44932780	N/A	N/A	N/A	N/A	Chr02	59277224	scaffold_2	30749539	H	H	A	A	A	A	A	H	H	H	A	H	A	A	A	H	H	H	A	H	A	H	H	A	H	H	H	A	H	-	H	A
lg2K	39	Tag_856	28.5	Chr02b	59613129	Chr02K	64924096	Chr02K	43969605	Bd3	48756020	Chr8	1344154	Chr06	36792721	scaffold_2	29893318	H	H	A	A	A	A	A	H	H	H	A	H	A	A	A	H	H	H	A	H	A	-	-	A	-	H	H	A	H	A	H	-
lg2K	40	Tag_857	28.5	Chr02b	59733299	Chr02K	64803926	Chr02K	43847214	N/A	N/A	N/A	N/A	Chr10	10957517	scaffold_8	34878754	-	H	A	A	A	A	A	H	H	H	A	H	A	A	A	H	H	H	A	H	A	H	-	-	H	H	H	A	-	A	-	-
lg2K	41	Tag_869	28.9	Chr02b	66906568	Chr02K	66906069	Chr02K	45225491	Bd4	36154712	Chr9	15234218	Chr02	59611097	scaffold_2	30992642	H	H	A	A	A	A	A	H	H	H	A	H	A	A	A	H	H	H	A	H	A	H	H	A	H	H	H	A	H	A	H	A
lg2K	42	Tag_875	29.8	Chr02b	67520127	Chr02K	67519628	Chr02K	45804813	Bd4	36504353	Chr9	15761598	Chr02	60104997	scaffold_2	31423629	H	H	A	A	A	A	A	H	H	H	A	H	A	A	A	H	H	H	A	H	A	H	A	A	H	H	H	A	H	A	H	A
lg2K	*42	Tag_873	29.8	Chr02b	67389338	Chr02K	67388839	Chr02K	45699401	Bd4	36477192	Chr9	15583369	Chr02	60008724	scaffold_2	31330898	H	-	A	A	A	-	A	H	H	H	-	-	A	A	A	H	H	H	A	H	A	H	A	A	H	H	-	A	H	-	H	A
lg2K	*42	Tag_874	29.8	Chr02b	67443967	Chr02K	67443468	Chr02K	45741261	Bd4	36496902	Chr9	15580060	Chr02	60038351	scaffold_2	31378924	H	H	A	A	A	A	A	H	H	H	-	-	A	A	A	H	H	H	A	H	A	H	-	A	H	H	-	A	H	A	-	-
lg2K	43	Tag_872	29.8	Chr02b	67333639	Chr02K	67333140	Chr02K	45650900	Bd4	36390281	Chr9	15468568	Chr02	59923603	scaffold_2	31282889	H	-	A	A	A	A	A	H	H	H	-	H	A	A	A	H	-	H	A	H	A	H	A	A	H	H	-	A	H	-	H	A
lg2K	*43	Tag_871	29.8	Chr02b	67332167	Chr02K	67331668	Chr02K	45649428	N/A	N/A	Chr5	28845588	Chr01	2445393	scaffold_8	33495723	H	H	A	A	A	A	A	H	H	H	-	H	A	A	A	H	H	H	A	H	A	H	A	A	H	H	H	A	H	A	H	A
lg2K	44	Tag_3059	31.4	scaffold_1164	10023	scaffold_1164	9524	Chr02K	46715037	N/A	N/A	N/A	N/A	Chr05	1520936	scaffold_2	32110244	A	H	A	A	A	A	A	H	H	H	A	-	A	A	A	H	-	H	A	H	A	H	A	A	H	H	H	A	H	A	H	H
lg2K	45	Tag_2512	31.4	Chr07a	44078440	Chr07K	44077941	Chr02K	47109741	N/A	N/A	N/A	N/A	N/A	N/A	scaffold_2	32525642	H	H	A	A	A	A	A	H	H	H	A	H	A	A	A	H	H	H	A	H	A	H	A	A	H	H	H	A	H	A	H	A
lg2K	*45	Tag_630	31.4	Chr02a	69519607	Chr02N	69519108	Chr02K	46907269	Bd4	37131678	Chr9	16458231	Chr02	60976462	scaffold_2	32237228	H	H	A	A	A	A	A	H	H	H	A	H	A	A	A	H	H	H	A	H	A	H	A	A	H	H	-	A	H	A	H	A
lg2K	46	Tag_878	31.6	Chr02b	67967352	Chr02K	67966853	Chr02K	47666895	Bd4	37581442	Chr9	17013993	Chr02	61462486	scaffold_2	32887149	H	H	A	A	A	A	A	H	H	H	A	H	A	A	A	H	H	H	A	H	A	H	A	A	H	H	H	A	H	A	H	A
lg2K	*46	Tag_1280	31.6	Chr03b	7893219	Chr03N	7892720	Chr02K	47390992	Bd4	37410496	Chr3	10788147	Chr02	61331502	scaffold_2	32759185	H	H	A	A	A	A	A	H	H	H	A	H	A	A	A	H	H	H	A	H	A	-	A	A	H	H	H	A	H	A	H	-
lg2K	*46	Tag_1442	31.6	Chr04b	1723782	Chr04N	1723283	Chr02K	47167137	Bd4	37322353	Chr8	22834790	Chr02	61166867	scaffold_2	32605152	H	H	A	A	A	A	A	H	H	H	A	H	A	A	A	H	H	H	A	H	A	-	A	A	H	H	-	A	H	A	-	A
lg2K	*46	Tag_3068	31.6	scaffold_147	24871	scaffold_147	24372	Chr02K	47257307	Bd4	37356553	Chr9	16758101	Chr02	61223070	scaffold_2	32664731	H	H	A	A	A	A	A	H	H	H	A	H	A	A	A	H	H	H	A	H	A	H	A	A	H	H	-	A	H	A	-	-
lg2K	47	Tag_879	31.6	Chr02b	67977217	Chr02K	67976718	Chr02K	47682636	Bd4	37591894	Chr9	17023918	Chr02	61471530	scaffold_2	32895436	H	H	A	A	A	A	A	H	H	H	A	H	A	A	A	H	H	H	A	H	A	-	-	-	H	H	-	A	-	A	-	-
lg2K	48	Tag_959	32	Chr02b	87482003	Chr02K	87481504	Chr02K	47745409	Bd1	20091654	Chr7	22354013	Chr02	70574639	scaffold_2	43231764	H	H	A	A	A	A	A	H	H	H	A	H	A	A	A	H	H	H	A	H	A	H	-	A	H	H	-	A	H	A	-	A
lg2K	*48	Tag_960	32	Chr02b	87484167	Chr02K	87483668	Chr02K	47743245	Bd4	37652580	Chr9	17083343	Chr02	61539778	scaffold_2	33029498	H	H	A	A	A	A	A	H	H	H	A	H	A	A	A	H	H	H	A	H	A	H	A	A	H	H	H	A	H	A	H	A
lg2K	49	Tag_891	32.9	Chr02b	70481481	Chr02K	70480982	Chr02K	48586161	Bd4	38099758	Chr9	17682285	Chr02	62229680	scaffold_2	33987509	H	H	A	A	A	A	A	H	H	H	A	H	A	A	A	H	H	A	A	H	A	H	A	A	H	H	H	A	H	A	H	A
lg2K	50	Tag_885	32.9	Chr02b	68602578	Chr02K	68602079	Chr02K	48495521	N/A	N/A	Chr9	10399369	Chr01	76052017	scaffold_2	28161323	H	H	A	A	A	A	A	H	H	H	A	H	A	A	A	H	H	A	A	H	A	H	A	A	H	H	H	A	H	A	H	-
lg2K	*50	Tag_889	32.9	Chr02b	70281046	Chr02K	70280547	Chr02K	48880178	Bd4	38232528	Chr9	17834170	Chr02	62400639	scaffold_2	34210151	H	H	A	A	A	A	A	H	H	H	A	H	A	-	A	H	H	A	A	H	A	-	-	-	-	-	H	-	-	A	-	-
lg2K	51	Tag_919	33.4	Chr02b	74714334	Chr02K	72468522	Chr02K	48940730	N/A	N/A	N/A	N/A	N/A	N/A	scaffold_2	34137229	H	H	A	A	A	A	A	H	H	H	A	H	A	A	A	H	H	A	A	H	A	H	A	A	A	H	-	A	H	A	H	A
lg2K	*51	Tag_911	33.4	Chr02b	73954014	Chr02K	71708202	Chr02K	49072851	Bd4	38449354	Chr9	17923196	Chr02	62503749	scaffold_2	34110734	H	H	A	-	A	A	-	H	H	H	-	H	A	A	A	H	-	A	-	H	A	H	A	A	A	H	-	A	H	-	H	-
lg2K	52	Tag_914	33.6	Chr02b	74137532	Chr02K	71891720	Chr02K	49236959	N/A	N/A	N/A	N/A	Chr02	62663658	scaffold_2	34592569	H	H	A	A	A	A	A	H	H	H	A	H	A	A	A	H	H	A	A	H	A	H	A	A	A	H	H	A	H	A	H	A
lg2K	53	Tag_915	33.6	Chr02b	74196508	Chr02K	71950696	Chr02K	49295939	N/A	N/A	N/A	N/A	Chr02	62691734	scaffold_2	34639677	H	H	A	A	A	A	A	H	H	H	A	H	A	A	A	H	H	A	A	H	A	H	A	A	A	H	-	A	H	A	H	A
lg2K	54	Tag_641	35.9	Chr02a	74140889	Chr02N	76459934	Chr02K	50510917	Bd4	39440167	Chr9	18980036	Chr02	63653055	scaffold_2	35747955	H	H	A	A	A	A	A	H	H	H	A	H	A	A	A	H	H	A	A	H	A	-	A	-	A	H	A	-	-	A	-	-
lg2K	55	Tag_650	36.9	Chr02a	77490145	Chr02N	77489646	Chr02K	50870661	Bd4	39731716	Chr9	19266006	Chr02	63949958	scaffold_2	36277259	H	H	A	A	A	A	A	H	H	H	A	-	A	A	A	H	H	A	H	-	A	H	A	A	A	H	H	A	H	-	H	H
lg2K	56	Tag_655	37.6	Chr02a	79470547	Chr02N	79470048	Chr02K	51464125	Bd4	40115101	Chr9	19641792	Chr02	64367050	scaffold_2	36720175	H	H	A	A	A	A	A	H	H	H	A	H	A	A	A	H	H	A	H	H	A	H	A	A	A	H	-	A	H	A	H	A
lg2K	*56	Tag_656	37.6	Chr02a	79474623	Chr02N	79474124	Chr02K	51468201	Bd4	40119048	Chr9	19646552	Chr02	64370943	scaffold_2	36723642	H	-	A	-	A	A	-	H	H	H	-	H	A	A	A	H	-	A	H	H	A	H	A	A	A	H	H	A	H	A	H	-
lg2K	57	Tag_1673	38.4	Chr05a	60183477	Chr05K	60182978	Chr02K	51560460	Bd4	40180105	Chr9	19685285	Chr02	64448471	scaffold_2	36790023	H	H	A	A	H	A	A	H	H	H	A	H	A	A	A	H	H	A	H	H	A	H	A	A	A	H	H	A	H	A	H	A
lg2K	58	Tag_2293	39	Chr06a	65372978	Chr06K	65372479	Chr02K	51925644	Bd4	40431313	Chr9	19902795	Chr10	50168226	scaffold_2	37090042	H	H	A	A	H	A	A	H	A	H	A	H	A	A	A	H	H	A	H	H	A	-	-	-	-	-	-	-	-	A	-	-
lg2K	*58	Tag_893	39	Chr02b	71980195	Chr02K	74415663	Chr02K	52113976	Bd4	40550015	Chr9	20057108	Chr02	64834598	scaffold_2	37211593	-	-	-	A	H	-	A	-	-	H	-	H	-	A	A	H	-	A	H	-	-	H	A	A	A	H	H	-	H	A	-	A
lg2K	59	Tag_668	40.3	Chr02a	80822385	Chr02N	80821886	Chr02K	52433433	Bd4	40726116	Chr9	20222466	Chr02	65074899	scaffold_2	37493586	H	-	A	A	H	A	A	-	A	H	A	H	A	A	A	H	A	A	H	H	A	H	A	A	A	H	-	A	H	-	H	A
lg2K	60	Tag_3148	40.6	scaffold_7689	285	scaffold_7688	1	Chr02K	52677498	Bd4	40747056	Chr9	20314227	Chr02	65178505	scaffold_2	37611951	H	H	A	A	H	A	A	H	A	H	A	H	A	A	A	H	-	A	H	H	A	-	-	A	-	H	-	A	H	A	H	-
lg2K	61	Tag_3118	40.6	scaffold_461	2987	scaffold_461	2488	Chr02K	52697182	Bd4	40741537	Chr9	20319853	Chr02	65193118	scaffold_2	37619199	H	H	A	A	H	A	A	H	A	H	A	-	A	A	A	H	A	A	H	H	A	H	A	A	A	H	-	A	H	A	H	-
lg2K	62	Tag_669	40.6	Chr02a	80838433	Chr02N	80837934	Chr02K	52449481	Bd4	40726116	Chr9	20222990	Chr02	65075390	scaffold_2	37494073	H	H	A	A	H	A	A	H	A	H	A	H	A	A	A	H	A	A	H	H	A	-	-	-	-	-	-	A	H	A	-	-
lg2K	63	Tag_257	40.6	Chr01b	11574424	Chr01K	11574209	Chr02K	52569577	N/A	N/A	N/A	N/A	Chr02	65120172	scaffold_2	37574986	H	H	A	A	H	A	A	H	A	H	-	A	A	A	A	H	-	A	-	H	A	H	A	A	A	H	-	A	H	-	H	-
lg2K	64	Tag_3056	40.8	scaffold_10514	2211	scaffold_10514	1712	Chr02K	52615602	Bd1	74395720	Chr5	12976818	Chr07	57570807	scaffold_4	27920766	H	H	A	A	H	A	A	H	A	H	A	H	A	A	A	H	H	A	H	H	A	H	A	A	A	-	H	A	H	A	H	-
lg2K	65	Tag_902	42	Chr02b	73073971	Chr02K	75509439	Chr02K	54100796	Bd2	23962172	Chr12	11077622	Chr10	55634780	scaffold_2	38775209	H	H	A	A	-	A	A	H	A	H	A	H	A	A	A	H	H	A	H	H	A	-	-	-	-	-	-	A	-	A	-	H
lg2K	66	Tag_897	42	Chr02b	72545445	Chr02K	74980913	Chr02K	53588968	Bd3	19735957	N/A	N/A	Chr03	27756220	scaffold_2	38328726	H	H	A	A	H	A	A	H	A	H	A	H	A	A	A	H	-	A	H	H	A	-	-	-	-	-	-	-	-	A	-	-
lg2K	67	Tag_900	42.2	Chr02b	72837841	Chr02K	75273309	Chr02K	53881410	Bd4	41622614	Chr9	21198415	Chr02	66116942	scaffold_2	38555943	H	H	A	A	H	A	A	H	A	H	A	H	A	A	A	H	-	A	H	H	A	-	-	-	A	H	-	A	-	A	-	-
lg2K	*67	Tag_901	42.2	Chr02b	73069421	Chr02K	75504889	Chr02K	54096247	N/A	N/A	N/A	N/A	Chr02	66292275	scaffold_2	38750264	H	H	A	A	H	A	A	H	A	H	A	H	A	A	A	H	-	A	H	H	A	-	-	-	-	-	-	-	-	A	-	-
lg2K	68	Tag_904	42.2	Chr02b	73105730	Chr02K	75541198	Chr02K	54136697	Bd2	15550062	Chr12	329273	Chr06	59638426	scaffold_7	4959494	H	H	A	A	H	A	A	H	A	H	A	H	A	A	A	H	-	A	H	H	A	-	A	A	A	H	-	A	H	-	H	H
lg2K	69	Tag_895	42.2	Chr02b	72283406	Chr02K	74718874	Chr02K	53309613	Bd3	31904071	Chr9	20801893	Chr02	65692007	scaffold_2	38147660	H	H	A	A	H	A	A	H	A	H	A	H	A	A	A	H	A	A	H	H	A	-	A	A	A	H	H	A	H	A	H	-
lg2K	70	Tag_896	42.6	Chr02b	72426092	Chr02K	74861560	Chr02K	53451549	N/A	N/A	Chr9	20915074	Chr02	65810697	scaffold_2	38273466	H	H	A	A	H	A	A	H	A	H	A	-	A	A	A	H	-	A	H	H	A	-	A	A	A	H	H	A	H	A	H	-
lg2K	*70	Tag_903	42.6	Chr02b	73076806	Chr02K	75512274	Chr02K	54103631	Bd4	41737743	Chr9	21332336	Chr02	66298029	scaffold_2	38777286	-	-	A	-	H	-	-	H	A	H	-	H	A	A	A	H	A	A	-	H	A	H	A	A	A	H	H	A	H	-	H	A
lg2K	71	Tag_906	43.2	Chr02b	73298584	Chr02K	75734052	Chr02K	54362718	Bd4	41980391	N/A	N/A	Chr02	66453882	scaffold_2	38943153	H	H	A	A	H	A	A	H	A	H	A	H	A	A	A	H	-	A	H	H	A	H	-	-	A	H	-	A	H	A	H	-
lg2K	72	Tag_905	43.3	Chr02b	73270201	Chr02K	75705669	Chr02K	54301889	Bd4	41920811	Chr9	21451687	Chr02	66412650	scaffold_2	38904011	H	H	A	A	H	A	A	H	A	H	-	-	A	A	A	-	A	A	-	H	A	H	A	A	A	H	H	A	H	A	H	A
lg2K	73	Tag_887	44.2	Chr02b	68871324	Chr02K	68870825	Chr02K	55053136	Bd4	42482756	Chr9	21956764	Chr02	67001404	scaffold_2	39533969	H	H	A	A	H	A	A	H	A	H	A	H	A	A	A	H	-	A	H	H	A	H	A	A	A	H	H	A	H	A	H	-
lg2K	74	Tag_910	44.2	Chr02b	73764918	Chr02K	76200386	Chr02K	54892524	Bd4	42363324	Chr9	21856726	Chr02	66837706	scaffold_2	39385746	H	-	A	A	H	A	A	H	A	H	A	H	A	A	A	H	A	A	H	H	A	H	A	A	A	H	H	A	H	A	H	-
lg2K	75	Tag_924	44.7	Chr02b	76553024	Chr02K	76552525	Chr02K	55522909	Bd4	42723207	Chr9	22173746	Chr02	67206881	scaffold_2	39772884	H	-	A	A	H	A	A	H	A	H	-	H	A	A	A	H	-	A	H	H	A	H	A	A	A	H	H	A	H	A	H	A
lg2K	76	Tag_927	44.7	Chr02b	76581863	Chr02K	76581364	Chr02K	55551748	Bd4	42748758	Chr7	28247443	Chr02	67245631	scaffold_2	39796574	H	H	A	A	H	A	A	H	A	H	A	H	A	A	A	H	-	A	H	H	A	-	-	-	A	-	-	A	-	A	-	-
lg2K	77	Tag_1186	45.2	Chr03a	59949288	Chr03K	62132415	Chr02K	55708910	Bd4	42910499	Chr9	22278787	Chr02	67341282	scaffold_2	39973494	H	H	A	A	H	A	A	H	A	H	A	H	A	A	A	H	A	A	H	H	A	H	-	A	A	H	H	A	-	A	H	-
lg2K	78	Tag_686	45.7	Chr02a	87028193	Chr02N	87027694	Chr02K	56360282	Bd2	14493229	Chr8	19644198	Chr02	67877120	scaffold_2	40529533	H	H	A	A	H	A	A	H	A	H	A	H	A	A	A	H	-	A	H	H	-	H	A	A	A	H	H	A	H	A	H	A
lg2K	79	Tag_941	47.3	Chr02b	78682564	Chr02K	78682065	Chr02K	56775742	Bd1	51775	Chr9	15473424	Chr02	64300143	scaffold_2	40867351	H	H	A	A	H	A	A	H	A	H	A	H	A	A	A	H	A	A	H	H	-	H	A	A	A	H	H	A	H	A	H	-
lg2K	80	Tag_931	47.9	Chr02b	77747880	Chr02K	77747381	Chr02K	57506226	Bd1	330886	Chr4	27666639	Chr06	52783580	scaffold_5	39990278	H	H	A	A	H	A	A	H	A	H	A	H	A	A	A	H	A	A	H	H	-	H	A	A	A	H	H	A	H	A	H	A
lg2K	*80	Tag_932	47.9	Chr02b	77798614	Chr02K	77798115	Chr02K	57557348	Bd4	26324849	N/A	N/A	Chr02	68633318	scaffold_2	41327049	H	H	A	A	H	A	A	H	A	H	A	H	A	A	A	H	-	A	H	H	A	-	-	-	-	-	-	-	-	A	-	-
lg2K	*80	Tag_933	47.9	Chr02b	77811316	Chr02K	77810817	Chr02K	57570052	Bd1	21723029	Chr7	19262785	Chr02	68644133	scaffold_2	41337508	H	H	-	A	H	A	A	H	-	H	A	-	A	A	A	H	A	A	H	-	-	H	A	A	A	H	H	A	H	A	H	A
lg2K	*80	Tag_943	47.9	Chr02b	78871158	Chr02K	78870659	Chr02K	56969666	Bd1	22067410	Chr7	18626963	Chr02	68315910	scaffold_2	41005958	H	H	-	A	H	A	A	H	A	H	A	H	A	A	A	H	A	A	H	H	H	H	A	A	A	H	H	A	H	A	-	A
lg2K	81	Tag_939	48.1	Chr02b	78452633	Chr02K	78452134	Chr02K	57950300	N/A	N/A	Chr4	26466206	Chr04	56374231	scaffold_4	37424394	H	H	A	A	H	A	A	H	A	H	A	-	A	A	A	H	A	A	H	H	H	-	-	-	A	H	-	A	-	A	-	-
lg2K	82	Tag_940	49.6	Chr02b	78568190	Chr02K	78567691	Chr02K	58200659	N/A	N/A	N/A	N/A	Chr02	69029534	scaffold_2	41772538	H	H	A	A	H	A	A	H	A	H	A	H	A	A	A	H	-	A	H	H	-	H	A	A	A	H	H	A	H	A	H	H
lg2K	83	Tag_944	50.9	Chr02b	79313320	Chr02K	79312821	Chr02K	58632474	Bd1	21090983	Chr7	20349326	Chr02	69388116	scaffold_2	42043818	H	-	A	A	H	A	A	H	A	H	A	H	A	A	A	H	A	A	-	H	A	H	A	A	A	H	H	A	H	-	H	H
lg2K	84	Tag_948	50.9	Chr02b	80980370	Chr02K	80979871	Chr02K	58975831	N/A	N/A	N/A	N/A	Chr02	69599376	scaffold_2	42295358	H	H	A	A	H	A	A	H	A	H	A	H	A	A	A	H	-	A	H	H	A	-	-	-	-	H	H	-	-	A	-	-
lg2K	85	Tag_946	51.2	Chr02b	79450093	Chr02K	79449594	Chr02K	58777603	Bd3	29580129	Chr10	17488112	Chr01	21200741	scaffold_9	17003638	H	H	A	A	H	A	A	H	A	H	A	H	A	A	A	H	-	A	H	H	-	H	-	-	A	H	-	A	H	A	H	-
lg2K	86	Tag_954	52.2	Chr02b	81444213	Chr02K	81443714	Chr02K	59513787	Bd1	20674074	Chr7	21590423	Chr02	69873960	scaffold_2	42529042	H	H	A	A	H	A	A	H	A	H	A	H	A	A	A	H	-	A	H	H	-	-	-	-	-	-	H	-	-	A	-	-
lg2K	*86	Tag_953	52.2	Chr02b	81394624	Chr02K	81394125	Chr02K	59339044	N/A	N/A	Chr7	21408161	Chr02	69826381	scaffold_2	42466395	H	H	A	A	-	A	A	H	A	H	A	-	A	A	A	H	-	A	H	-	H	H	A	A	A	-	H	A	H	A	H	H
lg2K	87	Tag_952	52.5	Chr02b	81290926	Chr02K	81290427	Chr02K	59280013	Bd1	20789038	Chr7	21177089	Chr02	69754117	scaffold_2	42446364	H	H	A	A	H	A	A	H	A	H	A	H	A	A	A	H	A	A	H	H	H	H	A	A	A	H	H	A	H	A	H	H
lg2N	1	Tag_586r	0	Chr02a	35160715	Chr02N	55987686	Chr02N	1284448	N/A	N/A	N/A	N/A	N/A	N/A	scaffold_2	44104508	A	H	H	A	H	H	H	H	A	H	A	H	A	H	H	H	H	H	A	H	-	H	H	H	H	H	H	H	H	A	H	A
lg2N	2	Tag_521r	0.2	Chr02a	3939480	Chr02N	3938981	Chr02N	2096087	N/A	N/A	N/A	N/A	N/A	N/A	N/A	N/A	A	H	H	A	H	H	H	H	A	H	A	H	A	H	H	H	H	H	A	H	A	H	-	H	H	H	-	H	H	A	H	A
lg2N	3	Tag_527r	2.3	Chr02a	5571484	Chr02N	5570985	Chr02N	3815029	Bd1	9222828	Chr1	4027052	Chr09	47241410	scaffold_5	33082406	A	H	H	A	H	H	H	H	A	H	A	H	A	H	H	H	H	H	A	H	A	H	-	H	H	H	H	-	H	A	H	-
lg2N	4	Tag_528r	3.6	Chr02a	5849182	Chr02N	5848683	Chr02N	4205684	N/A	N/A	Chr12	24734730	Chr10	13042924	scaffold_9	44290102	A	H	H	A	H	H	H	H	A	H	A	H	A	H	H	H	H	H	A	H	A	H	H	H	H	H	H	H	H	A	H	A
lg2N	5	Tag_519r	5.8	Chr02a	3712824	Chr02N	3712325	Chr02N	5200646	Bd1	55123855	Chr7	3649106	Chr02	4318131	scaffold_2	3622678	A	H	H	A	H	H	H	H	A	H	A	A	A	H	H	H	H	H	A	H	A	H	H	H	H	H	H	H	H	A	H	A
lg2N	6	Tag_520r	6.5	Chr02a	3800108	Chr02N	3799609	Chr02N	5290656	N/A	N/A	N/A	N/A	Chr02	4376655	scaffold_2	3706747	-	H	H	A	H	H	H	H	A	H	A	A	A	H	H	H	H	H	A	A	A	H	H	H	H	H	H	H	H	A	H	A
lg2N	7	Tag_536r	8.5	Chr02a	7032390	Chr02N	7031891	Chr02N	5738035	Bd1	54439013	Chr7	4050516	Chr02	4840226	scaffold_2	4098054	A	H	H	A	H	H	H	H	A	H	A	A	A	H	H	H	H	H	A	A	-	H	H	H	H	H	-	H	H	A	H	A
lg2N	8	Tag_538	12.1	Chr02a	8507439	Chr02N	8506940	Chr02N	6852515	Bd3	44641802	N/A	N/A	Chr04	48617667	scaffold_4	32380212	-	H	H	A	H	H	H	H	A	H	A	A	-	H	-	H	H	A	A	A	H	H	H	H	-	H	H	H	H	A	H	A
lg2N	9	Tag_541	13.1	Chr02a	8774815	Chr02N	8774316	Chr02N	7327368	Bd1	53376301	Chr8	14364947	Chr02	6459540	scaffold_2	5757340	H	H	H	A	H	H	H	H	A	H	A	A	A	H	H	H	H	A	A	A	H	H	H	H	H	H	H	H	H	A	H	A
lg2N	10	Tag_542	13.1	Chr02a	8806616	Chr02N	8806117	Chr02N	7359350	Bd3	40058408	Chr1	42200091	Chr02	6539695	scaffold_2	5772219	H	H	H	A	H	H	H	H	A	H	A	A	A	H	H	H	H	A	A	A	H	H	H	H	H	H	H	H	H	A	H	A
lg2N	11	Tag_543	13.9	Chr02a	8862564	Chr02N	8862065	Chr02N	7544464	Bd1	53248174	Chr7	5013828	Chr02	6733168	scaffold_2	5923190	H	H	H	A	H	H	H	H	A	H	A	A	A	H	H	H	H	A	A	A	H	H	-	-	H	H	-	H	H	A	-	-
lg2N	*11	Tag_544	13.9	Chr02a	9478663	Chr02N	9478164	Chr02N	8313508	N/A	N/A	N/A	N/A	Chr04	7967914	scaffold_2	6359253	-	-	H	-	H	H	-	H	-	H	-	-	A	-	H	-	-	A	-	A	-	H	H	H	H	H	H	H	H	-	H	A
lg2N	12	Tag_546	14.5	Chr02a	9525214	Chr02N	9524715	Chr02N	8122170	N/A	N/A	N/A	N/A	Chr08	61232337	scaffold_2	1141798	-	H	-	A	H	H	H	-	A	-	A	A	A	H	H	H	H	A	A	A	A	H	H	-	H	H	H	H	H	A	H	A
lg2N	13	Tag_552r	15.8	Chr02a	12339196	Chr02N	12338697	Chr02N	8518761	Bd1	52981273	Chr7	5599549	Chr02	7330083	scaffold_2	6504587	H	H	H	A	H	H	H	H	A	H	A	A	A	H	H	H	-	A	A	A	A	H	H	H	H	H	H	H	H	-	H	A
lg2N	14	Tag_558r	17.7	Chr02a	16182124	Chr02N	16181625	Chr02N	10610477	Bd1	32068770	Chr9	20120499	Chr02	9267810	scaffold_2	8520945	H	H	H	A	H	H	H	H	A	H	A	A	A	H	H	H	H	A	A	A	A	-	H	-	H	H	-	H	H	A	-	A
lg2N	15	Tag_556r	18.3	Chr02a	15489186	Chr02N	15488687	Chr02N	11386508	Bd4	32200565	Chr7	7310505	Chr02	8871585	scaffold_2	8182093	H	H	H	A	H	H	H	H	A	H	A	A	A	A	H	H	-	A	A	A	A	-	-	H	H	H	-	-	A	A	H	A
lg2N	16	Tag_557r	18.3	Chr02a	15612804	Chr02N	15612305	Chr02N	11087136	Bd3	52664105	Chr9	2592392	Chr04	62239462	scaffold_9	32112877	H	H	H	A	H	H	H	H	A	H	A	A	A	A	H	H	H	A	A	A	A	H	H	H	H	H	H	H	H	-	H	A
lg2N	17	Tag_561r	19.1	Chr02a	17661488	Chr02N	17660989	Chr02N	11564683	Bd4	3840921	Chr12	22500059	Chr02	8676553	scaffold_9	18239157	H	H	H	A	H	H	H	H	A	H	A	A	A	A	H	H	A	A	A	A	A	H	H	H	H	H	H	H	H	A	H	A
lg2N	18	Tag_566r	20.4	Chr02a	19501898	Chr02N	19501399	Chr02N	13295482	N/A	N/A	N/A	N/A	N/A	N/A	scaffold_9	44765892	H	H	H	A	H	H	H	H	A	H	A	A	A	A	H	H	-	A	A	A	A	H	H	H	H	H	H	H	H	A	H	A
lg2N	19	Tag_628r	23	Chr02a	68184137	Chr02N	58080468	Chr02N	18786929	N/A	N/A	Chr7	20605194	Chr06	9541126	scaffold_7	9726754	H	H	H	A	H	H	H	H	A	H	H	A	A	A	H	H	-	A	A	A	A	H	H	H	H	H	H	H	H	A	H	A
lg2N	*19	Tag_606r	23	Chr02a	54472966	Chr02N	36675435	Chr02N	19309775	Bd1	22166760	Chr2	4550476	Chr02	67218359	scaffold_9	44759211	-	H	H	A	H	H	H	H	A	H	H	A	-	A	H	H	-	A	A	A	A	H	H	H	H	H	H	H	H	-	H	A
lg2N	20	Tag_605r	23	Chr02a	54322504	Chr02N	36825897	Chr02N	18412558	N/A	N/A	Chr12	142645	Chr10	2787442	scaffold_1	27955420	H	H	H	A	H	H	H	H	A	H	H	A	A	A	H	H	A	A	A	A	A	H	H	H	H	H	H	H	H	A	H	A
lg2N	21	Tag_601r	24.4	Chr02a	47893190	Chr02N	43255211	Chr02N	20542489	Bd4	43333445	Chr9	22666696	Chr01	5432590	scaffold_2	15434313	H	-	H	-	H	H	H	H	A	H	H	A	A	A	H	H	A	A	-	A	A	H	H	H	H	H	H	H	H	-	H	A
lg2N	22	Tag_597r	24.7	Chr02a	47088237	Chr02N	44060164	Chr02N	20843327	Bd2	510616	Chr9	22721331	Chr02	20580877	scaffold_2	15526481	H	H	H	A	H	H	H	H	A	H	H	A	A	A	H	H	H	A	A	A	-	H	H	H	H	H	H	H	H	A	H	A
lg2N	23	Tag_600r	24.9	Chr02a	47628296	Chr02N	43520105	Chr02N	21288887	Bd3	7273703	Chr11	7900517	Chr05	60446650	scaffold_9	17667321	H	H	H	A	H	H	H	H	A	H	H	A	A	A	H	H	-	A	A	A	A	H	H	H	H	H	H	H	H	A	H	A
lg2N	24	Tag_573r	26.2	Chr02a	26161184	Chr02N	26160685	Chr02N	35189026	Bd2	51987276	Chr12	1625852	Chr09	563761	scaffold_2	24786590	H	H	H	A	H	H	H	H	A	H	H	A	A	A	H	H	-	A	A	A	A	H	H	H	H	H	H	H	H	A	H	A
lg2N	25	Tag_588r	27.2	Chr02a	35288278	Chr02N	55860123	Chr02N	36330479	N/A	N/A	N/A	N/A	N/A	N/A	scaffold_2	25589103	H	H	H	A	H	H	H	H	A	H	H	A	A	A	H	H	-	A	A	A	A	H	H	H	H	H	H	H	H	A	H	A
lg2N	*25	Tag_589r	27.2	Chr02a	35398683	Chr02N	55749718	Chr02N	36216118	N/A	N/A	N/A	N/A	Chr02	32079561	scaffold_2	25501535	H	H	H	A	H	H	H	H	A	H	H	A	A	A	H	H	-	A	A	A	A	H	H	H	H	H	H	H	H	A	H	A
lg2N	26	Tag_590r	27.2	Chr02a	35413662	Chr02N	55734739	Chr02N	36201139	N/A	N/A	Chr9	7968794	Chr02	51195644	scaffold_2	25497396	H	H	H	A	H	H	H	H	A	H	H	-	A	A	H	H	H	A	-	A	-	H	H	H	H	H	H	H	H	-	H	A
lg2N	27	Tag_587r	27.5	Chr02a	35270017	Chr02N	55878384	Chr02N	36348913	N/A	N/A	Chr8	22569565	Chr08	53228662	scaffold_5	15159977	-	H	H	A	H	H	H	H	H	H	H	A	A	A	H	H	A	A	-	A	H	H	H	H	H	H	H	H	H	A	H	A
lg2N	28	Tag_579r	27.7	Chr02a	32917208	Chr02N	32916709	Chr02N	37001281	Bd4	33127036	Chr1	27671460	Chr02	52119146	scaffold_2	26198081	H	H	H	A	H	H	H	H	A	H	H	A	A	A	H	H	-	A	A	A	A	H	H	H	H	H	H	H	H	A	H	-
lg2N	*28	Tag_1655r	27.7	Chr05a	46515309	Chr05K	46514810	Chr02N	38337751	Bd4	44503458	N/A	N/A	Chr02	11427366	scaffold_7	15004339	H	-	H	A	H	H	H	H	-	H	H	A	A	A	H	H	H	A	A	A	A	-	-	-	-	-	-	-	-	A	-	-
lg2N	29	Tag_560r	27.7	Chr02a	17299643	Chr02N	17299144	Chr02N	38737595	N/A	N/A	N/A	N/A	N/A	N/A	scaffold_9	4030102	H	H	H	A	H	H	H	H	A	H	H	A	A	A	H	H	-	A	A	A	-	H	H	-	H	H	H	-	H	A	H	-
lg2N	30	Tag_581r	28.2	Chr02a	33970738	Chr02N	57177663	Chr02N	39561104	Bd3	20797745	Chr6	6506436	Chr06	39339399	scaffold_2	27326445	H	H	H	A	H	H	H	H	A	H	H	A	A	A	H	H	-	A	A	A	A	H	H	H	H	H	H	-	H	A	H	-
lg2N	31	Tag_565r	29.6	Chr02a	19482478	Chr02N	19481979	Chr02N	41119692	Bd2	57410446	Chr2	2787099	Chr03	72492462	scaffold_5	46292875	H	H	H	A	H	H	H	H	A	H	H	A	A	A	H	H	A	A	A	A	A	H	H	H	H	H	H	H	H	A	H	A
lg2N	32	Tag_570	31.2	Chr02a	21125147	Chr02N	21124648	Chr02N	41014768	Bd2	57568504	N/A	N/A	Chr03	72663337	scaffold_5	46031209	H	H	H	A	H	H	H	H	A	H	H	A	A	A	H	H	H	A	A	A	H	H	H	H	H	H	-	H	H	A	H	-
lg2N	33	Tag_610	31.6	Chr02a	64344790	Chr02N	67090331	Chr02N	41476619	Bd4	34434590	Chr9	12355858	Chr02	56977835	scaffold_2	28501781	H	H	H	A	H	H	H	H	A	H	H	A	A	A	H	H	H	A	A	A	H	H	-	H	H	H	-	H	H	A	H	A
lg2N	34	Tag_3070	31.6	scaffold_1500	9161	scaffold_1501	8662	Chr02N	41878881	Bd4	34645501	Chr9	12568116	Chr02	57165186	scaffold_2	28760408	H	H	H	A	H	H	H	H	A	H	H	A	A	A	H	H	H	A	A	A	H	H	H	H	H	H	H	H	H	A	H	A
lg2N	35	Tag_922	31.6	Chr02b	76228802	Chr02K	73982990	Chr02N	42270667	Bd1	48463751	N/A	N/A	Chr02	58988561	scaffold_2	28881748	H	H	H	A	H	H	H	H	A	H	H	A	A	A	H	H	H	A	A	A	H	H	H	-	H	H	-	H	-	A	H	A
lg2N	36	Tag_627	31.8	Chr02a	67865882	Chr02N	58398723	Chr02N	42538493	Bd2	48842334	N/A	N/A	Chr06	39339215	scaffold_1	41526939	H	H	H	A	H	H	H	H	A	H	H	A	A	A	H	H	H	A	A	A	H	H	H	H	H	H	H	H	H	A	H	A
lg2N	37	Tag_624	32.3	Chr02a	67530045	Chr02N	58734560	Chr02N	43114170	N/A	N/A	N/A	N/A	N/A	N/A	scaffold_5	28942457	H	H	H	A	H	H	H	H	A	H	H	A	A	A	H	H	H	A	A	A	-	H	-	H	H	H	H	H	H	A	-	A
lg2N	38	Tag_617	33.2	Chr02a	66829578	Chr02N	59435027	Chr02N	44239278	N/A	N/A	Chr12	20504839	Chr04	59774600	scaffold_2	30053874	H	H	H	A	H	H	H	H	H	H	H	A	A	A	H	H	H	A	A	A	H	H	H	H	H	H	H	H	H	A	H	-
lg2N	*38	Tag_615	33.2	Chr02a	66606192	Chr02N	59658413	Chr02N	44460693	Bd4	35636880	N/A	N/A	Chr02	58863174	scaffold_2	30274257	H	H	H	A	H	H	H	H	H	H	H	A	A	A	H	H	H	A	A	A	H	H	H	H	H	H	H	H	H	A	H	A
lg2N	39	Tag_613	33.5	Chr02a	66553307	Chr02N	59711298	Chr02N	44632146	N/A	N/A	N/A	N/A	Chr02	59002936	scaffold_2	30428558	H	H	H	A	H	H	H	H	H	H	-	A	A	A	H	H	H	A	A	A	H	H	H	H	H	H	-	H	H	A	H	A
lg2N	40	Tag_620r	34.7	Chr02a	67173511	Chr02N	59091094	Chr02N	43395046	N/A	N/A	N/A	N/A	N/A	N/A	scaffold_7	2688703	H	H	H	A	H	H	-	H	H	H	H	A	-	A	H	-	H	A	-	H	H	H	H	H	H	H	H	H	H	A	H	A
lg2N	41	Tag_614r	34.9	Chr02a	66594442	Chr02N	59670163	Chr02N	44471070	Bd4	35649634	Chr9	14613174	Chr02	58879665	scaffold_2	30289282	H	H	H	A	H	H	H	H	H	H	H	A	A	A	H	H	-	A	A	A	A	H	H	H	H	H	H	H	H	A	H	A
lg2N	42	Tag_632r	38	Chr02a	70337071	Chr02N	70336572	Chr02N	47591879	N/A	N/A	N/A	N/A	N/A	N/A	scaffold_4	24979406	H	H	H	A	H	H	H	H	H	H	H	A	H	A	A	H	-	A	A	A	A	H	H	H	H	H	H	H	H	A	H	A
lg2N	*42	Tag_631r	38	Chr02a	69739427	Chr02N	69738928	Chr02N	47433510	Bd4	37239101	Chr9	16619080	Chr02	61109749	scaffold_2	32535927	H	H	H	A	H	H	H	H	H	H	H	A	H	A	A	H	-	A	A	A	-	H	-	-	H	H	H	H	-	A	-	-
lg2N	43	Tag_636r	39.2	Chr02a	71497934	Chr02N	71497435	Chr02N	49115993	Bd4	37980560	Chr7	27642874	Chr02	62057943	scaffold_2	33711657	H	H	H	A	H	H	H	H	H	H	H	A	H	A	A	H	-	A	A	A	A	H	H	H	H	H	H	H	H	A	H	A
lg2N	44	Tag_637r	39.4	Chr02a	71582663	Chr02N	71582164	Chr02N	49232757	N/A	N/A	N/A	N/A	Chr02	62185645	scaffold_2	33826923	H	H	H	H	H	H	H	H	H	H	H	A	H	A	A	H	-	A	A	A	A	H	H	H	H	H	A	H	H	A	H	A
lg2N	45	Tag_638r	39.6	Chr02a	71760980	Chr02N	71760481	Chr02N	49295926	Bd4	38101046	Chr9	17683674	Chr02	62230473	scaffold_2	33988126	H	H	H	H	H	H	H	H	H	H	H	A	H	A	A	H	-	A	A	A	A	H	H	H	H	H	A	H	H	A	H	A
lg2N	46	Tag_652r	46.3	Chr02a	79296296	Chr02N	79295797	Chr02N	52522425	Bd4	40119048	Chr8	26504602	Chr02	64370924	scaffold_2	36723623	H	H	H	H	A	H	H	A	H	H	H	-	H	A	A	H	H	A	A	A	A	H	H	H	H	H	A	H	H	A	H	A
lg2N	47	Tag_647r	46.3	Chr02a	77264519	Chr02N	77264020	Chr02N	51973289	N/A	N/A	N/A	N/A	N/A	N/A	scaffold_8	28052060	H	H	H	H	A	H	H	A	H	H	H	A	H	A	A	H	-	A	A	A	-	H	H	H	H	H	A	H	H	A	H	A
lg2N	48	Tag_660r	47	Chr02a	79574675	Chr02N	79574176	Chr02N	52624228	Bd5	26429810	Chr9	19685270	Chr02	64437464	scaffold_2	36789981	H	H	H	H	A	H	H	A	H	H	H	A	H	A	A	H	-	A	A	A	H	H	H	H	H	H	A	H	H	A	H	A
lg2N	49	Tag_664r	47.5	Chr02a	79847544	Chr02N	79847045	Chr02N	52895703	Bd4	40418582	Chr9	19883006	Chr02	64681140	scaffold_2	37077086	-	H	H	H	-	H	H	A	H	H	H	A	H	A	A	H	-	A	A	A	-	H	H	H	H	H	A	H	H	A	H	A
lg2N	50	Tag_665r	47.8	Chr02a	79964051	Chr02N	79963552	Chr02N	53011877	Bd4	40493079	Chr9	19997235	Chr02	64770861	scaffold_2	37150651	H	H	H	H	-	H	H	A	H	H	H	A	H	A	A	H	H	A	A	A	-	-	H	H	H	H	A	H	H	A	H	A
lg2N	51	Tag_672r	50.1	Chr02a	82318606	Chr02N	82318107	Chr02N	55445254	Bd1	41692123	Chr6	8825970	Chr01	25034490	scaffold_9	24560186	H	H	H	H	A	A	H	A	H	H	H	A	H	A	A	H	-	A	A	A	-	H	H	H	H	H	A	H	H	A	H	A
lg2N	*51	Tag_671r	50.1	Chr02a	81936368	Chr02N	81935869	Chr02N	54955842	Bd4	41456694	Chr9	20988574	Chr02	65959740	scaffold_2	38403582	H	H	H	H	A	A	H	A	H	H	H	A	H	A	A	H	A	A	-	A	A	H	H	H	H	H	A	H	H	A	H	A
lg2N	52	Tag_674r	52.8	Chr02a	85852790	Chr02N	85852291	Chr02N	56976658	Bd4	42723207	Chr9	22173746	Chr02	67206881	scaffold_2	39772893	H	H	H	H	A	A	H	A	H	H	H	A	H	A	A	H	-	A	A	A	H	H	H	H	H	H	A	H	H	A	H	A
lg2N	*52	Tag_675r	52.8	Chr02a	85887598	Chr02N	85887099	Chr02N	57011372	Bd4	42746579	Chr9	22195425	Chr02	67243974	scaffold_2	39794898	H	H	H	H	A	A	H	A	H	H	H	A	H	A	A	H	-	A	A	A	H	H	H	H	H	H	A	H	H	A	H	A
lg2N	53	Tag_677r	53.1	Chr02a	86012949	Chr02N	86012450	Chr02N	57135096	N/A	N/A	N/A	N/A	Chr04	4847216	scaffold_2	40035195	H	H	H	H	A	A	H	A	H	H	H	A	H	A	A	H	-	A	A	A	H	H	H	H	H	H	H	H	-	A	H	-
lg2N	*53	Tag_678r	53.1	Chr02a	86023968	Chr02N	86023469	Chr02N	57146103	Bd4	42851600	Chr9	22247749	Chr02	67296795	scaffold_2	39855988	H	H	H	H	A	A	H	A	H	H	H	A	H	A	A	H	-	A	A	A	H	-	-	-	-	-	-	H	-	A	-	-
lg2N	54	Tag_681r	53.4	Chr02a	86321055	Chr02N	86320556	Chr02N	57432636	N/A	N/A	N/A	N/A	Chr02	67404112	scaffold_2	40028395	H	H	H	H	A	A	H	A	H	H	H	A	H	A	A	H	-	A	A	A	H	H	H	H	H	H	A	H	H	A	H	A
lg2N	55	Tag_690r	55.6	Chr02a	87610141	Chr02N	87609642	Chr02N	58521558	Bd1	22353864	Chr7	18322836	Chr02	68142222	scaffold_2	40845196	H	H	H	H	A	A	H	A	H	H	H	A	H	A	A	H	-	A	A	A	H	H	H	H	H	H	H	H	H	A	H	A
lg2N	56	Tag_688r	55.6	Chr02a	87608778	Chr02N	87608279	Chr02N	58520196	Bd1	22351361	Chr7	18321111	Chr02	68140851	scaffold_2	40843801	H	H	H	H	A	A	H	A	H	H	H	A	H	A	A	H	-	A	A	A	H	H	H	H	H	H	A	H	H	A	H	A
lg2N	57	Tag_689r	55.6	Chr02a	87609434	Chr02N	87608935	Chr02N	58520851	Bd1	22353864	Chr7	18322836	Chr02	68141494	scaffold_2	40844451	H	H	H	H	A	A	H	A	H	H	H	A	H	A	A	H	A	A	A	A	H	H	H	H	H	H	A	H	H	A	H	A
lg2N	58	Tag_679	69.8	Chr02a	86169759	Chr02N	86169260	Chr02N	64951527	Bd1	17798728	N/A	N/A	N/A	N/A	scaffold_2	45152470	H	A	H	-	A	A	H	A	H	H	-	A	H	A	A	H	H	A	H	A	H	H	H	H	H	H	A	H	H	A	-	A
lg3K	1	Tag_2632	0	Chr08b	1830767	Chr08K	1830268	Chr08K	152924	Bd4	48376072	Chr12	87622	Chr08	69382	scaffold_8	104001	A	-	H	A	H	H	A	H	A	H	H	H	H	H	A	H	A	H	H	A	A	-	H	H	A	H	H	A	A	H	A	-
lg3K	2	Tag_970	1.2	Chr03a	1429474	Chr03K	1428975	Chr03K	1620841	N/A	N/A	Chr7	9338255	Chr06	41998803	scaffold_2	391464	A	H	H	A	H	H	A	H	A	H	H	H	H	H	A	H	A	H	H	A	A	-	-	H	A	H	-	A	A	H	A	H
lg3K	3	Tag_976	1.2	Chr03a	1859642	Chr03K	1859143	Chr03K	1865741	Bd4	46705384	Chr12	2193871	Chr08	2918606	scaffold_8	1755298	A	H	H	A	H	H	A	H	A	H	H	H	H	H	A	H	-	H	H	A	A	H	H	H	A	H	H	A	A	H	A	H
lg3K	4	Tag_973	1.2	Chr03a	1768622	Chr03K	1768123	Chr03K	1788498	Bd4	46789407	Chr12	1991266	Chr05	2825572	scaffold_8	1689603	A	H	H	A	H	H	A	H	A	H	H	-	H	H	A	H	A	H	H	A	A	H	H	H	A	H	H	A	A	H	A	H
lg3K	5	Tag_968	1.2	Chr03a	1087372	Chr03K	1086873	Chr03K	1194503	Bd3	21263638	Chr12	1319065	Chr08	59898556	scaffold_7	34600428	A	H	H	A	H	H	A	H	A	H	H	H	H	H	A	H	A	H	H	A	A	H	H	H	A	H	H	A	A	H	A	-
lg3K	6	Tag_972r	1.2	Chr03a	1523692	Chr03K	1523193	Chr03K	1526628	Bd3	40270548	Chr12	1723646	Chr05	2387280	scaffold_8	1491416	A	H	H	A	H	H	A	H	A	H	H	H	H	H	A	H	A	H	H	A	A	H	-	-	A	H	-	-	A	H	-	-
lg3K	7	Tag_977r	1.4	Chr03a	1893474	Chr03K	1892975	Chr03K	1903111	Bd4	46666245	Chr11	2227741	Chr08	3052059	scaffold_8	1835758	A	H	H	A	A	H	A	H	A	H	H	H	H	H	A	H	A	H	H	A	A	H	H	H	A	H	-	A	A	H	-	-
lg3K	8	Tag_981	2	Chr03a	2066903	Chr03K	2066404	Chr03K	2088737	Bd4	46497336	Chr12	2434703	Chr08	3302902	scaffold_8	2081717	A	H	H	A	A	H	A	H	A	H	H	H	H	H	A	H	-	H	H	A	A	H	H	-	A	-	-	-	A	H	-	-
lg3K	9	Tag_986	3.1	Chr03a	2483224	Chr03K	2482725	Chr03K	2445780	Bd4	46197151	Chr12	2838535	Chr08	3977480	scaffold_7	33901015	-	H	H	A	A	-	A	H	A	H	-	H	H	H	A	H	-	H	H	A	A	H	H	A	A	H	H	A	A	H	A	H
lg3K	10	Tag_2577	4.4	Chr07b	35680046	Chr07N	35679547	Chr03K	3023101	Bd4	45653022	Chr12	3413827	Chr08	4886253	scaffold_7	33484347	A	H	H	A	A	H	A	H	A	H	H	H	H	H	A	H	-	H	H	A	A	H	H	A	A	H	H	A	A	H	A	H
lg3K	11	Tag_1248	4.6	Chr03b	1931753	Chr03N	1931254	Chr03K	3129818	Bd2	25823553	Chr5	13285753	Chr08	5017628	scaffold_7	33450019	A	H	H	A	A	H	A	H	A	H	H	H	H	H	A	H	-	H	H	A	H	H	H	A	A	H	H	A	A	H	A	H
lg3K	12	Tag_991r	5.2	Chr03a	4725610	Chr03K	4725111	Chr03K	3713327	Bd4	45261524	Chr12	4032653	Chr08	6041957	scaffold_7	33036493	A	H	H	A	A	H	A	H	A	H	H	H	H	H	A	H	A	H	H	A	A	H	H	A	A	H	-	A	A	H	A	H
lg3K	*12	Tag_993r	5.2	Chr03a	4735141	Chr03K	4734642	Chr03K	3722839	Bd4	45243092	Chr11	4733582	Chr08	6075361	scaffold_7	33027599	A	H	H	A	A	H	A	H	A	H	H	H	H	H	A	H	A	H	H	A	A	H	H	A	A	H	H	A	A	H	A	H
lg3K	13	Tag_996	6	Chr03a	5036798	Chr03K	5036299	Chr03K	4015511	Bd2	46193928	Chr4	16083286	Chr01	60709308	scaffold_1	11241768	A	H	H	A	A	H	A	H	A	H	H	H	H	H	A	H	-	H	H	A	A	-	-	-	A	H	-	A	A	H	A	-
lg3K	14	Tag_1009r	7.4	Chr03a	5798356	Chr03K	5797857	Chr03K	4859640	Bd4	44423797	Chr12	6955455	Chr09	56781684	scaffold_3	6139759	A	H	H	A	A	H	A	H	A	H	H	-	H	H	A	H	A	H	H	A	A	H	-	A	A	H	-	A	A	H	A	-
lg3K	15	Tag_1006r	7.4	Chr03a	5536912	Chr03K	5536413	Chr03K	4521737	Bd4	44619003	Chr12	5701892	Chr08	10179074	scaffold_3	6380913	A	H	H	A	A	H	A	H	A	H	H	H	H	H	A	H	A	H	H	A	A	H	H	A	A	H	-	A	A	H	A	H
lg3K	16	Tag_1005	8.1	Chr03a	5498255	Chr03K	5497756	Chr03K	4489103	N/A	N/A	Chr12	5666905	Chr08	10165580	scaffold_3	6390132	A	H	H	A	A	H	A	H	A	H	H	H	H	H	A	H	-	H	H	A	A	H	H	A	A	H	H	A	A	H	A	H
lg3K	17	Tag_1008	8.3	Chr03a	5684485	Chr03K	5683986	Chr03K	4745131	N/A	N/A	N/A	N/A	Chr08	12193387	scaffold_3	6210221	A	H	H	A	A	H	A	H	A	H	H	H	H	H	A	H	-	H	H	A	-	H	H	-	A	H	H	-	A	H	-	H
lg3K	18	Tag_1011	8.6	Chr03a	5824467	Chr03K	5823968	Chr03K	4885756	N/A	N/A	N/A	N/A	N/A	N/A	N/A	N/A	A	H	H	A	A	H	A	H	A	H	H	H	H	H	A	H	A	H	H	A	-	-	H	-	A	H	H	A	A	-	-	H
lg3K	19	Tag_1012	9.1	Chr03a	6017908	Chr03K	6017409	Chr03K	5077857	N/A	N/A	N/A	N/A	N/A	N/A	scaffold_3	5828975	A	H	H	A	A	H	A	H	A	H	H	H	-	H	A	H	A	A	H	A	-	-	-	-	-	H	H	-	A	-	-	H
lg3K	20	Tag_1014	9.6	Chr03a	6199933	Chr03K	6199434	Chr03K	5263540	Bd4	44401869	Chr12	7011707	Chr02	9726929	scaffold_3	5620451	A	H	H	A	A	H	A	H	A	H	H	H	H	H	A	H	A	A	H	A	H	H	-	A	A	H	-	-	-	H	-	-
lg3K	21	Tag_1015	10.1	Chr03a	6254132	Chr03K	6253633	Chr03K	5317738	Bd4	46561500	Chr12	8004038	Chr08	19271189	scaffold_3	5544658	A	H	H	A	A	H	A	H	A	H	H	H	H	H	A	H	-	A	H	A	-	H	H	A	A	H	H	A	A	H	A	H
lg3K	*21	Tag_1016	10.1	Chr03a	6262518	Chr03K	6262019	Chr03K	5326156	Bd4	45101080	Chr11	4963478	Chr06	1384985	scaffold_7	34914346	A	-	H	A	A	H	A	H	A	H	-	-	H	H	A	H	-	A	-	A	A	H	H	A	A	H	H	A	A	-	A	H
lg3K	22	Tag_1017	10.3	Chr03a	6450517	Chr03K	6450018	scaffold_5572	13430	Bd2	6657768	Chr5	8786299	Chr09	15387724	scaffold_3	5385286	A	H	-	A	A	H	A	H	A	H	-	H	H	H	A	H	A	A	H	A	-	-	-	A	A	H	-	A	A	H	A	H
lg3K	23	Tag_1019	10.5	Chr03a	6542706	Chr03K	6542207	Chr03K	5636246	N/A	N/A	N/A	N/A	Chr09	14963797	scaffold_3	5323512	-	H	H	A	A	H	A	H	A	H	H	H	H	H	A	H	-	A	H	A	A	H	H	A	A	H	H	A	A	H	A	H
lg3K	24	Tag_1023	11.2	Chr03a	6927844	Chr03K	6927345	Chr03K	6132879	N/A	N/A	N/A	N/A	Chr06	2596640	scaffold_3	4960708	A	H	H	A	A	H	A	H	A	H	H	H	H	H	A	H	A	A	H	A	H	H	H	A	A	H	H	A	A	H	A	-
lg3K	25	Tag_1027	11.5	Chr03a	7274058	Chr03K	7273559	Chr03K	6486813	N/A	N/A	N/A	N/A	N/A	N/A	scaffold_3	4787716	A	H	H	A	A	H	A	H	A	H	H	H	H	H	A	H	-	A	H	A	-	H	H	A	A	H	H	A	A	H	A	H
lg3K	26	Tag_1029	12.4	Chr03a	8403516	Chr03K	8403017	Chr03K	6690436	N/A	N/A	N/A	N/A	Chr09	9828104	scaffold_3	4626514	A	H	H	A	A	H	A	H	A	H	H	-	H	H	A	H	-	A	H	A	H	H	H	A	A	A	A	A	A	H	A	H
lg3K	27	Tag_1030r	12.4	Chr03a	8567842	Chr03K	8567343	Chr03K	6817334	Bd5	783323	Chr6	5884814	Chr09	343217	scaffold_3	4501939	A	H	H	-	A	H	-	H	A	H	H	H	H	H	A	H	A	A	H	A	A	H	H	A	A	A	A	A	A	-	A	H
lg3K	28	Tag_1033	13.6	Chr03a	9600023	Chr03K	9599524	Chr03K	7513464	N/A	N/A	N/A	N/A	Chr09	1533628	scaffold_3	3968863	A	H	H	A	A	H	A	H	A	H	H	H	H	H	A	H	A	A	H	A	H	H	H	A	A	A	A	A	A	H	A	H
lg3K	*28	Tag_1035	13.6	Chr03a	9740032	Chr03K	9739533	Chr03K	7639981	Bd1	22576534	Chr6	395989	Chr10	375645	scaffold_4	342508	A	H	H	A	A	H	A	H	A	H	H	H	H	H	A	H	-	A	H	A	-	H	H	A	A	A	A	A	A	H	A	H
lg3K	29	Tag_1038	13.8	Chr03a	10149878	Chr03K	10149379	Chr03K	8044638	N/A	N/A	N/A	N/A	Chr09	1853346	scaffold_3	2525896	A	H	H	A	A	H	A	H	A	H	H	H	H	H	A	H	A	A	H	A	H	-	-	-	A	A	-	-	-	H	-	-
lg3K	30	Tag_1041r	14	Chr03a	10645378	Chr03K	10644879	Chr03K	8220132	Bd2	37873645	Chr5	942941	Chr09	2143741	scaffold_3	2688636	A	H	H	A	A	H	A	H	A	H	H	H	H	H	A	H	A	A	H	A	-	H	H	-	A	A	A	-	A	H	-	-
lg3K	31	Tag_1043	14	Chr03a	10842535	Chr03K	10842036	Chr03K	8516222	Bd3	19746458	Chr5	1297463	Chr09	2335410	scaffold_3	2838167	A	H	H	A	A	H	A	H	A	H	H	-	H	H	A	H	-	A	H	A	H	H	H	A	A	A	A	A	A	H	A	H
lg3K	32	Tag_1044	14	Chr03a	10913086	Chr03K	10912587	Chr03K	8588711	Bd2	38228528	Chr5	1472207	Chr09	2426099	scaffold_3	2926938	A	H	H	A	A	H	A	H	A	H	H	H	H	H	A	H	H	A	H	A	H	H	H	A	A	A	A	A	A	H	A	-
lg3K	33	Tag_1046	14.5	Chr03a	10948575	Chr03K	10948076	Chr03K	8624202	Bd2	38272512	Chr5	1505776	Chr09	2446588	scaffold_3	2944401	A	H	H	A	A	H	A	H	A	H	H	H	H	H	A	H	H	A	H	A	H	-	H	A	A	A	A	A	A	H	-	H
lg3K	34	Tag_1049	15.2	Chr03a	11409109	Chr03K	11408610	Chr03K	9075045	Bd3	21298781	Chr3	3559688	Chr09	50458682	scaffold_5	7027406	A	H	H	A	A	H	A	H	A	-	H	H	H	H	A	H	A	A	H	A	H	H	H	A	A	A	A	A	A	H	A	-
lg3K	35	Tag_1050	15.2	Chr03a	11415293	Chr03K	11414794	Chr03K	9081230	Bd2	38693368	Chr5	1998765	Chr09	2931457	scaffold_3	3303430	A	H	H	A	A	H	A	H	A	H	H	H	H	H	A	H	-	A	H	A	H	-	A	A	-	A	-	A	A	H	A	A
lg3K	36	Tag_1055	15.5	Chr03a	13163776	Chr03K	13163277	Chr03K	9299774	Bd2	37026917	Chr5	2176665	Chr09	3177081	scaffold_3	3466228	A	H	H	A	A	H	A	H	A	H	-	-	H	H	A	H	A	A	H	A	H	H	-	-	A	A	-	A	-	H	-	H
lg3K	37	Tag_1059	17	Chr03a	13542438	Chr03K	13541939	Chr03K	9697650	N/A	N/A	N/A	N/A	Chr04	63876759	scaffold_3	3758607	A	H	H	A	A	H	A	H	A	H	H	H	H	H	A	H	-	A	A	A	H	-	-	-	A	A	-	A	-	H	-	-
lg3K	38	Tag_1065	18.3	Chr03a	15149143	Chr03K	15148644	Chr03K	10580826	Bd2	35019496	Chr1	13927353	Chr09	5000770	scaffold_7	31927996	A	H	H	A	A	H	A	H	A	H	H	H	A	H	A	H	A	A	A	A	H	H	-	A	A	A	A	A	A	H	A	H
lg3K	39	Tag_1069	18.3	Chr03a	16484180	Chr03K	16483681	Chr03K	11035143	N/A	N/A	N/A	N/A	N/A	N/A	N/A	N/A	A	H	H	A	A	H	A	H	A	H	H	H	A	H	A	H	-	A	A	A	H	H	H	A	A	A	A	A	A	H	A	H
lg3K	*39	Tag_1070	18.3	Chr03a	16541537	Chr03K	16541038	Chr03K	11087278	Bd2	34442035	Chr5	3733192	Chr09	5863097	scaffold_7	32384336	A	H	H	A	A	H	A	-	-	H	H	H	A	H	-	H	H	A	A	A	H	H	-	-	-	-	-	-	-	H	-	-
lg3K	40	Tag_1063	21.1	Chr03a	14916777	Chr03K	14916278	Chr03K	12078841	N/A	N/A	N/A	N/A	Chr09	8194547	scaffold_3	7325848	A	H	H	A	A	-	A	H	A	H	H	-	A	H	A	H	-	A	-	A	H	-	-	A	A	A	A	A	A	H	A	H
lg3K	41	Tag_1062	21.1	Chr03a	14837654	Chr03K	14837155	Chr03K	11997239	Bd2	33353159	Chr5	5279155	Chr09	8016614	scaffold_3	7273352	A	H	H	A	A	H	A	H	A	H	H	H	A	H	A	H	-	A	A	A	H	H	H	A	A	A	A	A	A	H	A	H
lg3K	42	Tag_1071	22.3	Chr03a	17766223	Chr03K	17765724	Chr03K	12613510	N/A	N/A	N/A	N/A	Chr09	176258	scaffold_3	7719681	A	H	H	A	A	H	A	H	A	H	H	H	A	H	A	H	A	A	A	A	H	H	H	A	A	A	A	A	A	H	A	H
lg3K	43	Tag_327	22.5	Chr01b	28920725	Chr01K	28920226	Chr03K	12993213	Bd2	40877921	Chr1	20546567	Chr09	59172492	scaffold_3	8119925	A	H	H	A	A	H	A	H	A	H	H	H	A	H	A	H	-	A	A	A	H	H	H	-	A	A	A	A	A	H	-	H
lg3K	44	Tag_1072	22.9	Chr03a	18385491	Chr03K	18384992	Chr03K	14136950	Bd2	13712279	Chr5	29043764	Chr09	58284737	scaffold_3	9072218	A	H	H	A	A	H	-	H	A	H	-	-	A	H	A	H	-	A	A	A	H	H	H	A	A	A	A	A	A	H	A	H
lg3K	45	Tag_3072	23.3	scaffold_1578	3615	scaffold_1578	3116	Chr03K	14388427	Bd2	13400823	Chr5	28854837	Chr09	56169568	scaffold_3	9296991	A	H	H	A	A	H	A	H	A	H	H	H	A	H	A	H	A	A	A	A	H	H	H	A	A	A	A	A	A	H	A	H
lg3K	46	Tag_1073	23.5	Chr03a	19253452	Chr03K	19252953	Chr03K	14703029	N/A	N/A	N/A	N/A	Chr09	57875730	scaffold_3	9489526	A	H	H	A	A	H	A	H	A	H	-	H	A	H	A	H	A	A	A	A	H	H	-	A	A	A	A	A	A	H	A	H
lg3K	47	Tag_1114	24.5	Chr03a	35351619	Chr03K	22300664	Chr03K	15301813	N/A	N/A	N/A	N/A	Chr09	57486427	scaffold_3	10022625	A	H	H	A	A	H	A	H	A	H	H	H	A	H	A	H	-	A	A	A	H	H	H	A	A	A	A	A	A	H	A	H
lg3K	48	Tag_1111	25	Chr03a	34581687	Chr03K	23070596	Chr03K	15657959	N/A	N/A	N/A	N/A	Chr09	57214103	scaffold_3	10552307	A	-	H	A	A	H	A	H	A	H	H	H	A	H	A	H	-	A	A	A	H	H	-	A	A	A	-	A	A	A	A	H
lg3K	49	Tag_1112	25	Chr03a	34584871	Chr03K	23067412	Chr03K	15654725	Bd2	23962218	Chr2	29630329	Chr09	57217867	scaffold_3	10549173	A	-	H	A	A	-	A	H	A	H	H	A	A	H	A	H	A	A	A	A	H	-	-	A	-	-	A	-	A	H	-	-
lg3K	50	Tag_1104	25.9	Chr03a	33845021	Chr03K	23807262	Chr03K	16236810	Bd2	15299943	Chr5	27640942	Chr09	56779530	scaffold_3	11079187	A	H	H	A	A	H	A	H	A	H	H	H	A	H	A	H	-	A	A	A	H	H	H	-	A	A	A	A	A	H	A	-
lg3K	51	Tag_1100	26.6	Chr03a	33572978	Chr03K	24079305	Chr03K	16505836	N/A	N/A	N/A	N/A	N/A	N/A	scaffold_1	39806154	A	H	H	A	A	H	A	H	A	H	H	H	A	H	A	H	-	A	A	A	H	H	H	A	A	A	A	A	A	H	A	H
lg3K	52	Tag_1101	26.6	Chr03a	33594441	Chr03K	24057842	Chr03K	16484373	Bd3	59452519	Chr2	17224747	Chr02	66785426	scaffold_6	4170483	A	H	H	A	A	H	A	H	A	H	H	H	A	H	A	H	-	A	A	A	H	H	H	A	A	A	A	A	A	H	A	H
lg3K	53	Tag_1098	26.9	Chr03a	33172019	Chr03K	24480264	Chr03K	16630150	N/A	N/A	Chr5	27346448	N/A	N/A	scaffold_3	11426875	A	H	H	A	A	H	A	H	A	H	H	H	A	H	A	H	-	A	A	A	H	-	-	A	A	A	-	A	-	H	A	H
lg3K	54	Tag_1097	27.1	Chr03a	33144033	Chr03K	24508250	Chr03K	16658600	Bd2	47205469	Chr5	27324671	Chr09	56486555	scaffold_3	11435639	A	H	H	A	A	H	A	H	A	H	H	H	A	H	A	H	A	A	A	A	H	H	H	A	A	A	A	A	A	H	A	-
lg3K	*54	Tag_1095	27.1	Chr03a	33106392	Chr03K	24545891	Chr03K	16697027	Bd2	15637628	N/A	N/A	Chr09	56472928	scaffold_3	11453486	A	H	H	A	A	H	A	H	A	H	H	-	A	H	A	H	-	A	A	A	H	H	H	A	A	A	A	A	A	H	A	H
lg3K	55	Tag_1119r	28.9	Chr03a	36755632	Chr03K	25930651	Chr03K	17368124	N/A	N/A	Chr5	26864983	Chr09	55957006	scaffold_3	11914685	A	H	H	A	A	H	A	H	A	H	H	H	A	H	A	H	A	A	A	A	H	H	H	A	A	A	A	A	A	H	A	H
lg3K	56	Tag_1121r	30.1	Chr03a	37483445	Chr03K	26658464	Chr03K	18018456	Bd2	16793455	Chr5	26243043	Chr09	55443639	scaffold_3	12604303	A	H	H	A	A	H	A	H	A	H	H	H	A	H	A	H	A	A	A	A	H	H	H	A	H	A	A	A	A	H	A	H
lg3K	57	Tag_1122r	30.3	Chr03a	37554964	Chr03K	26729983	Chr03K	18090002	N/A	N/A	Chr10	17528852	Chr09	53024490	scaffold_3	12688195	A	H	H	A	A	H	A	H	A	H	H	H	A	H	A	H	A	A	A	A	H	H	H	-	H	A	-	A	A	H	A	H
lg3K	58	Tag_3052	36.2	Chr09b	77675596	Chr09K	77672712	Chr03K	21505628	N/A	N/A	Chr10	517784	Chr09	53134312	scaffold_3	15351258	A	A	H	A	A	H	A	H	A	H	-	-	A	H	A	H	A	A	A	H	H	H	H	A	H	A	A	A	A	H	A	H
lg3K	*58	Tag_3136	36.2	scaffold_6450	1632	scaffold_6450	1133	Chr03K	21559663	Bd2	19558032	Chr5	23673615	Chr09	53099072	scaffold_3	15398492	A	A	H	A	A	H	A	H	A	H	-	H	A	H	A	H	-	A	A	H	H	-	-	-	H	A	-	A	A	H	-	-
lg3K	59	Tag_2219	36.7	Chr06a	21043642	Chr06K	21043143	Chr03K	22411615	N/A	N/A	Chr5	23006848	Chr09	52475742	scaffold_3	16485813	A	A	H	A	A	H	A	H	A	H	H	H	A	H	A	H	A	A	A	H	H	H	H	A	H	A	A	A	A	H	A	-
lg3K	60	Tag_947	36.9	Chr02b	79781518	Chr02K	79781019	Chr03K	22797724	N/A	N/A	N/A	N/A	Chr02	2143593	scaffold_3	17374955	A	A	H	A	A	-	-	H	A	H	-	H	A	H	A	H	A	A	A	H	H	H	H	A	H	A	A	A	A	H	A	H
lg3K	*60	Tag_1802	36.9	Chr05a	88771958	Chr05K	86759779	Chr03K	23060870	N/A	N/A	N/A	N/A	Chr02	9779604	N/A	N/A	A	A	H	A	A	-	-	H	A	H	-	-	A	H	A	-	A	A	-	H	H	H	H	A	H	A	-	A	A	-	A	H
lg3K	61	Tag_2660	37.1	Chr08b	13888318	Chr08K	13887819	Chr03K	23218058	Bd2	20955790	Chr5	22493606	Chr09	51909395	scaffold_3	17678956	A	A	H	A	A	H	A	H	A	H	H	H	A	H	A	H	-	A	A	H	H	H	H	A	H	A	A	A	H	H	A	H
lg3K	62	Tag_790	38.3	Chr02b	29955873	Chr02K	41693291	Chr03K	24405220	Bd2	21807138	Chr5	21556117	Chr09	50974507	scaffold_3	18743407	A	A	H	A	A	H	A	H	A	H	H	H	A	H	A	H	-	A	A	H	H	H	H	A	H	A	A	A	H	H	A	H
lg3K	63	Tag_2418	38.5	Chr06b	35086211	Chr06N	22815166	Chr03K	24554227	Bd2	21920375	Chr5	21460473	Chr09	50862655	scaffold_3	18812185	A	A	H	A	A	H	A	H	A	H	H	H	A	H	A	H	-	A	A	H	H	H	H	A	H	A	A	A	H	H	A	H
lg3K	*63	Tag_1669	38.5	Chr05a	59506921	Chr05K	59506422	Chr03K	24830283	Bd2	22079698	Chr5	21306539	Chr09	50722789	scaffold_3	19008715	A	A	-	A	A	H	A	H	A	-	H	H	A	H	A	H	A	A	A	H	H	H	H	A	H	A	A	A	H	-	A	H
lg3K	64	Tag_2415	38.7	Chr06b	31371686	Chr06N	54467727	Chr03K	25326249	Bd1	1503944	Chr3	35360538	Chr02	11396161	scaffold_3	19600787	A	A	H	A	A	H	A	H	A	H	H	H	A	H	A	H	A	A	A	H	H	H	H	A	H	A	A	A	H	H	A	H
lg3K	65	Tag_103	39.4	Chr01a	60048606	Chr01N	60048107	Chr03K	25783895	Bd2	23020865	Chr5	20543423	Chr09	49801264	scaffold_3	20174013	A	A	H	A	A	H	A	H	A	H	H	H	A	H	A	H	-	A	A	H	H	H	H	A	H	A	A	A	H	H	A	H
lg3K	66	Tag_2247	41.3	Chr06a	41209736	Chr06K	41209237	Chr03K	27703303	Bd3	54853388	Chr2	34376857	Chr04	66894550	scaffold_1	40844508	A	A	H	A	A	H	A	H	A	H	H	H	A	H	A	H	A	A	A	H	H	H	H	H	H	A	A	A	H	H	A	H
lg3K	*66	Tag_2246	41.3	Chr06a	41164701	Chr06K	41164202	Chr03K	27748302	Bd2	24281609	Chr5	19401939	Chr09	48314531	scaffold_3	21563461	A	A	H	A	A	H	A	H	A	H	H	H	A	H	A	H	A	A	A	H	H	-	-	-	-	-	-	-	-	H	-	-
lg3K	67	Tag_1281	41.7	Chr03b	8115982	Chr03N	8115483	Chr03K	27858867	N/A	N/A	N/A	N/A	Chr09	48188357	scaffold_3	21789970	A	A	H	A	A	H	A	H	A	H	H	H	A	H	A	H	A	A	A	H	H	H	H	H	H	A	A	A	H	H	A	H
lg3K	68	Tag_1654	45	Chr05a	45247849	Chr05K	45247350	Chr03K	29792539	Bd1	24576370	Chr12	25219720	Chr08	1662850	scaffold_8	21616117	H	A	H	A	A	H	A	H	A	H	H	-	A	H	A	H	A	A	A	H	H	A	H	H	H	A	A	H	H	H	A	H
lg3K	69	Tag_754	45	Chr02b	20844571	Chr02K	20844072	Chr03K	30218455	Bd4	12872944	Chr3	4111621	Chr10	52137910	scaffold_3	23491438	H	A	H	A	A	H	A	H	A	H	H	H	A	H	A	H	A	A	A	-	H	-	-	-	H	A	-	H	H	H	A	H
lg3K	*69	Tag_2175	45	Chr06a	6283258	Chr06K	6282759	Chr03K	29960133	Bd2	26066893	Chr5	17985111	Chr09	46338617	scaffold_3	23266251	-	-	H	A	A	H	A	H	-	H	H	H	A	H	A	H	-	-	A	H	-	-	-	-	-	-	-	-	-	H	-	-
lg3K	70	Tag_1117	45.5	Chr03a	35927357	Chr03K	25102376	Chr03K	30991568	Bd3	47397557	Chr5	17549522	Chr09	45437241	scaffold_3	24271275	-	A	H	A	A	H	A	H	A	H	-	H	-	A	A	H	A	A	A	H	H	A	H	H	H	A	A	H	H	H	A	H
lg3K	71	Tag_516	45.5	Chr01b	80322955	Chr01K	80322456	Chr03K	31202955	Bd4	7846159	Chr9	3758825	Chr10	1650768	scaffold_2	21709240	H	A	H	A	A	H	A	H	A	H	H	H	A	A	A	H	-	A	A	H	H	A	-	H	H	A	A	H	H	H	A	H
lg3K	72	Tag_3089	45.5	scaffold_2400	5764	scaffold_2400	5265	Chr03K	31222925	Bd4	7846360	Chr9	3758621	Chr10	1650968	scaffold_2	21709420	H	A	H	A	A	H	A	-	A	H	H	H	A	A	A	H	H	A	A	H	H	A	H	H	H	A	A	H	H	H	A	H
lg3K	73	Tag_3000	46.1	Chr09b	54058361	Chr09K	47681328	Chr03K	31792996	N/A	N/A	N/A	N/A	N/A	N/A	N/A	N/A	H	A	H	A	A	H	A	H	A	H	H	H	A	A	A	H	-	A	A	H	H	A	H	H	H	A	A	H	H	H	A	H
lg3K	*73	Tag_2998	46.1	Chr09b	54041961	Chr09K	47697728	Chr03K	31809396	Bd4	11692001	Chr11	19640855	Chr09	44565399	scaffold_8	36664348	H	A	H	A	A	H	A	H	A	H	H	H	A	A	A	H	A	A	A	H	H	A	H	-	H	A	A	H	H	H	A	-
lg3K	74	Tag_1078	47	Chr03a	22599109	Chr03K	31019160	Chr03K	32227182	Bd4	25046102	Chr10	1178900	Chr09	53764433	scaffold_7	29485139	H	A	H	A	A	H	A	H	A	H	H	H	A	A	A	H	A	A	A	H	H	A	H	H	H	A	A	H	H	H	A	H
lg3K	75	Tag_1213	47.2	Chr03a	64412079	Chr03K	31495895	Chr03K	32808048	N/A	N/A	Chr3	25652537	N/A	N/A	scaffold_2	13856564	H	A	-	A	A	H	A	H	A	H	H	H	A	A	A	H	A	A	A	H	H	-	-	-	H	A	-	H	H	H	A	-
lg3K	76	Tag_1127	47.2	Chr03a	42336773	Chr03K	36272940	Chr03K	32711908	Bd4	31398211	Chr5	27097281	Chr09	42845638	scaffold_3	25097919	H	A	-	A	A	H	A	H	A	H	H	H	A	A	A	H	-	A	A	H	H	A	H	H	H	A	A	H	H	H	A	H
lg3K	*76	Tag_1079	47.2	Chr03a	22637548	Chr03K	31057599	Chr03K	32265621	Bd2	43930885	Chr5	16930907	Chr10	15331209	scaffold_3	24976288	H	A	H	A	A	H	A	H	A	H	H	H	A	A	A	H	-	A	A	H	H	-	-	-	-	-	-	-	-	H	-	-
lg3K	77	Tag_1077r	48.7	Chr03a	22358509	Chr03K	30778560	Chr03K	32041084	Bd1	5226768	Chr3	31788217	Chr01	5923097	scaffold_9	4575721	H	A	H	A	A	H	A	H	A	H	H	H	A	A	A	H	A	A	A	H	H	A	-	H	H	A	A	-	H	H	A	-
lg3K	78	Tag_1126r	48.9	Chr03a	41891934	Chr03K	35828185	Chr03K	33108275	N/A	N/A	Chr5	16611529	N/A	N/A	scaffold_3	25500674	H	A	H	A	A	H	A	H	A	H	H	H	A	A	A	H	A	A	A	H	H	A	-	-	-	A	A	-	-	H	A	-
lg3K	79	Tag_1092r	50.5	Chr03a	30165600	Chr03K	46708231	Chr03K	42270530	Bd5	20172258	Chr5	11049658	Chr04	12311230	scaffold_3	32129141	H	A	H	A	A	H	A	H	A	H	H	H	A	A	A	H	A	A	A	H	H	A	H	H	H	A	A	H	H	H	A	H
lg3K	80	Tag_1131	52.1	Chr03a	44308682	Chr03K	38244849	Chr03K	36424207	Bd2	29981131	Chr5	15040742	Chr09	22878732	scaffold_3	27135477	H	A	H	A	A	H	A	H	A	H	H	H	A	A	A	H	A	A	A	H	H	A	-	H	H	A	A	H	H	H	A	H
lg3K	81	Tag_1128	52.7	Chr03a	42961991	Chr03K	36898158	Chr03K	43099407	Bd3	2185673	Chr2	1999845	Chr04	2827618	scaffold_1	8223704	H	A	H	-	A	H	A	H	A	H	-	H	A	A	A	H	H	A	A	H	H	A	H	H	H	A	A	H	H	H	A	H
lg3K	*81	Tag_1146	52.7	Chr03a	49528658	Chr03K	52230327	Chr03K	44088378	Bd3	58558507	Chr5	13739484	Chr08	62498462	scaffold_3	30617867	H	A	H	H	A	H	A	H	A	H	H	H	-	A	A	H	-	A	-	H	H	A	H	H	H	A	A	H	H	H	A	H
lg3K	*81	Tag_1166	52.7	Chr03a	54796345	Chr03K	58465984	Chr03K	44869622	Bd4	7113276	Chr12	12569417	Chr05	71239679	scaffold_3	33884036	H	-	H	-	A	H	A	H	A	H	-	-	A	A	A	H	-	A	A	H	H	-	-	-	-	-	-	-	-	H	-	-
lg3K	82	Tag_1090	52.7	Chr03a	30025613	Chr03K	46568244	Chr03K	42410789	Bd2	31419136	Chr5	9232621	Chr09	21312917	scaffold_3	32616156	H	A	H	H	A	H	A	H	A	H	H	H	A	A	A	H	-	A	A	H	H	A	H	H	H	A	A	H	H	H	A	-
lg3K	*82	Tag_1091	52.7	Chr03a	30068619	Chr03K	46611250	Chr03K	42367787	Bd2	31451913	Chr5	10672979	Chr08	18597357	scaffold_3	32436183	H	A	H	H	A	H	A	H	A	H	H	H	A	A	A	H	-	A	A	H	H	-	-	-	-	-	-	-	-	H	-	-
lg3K	83	Tag_1148	52.7	Chr03a	49904621	Chr03K	51854364	Chr03K	44388463	Bd4	7144648	Chr12	11242663	Chr08	37878086	scaffold_3	37889775	H	A	H	H	A	H	A	H	A	H	H	H	A	A	A	H	-	A	A	H	H	A	H	H	H	A	A	H	H	H	A	H
lg3K	84	Tag_1150	53.5	Chr03a	50466365	Chr03K	51292620	Chr03K	45370937	N/A	N/A	Chr3	26659364	Chr08	41376675	scaffold_3	35007302	-	A	H	H	A	H	A	H	A	H	H	H	A	A	A	H	A	A	A	H	H	A	H	H	H	A	A	H	H	H	A	H
lg3K	85	Tag_1330	54	Chr04a	22079574	Chr04K	27940297	Chr03K	46703852	N/A	N/A	N/A	N/A	Chr04	48020658	scaffold_9	44874560	H	A	H	H	A	H	A	H	A	H	H	H	A	A	A	H	A	A	A	H	H	A	H	H	H	A	A	H	H	H	A	H
lg3K	*85	Tag_710	54	Chr02a	96503920	Chr02N	96503421	Chr03K	46461414	Bd5	3541626	Chr10	4055552	Chr07	56915269	scaffold_3	34265858	H	A	H	H	A	H	A	H	A	H	H	H	A	A	A	H	A	A	A	H	H	A	H	H	H	A	-	H	H	H	A	H
lg3K	86	Tag_1139	54.2	Chr03a	47125194	Chr03K	54633791	Chr03K	47228928	N/A	N/A	N/A	N/A	N/A	N/A	N/A	N/A	H	A	H	H	A	H	A	H	A	H	H	-	A	A	A	H	A	A	A	H	-	A	H	-	H	A	A	H	-	H	A	H
lg3K	87	Tag_1138	54.4	Chr03a	46928980	Chr03K	54830005	Chr03K	48464380	Bd4	6577917	Chr12	16398580	Chr02	74594074	scaffold_3	39067308	H	A	H	H	A	H	A	H	A	H	H	H	A	A	A	H	A	A	A	H	H	A	H	H	H	A	A	H	H	H	A	H
lg3K	88	Tag_2713	55.4	Chr08b	34610250	Chr08K	34609751	Chr03K	48862211	Bd1	23040733	Chr9	9398420	Chr04	68362534	scaffold_9	17222126	H	A	H	H	A	H	A	H	A	H	H	H	A	A	A	H	H	A	A	H	H	A	H	H	H	A	A	H	H	H	A	H
lg3K	89	Tag_1133	55.4	Chr03a	46722385	Chr03K	55036600	Chr03K	48930494	Bd3	9117439	Chr10	799287	Chr05	70939211	scaffold_3	39365675	H	A	H	H	A	H	A	H	A	H	H	H	A	A	A	H	H	A	A	H	H	A	A	-	H	A	A	A	H	H	A	H
lg3K	90	Tag_1141	56.1	Chr03a	47913240	Chr03K	53845745	Chr03K	50168426	Bd4	6250169	Chr12	17790595	Chr08	45922342	scaffold_3	40426123	H	A	H	H	A	H	A	H	A	H	H	H	A	A	A	H	H	A	A	H	H	-	-	H	H	A	A	H	H	H	A	H
lg3K	91	Tag_1165	56.1	Chr03a	54664415	Chr03K	58334054	Chr03K	49975166	Bd4	18702574	Chr12	17572579	Chr08	45232426	scaffold_3	40162235	H	A	H	H	A	H	A	H	A	H	H	H	A	A	A	H	H	A	A	H	H	A	H	H	H	A	A	H	H	H	A	H
lg3K	*91	Tag_1154	56.1	Chr03a	52632448	Chr03K	56302087	Chr03K	50114285	Bd4	6291483	Chr12	17685368	Chr02	64731758	scaffold_3	40320291	H	A	H	-	A	H	A	H	A	H	H	H	A	A	A	H	H	A	A	-	H	A	H	H	H	A	A	H	H	H	A	H
lg3K	*91	Tag_1155	56.1	Chr03a	52720075	Chr03K	56389714	Chr03K	50150621	Bd4	6273683	Chr12	17779948	Chr08	45821967	scaffold_3	40416004	H	A	H	H	A	H	A	H	A	H	H	H	A	A	A	H	H	A	A	H	H	-	-	-	-	-	A	-	-	H	-	H
lg3K	*91	Tag_1164	56.1	Chr03a	54604000	Chr03K	58273639	Chr03K	49915759	N/A	N/A	N/A	N/A	N/A	N/A	N/A	N/A	H	A	H	H	A	H	A	H	A	H	H	H	A	A	A	H	H	A	A	H	H	A	H	H	H	A	A	H	H	H	A	H
lg3K	92	Tag_1217	56.6	Chr03a	65285485	Chr03K	32369301	Chr03K	51057756	Bd2	43930885	Chr12	24176967	Chr04	4597685	scaffold_6	14698476	H	A	H	H	A	H	A	H	A	H	H	H	H	A	A	H	H	A	A	H	H	A	H	H	H	A	A	H	H	H	A	H
lg3K	93	Tag_3054	56.6	scaffold_100	24838	scaffold_100	24339	Chr03K	53023169	N/A	N/A	N/A	N/A	N/A	N/A	N/A	N/A	H	A	H	H	A	H	A	H	A	H	H	H	H	A	A	H	H	A	A	H	H	A	H	-	-	A	A	-	H	H	-	H
lg3K	94	Tag_1160r	56.6	Chr03a	53969625	Chr03K	57639264	Chr03K	51205146	N/A	N/A	N/A	N/A	N/A	N/A	scaffold_3	46493937	H	A	H	H	A	H	A	H	A	H	H	H	H	A	A	H	H	A	A	H	H	A	H	H	H	A	A	H	H	H	A	H
lg3K	95	Tag_1182r	58.1	Chr03a	58734358	Chr03K	63347345	Chr03K	53462027	Bd4	5462402	Chr12	19695825	Chr08	51330521	scaffold_3	45349089	H	A	H	H	A	H	A	H	A	H	H	H	H	A	A	H	H	A	A	H	H	A	H	H	H	A	A	H	H	H	-	H
lg3K	96	Tag_1183	58.1	Chr03a	58884175	Chr03K	63197528	Chr03K	53289173	Bd4	5584047	Chr12	19478001	Chr08	50608780	scaffold_3	45536783	H	A	H	H	A	H	A	H	-	H	H	H	H	A	A	H	H	A	A	H	H	A	H	H	H	A	A	H	H	H	A	H
lg3K	97	Tag_1181	58.6	Chr03a	58701584	Chr03K	63380119	Chr03K	53583991	N/A	N/A	Chr7	19588667	Chr08	51520287	scaffold_3	45259608	H	A	H	H	A	H	A	H	A	H	H	H	H	A	A	H	H	A	A	H	H	A	H	-	H	A	A	H	H	H	A	H
lg3K	98	Tag_1171	59.5	Chr03a	57091232	Chr03K	60760871	Chr03K	54271719	Bd4	4914578	Chr12	21221568	Chr03	62103826	scaffold_3	44517210	H	A	H	H	A	H	A	H	A	H	H	H	H	A	A	H	H	A	A	H	H	A	-	H	H	A	-	H	H	H	A	-
lg3K	99	Tag_1175	60.9	Chr03a	57374374	Chr03K	61044013	Chr03K	54848811	Bd1	75057894	Chr11	6442196	Chr08	60854468	scaffold_2	26417316	H	A	H	H	A	H	A	H	A	H	H	H	H	A	A	H	H	A	A	H	H	-	H	H	-	A	A	-	H	H	-	-
lg3K	*99	Tag_1176	60.9	Chr03a	57456542	Chr03K	61126181	Chr03K	55089352	N/A	N/A	Chr10	1999631	Chr01	63339661	scaffold_3	43799896	-	-	H	H	A	-	-	-	-	H	-	-	-	A	A	H	H	-	-	H	-	A	H	H	H	A	A	H	H	-	A	H
lg3K	100	Tag_1177	60.9	Chr03a	57468868	Chr03K	61138507	Chr03K	55092014	N/A	N/A	Chr4	22515232	Chr01	26126598	scaffold_4	32656770	H	A	H	H	A	H	A	H	A	H	H	-	H	A	A	H	H	A	A	-	H	A	H	H	H	A	A	H	H	H	A	H
lg3K	101	Tag_1106r	60.9	Chr03a	33945676	Chr03K	23706607	Chr03K	54470371	N/A	N/A	N/A	N/A	Chr08	53040462	scaffold_3	44286070	H	A	H	H	A	H	A	H	A	H	H	H	H	A	A	H	H	A	A	H	H	A	H	H	H	A	A	H	H	H	A	H
lg3K	102	Tag_1221	62.8	Chr03a	66333892	Chr03K	33417708	Chr03K	56491985	N/A	N/A	Chr12	20552104	Chr09	22877856	scaffold_3	27134614	H	A	H	H	A	H	A	H	A	H	H	H	H	A	A	H	H	A	A	H	H	A	H	H	H	A	A	H	H	H	A	H
lg3K	103	Tag_1219	63.3	Chr03a	65623609	Chr03K	32707425	Chr03K	56893490	Bd4	3600344	Chr12	23269962	Chr08	55925132	scaffold_3	42587142	H	A	-	H	A	H	A	H	-	H	H	H	H	A	A	H	H	A	A	H	H	-	H	-	-	A	-	-	H	H	-	-
lg3K	104	Tag_1200	63.5	Chr03a	63216654	Chr03K	64346676	Chr03K	57315565	Bd4	3392945	Chr1	20581185	Chr04	59394619	scaffold_3	41259389	H	A	H	H	A	H	A	H	A	H	H	H	H	A	A	H	H	A	A	H	H	A	H	H	H	A	A	H	H	H	A	H
lg3K	*104	Tag_1198	63.5	Chr03a	62978194	Chr03K	64108216	Chr03K	57051775	N/A	N/A	N/A	N/A	Chr08	56101487	scaffold_3	42389950	H	A	H	H	A	H	A	H	A	H	H	H	H	A	A	H	H	A	A	H	H	-	-	-	-	-	A	-	-	H	-	-
lg3K	105	Tag_1209	63.5	Chr03a	63815993	Chr03K	64946015	Chr03K	57552920	Bd4	35957900	Chr4	23178901	Chr08	3535090	scaffold_7	22141666	H	A	H	H	A	H	A	H	A	H	-	H	H	A	A	H	H	A	A	H	H	A	H	H	H	A	A	H	H	H	A	H
lg3K	106	Tag_1201r	65	Chr03a	63382775	Chr03K	64512797	Chr03K	57715727	Bd4	5053791	Chr5	11609647	Chr08	7952565	scaffold_3	29068752	H	A	H	H	A	H	-	H	A	H	H	H	H	-	A	H	H	A	A	H	H	A	-	H	H	A	-	H	H	H	A	H
lg3K	107	Tag_1212r	66	Chr03a	64204195	Chr03K	65334217	Chr03K	58181510	N/A	N/A	Chr9	7752333	Chr08	56236503	scaffold_3	46796190	H	A	H	H	A	H	A	H	A	H	H	H	H	A	A	H	H	A	A	H	H	A	H	H	H	A	A	H	H	H	A	H
lg3K	108	Tag_1205	67.1	Chr03a	63662282	Chr03K	64792304	Chr03K	57963928	Bd4	3042236	Chr12	23806886	Chr02	67954202	scaffold_3	46653711	H	A	A	H	A	H	A	H	-	H	H	-	-	A	A	H	H	A	A	-	H	A	H	H	H	A	A	H	H	H	A	H
lg3K	109	Tag_1202	67.1	Chr03a	63539508	Chr03K	64669530	Chr03K	57814587	Bd1	65735539	Chr3	9157668	Chr08	56906312	scaffold_3	40946339	H	A	H	H	A	H	A	H	A	H	H	H	H	A	A	H	H	A	A	H	H	A	H	H	H	A	A	H	H	H	A	H
lg3K	110	Tag_1191	68.3	Chr03a	61680636	Chr03K	66645719	Chr03K	58476581	N/A	N/A	N/A	N/A	Chr08	57300009	scaffold_3	46845769	H	A	H	H	A	H	A	H	A	H	H	H	H	A	A	H	H	A	A	H	H	A	H	H	H	A	A	H	H	H	A	H
lg3K	111	Tag_1187	70	Chr03a	61261193	Chr03K	66226276	Chr03K	59237640	N/A	N/A	N/A	N/A	Chr07	54383277	scaffold_3	47305334	H	A	H	H	A	H	A	H	A	H	H	H	H	A	A	H	H	A	A	H	H	A	H	H	H	A	A	H	H	H	A	H
lg3K	112	Tag_1194	70	Chr03a	62066916	Chr03K	67031999	Chr03K	58891845	Bd4	2751584	Chr12	24180805	Chr08	57577313	scaffold_3	47171079	H	A	H	H	A	H	A	H	A	H	H	H	H	A	A	H	H	A	A	H	H	A	H	H	H	A	A	H	H	H	A	H
lg3K	*112	Tag_1086	70	Chr03a	29409794	Chr03K	45952425	Chr03K	58984205	N/A	N/A	N/A	N/A	N/A	N/A	scaffold_3	47212576	H	A	H	H	A	H	A	H	A	H	H	H	H	A	A	H	H	A	A	H	H	A	H	H	H	A	A	H	H	H	A	H
lg3K	113	Tag_1195r	71.5	Chr03a	62158377	Chr03K	67123460	Chr03K	58954150	Bd4	2716865	Chr12	24220822	Chr08	57671853	scaffold_3	47206003	H	A	H	H	A	H	A	H	A	H	H	H	H	A	A	H	H	A	A	H	H	A	-	H	H	A	-	H	H	H	-	-
lg3K	114	Tag_1197r	74.1	Chr03a	62593582	Chr03K	67558665	Chr03K	59701825	N/A	N/A	N/A	N/A	Chr08	58267163	scaffold_3	47668172	H	A	H	H	A	H	A	H	A	H	H	H	H	A	A	H	H	A	A	H	H	-	H	H	H	A	A	H	H	H	A	H
lg3K	115	Tag_1223r	75.3	Chr03a	68383627	Chr03K	68383128	Chr03K	60329703	N/A	N/A	N/A	N/A	Chr08	58598155	scaffold_3	48039367	H	A	H	H	H	H	A	H	A	H	H	H	H	A	A	H	H	A	A	H	H	A	H	H	H	A	A	H	H	H	A	H
lg3K	116	Tag_1222r	75.3	Chr03a	68368927	Chr03K	68368428	Chr03K	60315362	Bd1	71813096	Chr1	28233376	Chr05	71827434	scaffold_3	47926527	H	A	H	H	H	H	A	H	A	H	H	H	H	A	A	H	H	A	A	H	H	A	H	H	H	A	A	H	H	H	A	H
lg3K	117	Tag_1224r	76	Chr03a	68714544	Chr03K	68714045	Chr03K	60923729	N/A	N/A	N/A	N/A	Chr08	59224229	scaffold_3	48339887	H	A	H	H	H	H	A	H	A	H	H	H	H	A	A	H	H	A	A	H	H	A	H	H	H	A	-	H	H	H	A	H
lg3N	1	Tag_1230	0	Chr03b	103329	Chr03N	102830	Chr03N	842115	Bd4	47306349	Chr6	30353438	Chr08	1502045	scaffold_7	34604731	H	H	H	H	H	A	H	A	A	H	A	-	A	H	A	A	A	A	H	H	A	H	H	A	H	H	A	A	A	A	-	A
lg3N	2	Tag_2591r	1.1	Chr08a	2609379	Chr08N	2608880	Chr03N	810870	N/A	N/A	Chr9	16912974	Chr05	1976331	scaffold_7	34576233	H	H	H	H	H	A	H	A	A	H	A	H	A	H	A	A	A	A	H	H	A	-	H	A	H	H	-	A	A	A	-	A
lg3N	3	Tag_1233r	1.3	Chr03b	576271	Chr03N	575772	Chr03N	1004109	Bd3	40270548	Chr11	1786030	Chr05	2396070	scaffold_8	1491062	H	H	H	H	H	A	H	A	A	H	A	H	A	H	A	A	A	A	H	H	A	H	H	A	H	H	A	A	A	A	H	A
lg3N	4	Tag_3140r	2.7	scaffold_692	7599	scaffold_692	7100	Chr03N	1411534	Bd4	31586452	Chr12	2130854	Chr05	2932417	scaffold_7	35283823	H	H	H	H	H	A	H	A	A	H	A	H	A	H	A	A	A	A	H	H	A	H	-	A	H	H	A	A	A	A	H	-
lg3N	5	Tag_1237r	3.9	Chr03b	1236926	Chr03N	1236427	Chr03N	1650083	N/A	N/A	N/A	N/A	N/A	N/A	scaffold_6	25603812	H	H	H	H	H	A	H	A	A	H	A	H	A	H	A	A	A	A	H	H	A	H	H	A	H	H	A	A	A	A	H	A
lg3N	*5	Tag_1239r	3.9	Chr03b	1287115	Chr03N	1286616	Chr03N	1700272	Bd4	46492742	Chr11	2356791	Chr05	3315646	scaffold_8	2072929	H	H	H	H	H	A	H	A	A	H	A	H	A	H	A	A	A	A	H	H	A	H	H	A	H	H	A	A	A	A	H	A
lg3N	6	Tag_1241	4.1	Chr03b	1417097	Chr03N	1416598	Chr03N	1855116	Bd1	66959882	N/A	N/A	Chr08	3547188	scaffold_7	35443067	H	H	H	H	H	A	H	A	A	H	A	H	A	H	A	A	A	A	H	H	A	H	H	A	H	H	A	A	A	A	H	A
lg3N	7	Tag_1243r	4.3	Chr03b	1485325	Chr03N	1484826	Chr03N	1939303	N/A	N/A	Chr4	30505421	Chr02	61231040	scaffold_2	32669713	H	H	H	H	H	A	H	A	A	H	A	H	A	H	A	A	A	A	H	H	A	H	H	A	H	H	A	A	A	A	H	A
lg3N	8	Tag_1244r	4.5	Chr03b	1592842	Chr03N	1592343	Chr03N	2072727	Bd4	46194638	Chr12	2835536	Chr08	3974434	scaffold_7	33903614	H	H	H	H	H	A	H	A	A	H	A	H	A	H	A	A	A	A	H	H	A	H	H	A	H	H	A	A	A	A	H	A
lg3N	9	Tag_1288r	7.9	Chr03b	22521197	Chr03N	22520698	Chr03N	3031926	N/A	N/A	Chr5	23985067	N/A	N/A	scaffold_2	25013076	H	H	H	H	H	A	H	A	A	A	A	H	A	H	A	A	A	A	H	H	A	H	H	A	H	H	A	A	A	A	H	A
lg3N	10	Tag_1277r	8.6	Chr03b	6431283	Chr03N	3954945	Chr03N	3439532	Bd2	53838494	Chr1	37034636	Chr02	16477374	scaffold_7	32788197	H	H	H	H	H	A	H	A	A	A	A	H	A	H	A	A	A	A	H	H	A	H	H	A	H	H	A	A	A	A	H	A
lg3N	*10	Tag_1279r	8.6	Chr03b	6569274	Chr03N	3816954	Chr03N	3286340	Bd1	23234260	Chr9	9398223	Chr01	19050686	scaffold_5	575254	-	H	H	H	-	A	H	A	A	A	-	-	A	H	A	A	-	A	-	H	A	H	H	A	H	H	A	A	A	A	H	A
lg3N	11	Tag_1274r	10.5	Chr03b	5960752	Chr03N	4425476	Chr03N	4170663	N/A	N/A	N/A	N/A	N/A	N/A	scaffold_3	2399925	H	H	H	H	H	A	H	A	A	A	A	H	A	H	A	A	A	A	H	H	A	H	H	A	H	H	A	A	A	A	H	A
lg3N	12	Tag_1271r	10.9	Chr03b	5809071	Chr03N	4577157	Chr03N	4330240	N/A	N/A	Chr7	15183803	Chr03	61685578	scaffold_4	17320010	H	H	H	H	H	A	H	A	A	A	A	H	A	H	A	A	A	A	H	H	A	-	H	A	H	H	A	A	A	A	H	-
lg3N	13	Tag_1264r	12.8	Chr03b	5138271	Chr03N	5247957	Chr03N	5163624	Bd4	44069330	Chr12	7879095	Chr08	18263157	scaffold_3	5618159	H	H	H	H	H	A	H	A	A	A	A	H	A	H	A	A	H	A	H	H	A	H	H	A	H	H	H	A	A	A	H	A
lg3N	14	Tag_1267r	12.8	Chr03b	5237603	Chr03N	5148625	Chr03N	5029034	Bd4	44091345	Chr12	7689585	Chr08	17376166	scaffold_3	5704058	H	H	H	H	H	A	H	A	A	A	A	H	A	H	A	A	H	A	H	H	A	H	H	-	H	H	-	A	A	A	H	-
lg3N	15	Tag_1265r	12.8	Chr03b	5201673	Chr03N	5184555	Chr03N	5064479	Bd3	37727330	Chr3	11268717	Chr01	67840132	scaffold_3	5672976	H	H	H	H	H	A	H	A	A	A	A	H	A	H	A	A	H	A	H	H	A	H	H	A	H	H	A	A	A	A	H	A
lg3N	*15	Tag_1266r	12.8	Chr03b	5225100	Chr03N	5161128	Chr03N	5041141	Bd4	10814962	Chr2	29630147	Chr09	50932098	scaffold_7	7259422	H	-	H	H	H	A	H	A	A	A	A	H	A	H	A	A	H	A	H	-	A	-	H	A	H	H	A	-	A	A	H	-
lg3N	16	Tag_1260r	13.4	Chr03b	4950994	Chr03N	5435234	Chr03N	5327317	N/A	N/A	N/A	N/A	Chr05	67310220	scaffold_2	39699385	H	H	H	H	H	A	H	A	A	A	A	H	A	H	A	A	H	A	H	H	A	-	-	-	H	-	-	-	-	A	-	-
lg3N	17	Tag_1254r	14.3	Chr03b	4511309	Chr03N	5874919	Chr03N	5773026	Bd2	31610689	Chr5	7803664	Chr09	13711311	scaffold_3	5113815	H	H	H	H	H	A	H	A	A	A	A	H	A	H	A	A	-	A	H	H	A	H	H	A	H	H	A	A	A	A	H	A
lg4k	1	Tag_1297r	0	Chr04a	372442	Chr04K	1523899	Chr04K	1216349	Bd4	5791876	Chr6	1477184	Chr10	1162345	scaffold_4	803140	H	A	A	A	H	H	H	H	H	H	A	A	H	A	H	A	H	A	H	A	A	H	-	-	H	A	-	-	H	A	-	-
lg4k	2	Tag_1298r	4.8	Chr04a	812707	Chr04K	1964164	Chr04K	2404139	N/A	N/A	N/A	N/A	N/A	N/A	scaffold_4	1253054	H	A	A	A	H	H	H	H	H	H	A	A	H	A	H	A	H	A	H	A	A	H	H	H	H	A	H	A	H	A	A	H
lg4k	*2	Tag_1299r	4.8	Chr04a	945185	Chr04K	2096642	Chr04K	2553591	N/A	N/A	Chr6	13479828	Chr05	64206329	scaffold_6	7461254	-	A	A	A	H	H	-	H	-	H	-	-	H	A	H	A	H	A	H	A	A	H	H	H	H	A	-	A	H	A	A	H
lg4k	3	Tag_1308r	7.1	Chr04a	4473942	Chr04K	4473443	Chr04K	4566784	N/A	N/A	N/A	N/A	Chr01	61091303	scaffold_6	31357873	H	A	A	A	H	H	H	H	H	H	A	A	H	A	H	A	H	A	H	A	A	H	H	H	H	A	H	A	H	A	A	A
lg4k	*3	Tag_1310r	7.1	Chr04a	4532887	Chr04K	4532388	Chr04K	4630839	Bd1	47618825	Chr6	2945960	Chr10	3533021	scaffold_5	2586585	H	A	A	A	H	-	H	-	H	H	A	A	H	A	-	A	H	A	H	A	A	-	-	-	-	-	-	-	-	A	-	-
lg4k	4	Tag_1335r	12.5	Chr04a	29671352	Chr04K	11300705	Chr04K	8116007	Bd1	45040614	Chr6	5369956	Chr10	6466406	scaffold_4	6966433	H	A	A	A	H	H	H	H	H	H	A	A	H	A	H	A	H	A	H	A	A	H	H	H	H	A	H	A	H	A	A	A
lg4k	5	Tag_1350r	18.7	Chr04a	38336330	Chr04K	19965683	Chr04K	12806038	N/A	N/A	N/A	N/A	Chr02	55197624	scaffold_2	31735506	H	A	A	A	H	H	H	H	H	H	A	A	H	A	H	A	H	A	H	A	A	H	H	H	H	-	H	-	H	A	-	-
lg4k	6	Tag_1348r	19.5	Chr04a	37663782	Chr04K	19293135	Chr04K	13817971	Bd1	50866243	Chr12	6423046	Chr01	5987760	scaffold_4	5939590	H	A	A	A	H	H	H	H	H	H	A	-	H	A	H	A	H	A	H	A	A	H	H	H	H	A	H	A	H	A	A	A
lg4k	*6	Tag_1347r	19.5	Chr04a	37638886	Chr04K	19268239	Chr04K	13851532	N/A	N/A	Chr12	7492049	Chr09	34995930	scaffold_7	21457104	H	A	A	A	H	H	-	H	-	-	-	-	H	A	H	A	H	-	H	-	A	H	H	H	H	A	H	A	H	A	A	A
lg4k	7	Tag_1321r	24.1	Chr04a	13365600	Chr04K	36654271	Chr04K	27554003	N/A	N/A	N/A	N/A	N/A	N/A	scaffold_9	15406250	H	A	A	A	H	H	H	H	H	H	-	A	H	A	H	A	H	A	H	A	-	H	H	H	H	A	H	A	H	-	A	A
lg4k	8	Tag_1352r	24.1	Chr04a	40483251	Chr04K	40482752	Chr04K	24148498	Bd1	36702025	Chr6	17813445	Chr02	73086662	scaffold_4	25214778	H	-	A	A	H	H	H	H	H	H	A	A	H	A	H	-	H	-	H	A	A	H	H	H	H	A	H	A	H	A	A	A
lg4k	9	Tag_1324r	24.1	Chr04a	16632809	Chr04K	33387062	Chr04K	20491322	Bd2	34192100	Chr6	15894620	Chr10	38003674	scaffold_4	19519040	H	A	A	-	H	H	H	H	H	H	A	A	H	A	H	A	H	A	H	A	-	H	H	H	H	A	H	A	H	A	-	A
lg4k	10	Tag_1360r	28.1	Chr04a	46129105	Chr04K	46128606	Chr04K	33999669	Bd1	34231644	Chr6	21117925	Chr10	48925201	scaffold_4	29358429	H	A	A	A	H	A	H	H	H	H	-	A	H	A	H	A	H	A	H	A	A	H	H	H	H	A	H	A	A	A	A	A
lg4k	11	Tag_1362r	29	Chr04a	46192423	Chr04K	46191924	Chr03N	14763188	N/A	N/A	N/A	N/A	N/A	N/A	scaffold_1	38358121	H	A	A	A	H	A	H	H	H	H	-	A	H	A	H	A	H	A	H	A	A	H	H	A	H	A	H	-	H	A	A	-
lg4k	12	Tag_1371r	37.3	Chr04a	55041369	Chr04K	55040870	Chr04K	39516477	Bd4	36193964	Chr9	15281686	Chr10	53948179	scaffold_4	32906011	H	A	A	A	H	A	H	H	H	H	A	A	H	A	H	A	H	A	H	A	A	H	H	A	H	H	H	A	A	A	A	A
lg4k	13	Tag_1374	38.8	Chr04a	55429910	Chr04K	55429411	Chr04K	39885558	Bd1	31207554	Chr6	25700910	Chr10	54243470	scaffold_4	32561277	H	A	A	A	H	A	H	H	H	H	A	A	H	A	H	A	H	A	A	A	-	H	H	A	H	H	H	A	A	A	A	A
lg4k	14	Tag_1380	40.6	Chr04a	55736741	Chr04K	55736242	Chr04K	40322250	Bd1	25758670	Chr6	25992696	Chr10	54570165	scaffold_4	32244003	H	A	A	H	H	A	H	H	H	H	A	A	H	A	H	A	H	A	A	A	A	H	H	A	H	H	-	-	A	A	A	-
lg4k	15	Tag_1382r	41.1	Chr04a	55874330	Chr04K	55873831	Chr04K	40459640	N/A	N/A	Chr6	26221226	Chr10	54690306	scaffold_4	32035449	H	A	A	H	H	A	H	H	H	H	A	H	H	A	H	A	H	A	A	A	A	H	H	A	H	H	H	A	A	A	A	-
lg4k	*15	Tag_1381r	41.1	Chr04a	55828491	Chr04K	55827992	Chr04K	40413795	N/A	N/A	N/A	N/A	Chr06	529355	scaffold_7	1180110	H	-	A	-	H	-	-	H	H	H	A	-	H	A	H	A	-	A	-	A	A	H	H	A	H	H	H	A	A	-	A	A
lg4k	16	Tag_1397r	42.8	Chr04a	57224129	Chr04K	57223630	Chr04K	41900234	Bd5	28492724	Chr4	35439989	Chr06	61087362	scaffold_3	61402	H	A	A	H	H	A	H	H	H	H	A	A	H	A	H	A	H	A	A	-	A	-	H	A	H	H	H	A	A	A	A	-
lg4k	17	Tag_1392	44	Chr04a	56915221	Chr04K	56914722	Chr04K	41206881	Bd1	26294187	Chr6	26459973	Chr10	55157064	scaffold_4	31679619	H	A	A	H	H	A	H	H	H	H	A	A	H	A	H	A	H	A	A	A	A	H	H	A	H	H	H	A	A	A	A	A
lg4k	18	Tag_1386	44	Chr04a	56325823	Chr04K	56325324	Chr04K	41550342	Bd1	26526151	Chr6	26635731	Chr10	55404702	scaffold_4	31385663	H	A	A	H	H	A	H	H	H	H	A	A	H	A	H	A	H	A	A	A	-	H	H	A	H	H	H	A	A	A	A	A
lg4k	19	Tag_1413	44.8	Chr04a	58346259	Chr04K	58345760	Chr04K	42238642	Bd1	26923021	Chr6	27026432	Chr10	55800578	scaffold_4	30916454	H	A	A	H	H	A	H	H	H	H	A	A	H	A	H	A	H	A	A	A	-	H	H	A	H	H	H	A	A	A	A	A
lg4k	*19	Tag_1414	44.8	Chr04a	58350679	Chr04K	58350180	Chr04K	42243062	Bd1	26927021	Chr6	27031285	Chr10	55805146	scaffold_4	30912158	H	A	A	H	H	A	H	H	H	H	A	A	H	A	H	A	H	A	A	A	-	-	-	-	-	-	-	-	-	A	-	-
lg4k	20	Tag_1401	45	Chr04a	57336760	Chr04K	57336261	Chr04K	42402937	N/A	N/A	N/A	N/A	Chr10	55977683	scaffold_4	30735290	H	A	A	H	H	A	H	H	H	H	A	A	H	A	H	A	H	A	A	A	-	H	H	A	H	H	H	A	A	A	A	A
lg4k	*20	Tag_1415	45	Chr04a	58447745	Chr04K	58447246	Chr04K	42331459	Bd1	26968654	Chr6	27114756	Chr10	55897500	scaffold_4	30863164	H	A	A	H	H	A	H	H	H	H	A	A	H	A	H	A	H	A	A	A	A	-	-	-	H	H	-	A	-	A	-	-
lg4k	21	Tag_1400	45	Chr04a	57315631	Chr04K	57315132	Chr04K	42380339	Bd1	27019150	Chr6	27151626	Chr10	55953684	scaffold_4	30790836	H	A	A	H	H	A	H	H	H	H	A	A	H	A	H	A	H	A	A	A	A	-	-	-	-	H	-	-	-	A	-	-
lg4k	22	Tag_1402	45.5	Chr04a	57419724	Chr04K	57419225	Chr04K	42496308	N/A	N/A	N/A	N/A	N/A	N/A	scaffold_4	30631895	H	A	A	H	H	A	H	H	H	H	A	A	H	A	H	A	H	A	A	A	A	H	H	-	H	H	H	A	A	A	A	A
lg4k	23	Tag_1405r	45.5	Chr04a	57545413	Chr04K	57544914	Chr04K	42622851	Bd1	27250780	Chr6	27300632	Chr10	56122127	scaffold_4	30530361	H	A	A	H	H	A	H	H	H	H	A	A	H	A	H	A	H	A	A	A	A	H	-	A	H	H	H	-	A	A	-	-
lg4k	24	Tag_1417	47.5	Chr04a	59146505	Chr04K	59146006	Chr04K	43150978	Bd1	27795389	Chr6	27822112	Chr10	56624611	scaffold_4	38397081	H	A	A	H	H	A	H	H	H	H	A	A	H	A	H	A	H	A	A	A	-	H	H	-	H	H	H	A	A	A	A	A
lg4k	25	Tag_1420	49.6	Chr04a	61243539	Chr04K	61751816	Chr04K	44559059	Bd4	9625296	Chr11	27385915	Chr02	77224589	scaffold_4	37643124	H	A	A	H	-	A	H	H	H	H	H	-	H	A	H	A	H	A	A	A	-	H	H	A	H	H	H	A	A	A	A	A
lg4k	26	Tag_1418r	50.9	Chr04a	61147250	Chr04K	61848105	Chr04K	44756565	Bd1	28977786	Chr6	28689753	Chr10	58076449	scaffold_4	37415536	H	A	A	H	H	A	H	H	H	H	H	H	H	A	H	A	H	A	A	A	A	H	H	A	H	H	H	A	A	A	A	A
lg4k	*26	Tag_1421r	50.9	Chr04a	61625498	Chr04K	61369857	Chr04K	44603651	Bd2	12816036	Chr5	29740115	Chr10	57858244	scaffold_4	37682724	-	-	A	H	H	-	-	H	-	H	-	-	H	A	H	A	H	-	-	-	A	H	H	A	H	H	H	A	A	A	A	A
lg4k	27	Tag_1426r	52.1	Chr04a	62946798	Chr04K	60048557	Chr04K	44056085	N/A	N/A	N/A	N/A	Chr10	57235314	scaffold_4	38021075	H	A	A	H	H	A	H	H	H	H	H	H	H	A	H	-	H	A	A	-	-	H	H	A	H	H	H	A	A	H	A	A
lg4N	1	Tag_1429r	0	Chr04b	291184	Chr04N	290685	Chr04N	123704	N/A	N/A	Chr2	8563849	Chr02	423768	scaffold_1	13206903	H	H	H	H	A	H	H	H	H	A	H	H	H	H	H	A	H	-	A	H	H	A	H	H	A	H	A	H	H	H	H	H
lg4N	*1	Tag_1434r	0	Chr04b	565495	Chr04N	564996	Chr04N	303831	Bd1	50711271	Chr6	287250	Chr10	260791	scaffold_4	240473	H	H	H	H	A	H	H	H	H	A	H	H	H	H	H	A	H	A	A	H	H	-	-	-	-	-	-	H	-	H	H	-
lg4N	2	Tag_1438r	0.2	Chr04b	885746	Chr04N	885247	Chr04N	747948	Bd1	50409330	Chr6	747027	Chr01	80636630	scaffold_9	32807425	H	H	H	H	A	H	H	H	H	A	H	H	H	H	H	A	H	A	A	H	H	A	-	H	A	H	A	H	H	H	H	H
lg4N	3	Tag_1449r	4.3	Chr04b	3425690	Chr04N	3425191	Chr04N	2438221	Bd3	21792643	Chr3	7848195	Chr10	2169452	scaffold_4	1658450	H	H	H	H	A	H	H	H	H	A	H	H	H	H	H	A	H	A	A	H	H	A	H	H	A	H	-	H	H	H	H	H
lg4N	*3	Tag_1451r	4.3	Chr04b	3527637	Chr04N	3527138	Chr04N	2558321	Bd4	45101217	Chr2	20761040	Chr03	4082371	scaffold_4	1703418	H	H	H	H	A	H	H	H	H	A	H	H	H	H	H	A	H	A	A	H	H	A	H	H	A	H	A	H	H	H	H	H
lg4N	4	Tag_1455r	5.4	Chr04b	4097254	Chr04N	4096755	Chr04N	2755094	Bd1	49917273	Chr6	2094387	Chr10	2365346	scaffold_4	1852404	H	H	H	H	A	H	H	H	H	A	H	H	H	H	H	A	H	A	A	H	H	A	H	H	A	H	A	H	H	H	H	H
lg4N	5	Tag_1463r	6.3	Chr04b	5034428	Chr04N	5033929	Chr04N	3280218	Bd2	13904179	Chr5	28634634	Chr09	57825701	scaffold_4	2078754	H	H	H	H	A	H	H	H	H	A	H	H	H	H	H	A	H	A	A	H	H	A	-	-	A	H	A	H	H	H	H	-
lg4N	6	Tag_1461r	6.3	Chr04b	4414943	Chr04N	4414444	Chr04N	3073443	Bd4	3055000	Chr12	23794666	Chr08	57092140	scaffold_3	46645915	H	H	H	H	A	H	H	H	H	A	H	H	H	H	H	A	H	A	A	H	H	A	H	H	A	H	A	H	H	H	H	H
lg4N	7	Tag_1467r	7.3	Chr04b	5259485	Chr04N	5258986	Chr04N	3514516	N/A	N/A	Chr6	2422732	Chr10	2852029	scaffold_4	2220964	H	H	H	H	A	H	H	H	H	A	H	H	H	H	H	A	H	A	A	H	H	A	H	-	A	H	A	-	H	H	H	H
lg4N	8	Tag_1466r	7.3	Chr04b	5176174	Chr04N	5175675	Chr04N	3431315	N/A	N/A	N/A	N/A	Chr06	50388335	N/A	N/A	H	H	H	H	A	H	H	H	H	A	H	H	H	H	H	A	H	A	A	H	H	A	H	H	A	H	A	H	H	H	H	H
lg4N	9	Tag_2286r	8.7	Chr06a	62219790	Chr06K	62219291	Chr04N	4078407	Bd1	48015164	Chr6	2803628	Chr10	3332972	scaffold_4	5390619	H	H	H	H	A	H	H	H	H	A	H	H	H	H	H	A	H	A	A	H	H	A	H	H	A	H	A	H	H	H	H	H
lg4N	*9	Tag_1453r	8.7	Chr04b	3929123	Chr04N	3928624	Chr04N	4208009	N/A	N/A	N/A	N/A	Chr10	3449654	scaffold_4	5306544	H	H	H	H	A	H	H	H	H	A	H	H	H	H	H	A	H	A	A	H	H	-	-	-	-	-	-	-	-	H	-	-
lg4N	10	Tag_1292r	9	Chr03b	45761964	Chr03N	45761465	Chr04N	4202285	Bd1	47930914	Chr6	2883910	Chr10	3441448	scaffold_4	5313583	-	H	H	H	A	H	H	H	H	A	H	H	H	H	H	A	H	A	A	H	H	A	-	-	A	H	A	H	H	H	H	-
lg4N	11	Tag_1469r	9.9	Chr04b	5522333	Chr04N	5521834	Chr04N	4385629	Bd1	6978738	Chr5	14165198	Chr02	68918938	scaffold_5	36340289	H	H	H	H	A	H	H	H	H	A	H	H	H	H	H	A	H	A	A	H	H	A	H	H	A	H	A	H	H	H	H	H
lg4N	12	Tag_1474r	11.2	Chr04b	6049205	Chr04N	6048706	Chr04N	4924241	Bd1	47196324	Chr6	3264353	Chr10	4006867	scaffold_4	4574646	H	H	H	H	A	H	H	H	-	A	H	H	H	H	H	A	H	A	A	H	H	A	H	H	A	H	A	-	H	H	H	-
lg4N	13	Tag_1472r	11.2	Chr04b	5910105	Chr04N	5909606	Chr04N	4741922	Bd1	47305637	Chr6	3148285	Chr10	3867283	scaffold_4	4728189	H	H	H	H	A	H	H	H	H	A	H	H	H	H	H	A	H	A	A	H	H	A	H	H	A	H	A	H	H	H	H	H
lg4N	14	Tag_2883r	11.2	Chr09a	42236628	Chr09N	42246029	Chr04N	4618694	N/A	N/A	N/A	N/A	Chr10	3804692	scaffold_4	5011596	H	H	H	H	A	H	H	H	H	A	H	H	H	H	H	A	H	A	A	H	H	A	H	H	A	H	A	H	H	H	H	H
lg4N	*14	Tag_1470r	11.2	Chr04b	5620865	Chr04N	5620366	Chr04N	4487493	Bd1	47421004	Chr6	3082115	Chr10	3697802	scaffold_4	5035721	H	H	-	H	-	H	H	-	-	A	-	H	H	H	H	A	H	A	A	H	-	A	H	H	A	H	A	H	H	H	H	H
lg4N	*14	Tag_1476r	11.2	Chr04b	6075613	Chr04N	6075114	Chr04N	4945861	Bd1	47181825	Chr6	3286949	Chr10	4061220	scaffold_4	4558910	H	H	H	H	A	H	H	H	H	A	H	-	H	H	H	A	H	A	A	H	H	A	H	H	A	H	A	H	H	H	H	H
lg4N	15	Tag_1667r	11.7	Chr05a	59238310	Chr05K	59237811	Chr04N	5109489	N/A	N/A	N/A	N/A	N/A	N/A	scaffold_4	4415431	H	H	H	H	A	H	H	H	H	A	H	H	H	H	H	A	H	A	A	H	H	A	H	-	A	H	A	H	H	H	H	-
lg4N	16	Tag_2575r	11.9	Chr07b	29994059	Chr07N	29993560	Chr04N	5405733	Bd3	21298835	Chr8	4850695	Chr07	53866174	scaffold_1	1025930	H	H	H	H	A	H	H	H	H	A	H	H	H	H	H	A	H	A	A	H	H	A	H	H	A	H	A	H	H	H	H	H
lg4N	17	Tag_1311r	11.9	Chr04a	6672209	Chr04K	6671710	Chr04N	5476798	N/A	N/A	N/A	N/A	N/A	N/A	scaffold_4	4238281	H	H	H	H	A	H	H	H	H	A	H	H	H	H	H	A	H	A	A	H	H	A	H	H	A	H	A	H	H	H	H	H
lg4N	18	Tag_3100r	13.3	scaffold_3041	5751	scaffold_3041	5252	Chr04N	5983082	Bd1	46610729	Chr6	3946553	Chr10	4907995	scaffold_4	3942970	H	H	H	H	A	H	H	H	H	A	H	H	H	H	H	A	H	A	A	H	H	A	H	H	A	H	A	H	H	H	A	H
lg4N	19	Tag_1314r	14.4	Chr04a	7488224	Chr04K	7487725	Chr04N	6247813	Bd4	46470218	Chr6	4094109	Chr10	5107417	scaffold_4	3784249	H	H	H	H	A	H	H	H	H	A	H	H	H	H	H	A	H	A	A	H	H	A	-	H	A	H	A	-	H	H	A	H
lg4N	20	Tag_1315r	15.2	Chr04a	7835205	Chr04K	7834706	Chr04N	6656271	Bd1	45964306	Chr6	4232920	Chr10	5272690	scaffold_4	3563527	H	-	H	H	A	H	H	H	H	A	H	-	H	H	H	A	H	A	-	H	H	H	H	H	A	H	A	H	H	H	A	H
lg4N	21	Tag_1316r	15.4	Chr04a	8012394	Chr04K	8011895	Chr04N	6833341	Bd1	45825280	Chr6	4331619	Chr10	5393093	scaffold_4	3445752	H	H	H	H	A	H	H	H	H	A	H	H	H	H	H	A	H	A	A	H	H	H	H	H	A	H	A	H	H	H	A	H
lg4N	22	Tag_1317r	15.4	Chr04a	8015830	Chr04K	8015331	Chr04N	6836777	Bd1	45822490	Chr6	4334283	Chr10	5395839	scaffold_4	3442909	-	H	H	H	A	H	H	H	H	A	H	H	H	H	H	A	H	A	-	H	H	-	-	H	A	H	-	H	H	H	-	H
lg4N	23	Tag_1480r	17.1	Chr04b	8094108	Chr04N	6556627	Chr04N	7412087	N/A	N/A	N/A	N/A	N/A	N/A	scaffold_7	16538360	H	H	H	H	A	H	H	H	H	A	H	H	H	H	H	A	H	A	A	H	H	H	H	H	A	H	A	H	H	H	A	H
lg5K	1	Tag_1487r	0	Chr05a	1102927	Chr05K	177882	Chr05K	684253	N/A	N/A	Chr1	7430228	Chr03	470821	scaffold_4	9120079	A	A	A	A	A	A	A	A	A	A	H	-	H	H	A	-	A	H	-	A	A	A	H	H	A	A	A	A	H	-	H	H
lg5K	2	Tag_1486r	0.8	Chr05a	1093122	Chr05K	187687	Chr05K	694062	Bd2	6337460	Chr1	7406055	Chr03	493417	scaffold_5	412937	A	-	A	A	A	-	A	A	A	A	A	-	H	H	A	A	-	H	A	A	A	A	H	H	A	A	A	A	H	A	H	H
lg5K	3	Tag_1490r	0.8	Chr05a	1143548	Chr05K	137261	Chr05K	645265	Bd2	6442989	Chr1	7458814	Chr03	453296	scaffold_5	12905003	A	A	A	A	A	A	A	A	A	A	A	H	H	H	A	A	A	H	A	A	A	A	H	H	A	A	A	A	H	A	H	H
lg5K	*3	Tag_1489r	0.8	Chr05a	1117844	Chr05K	162965	Chr05K	669914	Bd1	5168402	Chr3	31861074	Chr01	5869256	scaffold_9	4477159	A	A	A	A	A	A	A	A	A	A	A	-	H	H	A	A	-	H	A	A	A	-	-	-	-	-	-	-	-	A	-	-
lg5K	4	Tag_1500r	1.2	Chr05a	2837453	Chr05K	2836954	Chr05K	1360178	Bd2	5743808	Chr1	6823894	Chr03	1133008	scaffold_5	1898473	A	A	A	A	A	A	A	A	A	A	A	H	H	H	A	A	A	H	A	A	A	A	H	H	A	A	A	A	H	A	H	H
lg5K	5	Tag_1501r	1.6	Chr05a	3053292	Chr05K	3052793	Chr05K	1555615	Bd2	5584025	Chr1	6655096	Chr03	1274453	scaffold_5	2036371	A	A	A	A	A	A	A	A	A	A	A	H	H	H	A	A	A	H	A	-	A	A	H	H	A	A	-	A	H	A	H	H
lg5K	6	Tag_1505r	2.1	Chr05a	5513206	Chr05K	5512707	Chr05K	1789389	Bd2	5413466	Chr1	6494915	Chr03	1523207	scaffold_5	13579394	A	A	A	A	A	A	A	A	A	A	A	H	H	H	A	A	A	H	A	A	A	A	H	H	A	A	A	A	H	A	H	-
lg5K	7	Tag_1507r	4.7	Chr05a	5952643	Chr05K	5952144	Chr05K	2691141	Bd2	4943506	Chr1	5760655	Chr03	5107230	scaffold_5	12892349	A	A	A	A	A	A	A	A	A	A	A	H	H	A	A	A	A	H	A	A	A	A	H	H	A	A	A	A	A	A	H	H
lg5K	8	Tag_1521r	8.7	Chr05a	7858797	Chr05K	7858298	Chr05K	4174609	N/A	N/A	N/A	N/A	N/A	N/A	scaffold_5	11514616	A	A	A	A	A	A	A	A	A	A	A	H	H	A	A	A	A	A	A	A	A	-	-	-	-	-	-	-	-	A	-	-
lg5K	9	Tag_1525r	10.2	Chr05a	8138528	Chr05K	8138029	Chr05K	4534779	N/A	N/A	N/A	N/A	Chr03	3835260	scaffold_5	11069903	A	A	A	A	A	A	A	A	A	A	A	H	H	A	A	A	A	A	A	A	A	-	-	-	-	-	-	-	-	A	-	-
lg5K	10	Tag_1528r	11	Chr05a	8340503	Chr05K	8340004	Chr05K	4724686	N/A	N/A	N/A	N/A	N/A	N/A	N/A	N/A	A	A	A	A	A	A	A	A	A	A	A	H	H	A	A	A	A	A	A	A	A	A	H	H	A	A	A	A	A	A	H	-
lg5K	11	Tag_1724r	12	Chr05a	76284629	Chr05K	76284130	Chr05K	5109982	N/A	N/A	N/A	N/A	Chr03	4421269	scaffold_5	10384263	A	A	A	A	A	A	A	A	A	A	A	H	H	A	A	A	A	A	A	A	-	A	-	-	A	A	-	-	-	A	-	-
lg5K	12	Tag_1533r	13	Chr05a	9107987	Chr05K	9107488	Chr05K	5364209	Bd2	3072088	Chr1	3619054	Chr03	4697736	scaffold_5	10099748	A	A	A	A	A	A	A	A	A	A	A	H	H	A	A	A	A	A	A	A	A	A	H	H	A	A	A	A	A	A	H	A
lg5K	13	Tag_1534r	13	Chr05a	9116131	Chr05K	9115632	Chr05K	5372790	Bd2	3060705	Chr1	3609813	Chr03	4708075	scaffold_5	10089351	A	A	A	A	A	A	A	A	A	A	-	-	H	A	A	A	A	A	A	A	A	A	H	H	A	A	A	A	A	-	H	-
lg5K	14	Tag_1531	13	Chr05a	9065208	Chr05K	9064709	Chr05K	5319002	N/A	N/A	N/A	N/A	N/A	N/A	scaffold_5	10140938	A	A	A	A	A	A	A	A	A	A	A	H	H	A	A	A	A	A	A	A	H	A	H	H	A	A	A	A	A	A	H	H
lg5K	15	Tag_1536r	14.6	Chr05a	10272658	Chr05K	10272159	Chr05K	6894083	Bd2	210222	Chr1	2690622	Chr03	5786256	scaffold_5	9075925	A	A	A	A	A	A	-	A	A	A	A	H	H	A	A	A	A	A	A	A	A	A	H	H	A	A	A	A	A	A	H	H
lg5K	16	Tag_1904r	14.6	Chr05b	10165746	Chr05N	10165247	Chr05K	6944654	Bd5	7476642	N/A	N/A	Chr05	36892417	scaffold_5	8821772	A	A	A	A	A	A	A	A	A	A	A	H	H	A	A	A	A	A	A	A	A	A	H	H	A	A	A	A	A	A	H	-
lg5K	17	Tag_1541r	15.3	Chr05a	10772711	Chr05K	10772212	Chr05K	7446266	N/A	N/A	Chr10	13979913	Chr01	412374	scaffold_5	8411927	A	A	A	A	A	A	A	A	A	A	A	H	H	A	A	A	A	A	A	A	-	A	H	H	A	A	A	A	A	A	H	H
lg5K	*17	Tag_1539r	15.3	Chr05a	10648527	Chr05K	10648028	Chr05K	7335123	N/A	N/A	Chr2	22723256	Chr03	6340888	scaffold_5	8452150	A	-	A	A	A	A	-	A	A	A	-	-	H	-	A	-	-	A	-	A	A	A	H	H	A	A	-	A	A	A	H	H
lg5K	18	Tag_1538r	15.3	Chr05a	10518085	Chr05K	10517586	Chr05K	7137569	N/A	N/A	Chr6	6885034	N/A	N/A	scaffold_5	8686201	-	-	A	A	A	A	A	A	A	A	A	-	-	A	A	A	A	A	A	A	A	A	H	H	A	A	A	A	A	A	H	H
lg5K	19	Tag_1546r	16.5	Chr05a	11720904	Chr05K	11720405	Chr05K	8170575	N/A	N/A	Chr7	21242674	Chr03	7013836	scaffold_5	7932412	A	A	A	A	A	A	A	A	A	A	A	H	H	A	A	H	A	A	A	A	-	A	H	H	-	H	A	A	A	A	H	-
lg5K	20	Tag_1544r	16.5	Chr05a	11262693	Chr05K	11262194	Chr05K	7928199	Bd2	1714977	Chr1	2077640	Chr03	6787739	scaffold_5	8098040	A	A	A	A	A	A	A	A	A	A	A	H	H	A	A	H	A	A	A	A	A	A	H	H	A	H	A	A	A	A	H	-
lg5K	21	Tag_1549r	17.4	Chr05a	14726466	Chr05K	14725967	Chr05K	8654673	Bd2	1372042	Chr1	1625667	Chr03	7511232	scaffold_5	7440828	A	A	A	A	A	A	A	A	A	A	A	H	H	A	A	H	A	A	A	A	A	-	-	H	A	H	-	A	A	A	H	-
lg5K	*21	Tag_1550r	17.4	Chr05a	14807015	Chr05K	14806516	Chr05K	8769154	N/A	N/A	N/A	N/A	Chr05	71103174	scaffold_1	6848755	A	A	A	A	A	A	A	A	A	A	A	-	H	A	A	H	A	A	A	A	-	A	H	H	A	H	A	A	A	A	H	-
lg5K	22	Tag_1554r	17.6	Chr05a	15390385	Chr05K	15389886	Chr05K	9422218	Bd2	1049734	Chr1	1153543	Chr03	8199330	scaffold_5	6920875	A	A	A	A	A	A	A	A	A	A	-	H	H	A	A	H	A	A	A	A	A	-	H	H	A	H	-	A	A	A	H	H
lg5K	23	Tag_1556	17.8	Chr05a	15543044	Chr05K	15542545	Chr05K	9566067	Bd2	915268	Chr1	1081465	Chr03	8310726	scaffold_5	6865608	A	A	A	A	A	A	A	A	A	A	A	-	H	A	A	H	A	A	A	A	H	A	H	H	A	H	A	A	A	A	H	H
lg5K	24	Tag_1567r	19.5	Chr05a	19985076	Chr05K	19984577	Chr05K	10932285	Bd2	277596	Chr12	27381412	Chr03	9321781	scaffold_5	6091607	A	A	A	A	A	A	A	A	A	A	A	H	H	A	A	H	A	A	A	A	H	-	H	-	-	-	A	-	A	A	-	H
lg5K	25	Tag_1566r	19.5	Chr05a	19896744	Chr05K	19896245	Chr05K	10843626	Bd2	320213	Chr1	372375	Chr03	9227400	scaffold_5	6145040	A	A	A	A	A	A	A	A	A	A	A	H	H	A	A	H	A	A	A	A	-	A	H	H	A	H	A	-	A	-	H	H
lg5K	26	Tag_1565r	19.5	Chr05a	19865226	Chr05K	19864727	Chr05K	10812100	Bd2	384052	N/A	N/A	Chr03	9183266	scaffold_5	6166909	A	A	A	A	A	A	A	A	A	A	A	H	H	A	A	H	A	A	A	A	A	A	H	H	A	H	A	A	A	A	H	H
lg5K	27	Tag_1573r	20.2	Chr05a	20275200	Chr05K	20274701	Chr05K	11217413	Bd2	11213632	Chr1	182344	Chr04	53810216	scaffold_5	5844743	A	A	A	A	A	A	A	A	A	A	A	H	H	A	A	H	A	A	A	A	A	A	-	H	A	H	-	A	-	A	H	-
lg5K	28	Tag_1587r	20.9	Chr05a	21841097	Chr05K	21840598	Chr05K	12616141	Bd2	54579418	Chr1	37852418	Chr03	10772391	scaffold_5	4902765	A	A	A	A	A	A	A	A	A	A	A	H	H	A	A	H	A	A	A	A	A	A	H	H	A	H	A	A	A	A	H	-
lg5K	*28	Tag_1580r	20.9	Chr05a	21197258	Chr05K	21196759	Chr05K	11964007	Bd3	37290303	Chr6	20785089	Chr10	48092039	scaffold_4	28720838	A	A	A	A	A	A	A	A	A	A	A	H	H	A	A	H	A	A	A	A	A	A	-	-	-	H	-	-	-	A	-	-
lg5K	29	Tag_1576r	20.9	Chr05a	20800833	Chr05K	20800334	Chr05K	11650740	Bd2	7088734	Chr1	8160713	Chr03	10010316	scaffold_5	5538604	A	A	A	A	A	A	A	A	A	A	A	H	H	A	A	H	A	A	A	A	A	A	H	H	A	H	A	A	A	A	H	H
lg5K	30	Tag_1582	20.9	Chr05a	21238939	Chr05K	21238440	Chr05K	12019858	N/A	N/A	N/A	N/A	N/A	N/A	N/A	N/A	A	A	A	A	A	A	A	A	A	A	A	H	H	A	A	H	A	A	A	A	H	A	H	H	A	H	A	A	A	A	H	H
lg5K	*30	Tag_1574	20.9	Chr05a	20764734	Chr05K	20764235	Chr05K	11614171	Bd1	56469571	Chr3	17747602	Chr03	9951605	scaffold_5	5604824	A	A	A	A	A	A	A	A	A	A	A	H	H	A	A	H	A	A	A	A	-	A	H	H	A	H	-	A	A	A	H	H
lg5K	*30	Tag_1583	20.9	Chr05a	21333717	Chr05K	21333218	Chr05K	12114588	Bd1	48463625	N/A	N/A	Chr03	10399695	scaffold_5	5253777	A	A	A	A	A	A	A	A	A	A	A	H	H	A	A	H	A	A	A	A	-	-	-	-	-	-	-	-	-	A	H	-
lg5K	*30	Tag_1584	20.9	Chr05a	21759571	Chr05K	21759072	Chr05K	12485314	Bd2	7668578	Chr1	8689488	Chr03	10670029	scaffold_5	5017336	A	A	A	A	A	A	A	A	A	A	A	H	H	A	A	H	A	A	A	A	H	A	H	H	A	H	A	A	A	A	H	H
lg5K	31	Tag_1590r	21.2	Chr05a	21983417	Chr05K	21982918	Chr05K	12759642	Bd4	27201614	Chr10	2436200	Chr06	50410176	scaffold_7	14072834	A	A	A	A	A	A	A	A	A	A	A	H	H	A	A	H	A	A	A	A	A	A	H	-	A	-	A	A	-	A	H	-
lg5K	32	Tag_1592r	21.4	Chr05a	22288701	Chr05K	22288202	Chr05K	13055308	N/A	N/A	N/A	N/A	Chr03	11099005	scaffold_5	4636648	A	A	A	A	A	A	A	A	A	A	A	H	H	A	A	H	A	A	A	A	-	A	H	H	A	H	A	A	A	A	H	-
lg5K	33	Tag_1594r	21.7	Chr05a	22905755	Chr05K	22905256	Chr05K	13669709	Bd2	8285291	Chr1	9268889	Chr03	11602081	scaffold_5	4232378	A	A	A	A	A	A	-	A	A	A	-	H	H	A	A	H	A	A	A	A	A	A	H	H	A	H	A	A	A	A	H	-
lg5K	34	Tag_1598r	21.9	Chr05a	23701210	Chr05K	23700711	Chr05K	14508593	Bd1	20944408	Chr7	20768686	Chr02	69539884	scaffold_2	42222149	A	A	A	A	A	A	A	A	A	A	A	H	H	A	A	H	A	A	A	A	A	A	H	H	A	H	A	-	A	A	H	H
lg5K	*34	Tag_1597r	21.9	Chr05a	23662026	Chr05K	23661527	Chr05K	14469651	Bd3	18847730	Chr8	11311941	Chr03	64966222	scaffold_6	14879365	A	A	A	A	A	A	A	A	A	A	A	H	H	A	A	H	A	A	A	A	A	A	H	H	A	H	A	-	A	A	H	-
lg5K	35	Tag_1613r	22.8	Chr05a	27433979	Chr05K	27433480	Chr05K	14867769	Bd2	9032452	Chr7	27883834	Chr03	12374988	scaffold_5	3706899	A	A	A	A	A	A	A	A	A	A	A	H	H	A	A	H	A	A	A	A	A	A	H	H	A	H	A	A	A	A	H	H
lg5K	36	Tag_1618r	24.2	Chr05a	28399181	Chr05K	28398682	Chr05K	15790177	Bd2	9437474	Chr1	10510489	Chr03	13446704	scaffold_5	3081468	H	A	A	A	A	A	A	A	A	A	A	H	H	A	A	H	A	A	A	A	A	A	H	H	A	H	A	A	A	A	H	H
lg5K	37	Tag_1647r	27.6	Chr05a	38525031	Chr05K	38524532	Chr05K	18602703	Bd2	10647035	Chr1	12654037	Chr03	16230189	scaffold_5	14121751	H	H	A	A	A	A	A	A	A	A	A	H	H	A	A	H	A	A	A	A	-	A	A	H	A	H	A	A	A	A	H	H
lg5K	*37	Tag_1648r	27.6	Chr05a	38540295	Chr05K	38539796	Chr05K	18587439	N/A	N/A	N/A	N/A	Chr03	16223901	scaffold_5	14116371	H	H	A	A	A	A	A	A	A	A	A	H	H	A	A	H	A	A	A	A	A	-	-	-	-	-	A	-	-	A	-	-
lg5K	38	Tag_1639r	27.6	Chr05a	37388097	Chr05K	37387598	Chr05K	18720283	Bd1	333068	Chr2	14306189	Chr05	67019296	scaffold_3	15786495	H	H	A	A	A	A	A	A	A	A	A	H	H	A	A	H	A	A	-	A	A	A	A	H	A	H	A	A	A	A	H	H
lg5K	39	Tag_1623r	28.2	Chr05a	31326913	Chr05K	31326414	Chr05K	19957761	Bd2	10985119	Chr1	13801753	Chr03	18007849	scaffold_5	15418757	H	H	A	A	A	A	A	A	-	A	A	H	H	A	A	H	A	A	A	A	A	A	A	H	A	H	A	A	A	A	H	H
lg5K	40	Tag_1627r	28.5	Chr05a	33345039	Chr05K	33344540	Chr05K	21214739	Bd2	11331726	ChrUn	504216	Chr03	20060934	scaffold_5	16523205	H	H	A	A	A	A	A	A	A	A	A	H	H	A	A	H	A	A	A	A	A	A	A	H	A	H	A	-	A	A	H	H
lg5K	41	Tag_1665r	29.6	Chr05a	56264523	Chr05K	56264024	Chr05K	24825086	N/A	N/A	N/A	N/A	N/A	N/A	scaffold_3	40185713	H	H	A	A	A	A	A	A	A	A	A	H	H	A	A	H	A	-	A	A	A	A	A	H	A	H	A	A	A	A	-	-
lg5K	42	Tag_1674r	29.6	Chr05a	61652029	Chr05K	61651530	Chr05K	27323197	Bd1	23159763	N/A	N/A	Chr01	80064922	scaffold_2	41835929	H	H	A	A	A	A	A	A	A	A	-	H	H	A	A	H	A	A	A	A	-	A	A	H	A	H	A	A	A	A	H	H
lg5K	43	Tag_1660r	29.6	Chr05a	54193821	Chr05K	54193322	Chr05K	29867844	N/A	N/A	N/A	N/A	N/A	N/A	scaffold_5	23766115	H	H	A	A	A	A	A	A	-	A	-	H	H	A	A	H	-	A	-	-	A	A	A	-	A	H	A	A	A	A	H	H
lg5K	*43	Tag_1686r	29.6	Chr05a	64865429	Chr05K	64864930	Chr05K	29637171	N/A	N/A	N/A	N/A	Chr07	9092680	scaffold_5	23674788	H	H	A	A	A	A	A	A	A	A	A	H	H	A	A	H	A	A	A	A	A	-	-	-	A	H	A	-	A	A	-	-
lg5K	44	Tag_1635	31.5	Chr05a	35358696	Chr05K	35358197	Chr05K	23488808	Bd3	21298920	Chr4	623258	Chr09	50458516	scaffold_2	27719876	H	H	A	A	A	A	A	A	A	A	-	H	H	A	A	H	A	A	A	A	H	-	A	H	A	H	A	A	A	A	-	H
lg5K	45	Tag_1634	31.5	Chr05a	34523294	Chr05K	34522795	Chr05K	24614738	N/A	N/A	Chr10	5505969	Chr09	56357438	scaffold_3	11486423	H	H	A	A	A	A	A	A	A	A	A	H	H	A	A	H	A	A	A	A	H	A	A	H	A	H	A	A	A	A	H	H
lg5K	46	Tag_1688	32	Chr05a	67189168	Chr05K	67188669	Chr05K	33260518	N/A	N/A	Chr12	12429921	Chr03	49772650	scaffold_5	25076983	H	H	A	A	A	A	A	A	A	A	A	H	H	A	A	H	A	A	A	A	H	A	A	H	A	H	A	A	A	A	H	H
lg5K	47	Tag_1692	32.5	Chr05a	67644844	Chr05K	67644345	Chr05K	34178264	N/A	N/A	N/A	N/A	Chr06	39165511	scaffold_1	1905873	H	H	A	A	A	A	A	A	A	A	A	H	H	A	A	H	A	A	A	A	H	A	A	H	A	H	A	A	A	A	H	H
lg5K	48	Tag_1713	35.1	Chr05a	74994606	Chr05K	74994107	Chr05K	36358936	N/A	N/A	N/A	N/A	Chr03	52435660	scaffold_5	31982061	H	H	A	A	A	A	A	A	A	A	A	H	H	A	A	H	A	A	A	A	H	A	A	H	A	H	A	A	A	H	H	H
lg5K	49	Tag_1707	36	Chr05a	74265486	Chr05K	74264987	Chr05K	37098518	Bd2	42615522	Chr1	23118914	Chr03	53375782	scaffold_5	26991412	H	H	A	-	A	A	A	A	A	A	A	-	H	A	A	H	-	A	A	A	-	A	A	H	A	H	A	A	A	H	H	H
lg5K	50	Tag_1708	36	Chr05a	74286249	Chr05K	74285750	Chr05K	37088676	Bd2	42605828	Chr1	23106078	Chr03	53339441	scaffold_5	26975254	-	H	A	A	A	A	A	A	A	A	-	H	H	A	A	H	A	A	A	A	H	A	A	H	A	H	A	A	A	H	H	H
lg5K	51	Tag_1699	36	Chr05a	72856945	Chr05K	72856446	Chr05K	38320269	Bd4	6259625	Chr7	19967014	Chr03	54614010	scaffold_5	27739549	H	H	A	A	A	A	A	A	A	A	A	-	H	A	A	H	A	A	A	A	-	A	A	A	A	H	A	A	A	H	H	H
lg5K	52	Tag_1682r	39.2	Chr05a	63914459	Chr05K	63913960	Chr05K	35616417	N/A	N/A	N/A	N/A	Chr03	51798713	scaffold_5	26619140	H	-	A	A	A	A	A	A	A	A	A	H	H	A	A	H	A	A	A	A	A	A	A	H	A	H	H	-	A	-	H	H
lg5K	53	Tag_1679r	39.2	Chr05a	63763022	Chr05K	63762523	Chr05K	35878934	Bd2	22730117	Chr4	31063096	Chr09	49985908	scaffold_3	19898053	H	H	A	A	A	A	A	A	A	A	A	H	H	A	A	H	A	A	A	A	A	A	A	H	A	H	A	A	A	H	H	H
lg5K	54	Tag_1645r	39.2	Chr05a	38070860	Chr05K	38070361	Chr05K	36189796	N/A	N/A	N/A	N/A	N/A	N/A	N/A	N/A	H	H	A	A	A	A	A	A	A	A	A	H	H	A	A	H	A	A	A	A	A	A	A	H	A	H	-	A	A	H	H	H
lg5K	55	Tag_1710r	40.4	Chr05a	74389133	Chr05K	74388634	Chr05K	37034801	Bd2	42475845	Chr1	22982396	Chr03	53225821	scaffold_5	26906405	H	H	A	A	A	A	A	A	A	A	A	H	H	A	A	H	A	A	A	A	A	-	-	H	A	H	-	A	A	H	-	-
lg5K	*55	Tag_1709r	40.4	Chr05a	74371519	Chr05K	74371020	Chr05K	37052433	N/A	N/A	N/A	N/A	Chr03	53267443	scaffold_5	26921306	H	H	A	A	A	A	A	A	A	A	A	H	H	A	A	H	A	A	A	A	A	A	A	H	A	H	A	-	A	H	H	-
lg5K	56	Tag_1702r	40.8	Chr05a	73934348	Chr05K	73933849	Chr05K	37403549	Bd2	42780707	Chr1	23316894	Chr03	53721219	scaffold_5	27186320	H	H	A	A	A	A	-	-	A	-	-	H	H	A	A	H	-	-	-	A	A	A	A	A	A	H	A	A	A	H	H	H
lg5K	57	Tag_3120r	40.8	scaffold_4823	3170	scaffold_4823	2671	Chr05K	38158542	Bd2	14360734	Chr1	23607829	Chr03	54181688	scaffold_5	27513087	H	H	A	A	A	A	A	A	A	A	A	H	H	A	A	H	A	A	A	A	A	A	A	A	A	H	-	A	A	H	H	H
lg5K	58	Tag_1701r	41.1	Chr05a	72884789	Chr05K	72884290	Chr05K	38348112	N/A	N/A	Chr3	18173060	Chr01	11446854	scaffold_8	36638506	H	H	A	A	A	A	A	A	A	A	A	H	H	A	A	H	A	A	A	A	A	A	A	-	A	H	A	A	A	H	H	H
lg5K	59	Tag_1723r	42.4	Chr05a	76215745	Chr05K	76215246	Chr05K	39361350	N/A	N/A	N/A	N/A	Chr03	55657914	scaffold_5	28879820	H	H	A	A	A	A	A	A	A	A	A	H	H	A	A	H	A	A	A	A	-	A	A	A	A	H	A	A	A	H	H	H
lg5K	60	Tag_1765r	42.6	Chr05a	81557101	Chr05K	78256502	Chr05K	39687510	Bd2	13291849	Chr5	29204153	Chr03	56008572	scaffold_5	29139303	H	H	A	A	A	A	A	A	-	A	A	H	H	A	A	H	A	A	A	A	A	A	A	A	A	H	-	A	A	H	H	H
lg5K	*60	Tag_1764r	42.6	Chr05a	81444594	Chr05K	78369009	Chr05K	39575128	Bd4	12007225	N/A	N/A	Chr05	68350237	scaffold_8	35795713	H	H	A	A	A	A	A	A	A	A	A	H	H	A	A	H	A	A	A	A	A	-	-	-	-	-	-	-	-	H	-	-
lg5K	*60	Tag_1766r	42.6	Chr05a	81662568	Chr05K	78151035	Chr05K	39792182	Bd2	44169567	Chr1	24825416	Chr03	56111698	scaffold_5	29313923	H	H	A	A	A	A	A	A	A	A	A	-	H	A	A	H	A	A	A	-	A	A	A	A	A	H	A	A	A	H	H	H
lg5K	61	Tag_1757r	43.6	Chr05a	80754342	Chr05K	79059261	Chr05K	41048103	N/A	N/A	Chr6	5117069	Chr09	49052776	scaffold_8	39733917	H	H	A	A	A	A	A	A	A	A	A	H	H	A	A	H	A	A	A	A	A	-	-	A	A	H	-	-	A	H	H	-
lg5K	62	Tag_1759r	43.8	Chr05a	80870877	Chr05K	78942726	Chr05K	41167985	Bd2	44781848	Chr1	25502133	Chr03	57159334	scaffold_5	30240868	H	H	A	A	A	A	A	A	A	A	A	H	H	A	A	H	A	A	A	A	A	A	A	A	A	H	A	A	A	H	H	A
lg5K	*62	Tag_1758r	43.8	Chr05a	80834111	Chr05K	78979492	Chr05K	41131129	N/A	N/A	N/A	N/A	Chr03	57109911	scaffold_5	30191482	H	H	A	A	A	A	A	A	A	A	A	H	H	A	A	H	A	A	A	A	A	A	A	A	A	H	A	A	A	H	H	A
lg5K	63	Tag_1760r	44.3	Chr05a	81074462	Chr05K	78739141	Chr05K	41371620	Bd5	16113680	Chr11	22289196	Chr10	46733227	scaffold_5	30406938	H	H	A	A	A	A	A	A	A	A	A	H	H	A	A	H	A	A	A	A	A	-	-	-	-	H	-	-	-	H	-	-
lg5K	64	Tag_1738r	44.8	Chr05a	77961249	Chr05K	81852354	Chr05K	42057386	N/A	N/A	N/A	N/A	N/A	N/A	scaffold_5	30928294	H	H	A	A	A	A	A	A	A	A	A	H	H	A	A	H	A	A	A	A	A	A	A	A	A	H	-	-	A	H	H	A
lg5K	65	Tag_1737r	44.8	Chr05a	77804251	Chr05K	82009352	Chr05K	42195380	N/A	N/A	N/A	N/A	Chr10	52490485	scaffold_5	31032741	H	H	A	A	A	A	A	A	A	A	A	H	H	A	A	H	A	A	A	A	A	A	A	A	A	H	A	A	A	H	H	A
lg5K	66	Tag_1989r	44.8	Chr05b	75191981	Chr05N	75191482	Chr05K	41932929	N/A	N/A	N/A	N/A	Chr03	57910644	scaffold_5	30836542	H	H	A	A	A	A	A	A	A	A	A	H	H	A	A	H	A	A	A	A	A	-	-	-	-	H	-	-	-	H	H	-
lg5K	67	Tag_1736r	45	Chr05a	77313969	Chr05K	82499634	Chr05K	42786129	Bd1	30717392	Chr4	12180498	Chr03	58570224	scaffold_5	32286193	H	H	A	A	A	A	A	A	A	A	A	H	H	A	A	H	A	A	A	A	H	A	A	A	A	H	-	A	A	H	-	A
lg5K	68	Tag_1732r	45.5	Chr05a	77094100	Chr05K	82719503	Chr05K	43121088	N/A	N/A	N/A	N/A	N/A	N/A	scaffold_9	43163591	H	H	A	A	A	-	-	H	A	-	A	H	H	A	-	H	A	A	A	A	A	-	A	A	A	H	-	A	A	-	H	A
lg5K	69	Tag_1734r	45.5	Chr05a	77131563	Chr05K	82682040	Chr05K	42976950	Bd2	46126437	Chr1	27212816	Chr03	58732392	scaffold_5	32455737	-	H	A	A	A	A	-	H	A	A	-	-	H	A	A	H	A	A	A	A	A	A	A	A	A	H	A	A	A	H	H	A
lg5K	70	Tag_1733r	45.5	Chr05a	77128027	Chr05K	82685576	Chr05K	42980486	N/A	N/A	N/A	N/A	Chr03	58733167	scaffold_5	32456694	H	H	A	A	A	A	A	H	A	A	A	H	H	A	A	H	A	A	A	A	A	A	A	A	A	H	A	A	A	H	H	A
lg5K	71	Tag_1744r	46	Chr05a	78427898	Chr05K	81385705	Chr05K	43438502	Bd2	46464306	Chr1	27631998	Chr03	59117702	scaffold_5	32831715	H	H	A	A	A	A	A	H	A	A	A	H	H	A	A	H	A	A	A	A	-	A	A	A	H	H	A	A	A	H	H	A
lg5K	*71	Tag_1739r	46	Chr05a	78121853	Chr05K	81691750	Chr05K	43786023	Bd2	46706973	Chr11	16002892	Chr03	59369560	scaffold_5	33071554	-	-	-	A	A	-	-	H	A	-	-	-	-	-	A	-	-	-	-	A	-	A	A	A	H	H	-	A	A	-	H	A
lg5K	72	Tag_1743r	46.1	Chr05a	78373143	Chr05K	81440460	Chr05K	43522201	Bd2	46490007	Chr1	27681465	Chr03	59201476	scaffold_5	32875499	H	H	A	-	A	A	A	H	A	A	A	H	H	A	A	H	A	A	A	A	A	A	A	A	H	H	A	A	A	H	H	A
lg5K	73	Tag_1762	48.1	Chr05a	81193606	Chr05K	78619997	Chr05K	41490424	Bd2	15549894	Chr2	6923894	Chr01	72031476	scaffold_5	30500700	H	H	A	A	A	A	A	A	A	A	A	H	H	A	A	H	A	A	A	A	H	-	-	A	A	H	-	-	A	H	-	-
lg5K	74	Tag_1731	48.2	Chr05a	76851605	Chr05K	82961998	Chr05K	44008028	Bd2	46790553	Chr1	27989340	Chr03	59535320	scaffold_5	33241629	H	H	A	A	A	A	A	H	A	A	A	H	H	A	A	H	A	A	A	A	H	-	-	-	-	H	-	-	-	H	-	-
lg5K	75	Tag_1730	48.2	Chr05a	76785413	Chr05K	83028190	Chr05K	44074206	Bd4	47842452	Chr1	28065784	Chr03	59627903	scaffold_5	33347698	H	H	A	A	A	A	A	H	A	A	A	H	H	A	A	H	A	A	A	A	H	A	A	A	H	H	A	A	A	H	H	A
lg5K	*75	Tag_1726	48.2	Chr05a	76687538	Chr05K	83126065	Chr05K	44169952	Bd2	18124580	Chr3	22380308	Chr03	64514264	scaffold_5	33454321	H	H	A	A	A	A	A	H	A	A	A	H	H	A	A	H	A	A	A	A	H	-	-	-	-	-	-	-	-	H	-	-
lg5K	*75	Tag_1727	48.2	Chr05a	76696411	Chr05K	83117192	Chr05K	44161079	Bd2	46907841	Chr1	28136620	Chr03	59730983	scaffold_5	33447161	-	H	A	A	A	A	A	H	A	A	A	H	H	A	A	-	A	A	A	A	H	A	A	A	H	H	A	A	A	H	H	A
lg5K	*75	Tag_1728	48.2	Chr05a	76719651	Chr05K	83093952	Chr05K	44137940	Bd3	57469240	Chr3	29039587	Chr06	47254693	scaffold_5	33403227	H	H	A	A	A	-	-	H	-	A	-	H	H	A	A	-	A	A	-	A	-	A	A	A	H	H	-	A	A	-	H	-
lg5K	76	Tag_1800	49.2	Chr05a	86131737	Chr05K	89400000	Chr05K	44366837	Bd3	58192634	Chr2	10980630	Chr06	26703655	scaffold_5	33694598	-	H	A	-	A	A	A	H	A	A	A	H	H	A	A	H	-	A	A	A	H	A	A	A	H	H	A	A	A	-	H	-
lg5K	77	Tag_1795	49.4	Chr05a	85917059	Chr05K	89614678	Chr05K	45042077	N/A	N/A	N/A	N/A	N/A	N/A	scaffold_2	26406231	H	H	A	A	A	A	A	H	A	A	A	H	H	A	A	H	A	A	A	A	H	A	A	A	H	H	-	A	A	H	H	H
lg5K	78	Tag_1788	49.4	Chr05a	84888436	Chr05K	90643301	Chr05K	44766788	N/A	N/A	Chr1	29758243	Chr08	3840294	scaffold_7	35499843	H	H	A	A	A	A	A	H	A	A	A	H	H	A	A	H	A	A	A	A	H	A	A	A	H	H	-	-	A	H	-	-
lg5K	79	Tag_1789r	50.9	Chr05a	84950572	Chr05K	90581165	Chr05K	44712016	Bd2	47317084	N/A	N/A	Chr07	2905534	scaffold_5	33982536	H	H	A	A	A	A	A	H	A	A	A	H	H	A	A	H	A	A	A	A	H	H	-	-	H	H	A	A	A	H	H	-
lg5K	80	Tag_1790r	50.9	Chr05a	85006460	Chr05K	90525277	Chr05K	44653843	Bd2	47220905	Chr1	28553422	Chr03	60127751	scaffold_7	19107949	H	H	A	A	A	A	A	H	A	A	A	H	H	A	A	H	A	A	A	A	H	A	-	A	H	H	A	A	A	H	H	A
lg5K	*80	Tag_1786r	50.9	Chr05a	84794196	Chr05K	90737541	Chr05K	44867574	Bd2	47412544	Chr1	28706550	Chr03	60329495	scaffold_5	34125279	H	H	A	A	A	A	A	H	A	A	A	H	H	A	A	H	A	A	A	A	H	-	-	-	H	H	A	A	A	H	-	-
lg5K	81	Tag_1785r	50.9	Chr05a	84778570	Chr05K	90753167	Chr05K	44879767	Bd2	47410694	N/A	N/A	Chr03	60330112	scaffold_5	34131115	H	H	A	A	A	A	A	H	A	A	A	H	H	A	A	H	A	A	A	A	H	A	A	A	H	H	A	A	A	H	H	-
lg5K	*81	Tag_1796r	50.9	Chr05a	85964641	Chr05K	89567096	Chr05K	44964416	Bd3	21298942	Chr11	17822872	Chr04	55649821	scaffold_5	34203694	H	H	A	A	A	A	A	H	A	A	A	H	H	A	A	H	A	A	A	A	H	A	-	A	-	-	A	-	A	H	H	A
lg5K	*81	Tag_1797r	50.9	Chr05a	85965426	Chr05K	89566311	Chr05K	44963630	Bd2	47504391	Chr1	28793264	Chr03	60400409	scaffold_5	34203340	H	H	A	A	A	A	A	H	A	A	A	H	H	A	A	H	A	A	A	A	H	A	-	A	-	-	A	-	A	H	H	-
lg5K	82	Tag_1792r	51.8	Chr05a	85350519	Chr05K	90181218	Chr05K	45661568	Bd2	17248686	Chr10	10881661	Chr10	44776034	scaffold_5	34694624	H	H	A	A	A	A	A	H	A	A	A	H	H	A	A	H	A	A	A	A	H	A	A	A	H	H	-	A	A	H	H	A
lg5K	83	Tag_1781r	52.1	Chr05a	84402976	Chr05K	91128761	Chr05K	46094231	Bd1	64395827	Chr1	29592713	N/A	N/A	scaffold_5	34954972	H	H	A	A	A	A	A	H	A	A	A	H	H	A	A	H	A	A	A	A	H	A	A	A	H	H	-	A	A	H	H	A
lg5K	*83	Tag_1782r	52.1	Chr05a	84490326	Chr05K	91041411	Chr05K	45965135	Bd2	48082019	Chr1	29506665	Chr03	61052541	scaffold_5	34870754	H	H	A	A	A	A	A	H	A	A	A	H	H	A	A	H	A	A	A	A	H	A	A	A	H	H	A	A	A	H	H	A
lg5K	*83	Tag_1783r	52.1	Chr05a	84497555	Chr05K	91034182	Chr05K	45957917	Bd2	48075533	Chr1	29501603	Chr03	61047557	scaffold_5	34863624	H	-	A	-	-	A	-	H	A	A	-	-	H	A	A	-	-	A	A	A	H	A	A	A	H	H	A	A	A	H	H	A
lg5K	84	Tag_1784r	52.1	Chr05a	84617666	Chr05K	90914071	Chr05K	45852612	Bd2	48001338	Chr1	29438347	Chr03	60996390	scaffold_5	34806735	H	H	A	A	A	A	A	H	A	A	A	H	H	A	A	H	A	A	A	A	H	A	-	A	H	H	-	A	A	H	H	A
lg5K	85	Tag_1779	52.8	Chr05a	84012498	Chr05K	91519239	Chr05K	46387181	N/A	N/A	N/A	N/A	N/A	N/A	scaffold_5	35204620	H	H	A	A	A	A	A	H	A	A	A	-	H	A	A	H	A	A	A	A	H	A	A	A	H	H	A	A	A	H	H	A
lg5K	86	Tag_1780	52.8	Chr05a	84076476	Chr05K	91455261	Chr05K	46323200	Bd2	48269518	Chr1	29787197	Chr03	61303250	scaffold_5	35159123	H	H	A	A	A	A	A	H	A	A	A	H	H	A	A	H	A	A	A	A	H	A	A	A	H	H	A	A	A	H	H	A
lg5K	87	Tag_1776r	53.4	Chr05a	83855951	Chr05K	91675786	Chr05K	46552706	N/A	N/A	N/A	N/A	N/A	N/A	scaffold_5	35409965	H	-	A	A	A	A	-	H	-	A	-	H	H	A	A	H	-	A	A	A	H	A	A	A	H	H	A	A	A	-	H	A
lg5K	88	Tag_1804r	54	Chr05a	92456666	Chr05K	92456167	Chr05K	47194596	Bd2	48760970	Chr1	30364434	Chr03	61772608	scaffold_5	35804276	H	H	A	A	A	A	A	H	A	A	H	H	H	A	A	H	A	A	A	A	H	A	A	A	H	H	A	A	A	H	H	A
lg5K	89	Tag_1806r	54.7	Chr05a	92611116	Chr05K	92610617	Chr05K	47306381	Bd2	48882907	Chr1	30502936	Chr03	61901971	scaffold_5	35981393	H	H	A	-	A	A	A	H	A	A	H	H	H	A	A	H	A	A	A	A	H	A	A	A	H	H	A	A	A	H	H	A
lg5K	90	Tag_1811r	55.2	Chr05a	92919022	Chr05K	92918523	Chr05K	47824800	N/A	N/A	N/A	N/A	Chr03	62315529	scaffold_5	36345137	H	H	A	A	A	A	A	H	A	A	H	H	H	A	A	H	A	A	A	A	H	A	A	A	H	H	A	A	A	H	H	A
lg5K	91	Tag_1808r	55.2	Chr05a	92852492	Chr05K	92851993	Chr05K	47755828	N/A	N/A	N/A	N/A	N/A	N/A	scaffold_3	13956919	H	H	A	A	-	A	A	H	A	-	H	H	H	A	A	-	A	A	A	A	H	A	A	A	H	H	-	A	A	H	-	A
lg5K	92	Tag_1819r	55.2	Chr05a	93896655	Chr05K	93896156	Chr05K	48329893	Bd2	49519644	Chr1	31273727	Chr03	62647392	scaffold_5	36732833	H	H	A	A	A	A	A	H	A	A	H	H	H	A	A	H	A	A	A	A	H	A	A	A	H	H	A	A	A	H	H	A
lg5K	93	Tag_1810	56.4	Chr05a	92892879	Chr05K	92892380	Chr05K	47795558	Bd2	49192458	Chr1	30884832	Chr03	62287778	scaffold_5	36315256	H	H	A	A	A	A	A	H	A	A	H	H	H	A	A	H	A	A	A	A	H	A	A	A	H	H	A	A	A	H	H	A
lg5K	94	Tag_1821	57.2	Chr05a	94230278	Chr05K	94229779	Chr05K	48658802	Bd2	49807607	Chr1	31592288	Chr03	62970766	scaffold_5	37026206	H	H	A	A	A	A	A	H	A	A	H	H	H	A	A	H	A	A	A	A	H	-	-	-	H	-	-	-	-	H	-	-
lg5K	95	Tag_1830	57.5	Chr05a	95523869	Chr05K	95523370	Chr05K	49553492	Bd2	50371130	Chr1	32233449	Chr03	63608427	scaffold_9	54319410	H	H	A	A	A	A	A	H	A	A	H	H	H	A	A	H	A	A	A	A	H	A	A	A	H	H	-	A	A	H	H	-
lg5K	96	Tag_1836	57.5	Chr05a	96392165	Chr05K	96391666	Chr05K	50323874	Bd2	50857086	Chr1	32707739	Chr03	64121819	scaffold_5	38282879	H	H	A	A	A	A	A	H	A	A	H	H	H	A	A	H	A	A	A	A	H	-	A	-	-	H	A	-	A	H	H	-
lg5K	*96	Tag_1835	57.5	Chr05a	96287926	Chr05K	96287427	Chr05K	50215690	Bd2	50750562	Chr1	32622537	Chr03	64008072	scaffold_5	38186148	H	H	A	A	A	A	A	H	A	A	H	H	H	A	A	H	-	A	-	A	H	A	A	A	H	H	A	A	A	H	H	A
lg5K	97	Tag_1829r	59.1	Chr05a	95388651	Chr05K	95388152	Chr05K	49433556	Bd2	50290893	Chr1	32136496	Chr03	63521965	scaffold_5	37652136	H	H	A	A	A	A	A	H	A	A	H	H	H	A	A	H	A	A	A	A	H	A	A	A	H	H	A	A	A	H	H	A
lg5K	98	Tag_1748r	61.9	Chr05a	78574013	Chr05K	81239590	Chr05K	52391436	Bd2	52103501	Chr1	34620447	Chr03	65713249	scaffold_5	39734674	H	H	A	A	A	-	A	H	A	A	H	-	H	A	-	H	H	A	-	A	-	A	A	A	H	H	A	A	A	H	H	A
lg5K	99	Tag_1862r	62.2	Chr05a	98945286	Chr05K	98944787	Chr05K	52864249	N/A	N/A	Chr11	24103603	N/A	N/A	scaffold_2	9542160	H	H	A	A	A	A	A	H	A	A	H	A	H	A	A	H	-	A	A	A	-	A	A	A	H	H	A	A	A	H	H	A
lg5K	100	Tag_1749r	62.2	Chr05a	78579521	Chr05K	81234082	Chr05K	52396944	Bd2	52105774	Chr1	34623044	Chr03	65716641	scaffold_5	39737441	H	H	A	A	A	A	A	H	A	A	H	A	H	A	A	H	-	A	A	A	A	A	A	A	H	H	A	A	A	H	H	A
lg5K	101	Tag_1856r	62.3	Chr05a	98274248	Chr05K	98273749	Chr05K	52611311	N/A	N/A	N/A	N/A	Chr03	65866678	scaffold_5	39884967	H	H	A	A	A	A	A	H	A	A	H	A	H	A	A	H	-	A	A	A	-	A	A	A	H	H	A	A	A	H	H	A
lg5K	102	Tag_1752r	62.4	Chr05a	78695657	Chr05K	81117946	Chr05K	52525537	Bd1	323200	N/A	N/A	Chr10	42006262	scaffold_4	2054953	H	H	A	A	A	A	A	H	A	A	H	A	H	A	A	H	H	A	A	A	H	A	A	A	H	H	A	A	A	H	H	-
lg5K	103	Tag_1848r	63.1	Chr05a	97431217	Chr05K	97430718	Chr05K	51546651	Bd2	51648855	Chr1	33904073	Chr03	65218350	scaffold_5	39256023	H	H	A	A	A	A	A	H	A	A	H	A	H	A	A	H	-	A	A	A	H	A	-	A	H	H	A	-	-	H	-	-
lg5K	104	Tag_1854r	63.1	Chr05a	98018841	Chr05K	98018342	Chr05K	52041615	N/A	N/A	N/A	N/A	Chr05	13515391	scaffold_5	39522669	H	H	A	A	A	A	A	H	A	A	H	A	H	A	A	H	-	A	A	A	H	A	A	A	H	H	A	A	A	H	H	A
lg5K	*104	Tag_1852r	63.1	Chr05a	97770253	Chr05K	97769754	Chr05K	51816135	Bd1	2710139	Chr6	6360518	Chr10	59702128	scaffold_4	9168257	H	H	A	A	A	A	A	H	A	A	H	A	H	A	A	H	H	A	A	A	H	A	A	A	H	H	A	-	A	H	H	A
lg5K	*104	Tag_1855r	63.1	Chr05a	98175622	Chr05K	98175123	Chr05K	52330011	N/A	N/A	Chr1	34564094	Chr03	65659479	scaffold_5	39681684	H	H	A	A	A	A	A	H	A	A	H	A	H	A	A	H	A	A	A	A	-	A	A	A	H	H	A	A	A	H	H	A
lg5K	105	Tag_1842	64.5	Chr05a	97090297	Chr05K	97089798	Chr05K	51125836	Bd1	51670	Chr12	9499518	Chr03	64826324	scaffold_5	38883021	-	H	A	A	A	A	A	H	A	A	H	H	H	A	A	H	A	A	A	A	H	A	A	A	H	H	-	A	A	H	H	A
lg5K	106	Tag_1850	64.5	Chr05a	97526943	Chr05K	97526444	Chr05K	51636139	Bd2	51728076	Chr1	34004837	Chr03	65309569	scaffold_5	39348909	H	H	A	A	A	A	A	H	A	A	H	A	H	A	A	H	H	A	A	A	H	A	A	A	H	H	A	A	A	H	H	H
lg5K	*106	Tag_1846	64.5	Chr05a	97411439	Chr05K	97410940	Chr05K	51526831	Bd2	51626047	N/A	N/A	Chr03	65197874	scaffold_5	39234693	H	H	A	A	A	A	A	H	A	A	H	A	H	A	A	H	H	A	A	A	H	A	-	-	H	H	-	-	A	H	H	-
lg5K	107	Tag_1857	65	Chr05a	98319234	Chr05K	98318735	Chr05K	52646147	Bd2	52245683	Chr1	34791072	Chr03	65907460	scaffold_5	39897840	H	H	A	A	A	A	A	H	A	A	H	A	H	A	A	H	H	A	A	A	H	A	A	A	H	H	A	A	A	H	H	A
lg5K	108	Tag_1859r	67	Chr05a	98707207	Chr05K	98706708	Chr05K	53116557	Bd2	52531960	Chr1	35175537	Chr03	66220702	scaffold_5	40185903	H	H	A	A	A	A	A	H	H	A	H	A	H	A	A	H	H	A	A	A	-	A	A	A	H	A	A	A	A	H	H	A
lg5K	109	Tag_1863	68.1	Chr05a	99241094	Chr05K	99240595	Chr05K	53538744	Bd2	20164306	Chr1	35586241	Chr03	66601042	scaffold_5	40566760	H	H	A	A	A	A	A	H	H	A	H	A	H	A	A	H	H	A	A	-	H	A	A	A	H	A	A	A	A	H	H	A
lg5K	110	Tag_1884	85.5	Chr05a	115149268	Chr05K	115148769	Chr05K	61282591	Bd2	58050780	Chr1	42019024	Chr03	73241807	scaffold_5	46502748	A	H	A	A	H	H	A	H	H	A	H	A	H	A	A	H	H	H	A	A	-	A	A	A	H	A	A	A	A	H	H	A
lg5K	111	Tag_1886	85.5	Chr05a	115292443	Chr05K	115291944	Chr05K	61400829	N/A	N/A	N/A	N/A	Chr03	73456404	scaffold_5	46633751	A	H	A	A	H	H	A	H	H	A	H	A	H	A	A	H	H	H	A	A	H	A	A	A	H	A	A	A	A	H	H	A
lg5N	1	Tag_1897	0	Chr05b	6974636	Chr05N	6974137	Chr05N	4772589	Bd2	3927240	Chr1	4495766	Chr03	3601253	scaffold_5	11247686	A	A	A	H	A	A	A	H	A	A	H	A	A	H	H	A	A	H	A	H	-	H	H	H	H	A	-	H	H	H	A	A
lg5N	2	Tag_2090	0.9	Chr05b	93925414	Chr05N	93924915	Chr05N	5109151	N/A	N/A	Chr12	20511461	Chr07	39131230	scaffold_12	190720	A	A	A	H	A	A	A	H	A	A	H	-	A	H	H	A	A	H	A	H	-	H	H	H	H	A	H	H	H	H	A	A
lg5N	3	Tag_1899	6.9	Chr05b	9622108	Chr05N	9621609	Chr05N	7657807	Bd2	1714043	Chr1	2076694	Chr03	6788860	scaffold_5	8097301	A	A	A	H	H	H	A	A	H	A	H	A	A	-	H	A	A	H	A	H	-	H	H	H	H	H	-	-	H	H	H	A
lg5N	4	Tag_1900	6.9	Chr05b	9836829	Chr05N	9836330	Chr05N	7848284	Bd2	2291884	Chr1	2599931	Chr03	6141835	scaffold_5	8734673	A	A	A	H	H	H	A	A	H	A	H	A	A	H	H	A	A	H	A	H	H	-	H	H	H	H	H	H	-	H	-	A
lg5N	5	Tag_1905	7.7	Chr05b	10984622	Chr05N	10984123	Chr05N	8608091	Bd2	1720169	Chr1	2080521	Chr03	6784120	scaffold_5	8104853	-	-	A	H	H	H	A	A	H	A	H	A	A	-	H	A	A	H	A	H	H	H	H	H	H	H	H	H	H	H	H	A
lg5N	6	Tag_1907	8.2	Chr05b	11323102	Chr05N	11322603	Chr05N	8916964	Bd2	1596361	Chr1	1907322	Chr03	7122191	scaffold_5	7871890	A	A	A	H	H	H	A	A	H	A	H	A	A	H	H	A	A	H	A	H	-	H	H	H	H	H	H	H	H	H	H	A
lg5N	7	Tag_1906	8.2	Chr05b	11204286	Chr05N	11203874	Chr05N	8778762	Bd2	1638168	Chr1	1959957	Chr03	7013704	scaffold_5	8001751	A	A	A	H	H	H	A	A	H	A	H	A	A	H	H	A	A	H	A	H	-	H	-	H	H	H	H	-	-	H	-	-
lg5N	8	Tag_1917	9.8	Chr05b	16266219	Chr05N	16265720	Chr05N	10300681	Bd2	1046876	Chr1	1148839	Chr03	8204158	scaffold_5	6917492	A	A	A	H	H	H	A	A	H	A	H	A	A	H	H	A	A	H	A	H	H	H	-	-	-	-	-	H	H	H	H	A
lg5N	9	Tag_1919	10	Chr05b	16432460	Chr05N	16431961	Chr05N	10466985	N/A	N/A	Chr1	15111260	N/A	N/A	scaffold_8	31029777	A	A	A	H	H	H	A	A	H	A	H	A	A	H	H	A	A	H	A	H	A	H	H	H	H	H	H	H	H	H	H	A
lg5N	*9	Tag_1913	10	Chr05b	15468834	Chr05N	15468335	Chr05N	9693332	Bd2	1358555	Chr1	1598985	Chr03	7537721	scaffold_5	7422063	A	A	A	H	H	H	A	A	H	A	H	A	A	H	H	A	A	H	A	H	A	-	-	-	-	-	-	-	-	H	-	-
lg5N	*9	Tag_1916	10	Chr05b	16170370	Chr05N	16169871	Chr05N	10252844	Bd2	1061143	Chr1	1169877	Chr03	8185416	scaffold_5	6939084	A	A	-	H	H	H	A	A	H	A	H	A	A	H	H	A	A	H	A	H	A	H	H	-	H	H	H	H	H	H	H	A
lg5N	10	Tag_1915	10	Chr05b	16079005	Chr05N	16078506	Chr05N	10153029	Bd5	24738750	Chr2	13153163	Chr06	47976904	scaffold_3	22045608	A	A	A	H	H	H	A	A	H	A	H	A	A	H	H	A	A	H	A	H	A	H	H	H	H	H	H	H	H	H	H	-
lg5N	11	Tag_1925	16.2	Chr05b	21024189	Chr05N	21023690	Chr05N	13230599	Bd3	8631162	Chr7	11154597	Chr06	4693996	scaffold_7	10816899	A	A	H	A	H	H	A	A	H	A	H	A	A	H	H	A	H	H	A	H	-	H	H	A	A	H	H	H	H	H	H	H
lg5N	*11	Tag_1927	16.2	Chr05b	21078323	Chr05N	21077824	Chr05N	13313829	Bd2	7368420	Chr1	8407569	Chr03	10429762	scaffold_5	5239385	A	A	H	A	H	H	A	A	H	A	H	A	A	H	H	A	H	H	A	H	-	-	-	-	A	H	-	-	-	H	H	-
lg5N	12	Tag_1965	16.2	Chr05b	46636832	Chr05N	65698248	Chr05N	12731582	Bd2	7123947	Chr1	8204634	Chr03	5301753	scaffold_5	5469585	A	A	H	A	H	H	A	A	H	A	H	A	A	H	H	A	H	H	A	H	A	H	H	A	A	H	H	H	H	H	H	-
lg5N	13	Tag_1926	16.4	Chr05b	21077348	Chr05N	21076849	Chr05N	13312854	Bd2	7366684	Chr1	8405831	Chr03	10428919	scaffold_5	5240387	A	A	H	A	H	H	A	A	H	A	H	A	A	H	H	A	-	H	A	H	-	H	H	A	A	H	H	H	H	H	H	H
lg5N	*13	Tag_1929	16.4	Chr05b	21563663	Chr05N	21563164	Chr05N	13431435	N/A	N/A	N/A	N/A	N/A	N/A	N/A	N/A	A	A	H	A	H	H	A	A	H	A	H	A	A	H	H	A	H	H	A	H	-	-	-	-	-	H	-	-	-	H	-	-
lg5N	14	Tag_1933	17.4	Chr05b	22043957	Chr05N	22043458	Chr05N	14265429	Bd2	8037254	Chr1	9058209	Chr03	11138822	scaffold_5	4608642	A	A	H	A	H	H	A	A	H	A	H	A	A	H	H	A	H	H	A	H	-	A	H	A	A	-	H	-	A	H	H	-
lg5N	15	Tag_1921	17.6	Chr05b	18367354	Chr05N	18366855	Chr05N	14454143	Bd4	27544576	N/A	N/A	N/A	N/A	scaffold_5	4437248	A	A	H	A	H	H	-	A	H	A	H	A	A	H	H	A	A	H	A	H	A	-	A	-	A	H	-	H	-	-	-	-
lg5N	16	Tag_1938	19	Chr05b	25161616	Chr05N	25161117	Chr05N	17442844	N/A	N/A	N/A	N/A	Chr03	13707629	scaffold_5	2860814	A	A	H	A	H	H	A	A	H	A	H	A	A	H	H	A	H	H	A	H	H	H	H	A	A	H	-	H	A	H	H	H
lg5N	*16	Tag_1942	19	Chr05b	27622123	Chr05N	27621624	Chr05N	18068098	Bd2	9825772	Chr1	11169075	Chr03	14637762	scaffold_5	2646563	A	A	H	A	H	H	A	A	H	A	H	A	A	H	H	A	H	H	A	H	-	-	-	-	-	-	-	-	-	H	-	-
lg5N	17	Tag_1944	19.9	Chr05b	28596319	Chr05N	28595820	Chr05N	19143769	N/A	N/A	Chr4	15172162	N/A	N/A	N/A	N/A	A	A	H	A	H	H	A	A	H	A	H	A	A	H	H	A	H	H	A	H	H	H	H	A	A	H	H	H	A	H	H	H
lg5N	18	Tag_1974	20.4	Chr05b	60852815	Chr05N	44178855	Chr05N	19546779	Bd2	10390500	Chr1	12117849	Chr03	15871956	scaffold_5	13855143	A	A	H	A	H	H	A	A	H	A	H	A	A	H	H	A	H	H	A	H	-	H	H	A	A	H	H	-	A	H	H	H
lg5N	19	Tag_1956	23.3	Chr05b	35322375	Chr05N	35321876	Chr05N	37032087	N/A	N/A	N/A	N/A	N/A	N/A	scaffold_8	7639021	A	A	H	A	H	H	A	A	H	A	H	A	A	H	H	A	H	H	A	H	H	H	H	A	A	H	H	H	A	H	H	H
lg5N	20	Tag_1952	23.5	Chr05b	32424418	Chr05N	32423919	Chr05N	36858579	Bd2	40445724	N/A	N/A	N/A	N/A	N/A	N/A	A	A	H	A	H	H	A	A	H	A	H	A	A	H	H	A	H	H	A	H	A	H	H	A	A	H	-	H	A	H	H	H
lg5N	21	Tag_1946	23.5	Chr05b	31374252	Chr05N	31373753	Chr05N	34609118	N/A	N/A	N/A	N/A	N/A	N/A	scaffold_5	23848486	A	A	H	A	H	H	A	A	H	A	H	A	A	H	H	A	H	H	A	H	-	H	H	A	A	H	H	H	A	H	H	H
lg5N	22	Tag_1953	23.5	Chr05b	33628227	Chr05N	33627728	Chr05N	39379067	Bd2	41268258	Chr1	21183772	Chr03	51029944	scaffold_5	25897041	A	A	H	A	H	H	A	A	H	A	H	A	A	H	H	A	H	H	A	H	-	-	H	-	-	-	A	H	A	H	H	-
lg5N	23	Tag_1951	23.5	Chr05b	32420291	Chr05N	32419792	Chr05N	36862674	Bd2	6642179	N/A	N/A	N/A	N/A	scaffold_4	32017329	A	A	H	A	H	H	A	A	H	A	H	A	A	H	H	A	H	H	A	H	A	H	H	A	A	H	H	H	A	H	H	H
lg5N	*23	Tag_1945	23.5	Chr05b	30884111	Chr05N	30883612	Chr05N	34740543	N/A	N/A	N/A	N/A	N/A	N/A	N/A	N/A	A	A	-	A	H	-	A	A	H	A	H	A	A	-	H	A	-	H	A	-	A	-	H	A	A	H	H	H	A	-	H	H
lg5N	*23	Tag_1947	23.5	Chr05b	31381114	Chr05N	31380615	Chr05N	34602330	N/A	N/A	N/A	N/A	Chr03	45563488	scaffold_5	23863740	A	A	H	A	H	H	A	A	H	A	H	-	A	H	H	A	H	H	A	H	A	H	H	A	A	H	H	H	A	H	H	H
lg5N	*23	Tag_1948	23.5	Chr05b	31389630	Chr05N	31389131	Chr05N	34967112	N/A	N/A	N/A	N/A	Chr03	45564937	scaffold_5	23868820	A	A	H	A	H	H	A	A	H	A	H	A	A	H	H	A	H	H	A	H	A	H	H	A	A	H	H	H	A	H	H	H
lg5N	24	Tag_1955	23.5	Chr05b	35061932	Chr05N	35061433	Chr05N	37470811	Bd4	45101279	Chr5	21684004	Chr06	32108364	scaffold_5	24963910	A	A	H	A	H	H	A	A	H	A	H	A	A	H	H	A	H	H	A	H	-	H	H	A	A	H	A	H	A	H	H	-
lg5N	25	Tag_1957	23.5	Chr05b	35384604	Chr05N	35384105	Chr05N	36970037	Bd3	54873489	Chr7	21711515	Chr09	35068536	scaffold_6	6476474	-	A	-	A	H	H	A	A	-	A	H	A	A	H	H	A	H	H	A	-	-	H	H	A	A	H	H	H	A	H	H	H
lg5N	26	Tag_1959	23.5	Chr05b	37240478	Chr05N	37239979	Chr06N	46559912	N/A	N/A	N/A	N/A	Chr04	59075420	scaffold_1	37663356	A	A	H	A	H	H	A	A	-	A	H	A	A	H	H	A	H	H	A	H	A	-	-	-	-	-	-	-	-	H	-	H
lg5N	27	Tag_1976	23.7	Chr05b	65365800	Chr05N	48691840	Chr05N	40232175	Bd2	41466282	Chr1	21894104	Chr03	51633971	scaffold_5	26439875	A	A	H	A	H	H	A	A	H	A	H	A	A	H	H	A	H	H	A	H	-	H	H	A	A	H	A	H	A	H	H	H
lg5N	28	Tag_1979	23.9	Chr05b	68591285	Chr05N	51917325	Chr05N	41926350	Bd3	17982212	Chr8	10102224	Chr07	17642916	scaffold_6	11036107	A	A	H	A	H	H	A	A	H	A	H	A	A	H	H	A	H	H	A	H	-	H	H	A	A	H	A	H	A	H	H	-
lg5N	29	Tag_1978	24.1	Chr05b	67790698	Chr05N	51116738	Chr05N	41683673	N/A	N/A	N/A	N/A	N/A	N/A	N/A	N/A	A	A	H	A	H	H	A	A	H	A	H	A	A	H	H	A	H	H	A	H	A	-	H	-	A	H	-	H	A	H	-	-
lg5N	30	Tag_1960	24.1	Chr05b	37732063	Chr05N	74603017	Chr05N	40926773	Bd2	42005636	Chr1	22490011	Chr03	52245624	scaffold_5	32127618	A	A	H	A	H	H	A	A	H	A	H	A	A	H	H	A	H	H	A	H	-	H	H	A	A	H	A	H	A	H	H	H
lg5N	31	Tag_1980	24.1	Chr05b	68758857	Chr05N	52084897	Chr05N	42173179	Bd2	42312891	Chr1	22767882	N/A	N/A	scaffold_5	31856339	A	A	H	A	H	H	A	A	H	A	H	A	A	H	H	A	H	H	A	H	A	-	-	-	-	-	A	H	-	H	-	-
lg5N	32	Tag_1983	24.6	Chr05b	69130318	Chr05N	52456358	Chr05N	42787992	Bd2	42509146	Chr1	22997974	Chr03	53281959	scaffold_5	26935011	A	A	H	A	H	H	A	A	H	A	H	A	A	H	H	A	H	H	A	H	-	H	H	A	A	H	A	H	A	H	H	H
lg5N	33	Tag_1984	24.6	Chr05b	69139526	Chr05N	52465566	Chr05N	42863730	Bd4	45101053	Chr8	9537758	Chr02	75025849	scaffold_9	845675	A	A	H	A	H	H	A	A	H	A	H	A	A	H	H	A	H	H	A	H	A	H	-	-	A	-	-	H	A	H	H	-
lg5N	34	Tag_1969	25.8	Chr05b	53674828	Chr05N	58660252	Chr05N	45398622	Bd2	43464700	Chr1	24153849	Chr03	55268653	scaffold_5	28290453	A	A	H	-	-	H	A	A	H	A	H	A	A	H	H	A	H	H	A	H	A	H	H	A	A	H	A	H	A	H	H	H
lg5N	35	Tag_1968	26	Chr05b	53581153	Chr05N	58753927	Chr05N	45504941	Bd2	43522105	N/A	N/A	Chr03	55352692	scaffold_5	28351196	A	A	H	A	H	H	A	A	H	A	H	A	A	H	H	A	H	H	A	H	A	H	H	A	A	H	A	H	A	H	H	H
lg5N	*35	Tag_1966	26	Chr05b	47238889	Chr05N	65096191	Chr05N	44496105	Bd2	43198692	Chr1	23852918	Chr03	54727223	scaffold_5	27799920	A	A	H	A	H	H	A	A	H	A	H	A	A	H	H	A	H	H	A	H	A	H	-	A	A	H	-	H	A	H	-	H
lg5N	36	Tag_1964	27	Chr05b	41207314	Chr05N	71127766	Chr05N	46885790	Bd2	44249598	Chr1	24899307	Chr03	54746635	scaffold_5	29436010	A	A	H	A	H	H	A	A	H	A	H	A	A	H	H	A	H	H	A	H	A	H	H	A	A	H	A	H	A	-	H	H
lg5N	37	Tag_1961	28.7	Chr05b	39047455	Chr05N	73287625	Chr05N	48625306	Bd2	45157753	Chr1	25880907	Chr03	57454483	scaffold_5	30456609	A	A	H	A	H	H	A	A	H	A	H	A	A	H	H	A	H	H	A	H	A	H	H	A	A	H	A	H	A	H	H	H
lg5N	38	Tag_3073	29.4	scaffold_1590	18554	scaffold_1589	18055	Chr05N	49656252	N/A	N/A	N/A	N/A	N/A	N/A	scaffold_5	31093815	A	A	H	A	H	H	A	A	H	A	H	A	A	H	H	A	H	H	A	H	A	H	H	A	A	-	A	H	A	-	H	H
lg5N	39	Tag_1991	29.9	Chr05b	75737723	Chr05N	75737224	Chr05N	49765717	Bd2	45707775	Chr1	26781321	Chr03	58300850	scaffold_5	31366041	A	A	H	A	H	H	A	A	H	A	H	A	A	H	H	A	H	H	A	H	A	-	H	-	A	H	A	H	A	H	H	-
lg5N	40	Tag_2004	31.3	Chr05b	79261005	Chr05N	82006009	Chr05N	50657256	N/A	N/A	Chr1	10233327	Chr01	47186381	scaffold_5	32617880	A	A	H	A	H	H	A	A	H	A	H	A	A	H	H	A	H	H	A	H	A	-	-	-	A	H	-	H	-	H	-	-
lg5N	41	Tag_1993	32.4	Chr05b	76292752	Chr05N	76292253	Chr05N	51653500	N/A	N/A	N/A	N/A	Chr03	59642610	scaffold_5	33361816	A	A	H	A	H	H	A	A	H	A	H	A	A	H	H	A	H	H	A	H	A	H	H	A	A	H	A	H	A	H	H	-
lg5N	42	Tag_2015r	32.6	Chr05b	80290618	Chr05N	80976396	Chr05N	52037318	N/A	N/A	Chr6	22337526	Chr03	59971474	scaffold_5	33772911	A	A	H	A	H	H	A	A	H	-	H	-	-	H	H	-	H	H	A	H	A	H	H	A	A	H	A	H	A	H	H	H
lg5N	43	Tag_2011	34.1	Chr05b	79573041	Chr05N	81693973	Chr05N	52852191	Bd2	47683786	Chr1	28935069	Chr03	60569376	scaffold_5	34366735	A	A	H	A	H	-	A	A	H	A	H	A	A	H	H	A	H	H	A	H	A	H	H	A	A	H	A	H	A	H	H	H
lg5N	44	Tag_2008	34.3	Chr05b	79500629	Chr05N	81766385	Chr05N	52978972	N/A	N/A	Chr1	29056683	Chr03	60648439	scaffold_5	34475197	A	A	H	A	H	H	A	A	H	A	H	A	A	H	H	A	H	H	A	H	A	H	H	-	A	H	-	H	A	H	-	H
lg5N	45	Tag_2010	34.5	Chr05b	79564815	Chr05N	81702199	Chr05N	52860150	N/A	N/A	N/A	N/A	Chr03	60576621	scaffold_5	34380836	A	A	H	A	H	H	A	A	H	A	-	A	A	H	H	A	H	H	A	H	A	H	H	A	A	H	A	H	A	H	H	H
lg5N	46	Tag_2003r	35.7	Chr05b	79174246	Chr05N	82092768	Chr05N	53228989	Bd2	47844914	Chr1	29223500	Chr03	60800043	scaffold_5	34619702	A	A	H	A	H	H	A	A	H	A	H	A	A	H	H	A	H	H	A	H	A	H	-	-	A	H	-	-	-	H	-	-
lg5N	47	Tag_2001r	36	Chr05b	79139407	Chr05N	82127607	Chr05N	53263559	Bd1	17556482	Chr7	24951625	Chr10	58101425	scaffold_5	34627099	A	A	H	A	H	H	A	A	H	A	H	A	A	H	H	A	H	H	A	H	A	H	-	-	A	H	H	H	A	H	H	H
lg5N	48	Tag_2000r	36.4	Chr05b	78977230	Chr05N	82289784	Chr05N	53517121	Bd3	17213761	Chr10	19885466	Chr05	57313976	scaffold_6	28494773	A	A	H	A	H	H	A	A	H	A	H	A	A	H	H	A	H	H	A	H	A	-	H	A	A	H	A	H	A	H	H	H
lg5N	49	Tag_1998	37.9	Chr05b	78845976	Chr05N	82421038	Chr05N	53885782	Bd2	16434146	Chr5	26705476	Chr03	61186193	scaffold_5	35034452	A	A	H	A	H	H	A	A	H	A	H	A	A	H	H	A	H	H	A	H	A	H	-	-	-	-	A	-	-	H	H	H
lg5N	50	Tag_2019	39.3	Chr05b	84648385	Chr05N	84648055	Chr05N	55065015	Bd2	48715545	Chr1	30294249	Chr03	61709315	scaffold_5	35741875	A	A	H	A	H	H	A	A	H	A	H	-	A	H	H	A	H	A	A	H	A	H	H	A	A	H	-	H	A	H	H	H
lg5N	51	Tag_2020	40.1	Chr05b	85918627	Chr05N	85918128	Chr05N	56333416	Bd2	49325226	Chr1	31008953	Chr03	62430186	scaffold_5	36486462	A	A	H	A	H	H	A	A	H	A	H	A	A	H	H	A	H	A	A	H	A	-	-	-	A	H	A	-	A	H	H	-
lg5N	52	Tag_2023	40.7	Chr05b	86771452	Chr05N	86770953	Chr05N	57152276	N/A	N/A	N/A	N/A	Chr03	62970441	scaffold_5	37026090	A	A	H	A	H	H	A	A	H	A	H	A	A	H	H	A	H	A	A	A	A	H	H	A	A	H	A	A	A	H	H	H
lg5N	*52	Tag_2021	40.7	Chr05b	86203276	Chr05N	86202777	Chr05N	56654282	N/A	N/A	N/A	N/A	N/A	N/A	scaffold_6	34720088	A	A	H	A	H	H	A	A	H	A	H	A	A	H	H	A	H	A	A	A	A	H	H	A	A	H	A	A	A	H	H	H
lg5N	53	Tag_2026	41.6	Chr05b	87255373	Chr05N	87254874	Chr05N	57637589	Bd4	45101167	Chr1	31855495	Chr03	63247566	scaffold_5	37370054	A	A	H	A	H	H	A	A	H	A	H	A	A	H	H	A	H	A	A	A	A	-	-	-	A	-	-	A	-	H	-	-
lg5N	54	Tag_2027	41.6	Chr05b	87266315	Chr05N	87265816	Chr05N	57648618	N/A	N/A	N/A	N/A	Chr03	63260167	scaffold_5	37387262	A	A	H	A	H	H	A	A	H	A	H	A	A	H	H	A	H	A	A	A	A	H	H	A	A	H	A	A	A	H	H	-
lg5N	55	Tag_2028	42.3	Chr05b	87354215	Chr05N	87353716	Chr05N	57772130	Bd2	50126738	Chr1	31971041	Chr03	63358615	scaffold_5	37502880	A	A	H	A	H	H	A	A	H	A	H	A	A	H	H	A	H	A	A	A	A	H	H	A	A	H	A	A	A	H	H	H
lg5N	56	Tag_2029	42.5	Chr05b	87386461	Chr05N	87385962	Chr05N	57803812	Bd2	50168118	Chr1	32015178	Chr03	63404394	scaffold_5	37546687	A	A	H	A	H	H	A	A	H	A	H	A	A	H	H	A	H	A	A	A	A	H	H	A	A	H	-	A	A	H	H	H
lg5N	57	Tag_2032	42.7	Chr05b	87942711	Chr05N	87942212	Chr05N	58372153	Bd2	50403283	Chr1	32271201	Chr03	63646158	scaffold_5	37818133	A	A	H	A	H	H	A	A	H	A	H	A	A	H	H	A	H	A	A	A	A	-	-	-	A	H	-	-	-	H	-	-
lg5N	58	Tag_2043	43.8	Chr05b	89963870	Chr05N	89963371	Chr05N	60112347	Bd2	51488165	Chr1	33625585	Chr03	64978426	scaffold_5	39026677	H	A	H	A	H	H	A	A	H	A	H	-	A	H	H	A	H	A	A	A	A	H	H	A	A	H	A	A	A	H	H	H
lg5N	59	Tag_2035r	45.5	Chr05b	88442354	Chr05N	88441855	Chr05N	58767715	N/A	N/A	Chr5	15640289	Chr03	72494696	scaffold_8	15747488	H	A	H	A	H	H	A	A	H	A	H	A	A	H	H	A	H	A	A	A	A	H	H	A	A	H	A	A	A	H	H	H
lg5N	60	Tag_2034r	45.7	Chr05b	88436448	Chr05N	88435949	Chr05N	58761809	Bd2	50721279	Chr1	32595328	Chr03	63926375	scaffold_5	38139161	H	A	H	A	H	H	A	-	H	A	H	A	A	H	H	A	H	A	A	A	A	H	H	A	A	-	-	A	A	H	-	-
lg5N	61	Tag_2059r	46.8	Chr05b	91039762	Chr05N	91039263	Chr05N	60405199	Bd2	51648817	Chr1	33904073	Chr03	65218295	scaffold_5	39256068	H	A	H	A	H	H	A	A	H	A	H	A	A	H	H	A	H	A	A	A	A	H	H	A	A	H	A	A	A	H	H	-
lg5N	62	Tag_2062r	47.1	Chr05b	91205848	Chr05N	91205349	Chr05N	60558168	Bd2	51780823	Chr1	34043487	Chr03	65351360	scaffold_5	39383975	H	A	H	A	H	H	A	A	H	A	-	A	A	H	H	A	H	A	A	A	A	H	H	A	A	H	A	A	A	H	H	H
lg5N	63	Tag_2045r	47.1	Chr05b	90350930	Chr05N	90350431	Chr05N	60662733	Bd2	51818517	Chr1	34155870	Chr03	65395190	scaffold_5	39436937	H	A	H	A	H	H	A	A	H	A	H	A	A	H	H	A	H	A	A	A	A	-	-	-	-	H	-	A	-	H	-	-
lg5N	64	Tag_2057r	47.6	Chr05b	90882862	Chr05N	90882363	Chr05N	61040646	Bd1	51273032	Chr1	16208933	Chr06	1350539	scaffold_9	38165803	H	A	H	A	H	H	A	A	H	A	H	A	A	H	H	A	H	A	A	A	A	H	H	A	A	H	A	A	A	H	H	H
lg5N	65	Tag_2064r	47.6	Chr05b	91451107	Chr05N	91450608	Chr05N	61294926	Bd2	52162914	Chr1	34680664	Chr03	65771163	scaffold_5	39810702	H	A	H	A	H	H	H	A	H	A	H	A	A	H	H	A	H	A	A	A	A	H	H	A	A	H	A	A	A	H	H	H
lg5N	66	Tag_2065r	47.6	Chr05b	91548936	Chr05N	91548437	Chr05N	61402594	N/A	N/A	N/A	N/A	Chr03	65866848	scaffold_5	39885250	H	A	H	A	H	H	H	A	H	A	H	A	A	H	H	A	H	A	A	A	A	H	H	A	A	H	A	A	A	H	H	H
lg5N	*66	Tag_2066r	47.6	Chr05b	91643706	Chr05N	91643207	Chr05N	61481785	N/A	N/A	N/A	N/A	Chr08	4631935	scaffold_7	33643435	H	A	H	A	H	H	H	A	H	A	-	-	A	H	H	A	H	A	A	A	A	H	H	A	A	H	A	A	A	-	H	H
lg5N	67	Tag_2050	49.5	Chr05b	90436961	Chr05N	90436462	Chr05N	60748573	Bd2	51900853	Chr1	34311120	Chr03	65468480	scaffold_5	39540095	H	A	H	A	H	H	A	A	H	A	H	A	A	H	H	A	H	A	A	A	A	-	-	-	A	H	A	A	A	H	-	-
lg5N	68	Tag_2055	49.5	Chr05b	90805371	Chr05N	90804872	Chr05N	60958666	N/A	N/A	N/A	N/A	Chr03	65620632	scaffold_5	39654820	H	A	H	A	H	H	A	A	H	A	H	A	A	H	H	A	H	A	A	A	A	H	H	A	A	H	A	A	A	H	H	H
lg5N	69	Tag_2046	49.5	Chr05b	90366542	Chr05N	90366043	Chr05N	60678345	Bd2	51831059	Chr1	34166046	Chr03	65407960	scaffold_5	39445516	H	A	H	A	H	H	A	A	H	A	H	A	A	H	H	A	H	A	A	A	A	-	-	-	A	H	A	-	A	H	-	-
lg5N	70	Tag_2069	51.6	Chr05b	92272275	Chr05N	92271776	Chr05N	61989414	Bd2	52517303	Chr1	35157798	Chr03	66200146	scaffold_5	40151213	H	A	H	A	H	H	-	A	H	A	H	A	A	H	H	A	H	A	A	A	A	H	H	A	A	H	A	A	A	H	H	H
lg5N	71	Tag_2070	51.6	Chr05b	92354714	Chr05N	92354215	Chr05N	62071763	N/A	N/A	Chr1	35246243	Chr03	66289320	scaffold_5	40238351	H	A	H	A	H	H	H	A	H	A	H	A	A	H	H	A	H	A	A	A	A	H	H	A	A	H	A	A	A	H	H	H
lg5N	72	Tag_2079	53.3	Chr05b	92861406	Chr05N	92860907	Chr05N	18693049	Bd2	52828043	Chr1	35623601	Chr03	66626499	scaffold_5	40612167	H	A	H	A	H	H	H	A	H	A	H	H	A	H	H	A	H	A	A	A	A	H	H	-	A	H	A	A	A	H	H	H
lg5N	73	Tag_2080	53.3	Chr05b	92872576	Chr05N	92872077	Chr05N	62541292	N/A	N/A	N/A	N/A	Chr03	66643318	scaffold_5	40630301	H	A	H	A	H	H	H	A	H	A	H	H	A	H	H	A	H	A	A	A	A	A	-	A	-	H	A	A	A	H	-	-
lg5N	74	Tag_2086	53.5	Chr05b	93484398	Chr05N	93483899	Chr05N	63326781	Bd4	45101273	Chr1	36100084	Chr03	67093283	scaffold_5	41089576	H	A	H	A	H	H	H	A	H	A	H	H	A	H	H	A	H	A	A	A	A	-	-	-	-	-	-	-	-	H	-	-
lg5N	75	Tag_2077r	54.8	Chr05b	92677102	Chr05N	92676603	Chr05N	62385010	Bd2	52761310	Chr1	35521667	Chr03	66542750	scaffold_5	40493020	H	A	H	A	H	H	H	A	H	A	H	H	A	H	H	A	H	A	A	A	A	H	H	A	A	H	A	A	-	H	H	H
lg5N	76	Tag_2078r	55.7	Chr05b	92802390	Chr05N	92801891	Chr05N	62510312	Bd2	52816223	Chr1	35609949	Chr03	66609942	scaffold_5	40595034	H	A	H	A	H	H	H	A	H	A	H	H	A	H	H	A	H	A	A	A	A	H	H	A	A	H	A	A	A	H	H	-
lg5N	*76	Tag_2074r	55.7	Chr05b	92650467	Chr05N	92649968	Chr05N	62358824	Bd2	23962173	Chr1	35492640	Chr03	66510368	scaffold_5	40466006	H	A	H	A	H	H	H	A	H	A	H	H	A	H	H	A	H	A	A	A	A	-	-	-	-	-	-	-	-	H	-	-
lg5N	77	Tag_2076r	55.7	Chr05b	92670139	Chr05N	92669640	Chr05N	62378129	Bd2	52753109	Chr1	35511212	Chr03	66534661	scaffold_5	40486222	H	A	H	A	H	H	H	A	H	A	H	-	A	H	H	A	H	A	A	A	A	H	H	A	A	H	A	A	A	H	H	H
lg5N	78	Tag_2083r	56.2	Chr05b	93214654	Chr05N	93214155	Chr05N	62945931	Bd2	37669206	Chr3	9636670	Chr03	66867476	scaffold_5	40891042	H	A	H	A	H	H	H	A	H	A	H	H	A	H	H	A	H	A	A	A	A	H	H	A	A	H	A	A	A	H	H	A
lg5N	79	Tag_2082r	56.2	Chr05b	93213186	Chr05N	93212687	Chr05N	62944463	Bd2	37670755	Chr5	1083867	Chr09	1861095	scaffold_5	40889664	H	A	H	A	H	H	H	A	H	A	H	H	A	H	H	A	H	A	A	A	A	H	H	A	A	H	A	A	A	H	H	H
lg5N	80	Tag_1868r	58.6	Chr05a	101530931	Chr05K	101530432	Chr05N	63974830	Bd2	53602359	Chr1	36660403	Chr03	67614392	scaffold_5	41601749	H	A	H	A	H	H	H	A	H	A	H	H	A	H	H	A	H	A	A	A	A	H	H	A	A	H	A	A	A	H	H	H
lg5N	81	Tag_2892r	59.9	Chr09a	91867119	Chr09N	91876520	Chr05N	64623717	N/A	N/A	N/A	N/A	Chr03	68157766	scaffold_5	42079825	H	A	H	A	H	H	H	A	A	A	H	H	A	H	H	A	H	A	A	A	A	H	H	A	A	H	A	A	A	H	H	H
lg5N	82	Tag_2709r	60.1	Chr08b	30916752	Chr08K	30916253	Chr05N	64736120	Bd2	23962058	Chr1	40535425	Chr04	1652777	scaffold_5	32454041	H	A	H	A	H	H	H	A	A	A	H	H	A	H	H	A	H	A	A	A	A	H	-	-	A	H	-	A	-	H	H	-
lg5N	83	Tag_2710r	60.5	Chr08b	30986265	Chr08K	30985766	Chr05N	64805633	Bd2	30301750	Chr12	5546989	Chr03	68264298	scaffold_5	42219766	H	A	H	A	H	H	H	A	A	A	H	H	A	H	H	A	H	A	A	A	A	H	H	A	A	H	A	A	A	H	H	-
lg5N	84	Tag_3091r	61	scaffold_27	160764	scaffold_27	160265	Chr05N	65515228	Bd2	54674097	Chr1	37966099	Chr03	68889429	scaffold_5	42715937	H	A	H	A	H	H	H	A	A	A	H	H	A	H	H	A	H	A	A	A	A	H	H	A	A	H	A	A	A	H	H	H
lg5N	85	Tag_1928r	61	Chr05b	21479589	Chr05N	21479090	Chr05N	65523381	N/A	N/A	Chr1	37975104	Chr03	68897466	scaffold_5	42723322	H	A	H	A	H	H	H	A	A	A	H	H	A	H	H	A	H	A	A	A	A	H	H	A	A	H	A	A	A	H	H	A
lg5N	86	Tag_2556r	61.4	Chr07b	6491510	Chr07N	6491011	Chr05N	65663003	Bd1	323224	Chr7	4764502	Chr01	60669208	scaffold_5	42807211	H	-	H	A	H	H	H	A	A	A	H	H	A	H	H	A	H	A	A	A	A	H	H	A	A	H	A	A	A	H	H	-
lg5N	87	Tag_1872r	61.4	Chr05a	105510475	Chr05K	105509976	Chr05N	65873923	Bd2	54836118	Chr1	38159458	Chr03	69085085	scaffold_5	42912051	H	A	H	A	H	H	-	A	A	A	H	-	A	H	H	A	-	A	A	A	A	H	H	A	A	H	-	A	A	-	H	-
lg5N	88	Tag_1873r	61.4	Chr05a	105549540	Chr05K	105549041	Chr05N	65912988	N/A	N/A	N/A	N/A	Chr03	69095147	N/A	N/A	H	-	H	A	H	H	H	A	A	A	H	H	A	H	H	A	H	A	A	A	A	H	H	A	A	H	A	A	A	H	H	H
lg5N	89	Tag_1874r	62.3	Chr05a	105627398	Chr05K	105626899	Chr05N	65990846	Bd3	52000612	Chr2	27262507	Chr04	62827829	scaffold_1	34141562	H	A	H	A	H	H	H	A	A	A	H	H	A	H	H	A	H	A	A	A	A	-	-	-	-	H	-	-	-	H	-	H
lg5N	90	Tag_989r	63.5	Chr03a	2729739	Chr03K	2729290	Chr05N	66866977	Bd2	55496093	Chr1	38950311	Chr03	69919965	scaffold_5	43660495	H	A	H	A	H	H	H	A	A	A	H	H	A	H	H	A	H	A	A	A	A	-	-	A	-	H	A	-	A	H	-	-
lg5N	91	Tag_1888r	64	Chr05b	1380753	Chr05N	1380254	Chr05N	67014066	N/A	N/A	N/A	N/A	N/A	N/A	N/A	N/A	H	A	H	A	H	H	H	A	A	A	H	H	A	H	H	A	H	A	A	A	A	H	H	A	A	H	A	A	A	H	H	H
lg5N	92	Tag_1876r	64.2	Chr05a	109093405	Chr05K	109092906	Chr05N	67143649	Bd2	55631486	Chr1	39145571	Chr03	70156998	scaffold_5	43841523	H	A	H	A	H	H	H	A	A	A	H	H	A	H	H	A	H	A	A	A	A	H	H	A	A	H	A	A	A	H	H	H
lg5N	93	Tag_1880r	64.2	Chr05a	111330666	Chr05K	111330167	Chr05N	67240345	Bd4	45101189	Chr4	30310162	Chr07	51189244	scaffold_2	48087118	H	A	H	A	H	H	H	A	A	A	H	H	A	H	H	A	H	A	A	A	A	H	H	-	A	H	A	A	A	H	H	H
lg5N	94	Tag_1188r	64.9	Chr03a	61475873	Chr03K	66440956	Chr05N	67423620	Bd2	55842884	Chr1	39387305	Chr03	70434793	scaffold_5	44184999	H	A	H	A	H	H	H	A	A	A	H	H	A	H	H	A	H	A	A	A	A	H	H	A	A	H	A	A	A	H	H	H
lg5N	95	Tag_569r	66.6	Chr02a	20904245	Chr02N	20903746	Chr05N	68115986	Bd2	59117726	Chr6	24748552	Chr03	3898004	scaffold_5	44636740	H	A	H	A	H	H	H	A	A	A	H	H	A	H	H	A	H	A	A	A	A	H	H	A	A	H	A	A	A	H	-	-
lg5N	96	Tag_1878r	67.3	Chr05a	111183000	Chr05K	111182501	Chr05N	68482363	Bd2	56488504	Chr1	40134678	Chr03	71163192	scaffold_5	44863093	H	A	H	A	A	H	H	A	A	A	H	H	A	H	H	A	H	A	A	A	A	H	H	A	A	H	A	A	A	H	H	H
lg5N	97	Tag_1289r	67.5	Chr03b	25915471	Chr03N	25914972	Chr05N	68676308	Bd2	56582872	Chr1	40223735	Chr03	71269022	scaffold_5	44944727	-	-	H	A	A	H	H	A	A	A	-	H	-	H	H	-	H	A	-	A	A	H	H	A	A	H	A	A	A	H	H	H
lg5N	98	Tag_1962r	68.7	Chr05b	39329464	Chr05N	73005616	Chr05N	69111261	N/A	N/A	N/A	N/A	Chr03	71627446	scaffold_5	45184701	H	A	H	A	A	H	H	A	A	A	H	H	A	H	H	A	H	A	A	A	A	H	H	A	A	H	A	A	A	A	H	-
lg5N	99	Tag_1482r	68.7	Chr04b	42485036	Chr04N	19990782	Chr05N	69092500	Bd2	56797055	Chr1	40478283	Chr03	71606820	scaffold_5	45179331	H	A	H	A	A	H	H	A	A	A	H	H	A	H	H	A	H	A	A	A	A	-	H	A	A	H	-	A	A	A	H	H
lg5N	*99	Tag_3058r	68.7	scaffold_11084	1393	scaffold_11084	894	Chr05N	69098094	Bd5	23154435	Chr11	27265834	Chr01	80841796	scaffold_5	45181780	H	A	H	A	A	H	H	A	A	A	H	H	A	H	H	A	H	A	A	A	A	-	-	-	-	-	-	-	-	A	-	-
lg5N	100	Tag_2092r	69.3	Chr05b	94937273	Chr05N	94936774	Chr05N	69303860	Bd2	56870928	Chr1	40586987	Chr03	71742916	scaffold_5	45292559	H	A	H	A	A	H	H	A	A	A	H	H	A	H	H	A	H	A	A	A	A	H	H	A	A	H	A	A	A	A	H	H
lg5N	101	Tag_2095r	70.9	Chr05b	97293173	Chr05N	97292674	Chr05N	69511987	Bd2	57534036	Chr1	41249089	Chr03	72595723	scaffold_9	57228309	H	A	H	A	A	H	H	A	A	A	H	H	A	H	H	A	H	A	A	A	A	H	H	A	A	H	A	A	A	A	H	H
lg5N	102	Tag_2096	73.5	Chr05b	97548791	Chr05N	97548292	Chr05N	69768380	Bd2	57229664	Chr1	40973595	Chr03	72265107	scaffold_5	45697140	H	A	H	A	A	H	A	A	A	A	H	H	A	H	H	A	H	A	-	A	A	H	H	A	A	H	-	A	A	A	H	H
lg5N	103	Tag_2107	74.5	Chr05b	98956132	Chr05N	98955633	Chr05N	70613596	Bd2	57850719	Chr1	41840017	Chr03	73031180	scaffold_5	46327598	H	A	H	A	A	H	H	A	A	A	H	-	A	H	H	A	-	A	A	A	A	H	H	A	A	H	A	A	A	A	H	H
lg5N	104	Tag_2101r	75.1	Chr05b	97888327	Chr05N	97887828	Chr05N	70109197	Bd2	164021	Chr8	17810231	Chr09	2679036	scaffold_7	29151957	H	A	H	A	A	H	H	A	A	A	H	H	A	H	H	A	H	A	A	A	A	H	H	A	A	H	H	A	A	A	H	H
lg5N	105	Tag_2097r	75.3	Chr05b	97558643	Chr05N	97558144	Chr05N	69779988	Bd2	57233870	Chr1	40978411	Chr03	72270321	scaffold_5	45701057	H	-	H	A	A	H	H	A	A	A	H	H	A	H	H	A	H	A	A	A	A	H	H	A	A	H	A	A	A	A	H	H
lg5N	106	Tag_2098r	75.3	Chr05b	97618221	Chr05N	97617722	Chr05N	69840605	Bd2	57264221	Chr1	41004448	Chr03	72320440	scaffold_5	45734379	H	A	H	A	A	H	H	A	A	A	H	H	A	H	H	A	H	A	A	A	A	H	H	A	A	H	A	A	A	A	H	H
lg5N	107	Tag_2104r	75.9	Chr05b	98562676	Chr05N	98562177	Chr05N	70260435	Bd2	57716150	Chr1	41542386	Chr03	72704297	scaffold_3	11083598	-	A	H	A	A	H	H	A	A	A	H	H	A	H	H	A	A	A	A	A	A	H	H	A	A	H	A	A	A	A	H	H
lg5N	108	Tag_2115r	76.8	Chr05b	99336989	Chr05N	99336490	Chr05N	70925722	Bd2	58078926	Chr1	42064241	Chr03	73303243	scaffold_5	46544833	H	A	H	A	A	H	H	A	A	A	H	H	A	H	H	A	A	A	A	A	A	H	-	-	-	H	A	A	A	A	-	A
lg5N	109	Tag_2116r	76.8	Chr05b	99340727	Chr05N	99340228	Chr05N	70929430	N/A	N/A	N/A	N/A	N/A	N/A	scaffold_5	46549428	H	A	H	A	A	H	H	A	-	A	H	H	A	H	H	A	A	A	A	A	A	H	H	-	-	H	A	-	-	A	-	A
lg5N	110	Tag_2117r	77.3	Chr05b	99387749	Chr05N	99387250	Chr05N	70970849	Bd2	58157776	Chr1	42179561	Chr03	73453912	scaffold_5	46635915	H	A	A	A	A	H	H	-	A	A	H	H	A	H	H	A	A	-	A	A	A	H	H	A	A	H	A	A	A	A	H	A
lg5N	111	Tag_2118r	77.5	Chr05b	99504822	Chr05N	99504323	Chr05N	71072310	Bd2	58453151	Chr7	3562104	Chr03	73519866	scaffold_5	46730701	H	A	A	A	A	H	H	A	A	-	H	H	A	H	H	A	A	A	A	A	A	H	H	A	A	H	A	A	A	A	H	A
lg5N	112	Tag_2122r	78.6	Chr05b	99846422	Chr05N	99845923	Chr05N	71674429	Bd2	58545032	Chr1	42615083	Chr03	73960188	scaffold_5	46985924	H	A	A	H	A	H	H	A	A	A	H	H	A	H	H	A	A	A	A	A	A	-	H	A	A	H	-	A	-	A	-	-
lg5N	113	Tag_2126	79.9	Chr05b	99927127	Chr05N	99926628	Chr05N	71753584	Bd3	29410978	Chr10	10090145	Chr03	74096466	scaffold_3	42529303	H	A	A	H	A	H	H	A	A	A	H	H	A	H	H	A	A	A	A	A	A	H	H	A	A	H	A	A	A	A	H	-
lg6K	1	Tag_2134	0	Chr06a	832514	Chr06K	832015	Chr06K	1090813	N/A	N/A	N/A	N/A	Chr05	20092252	scaffold_8	4001190	A	A	A	A	H	H	A	H	A	A	A	A	A	A	A	H	-	A	H	A	H	A	A	H	H	H	A	H	A	A	H	A
lg6K	*1	Tag_2135	0	Chr06a	888421	Chr06K	887922	Chr06K	1178808	Bd3	11835767	Chr8	445903	Chr07	820628	scaffold_6	581112	A	A	A	A	-	H	A	H	A	A	A	A	A	A	A	H	H	A	H	A	H	-	-	-	-	-	-	-	-	A	-	-
lg6K	2	Tag_2130r	2.3	Chr06a	288466	Chr06K	287967	Chr06K	466135	Bd3	11711144	Chr8	192043	Chr07	246483	scaffold_6	244750	A	A	A	A	H	H	A	H	A	A	A	A	A	A	A	H	A	A	H	A	H	-	-	-	H	H	-	H	A	A	-	-
lg6K	*2	Tag_2129r	2.3	Chr06a	287085	Chr06K	286586	Chr06K	464754	Bd3	11709234	Chr8	190059	Chr07	245030	scaffold_6	243261	-	-	A	-	H	H	A	H	A	A	A	-	A	A	A	-	-	A	-	A	H	A	A	H	H	H	A	H	A	A	H	A
lg6K	3	Tag_2144r	3.5	Chr06a	1744762	Chr06K	1744263	Chr06K	1736585	Bd3	52633828	Chr8	721094	Chr07	1306050	scaffold_6	8020598	A	A	A	A	H	H	A	H	A	A	A	A	A	A	A	H	A	A	H	A	H	A	-	H	H	H	-	H	-	A	-	A
lg6K	4	Tag_2145r	3.5	Chr06a	1795236	Chr06K	1794737	Chr06K	1825140	Bd3	12154982	Chr8	734080	Chr07	1362167	scaffold_6	7983404	A	A	A	A	H	H	A	H	A	A	A	A	A	A	A	H	A	A	H	A	H	-	-	-	-	H	-	-	-	A	-	-
lg6K	5	Tag_3071r	4.6	scaffold_15242	1182	scaffold_15246	683	Chr06K	2018918	Bd3	12242723	Chr8	857395	Chr07	1664061	scaffold_6	7640795	A	A	A	A	H	H	A	H	A	A	A	A	A	A	A	H	A	A	H	A	H	A	A	H	H	H	A	H	A	A	H	A
lg6K	6	Tag_2151r	5.3	Chr06a	2136151	Chr06K	2135652	Chr06K	2524762	Bd2	8214929	Chr1	9211402	Chr03	11473197	N/A	N/A	A	A	A	A	H	H	A	H	A	A	A	A	A	A	A	H	A	A	H	A	H	A	A	H	H	H	A	H	A	A	H	A
lg6K	7	Tag_2150r	5.3	Chr06a	2128642	Chr06K	2128143	Chr06K	2517193	Bd2	8205717	Chr1	9205714	Chr03	11465482	scaffold_7	34761817	A	A	A	A	H	H	A	H	A	A	A	A	A	A	A	H	A	A	H	A	H	A	A	H	H	H	A	H	A	A	H	A
lg6K	8	Tag_2149r	5.3	Chr06a	2125493	Chr06K	2124994	Chr06K	2503326	Bd4	45101304	Chr1	24368233	Chr10	55991434	scaffold_9	5030088	A	A	A	A	H	H	A	H	A	A	A	A	A	A	A	H	A	A	H	A	H	A	A	H	H	H	A	H	A	A	H	A
lg6K	9	Tag_2171	6.7	Chr06a	5363510	Chr06K	5363011	Chr06K	2262788	N/A	N/A	N/A	N/A	N/A	N/A	scaffold_7	31488602	A	A	A	A	H	H	A	H	A	A	A	A	A	A	A	H	-	A	H	A	H	A	A	H	H	H	A	H	A	A	H	A
lg6K	10	Tag_2234	9	Chr06a	32262411	Chr06K	32261912	Chr06K	4944403	Bd3	15765173	Chr10	2682779	Chr07	3731597	scaffold_6	5368063	A	A	A	A	H	H	H	H	A	A	A	A	A	A	A	H	-	A	H	A	H	A	A	-	H	A	A	H	A	A	H	-
lg6K	*10	Tag_2179	9	Chr06a	7697605	Chr06K	7697106	Chr06K	5025886	N/A	N/A	N/A	N/A	Chr04	65855908	scaffold_1	12701310	A	A	A	A	H	H	H	H	A	A	A	A	A	A	A	H	A	A	H	A	H	-	-	-	-	-	-	-	-	A	-	-
lg6K	11	Tag_2163	9	Chr06a	3162746	Chr06K	3162247	Chr06K	4175531	Bd3	13647370	Chr8	2036771	Chr07	2843927	scaffold_6	6487658	A	A	A	A	H	H	H	H	A	A	A	A	A	A	A	H	-	A	H	A	H	A	A	H	H	A	A	H	A	A	H	A
lg6K	12	Tag_2166r	10.2	Chr06a	3379171	Chr06K	3378672	Chr06K	4356261	Bd4	4321928	Chr12	2506975	Chr07	2956069	scaffold_6	5983814	A	-	A	-	H	H	H	H	A	A	-	A	A	A	A	H	-	A	H	A	H	A	A	H	H	A	-	H	A	-	H	A
lg6K	13	Tag_2162r	10.2	Chr06a	3160646	Chr06K	3160147	Chr06K	4173429	Bd3	12917486	Chr8	2035043	Chr07	2841824	scaffold_6	6489665	A	A	A	-	H	H	H	H	A	A	A	A	A	A	A	H	-	A	H	A	H	A	A	H	H	A	A	H	A	A	H	A
lg6K	14	Tag_2177r	11.3	Chr06a	7626790	Chr06K	7626291	Chr06K	4915011	Bd3	15765325	Chr8	2834969	Chr07	3728774	scaffold_9	16895747	A	A	A	A	H	H	H	H	A	A	A	A	A	A	A	H	A	A	H	A	H	A	-	H	H	A	-	H	A	A	H	A
lg6K	15	Tag_2184r	12.8	Chr06a	8299264	Chr06K	8298765	Chr06K	5548892	N/A	N/A	N/A	N/A	N/A	N/A	scaffold_6	4928351	A	A	A	A	H	H	H	H	A	A	A	A	A	A	A	H	A	A	H	A	H	A	A	H	H	A	A	A	A	A	H	A
lg6K	16	Tag_2191r	14.2	Chr06a	9410329	Chr06K	9409830	Chr06K	6199564	Bd3	14669481	Chr8	3389565	Chr07	4776452	scaffold_6	4418408	A	-	H	A	H	H	H	H	A	A	-	-	A	-	A	H	-	A	H	A	H	A	A	H	H	A	A	-	A	A	H	A
lg6K	17	Tag_2189	14.7	Chr06a	8711468	Chr06K	8710969	Chr06K	6586043	Bd3	14532259	Chr8	3535062	Chr07	5121211	scaffold_6	4189747	A	A	A	A	H	H	H	H	A	A	A	A	A	A	A	H	A	A	H	A	H	A	A	-	H	A	A	A	A	A	H	A
lg6K	18	Tag_2213r	16.5	Chr06a	14354138	Chr06K	14353639	Chr06K	8175646	Bd3	12188713	Chr11	8104188	Chr07	1494277	scaffold_3	12491095	A	A	A	A	H	H	H	H	A	A	A	A	A	A	A	H	A	A	H	A	H	-	-	-	H	A	A	A	A	A	H	-
lg6K	19	Tag_2199r	16.7	Chr06a	10175434	Chr06K	10174935	Chr06K	8285366	Bd3	13885303	Chr8	4443477	Chr07	6359092	scaffold_6	3447593	A	-	A	A	H	H	H	H	A	A	A	A	-	A	A	H	A	-	H	A	H	A	A	H	H	A	A	A	A	A	H	A
lg6K	20	Tag_2203r	16.7	Chr06a	10638300	Chr06K	10637801	Chr06K	8763792	Bd3	13721437	Chr8	4713705	Chr07	6634760	scaffold_6	3253611	A	A	A	A	H	H	H	H	A	A	A	A	A	A	A	H	A	A	H	A	H	A	A	H	H	A	A	A	A	A	H	A
lg6K	21	Tag_2202r	16.8	Chr06a	10578998	Chr06K	10578500	Chr06K	8708865	Bd3	13774047	Chr8	4674048	Chr07	6579542	scaffold_6	3289378	A	A	A	A	H	H	H	H	A	A	A	A	A	A	A	H	A	A	H	A	H	A	-	-	H	-	-	-	-	A	-	-
lg6K	22	Tag_2201r	16.9	Chr06a	10573404	Chr06K	10572905	Chr06K	8703696	Bd3	13666781	N/A	N/A	Chr07	6581235	scaffold_6	3296269	A	A	A	A	H	H	H	H	A	A	A	A	A	A	A	H	A	A	H	A	H	-	A	-	H	A	-	A	A	A	H	A
lg6K	23	Tag_2204	19.5	Chr06a	11295466	Chr06K	11294967	Chr06K	10056628	N/A	N/A	N/A	N/A	Chr05	65408047	scaffold_2	28752297	A	A	A	A	H	H	H	H	A	A	A	A	A	A	A	A	A	A	H	A	H	A	-	H	H	A	-	A	A	A	-	-
lg6K	24	Tag_2207	22.1	Chr06a	12029478	Chr06K	12028979	Chr06K	10772996	Bd3	15427528	Chr8	5475525	Chr07	7861750	scaffold_6	2476354	A	A	A	A	H	H	H	H	A	A	A	A	A	A	A	A	A	A	H	A	H	A	H	H	H	A	A	A	H	A	H	A
lg6K	*24	Tag_2208	22.1	Chr06a	12045970	Chr06K	12045471	Chr06K	10789488	N/A	N/A	N/A	N/A	Chr07	7868400	scaffold_6	2446481	-	A	A	A	H	H	H	H	A	A	A	A	A	A	A	A	A	A	H	A	H	-	-	-	-	-	-	-	-	A	-	-
lg6K	*24	Tag_2209	22.1	Chr06a	12053024	Chr06K	12052525	Chr06K	10796545	N/A	N/A	N/A	N/A	Chr07	7878335	scaffold_6	2415724	A	A	A	A	H	H	H	H	A	A	A	A	A	A	A	A	A	A	H	A	H	-	-	-	H	A	-	-	H	A	H	-
lg6K	25	Tag_2221	25.7	Chr06a	21664787	Chr06K	21664288	Chr06K	13056278	N/A	N/A	Chr12	25656133	N/A	N/A	scaffold_7	34779984	A	A	A	A	H	H	H	H	A	A	A	A	A	A	A	A	A	A	H	A	H	A	H	-	H	A	A	A	H	A	H	-
lg6K	26	Tag_2236	26.1	Chr06a	32436741	Chr06K	32436242	Chr06K	17210048	N/A	N/A	N/A	N/A	Chr06	52575541	scaffold_4	22107653	A	A	A	A	H	H	H	H	A	A	A	A	A	A	A	A	A	A	H	A	H	A	H	-	H	A	A	A	H	A	H	A
lg6K	27	Tag_2229	26.1	Chr06a	27068859	Chr06K	27068360	Chr06K	16614661	N/A	N/A	Chr6	23602595	Chr06	9541211	scaffold_9	52196510	A	A	A	A	-	H	H	H	A	A	A	A	A	-	A	A	A	A	H	-	H	A	H	H	H	A	A	A	H	A	H	A
lg6K	28	Tag_2235	26.6	Chr06a	32390415	Chr06K	32390356	Chr06K	17255921	N/A	N/A	N/A	N/A	N/A	N/A	N/A	N/A	A	A	A	A	H	H	H	H	A	A	A	A	A	A	A	A	A	A	H	A	H	A	H	H	H	A	A	A	H	A	H	A
lg6K	29	Tag_2206	26.8	Chr06a	11838110	Chr06K	11837611	Chr06K	17492759	N/A	N/A	N/A	N/A	Chr05	16128679	scaffold_6	9714812	A	A	A	A	H	H	H	H	A	A	A	A	A	A	A	A	A	A	H	A	H	A	H	H	H	A	A	A	H	A	H	-
lg6K	30	Tag_2239	27.3	Chr06a	34988849	Chr06K	34988350	Chr06K	18439859	Bd3	17885667	Chr8	9784530	Chr07	17219791	scaffold_6	10791858	A	A	A	A	H	H	H	H	A	A	A	A	A	A	A	A	A	A	H	A	H	A	-	H	H	A	A	A	H	A	H	-
lg6K	31	Tag_2249	27.5	Chr06a	45812535	Chr06K	45812036	Chr06K	18955708	N/A	N/A	N/A	N/A	Chr07	18176174	scaffold_6	11562304	A	A	A	A	H	H	H	H	A	A	A	A	A	A	A	A	A	A	H	A	H	A	H	H	H	A	-	A	H	A	H	A
lg6K	32	Tag_2227	27.5	Chr06a	26786232	Chr06K	26785983	Chr06K	18994810	N/A	N/A	Chr11	27611425	Chr10	23296425	scaffold_4	36197779	A	A	A	A	H	H	H	H	A	A	-	A	A	A	A	A	A	A	H	A	H	A	H	H	H	A	A	A	H	A	H	A
lg6K	33	Tag_2232	28	Chr06a	31226221	Chr06K	31225722	Chr06K	29252341	N/A	N/A	N/A	N/A	N/A	N/A	scaffold_8	10127552	A	A	A	A	-	H	H	-	A	A	A	A	A	A	A	A	A	A	H	A	H	A	H	H	H	A	A	A	H	A	H	A
lg6K	34	Tag_2272	28	Chr06a	51837301	Chr06K	51836802	Chr06K	26342010	N/A	N/A	N/A	N/A	Chr02	66633808	scaffold_7	13411646	A	A	A	A	H	H	H	H	A	A	A	A	A	A	A	A	A	A	H	A	H	-	H	H	H	A	A	-	H	A	H	A
lg6K	*34	Tag_2224	28	Chr06a	25422173	Chr06K	25421674	Chr06K	25887839	Bd1	6066692	Chr3	30827681	Chr01	14700812	scaffold_9	5547229	A	A	A	A	H	H	H	H	A	A	A	A	A	A	A	A	A	A	H	A	H	-	-	-	H	-	-	-	-	A	-	-
lg6K	*34	Tag_2233	28	Chr06a	31801620	Chr06K	31801121	Chr06K	25154254	Bd3	19493463	Chr8	13760680	Chr02	75721606	scaffold_6	19071014	A	A	-	A	H	H	-	-	-	A	-	A	A	A	A	A	A	-	H	-	-	A	H	H	H	A	A	A	-	-	H	A
lg6K	35	Tag_2253	28.9	Chr06a	48417401	Chr06K	48416902	Chr06K	32226704	N/A	N/A	N/A	N/A	N/A	N/A	scaffold_6	26199875	A	A	A	A	H	H	H	H	A	A	A	A	A	A	A	A	A	A	-	A	H	A	H	H	H	A	A	A	H	A	H	A
lg6K	36	Tag_2273	28.9	Chr06a	52721631	Chr06K	52721132	Chr06K	32260061	Bd3	19885255	Chr10	3501151	Chr07	64070719	scaffold_9	32022504	A	A	A	A	H	H	H	H	A	A	A	A	A	A	A	A	A	A	H	A	H	A	H	H	H	A	-	A	H	A	H	A
lg6K	*36	Tag_2251	28.9	Chr06a	47914558	Chr06K	47914059	Chr06K	33508004	N/A	N/A	N/A	N/A	N/A	N/A	scaffold_9	4061073	-	A	A	-	H	H	H	H	A	A	A	A	A	A	A	A	A	-	H	-	H	-	-	H	-	-	-	-	-	A	-	-
lg6K	37	Tag_2241r	30.5	Chr06a	36276703	Chr06K	36276204	Chr06K	33389629	N/A	N/A	Chr8	19166300	Chr07	52641734	scaffold_6	24856315	A	A	A	A	H	H	H	H	A	A	A	-	A	A	A	A	A	A	H	A	H	A	H	H	H	A	A	A	H	A	H	A
lg6K	38	Tag_2310r	30.5	Chr06a	69778056	Chr06K	69777557	Chr06K	33531545	N/A	N/A	N/A	N/A	N/A	N/A	N/A	N/A	A	A	A	A	H	H	H	H	A	A	A	A	A	A	A	A	A	A	H	A	H	A	H	H	H	A	A	A	H	A	H	A
lg6K	39	Tag_2259r	31.5	Chr06a	50378476	Chr06K	50377977	Chr06K	34911509	N/A	N/A	N/A	N/A	N/A	N/A	scaffold_6	34291734	A	A	A	A	H	H	H	H	A	A	A	A	A	A	A	A	A	A	H	A	H	-	H	H	H	A	-	A	H	A	H	A
lg6K	40	Tag_2258r	32.2	Chr06a	50159339	Chr06K	50158840	Chr06K	35151592	N/A	N/A	Chr9	1010625	Chr07	3698062	scaffold_4	23963104	A	A	A	A	H	H	H	H	A	A	A	A	A	A	A	A	A	A	H	A	H	A	H	H	H	A	A	-	H	A	H	-
lg6K	41	Tag_2242r	32.2	Chr06a	36710721	Chr06K	36710222	Chr06K	35188477	Bd2	1824481	Chr12	8809724	Chr08	54968273	scaffold_4	6760245	A	A	A	A	H	H	H	H	A	A	A	-	A	A	A	A	A	A	H	A	H	A	H	H	H	A	-	A	H	A	H	A
lg6K	42	Tag_2262r	32.4	Chr06a	50644601	Chr06K	50644102	Chr06K	35559131	N/A	N/A	N/A	N/A	N/A	N/A	scaffold_6	21905024	A	A	A	A	H	H	H	H	A	A	A	A	A	A	A	A	A	A	H	A	H	A	H	H	H	A	A	A	H	A	H	A
lg6K	*42	Tag_2261r	32.4	Chr06a	50550165	Chr06K	50549666	Chr06K	35062948	N/A	N/A	Chr7	10253329	Chr01	62632100	scaffold_1	17269802	-	-	-	-	H	-	-	H	A	A	-	-	A	A	A	A	-	A	-	A	-	A	H	H	H	A	A	A	H	-	H	A
lg6K	43	Tag_2268r	34.2	Chr06a	50981129	Chr06K	50980630	Chr06K	35727122	Bd3	38078642	Chr8	20195882	Chr07	54683074	scaffold_6	26923637	A	A	A	A	H	H	H	H	A	A	A	A	A	A	A	A	A	A	H	A	H	A	H	H	H	A	A	A	H	A	H	A
lg6K	44	Tag_2270r	34.4	Chr06a	51157547	Chr06K	51157048	Chr06K	35905466	Bd3	18918336	Chr7	14506635	Chr07	2998222	scaffold_9	35004947	A	A	A	A	H	H	H	H	A	A	A	A	A	A	A	A	A	A	H	A	H	A	H	H	H	A	A	A	H	A	H	A
lg6K	45	Tag_2271	35.3	Chr06a	51394663	Chr06K	51394164	Chr06K	36165254	Bd4	37825837	Chr7	2104665	Chr03	12455441	scaffold_1	25411448	A	A	A	A	H	H	H	H	A	A	-	A	A	A	A	A	A	A	-	A	H	-	-	-	H	A	-	A	-	A	-	-
lg6K	46	Tag_2281	40.4	Chr06a	59503617	Chr06K	59503118	Chr06K	38972341	N/A	N/A	Chr8	22463561	Chr07	58205898	scaffold_6	29706371	A	A	A	A	H	H	H	H	A	A	A	A	A	A	A	A	A	A	H	A	H	A	H	H	A	A	A	A	H	A	H	A
lg6K	47	Tag_2284	43.2	Chr06a	61580023	Chr06K	61579524	Chr06K	40773914	N/A	N/A	N/A	N/A	N/A	N/A	scaffold_6	31116138	A	A	A	A	H	H	H	H	A	A	A	A	A	A	A	A	A	A	H	A	H	A	H	H	A	A	A	-	H	A	H	-
lg6K	48	Tag_2288	44	Chr06a	64288331	Chr06K	64287832	Chr06K	41382453	Bd3	41142782	Chr8	24187810	Chr07	65107064	scaffold_6	31535864	A	A	A	A	H	H	H	H	A	A	A	A	A	A	A	A	A	A	H	A	H	A	H	H	A	A	A	A	H	A	H	A
lg6K	49	Tag_2295	47.1	Chr06a	67323769	Chr06K	67323270	Chr06K	43180163	Bd3	11454582	Chr8	28370863	Chr07	64061665	scaffold_6	32390170	A	A	A	A	H	H	H	-	A	A	A	A	A	A	A	A	A	A	H	A	H	A	H	H	A	A	A	A	H	A	H	A
lg6K	50	Tag_2296	47.4	Chr06a	67364162	Chr06K	67363663	Chr06K	43204211	N/A	N/A	N/A	N/A	Chr05	1421208	scaffold_3	46681020	A	A	A	A	H	H	H	H	A	A	A	A	A	A	A	A	A	A	H	A	H	-	-	-	A	A	-	-	H	A	H	A
lg6K	51	Tag_2298	50.2	Chr06a	67538736	Chr06K	67538237	Chr06K	44249504	Bd3	42485519	Chr8	25717021	Chr07	63257586	scaffold_6	33076559	A	A	A	A	H	H	H	H	A	A	A	A	A	A	A	A	A	A	H	A	H	A	H	H	A	A	A	A	H	A	H	A
lg6K	52	Tag_2303	50.4	Chr06a	68473451	Chr06K	68472952	Chr06K	44356968	Bd3	10084328	N/A	N/A	Chr07	63224028	scaffold_6	33103493	A	A	A	A	H	H	H	H	A	A	A	A	A	A	A	A	A	A	-	A	H	A	H	H	A	A	A	A	H	A	H	A
lg6K	53	Tag_2305	51.9	Chr06a	68743758	Chr06K	68743259	Chr06K	44634970	Bd4	39846605	Chr8	26066967	Chr07	62968760	scaffold_6	33300215	A	A	A	A	H	H	H	H	A	A	A	A	A	A	A	A	A	A	H	A	H	A	H	H	A	A	A	A	H	A	A	A
lg6K	54	Tag_2306	52.1	Chr06a	68758209	Chr06K	68757710	Chr06K	44649324	N/A	N/A	N/A	N/A	Chr07	62949419	scaffold_6	33313863	A	A	A	A	H	H	H	H	A	A	A	-	A	A	A	A	A	A	H	A	H	A	H	H	A	A	A	A	H	A	A	A
lg6K	55	Tag_2307	58.4	Chr06a	69592821	Chr06K	69592322	Chr06K	45854639	Bd3	43220770	Chr8	26887209	Chr07	62170024	scaffold_6	34062369	A	A	A	A	H	H	H	H	A	A	A	A	A	A	A	A	A	A	-	A	H	H	-	-	A	A	-	A	H	A	-	-
lg6K	56	Tag_2308	58.5	Chr06a	69704980	Chr06K	69704481	Chr06K	45891315	Bd3	43271313	Chr8	26919791	Chr07	62068410	scaffold_6	34089519	A	A	A	A	H	H	H	H	A	A	A	A	A	A	A	A	A	A	H	A	H	H	H	H	A	A	A	A	H	A	A	A
lg6K	57	Tag_2322	63.1	Chr06a	71335338	Chr06K	71334839	Chr06K	47383343	N/A	N/A	Chr8	5037584	Chr07	60948690	scaffold_6	35164594	A	A	A	A	H	H	H	H	A	A	A	A	A	A	A	A	A	A	H	A	H	H	H	A	A	A	A	A	H	-	A	A
lg6K	58	Tag_2323	63.6	Chr06a	71430439	Chr06K	71429940	Chr06K	47479579	Bd2	23962129	Chr3	35734408	Chr08	57109870	scaffold_5	41485687	A	A	A	A	H	H	H	H	A	A	A	A	A	A	H	A	A	A	H	A	H	H	H	A	A	A	A	A	H	A	A	A
lg6K	59	Tag_2326	63.6	Chr06a	71566032	Chr06K	71565533	Chr06K	47612405	Bd3	43915510	Chr8	27862658	Chr07	60734769	scaffold_6	35389013	A	A	A	A	H	H	H	H	A	A	A	A	A	A	H	A	A	A	H	A	H	H	H	A	A	A	A	A	H	A	A	A
lg6K	60	Tag_2331	63.8	Chr06a	71766948	Chr06K	71766449	Chr06K	47813523	N/A	N/A	N/A	N/A	Chr07	60346236	scaffold_6	35554725	A	A	A	A	H	H	H	H	A	A	A	A	A	A	H	A	A	A	H	A	H	H	-	A	A	A	A	A	H	A	-	A
lg6K	*60	Tag_2327	63.8	Chr06a	71630306	Chr06K	71629807	Chr06K	47676993	Bd1	51662	Chr4	22148904	N/A	N/A	scaffold_9	54032270	A	A	A	A	H	H	H	H	A	A	A	A	A	A	H	A	A	A	H	A	H	-	-	A	A	A	-	A	H	A	-	A
lg6K	61	Tag_2320r	65.4	Chr06a	70920410	Chr06K	70919911	Chr06N	53238088	Bd3	11499520	Chr8	28395021	Chr07	59596688	scaffold_6	35959930	A	A	A	A	H	H	H	H	A	A	A	A	A	A	H	A	A	A	H	A	-	H	H	A	A	A	-	A	H	A	-	-
lg6K	*61	Tag_2335r	65.4	Chr06a	72151038	Chr06K	72150539	Chr06K	48004957	Bd4	24365833	Chr8	28077546	Chr07	60218665	scaffold_6	35704893	A	A	A	A	H	H	H	H	A	A	A	A	A	A	H	A	A	A	H	A	-	H	H	A	A	A	A	A	H	A	A	-
lg6K	62	Tag_2328r	65.4	Chr06a	71642612	Chr06K	71642113	Chr06K	47689299	Bd3	43971185	Chr8	27902477	Chr07	60653451	scaffold_6	35264080	A	A	A	A	H	H	H	H	A	A	A	A	A	A	H	A	A	A	H	A	H	H	H	A	A	A	A	A	H	A	A	A
lg6K	63	Tag_2330r	65.8	Chr06a	71665788	Chr06K	71665289	Chr06K	47712468	N/A	N/A	N/A	N/A	Chr01	64965528	scaffold_6	35253575	A	A	A	A	H	H	H	H	A	A	A	A	A	A	H	A	A	A	H	A	A	H	H	-	A	A	A	-	-	A	A	-
lg6K	64	Tag_2325r	66.1	Chr06a	71524011	Chr06K	71523512	Chr06K	47570492	Bd3	43887460	Chr8	27825224	Chr07	60767081	scaffold_6	35426545	A	A	A	A	H	H	H	H	A	A	A	A	A	A	H	A	A	A	H	A	-	H	H	A	A	A	A	A	H	A	A	A
lg6K	65	Tag_2316r	69	Chr06a	70548629	Chr06K	70548130	Chr06K	46752650	Bd2	54115169	Chr9	21079345	Chr03	13886375	scaffold_9	55321063	A	A	A	A	H	H	-	H	A	A	-	A	A	A	A	A	A	A	H	A	A	H	H	H	A	A	A	A	H	A	A	A
lg6N	1	Tag_2339r	0	Chr06b	824463	Chr06N	823964	Chr06N	598660	Bd3	11709234	Chr8	190059	Chr07	245049	scaffold_6	243280	H	A	H	A	-	H	H	A	H	H	A	-	A	H	H	-	H	H	H	-	H	H	A	A	H	A	H	A	A	H	H	A
lg6N	2	Tag_2342r	0.5	Chr06b	1240875	Chr06N	1240376	Chr06N	1054005	Bd1	7262137	Chr8	363928	Chr07	601650	scaffold_6	498246	H	A	H	A	A	H	H	A	H	H	A	A	A	H	H	A	H	H	H	A	H	H	A	A	H	A	H	-	A	H	H	H
lg6N	*2	Tag_3147r	0.5	scaffold_7489	4145	scaffold_7489	3761	Chr06N	891827	Bd3	11779807	Chr8	329539	Chr07	492925	scaffold_6	360792	H	A	H	A	A	H	H	A	H	H	A	A	A	H	H	A	-	H	H	A	H	-	-	A	H	A	-	A	A	H	-	-
lg6N	3	Tag_2337r	0.5	Chr06b	566037	Chr06N	565538	Chr06N	434849	Bd5	27626298	Chr4	34780752	Chr07	78495	scaffold_6	155553	H	A	H	A	A	H	H	A	H	H	A	A	A	H	H	A	-	H	H	A	H	H	A	A	H	A	H	A	A	H	H	-
lg6N	4	Tag_2340r	0.5	Chr06b	960578	Chr06N	960079	Chr06N	747298	N/A	N/A	N/A	N/A	N/A	N/A	scaffold_2	47410459	H	-	H	A	A	H	H	A	H	H	A	A	A	H	H	A	-	H	H	A	H	H	A	A	H	A	H	A	A	-	H	H
lg6N	5	Tag_2343r	0.7	Chr06b	1601988	Chr06N	1601489	Chr06N	1361259	Bd3	11876114	N/A	N/A	Chr07	880158	scaffold_6	641074	H	A	H	A	A	H	H	A	H	H	A	A	A	H	H	A	-	H	H	A	H	H	A	-	H	A	H	A	A	H	H	-
lg6N	*5	Tag_2345r	0.7	Chr06b	1652018	Chr06N	1651519	Chr06N	1401369	Bd3	55139392	Chr8	6128068	Chr07	514998	scaffold_3	42691494	H	-	H	A	A	H	H	A	H	H	-	A	A	H	H	A	H	H	H	-	H	H	A	A	H	-	H	A	A	H	H	-
lg6N	6	Tag_2351r	2.6	Chr06b	2599163	Chr06N	2598664	Chr06N	3686043	N/A	N/A	N/A	N/A	Chr07	2530771	scaffold_6	6761801	H	A	H	A	A	H	H	A	H	H	A	A	A	H	A	A	H	H	H	A	H	H	A	A	H	A	-	A	A	H	H	H
lg6N	7	Tag_2359r	4.7	Chr06b	3469240	Chr06N	3468741	Chr06N	4387334	Bd1	28562190	Chr5	15887241	Chr02	64839107	scaffold_7	26707854	H	A	H	H	A	H	H	A	H	H	A	A	A	H	A	A	H	H	H	A	H	H	A	A	H	A	H	A	A	H	H	-
lg6N	*7	Tag_2356r	4.7	Chr06b	3244106	Chr06N	3243607	Chr06N	4200089	N/A	N/A	Chr5	7214440	N/A	N/A	scaffold_6	6163712	H	A	H	H	A	H	H	A	H	H	A	A	A	H	A	A	H	H	H	A	H	-	-	-	H	A	-	-	A	H	-	-
lg6N	8	Tag_2369r	6.6	Chr06b	11789628	Chr06N	11789129	Chr06N	5067867	N/A	N/A	Chr11	9185079	super_971	1656	scaffold_4	29373597	H	A	H	H	A	H	H	A	H	H	A	A	A	H	A	A	-	H	H	A	H	H	A	A	H	A	H	A	A	H	H	-
lg6N	9	Tag_2370r	7.4	Chr06b	12283753	Chr06N	12283254	Chr06N	5741318	N/A	N/A	N/A	N/A	Chr07	4100470	N/A	N/A	H	A	H	H	A	H	H	A	H	H	H	-	A	H	A	-	A	H	H	A	H	H	A	A	H	A	H	A	A	H	H	H
lg6N	10	Tag_2376r	9.2	Chr06b	14109226	Chr06N	14108727	Chr06N	8147254	Bd3	14152386	Chr8	4070984	Chr07	5802210	scaffold_6	3741167	H	A	H	H	A	H	H	A	H	H	H	A	A	H	A	A	-	H	H	A	H	H	A	A	H	A	H	A	A	H	H	-
lg6N	11	Tag_2377r	9.2	Chr06b	14117747	Chr06N	14117248	Chr06N	8155775	Bd3	14143554	Chr8	4079843	Chr07	5811796	scaffold_6	3732391	H	A	H	H	A	H	H	A	H	H	H	A	A	H	A	A	H	H	H	A	H	H	A	A	H	A	H	A	A	H	H	-
lg6N	12	Tag_2378r	9.9	Chr06b	14177788	Chr06N	14177289	Chr06N	8259903	N/A	N/A	Chr12	14064378	Chr09	48496958	scaffold_3	21389883	H	A	H	H	A	H	H	A	H	H	H	-	A	H	A	A	H	H	H	A	H	H	A	A	H	A	H	A	A	-	H	-
lg6N	*12	Tag_2379r	9.9	Chr06b	14202732	Chr06N	14202233	Chr06N	8291514	N/A	N/A	Chr1	11325108	N/A	N/A	scaffold_3	29064597	-	-	-	-	A	-	-	A	H	H	-	-	A	H	-	-	-	H	H	-	H	H	A	A	H	A	H	A	A	-	H	H
lg6N	13	Tag_2363r	9.9	Chr06b	9360144	Chr06N	9359645	Chr06N	8306233	N/A	N/A	N/A	N/A	Chr04	4773289	scaffold_9	41990325	H	A	H	H	A	H	H	A	H	H	H	A	A	H	A	-	-	H	H	-	H	H	A	A	H	A	H	A	A	H	H	H
lg6N	14	Tag_2375r	10.4	Chr06b	13891043	Chr06N	13890544	Chr06N	8521646	Bd3	13934925	Chr8	3736634	Chr07	6244277	scaffold_6	3521267	H	A	H	H	A	H	H	A	H	H	H	A	A	H	A	A	-	H	H	A	H	H	A	A	H	A	H	A	A	H	H	H
lg6N	15	Tag_2786r	11.4	Chr08b	65311923	Chr08K	65311424	Chr06N	9336518	N/A	N/A	N/A	N/A	N/A	N/A	N/A	N/A	H	A	H	H	A	H	H	A	H	H	H	A	A	H	A	A	-	H	H	A	H	H	A	A	H	A	H	A	A	H	H	H
lg6N	16	Tag_2383r	11.9	Chr06b	15112648	Chr06N	15112149	Chr06N	10162529	Bd3	13624815	Chr8	5142744	Chr07	6971440	scaffold_6	2995669	H	-	H	H	A	H	H	A	H	H	-	A	A	H	A	A	H	H	H	A	H	H	A	A	H	A	H	A	A	-	H	-
lg6N	17	Tag_2397r	11.9	Chr06b	18063006	Chr06N	18062507	Chr06N	9873368	Bd2	57964288	Chr1	41893374	Chr07	60552029	scaffold_5	46351715	H	A	H	H	A	H	H	A	H	H	-	-	A	H	A	A	H	H	H	A	H	H	A	A	H	A	H	A	A	H	H	H
lg6N	18	Tag_2387r	11.9	Chr06b	15467253	Chr06N	15467180	Chr06N	10379610	Bd3	13326176	Chr8	5361280	Chr07	7597891	scaffold_6	2792457	H	A	H	H	A	-	-	-	H	H	-	A	A	H	A	A	H	-	H	A	H	H	A	A	H	A	H	A	A	-	H	H
lg6N	19	Tag_2388r	12.9	Chr06b	16021938	Chr06N	16021439	Chr06N	11309717	Bd3	48486446	Chr9	9398176	Chr05	12305885	scaffold_7	33118738	H	A	H	H	A	H	H	A	H	H	H	A	A	H	A	A	-	H	H	A	H	H	A	A	H	A	H	A	A	H	H	-
lg6N	20	Tag_2391r	13.4	Chr06b	16233027	Chr06N	16232528	Chr06N	11431337	N/A	N/A	N/A	N/A	N/A	N/A	scaffold_9	49077238	H	A	H	H	A	H	H	A	H	H	H	A	A	H	A	A	-	H	H	A	H	H	A	A	H	A	H	-	A	H	H	-
lg6N	21	Tag_2393r	14.7	Chr06b	16759153	Chr06N	16758767	Chr06N	11971211	N/A	N/A	N/A	N/A	N/A	N/A	scaffold_6	1942275	H	A	H	H	A	H	H	A	H	H	H	A	A	H	A	A	-	H	H	A	H	H	A	-	H	A	H	-	A	H	H	-
lg6N	22	Tag_2392r	14.7	Chr06b	16573849	Chr06N	16573350	Chr06N	11780943	Bd3	16127574	Chr8	6174159	Chr07	8486302	scaffold_6	2130592	H	A	H	H	A	H	H	A	-	H	H	A	A	H	A	A	A	H	H	A	H	H	A	A	H	A	H	A	A	H	H	-
lg6N	23	Tag_2436r	17.2	Chr06b	60805552	Chr06N	48534507	Chr06N	31328502	Bd3	12192283	Chr8	769534	Chr07	1503434	scaffold_6	21105895	H	A	H	H	A	H	H	A	H	H	H	A	A	H	A	A	-	H	H	A	H	H	-	A	H	A	H	-	H	H	H	-
lg6N	24	Tag_2434r	17.5	Chr06b	60605790	Chr06N	48334745	Chr06N	31556034	Bd3	21113261	Chr8	16584914	Chr07	38924976	scaffold_6	21417936	H	A	H	H	A	H	H	A	H	H	H	A	A	H	A	A	-	H	H	A	H	-	-	-	H	A	-	-	H	H	-	-
lg6N	*24	Tag_2425r	17.5	Chr06b	53419891	Chr06N	41148846	Chr06N	32628623	Bd2	16791576	Chr5	26245140	Chr09	55446759	scaffold_3	12601547	H	A	H	H	A	H	H	A	H	H	H	A	A	H	A	A	H	H	H	A	H	-	-	-	-	-	-	-	-	H	-	-
lg6N	25	Tag_2429r	17.5	Chr06b	54305310	Chr06N	42034265	Chr06N	32748841	N/A	N/A	N/A	N/A	N/A	N/A	scaffold_6	25760263	H	A	H	H	A	H	H	A	H	H	H	A	A	H	A	A	-	H	H	-	H	H	A	A	H	A	H	H	H	H	H	A
lg6N	26	Tag_2384r	18.2	Chr06b	15255429	Chr06N	15254930	Chr06N	33486876	N/A	N/A	N/A	N/A	N/A	N/A	scaffold_1	10688691	H	A	H	H	A	H	H	A	-	H	H	A	A	H	-	A	-	H	H	A	H	H	A	A	-	A	H	H	H	H	H	H
lg6N	*26	Tag_2426r	18.2	Chr06b	54051997	Chr06N	41780952	Chr06N	33406242	Bd3	36954838	Chr8	18244098	Chr07	51203391	scaffold_6	23668331	H	-	H	H	A	H	H	A	H	H	H	-	A	H	A	A	A	H	-	A	H	H	A	A	H	A	H	H	H	-	H	H
lg6N	27	Tag_2404r	18.7	Chr06b	22085408	Chr06N	51483459	Chr06N	35148787	N/A	N/A	N/A	N/A	Chr07	52801287	scaffold_6	25033053	H	A	H	H	A	H	H	A	H	H	-	A	A	H	A	A	A	-	H	A	H	H	A	A	H	A	H	H	H	-	H	-
lg6N	28	Tag_2403r	18.9	Chr06b	21851976	Chr06N	51716891	Chr06N	35447455	N/A	N/A	N/A	N/A	N/A	N/A	N/A	N/A	H	A	H	H	A	H	H	A	H	H	H	A	A	H	A	A	-	H	H	A	H	H	A	A	H	A	H	H	H	H	H	H
lg6N	29	Tag_2402r	18.9	Chr06b	21711631	Chr06N	51857236	Chr06N	36003166	Bd3	37717485	Chr8	19725750	Chr03	72867416	scaffold_1	8150494	H	A	H	H	A	H	H	A	H	H	H	A	A	H	A	A	-	H	H	A	H	-	-	A	H	A	H	H	H	H	H	-
lg6N	30	Tag_2401r	19.1	Chr06b	21543292	Chr06N	52025575	Chr06N	35632541	Bd3	37601037	Chr8	19528174	Chr07	53149915	scaffold_6	25245746	H	A	H	H	A	H	H	A	H	H	H	A	A	H	A	A	-	H	H	-	H	H	A	-	H	A	H	H	H	H	H	A
lg6N	31	Tag_2398r	20.8	Chr06b	20119410	Chr06N	53449457	Chr06N	37537056	N/A	N/A	N/A	N/A	N/A	N/A	scaffold_3	8888207	H	A	H	H	A	H	H	A	H	H	H	A	H	H	A	A	-	H	H	A	-	H	A	A	H	A	H	H	H	H	H	-
lg6N	32	Tag_2412r	22.7	Chr06b	28147233	Chr06N	57692180	Chr06N	40008911	Bd3	39193927	Chr8	21051056	Chr07	56572995	scaffold_6	28223720	H	A	H	H	A	H	H	A	H	H	H	A	H	H	A	A	A	H	H	A	-	H	A	A	H	A	H	H	H	H	H	H
lg6N	33	Tag_2410r	22.7	Chr06b	27721978	Chr06N	58117435	Chr06N	38794256	Bd5	15080769	Chr9	9398454	Chr04	61845656	scaffold_7	33118476	H	A	H	H	A	H	H	A	H	H	H	A	H	H	A	A	A	H	H	A	-	H	A	A	H	A	H	H	H	H	H	H
lg6N	34	Tag_2437r	24.2	Chr06b	63618901	Chr06N	63618402	Chr06N	41101194	Bd3	38915952	Chr8	21572895	Chr07	57284091	scaffold_6	28763051	H	A	H	H	A	H	H	A	H	H	H	A	H	H	A	A	A	H	H	A	H	H	A	A	H	A	H	H	H	H	H	H
lg6N	35	Tag_2441r	24.5	Chr06b	63784673	Chr06N	63784174	Chr06N	41367901	N/A	N/A	N/A	N/A	N/A	N/A	scaffold_6	29038971	H	A	H	H	A	H	H	A	H	H	H	A	H	H	A	A	A	H	H	A	-	H	A	-	H	A	-	-	H	H	-	H
lg6N	*35	Tag_2440r	24.5	Chr06b	63783221	Chr06N	63782722	Chr06N	41366449	Bd3	39277207	Chr8	21759715	Chr07	57458026	scaffold_6	29032984	H	A	H	H	A	H	H	A	H	H	H	A	H	H	A	A	A	H	H	A	H	-	-	-	H	-	H	-	-	H	-	-
lg6N	36	Tag_2448r	25.7	Chr06b	64872543	Chr06N	64872044	Chr06N	42246194	Bd4	45101277	Chr8	35715	Chr10	48095756	scaffold_6	28258977	H	A	H	H	A	H	H	A	H	H	H	H	H	H	A	A	A	H	H	A	-	H	A	A	H	A	H	H	H	H	H	H
lg6N	37	Tag_2444r	25.7	Chr06b	64207780	Chr06N	64207281	Chr06N	42045369	Bd4	26324849	N/A	N/A	Chr07	57960413	scaffold_6	29480301	H	A	H	H	-	H	H	A	H	H	H	A	H	H	A	A	A	H	H	A	-	H	A	A	H	A	H	H	H	H	H	H
lg6N	38	Tag_2446r	26	Chr06b	64560204	Chr06N	64559705	Chr06N	42391528	N/A	N/A	N/A	N/A	Chr07	58284160	scaffold_6	29760933	H	A	H	H	A	H	H	A	H	H	H	A	H	H	A	A	A	H	H	A	A	H	A	A	H	A	H	H	H	H	H	H
lg6N	39	Tag_2449r	26.5	Chr06b	64927768	Chr06N	64927269	Chr06N	42987319	N/A	N/A	N/A	N/A	N/A	N/A	N/A	N/A	H	A	H	H	A	H	H	A	H	H	H	A	H	H	A	A	A	H	H	A	-	H	A	A	H	A	H	H	H	H	H	H
lg6N	*39	Tag_2447r	26.5	Chr06b	64748253	Chr06N	64747754	Chr06N	42869511	Bd2	2801063	Chr1	3335836	Chr03	5170796	scaffold_5	9573210	H	A	H	H	A	H	H	-	H	H	H	A	H	H	A	A	A	H	H	A	H	-	A	A	H	A	H	-	-	H	-	-
lg6N	40	Tag_2459r	29.2	Chr06b	70722563	Chr06N	70722064	Chr06N	44191548	N/A	N/A	N/A	N/A	Chr07	59200239	scaffold_6	30740951	H	A	H	H	A	H	H	A	H	H	H	A	H	H	A	A	A	H	H	A	A	-	A	A	H	A	H	-	H	H	H	-
lg6N	41	Tag_2461r	29.8	Chr06b	70831588	Chr06N	70831089	Chr06N	44325353	N/A	N/A	N/A	N/A	N/A	N/A	scaffold_6	30821431	H	A	H	H	A	H	H	A	H	H	H	A	H	H	A	A	A	H	H	A	-	H	A	A	H	A	H	H	H	H	H	H
lg6N	42	Tag_2464r	30.1	Chr06b	71287605	Chr06N	71287106	Chr06N	44932198	Bd3	40911819	Chr8	23935068	Chr07	65311779	scaffold_6	31246436	H	A	H	H	A	H	H	A	H	H	H	A	H	H	A	A	A	H	H	A	H	H	A	A	H	A	H	H	H	H	H	-
lg6N	43	Tag_2452	30.6	Chr06b	69204989	Chr06N	69204490	Chr06N	45430384	N/A	N/A	Chr11	13703416	Chr05	11610413	scaffold_5	3867889	H	A	H	H	A	H	-	A	H	-	H	A	H	H	A	A	A	H	H	A	H	H	A	A	H	A	H	H	H	H	H	H
lg6N	44	Tag_2454r	31	Chr06b	69688261	Chr06N	69687762	Chr06N	45504210	Bd3	41615264	Chr8	24723360	Chr07	64471989	scaffold_6	32066794	-	A	H	-	A	H	H	A	H	-	H	-	H	H	A	A	A	H	H	A	A	H	A	A	H	A	H	H	H	H	H	-
lg6N	45	Tag_2476r	33.6	Chr06b	78108771	Chr06N	78108272	Chr06N	46999519	Bd3	41871588	Chr8	24978752	N/A	N/A	scaffold_6	32406867	H	A	H	H	A	H	H	A	H	H	H	H	H	H	A	A	A	H	H	A	A	H	A	A	H	H	H	H	H	H	H	H
lg6N	46	Tag_2475r	33.9	Chr06b	78099865	Chr06N	78099366	Chr06N	46990613	Bd3	41862923	Chr8	24989684	Chr07	64053399	scaffold_6	32398580	H	A	H	H	A	H	H	A	H	H	H	H	H	H	A	A	A	H	H	-	A	H	A	A	H	H	H	H	H	H	H	-
lg6N	47	Tag_2467	34.8	Chr06b	73658911	Chr06N	74224910	Chr06N	47146678	Bd3	41899644	Chr8	25065251	Chr07	64019204	scaffold_6	32430367	H	A	-	H	A	H	H	A	H	H	-	-	H	H	A	A	A	-	H	A	A	H	A	A	-	H	H	H	H	H	-	-
lg6N	48	Tag_2472	35.9	Chr06b	75033816	Chr06N	75033317	Chr06N	47407728	N/A	N/A	N/A	N/A	Chr07	63874279	scaffold_6	32499905	H	A	H	H	A	H	H	A	H	H	H	H	H	H	A	A	A	H	H	A	-	H	A	A	H	H	H	H	H	H	H	H
lg6N	49	Tag_2468	37.2	Chr06b	73894582	Chr06N	73989239	Chr06N	48211227	Bd3	42405356	Chr8	25859080	Chr07	63394011	scaffold_6	32976322	H	A	H	H	A	H	H	A	H	H	H	A	H	H	A	A	A	H	H	A	-	H	A	A	H	H	H	H	H	H	A	H
lg6N	*49	Tag_2470	37.2	Chr06b	74222416	Chr06N	73661405	Chr06N	48413004	Bd3	42538570	Chr8	25658442	Chr07	63143399	scaffold_6	33136355	H	A	-	H	A	H	H	A	H	H	H	A	H	H	A	A	A	-	H	A	H	H	-	-	H	H	-	H	H	H	-	-
lg6N	50	Tag_2480r	50.6	Chr06b	79290817	Chr06N	79290631	Chr06N	53225060	N/A	N/A	N/A	N/A	Chr06	38350462	scaffold_6	35977705	H	A	H	H	A	A	H	A	H	H	H	A	H	H	A	A	A	A	A	A	A	H	A	A	H	H	H	H	H	H	A	A
lg7K	1	Tag_2500r	0	Chr07a	27820142	Chr07K	204588	Chr07K	20787262	Bd5	9910557	Chr4	13649915	Chr07	37610858	scaffold_7	13747504	H	A	A	H	H	H	H	H	A	H	A	H	H	A	A	H	H	H	H	H	H	H	A	H	A	H	H	A	A	H	A	A
lg7K	2	Tag_2491r	0.4	Chr07a	12915548	Chr07K	15109182	Chr07K	10399763	Bd4	10044327	Chr12	8344162	Chr05	69315668	scaffold_8	37774115	H	A	A	H	H	H	H	H	A	H	A	H	H	A	A	H	-	H	H	H	H	H	-	-	A	-	-	-	-	H	A	-
lg7K	3	Tag_2574r	0.4	Chr07b	28853916	Chr07N	28853417	Chr07K	1787518	Bd5	2650339	Chr12	3802635	Chr06	97403	scaffold_7	458035	H	A	A	H	H	H	H	H	A	H	A	H	H	A	A	H	H	H	H	H	H	-	A	-	A	H	-	-	A	H	A	-
lg7K	4	Tag_2496r	0.4	Chr07a	20080677	Chr07K	7944053	Chr07N	27266995	Bd4	44094251	N/A	N/A	Chr08	17145308	scaffold_5	34727352	H	A	A	H	H	H	H	H	A	H	A	H	H	A	A	H	-	H	H	H	H	-	A	-	-	H	H	-	A	H	A	-
lg7K	5	Tag_2485r	2	Chr07a	2287813	Chr07K	25736917	Chr07K	25233729	Bd2	44063705	Chr5	29224215	Chr09	58547165	scaffold_7	15790183	H	A	A	H	H	H	H	H	A	H	A	H	H	A	A	H	H	H	A	H	H	H	A	H	A	H	H	A	A	H	-	A
lg7K	6	Tag_2509r	4	Chr07a	38525876	Chr07K	31977402	Chr07K	27853043	N/A	N/A	N/A	N/A	N/A	N/A	N/A	N/A	H	A	A	H	H	H	H	H	A	H	-	H	H	A	A	H	-	H	A	H	H	H	A	H	A	H	H	A	A	-	A	A
lg7K	7	Tag_2513r	7.4	Chr07a	45196422	Chr07K	45195923	Chr07K	31100197	Bd5	12831043	Chr2	19682643	Chr06	43324036	scaffold_7	19512964	H	A	A	H	A	H	H	H	A	H	A	H	H	A	A	H	-	H	A	H	H	H	A	H	A	H	H	A	A	A	A	A
lg7K	8	Tag_2538r	7.8	Chr07a	58686329	Chr07K	58685830	Chr07K	31326183	Bd5	13118206	Chr4	20570287	Chr06	43750134	scaffold_7	19678816	H	A	A	H	A	H	H	H	A	H	A	H	H	A	A	H	A	H	A	H	H	H	A	H	A	H	H	A	A	A	A	A
lg7K	*8	Tag_2514r	7.8	Chr07a	45481295	Chr07K	45480796	Chr07K	31609020	N/A	N/A	N/A	N/A	Chr02	12367900	scaffold_7	19770783	H	A	A	H	A	H	H	H	A	H	A	H	H	A	A	H	-	H	A	H	H	-	-	-	-	-	-	-	-	A	-	-
lg7K	9	Tag_2518r	10.5	Chr07a	46536077	Chr07K	46535578	Chr07K	32520822	N/A	N/A	N/A	N/A	Chr06	45247304	scaffold_7	20388785	H	-	A	H	A	H	H	H	A	H	A	-	H	A	A	H	A	H	-	H	H	H	A	H	A	H	H	A	A	-	A	A
lg7K	10	Tag_2519r	11.2	Chr07a	46669973	Chr07K	46669474	Chr07K	32695854	Bd5	13917494	Chr4	21638378	Chr06	45358562	scaffold_7	20475434	H	A	A	H	A	H	H	H	A	H	A	H	H	A	A	H	-	H	A	H	H	H	A	H	A	H	H	A	A	A	A	A
lg7K	11	Tag_2520r	11.5	Chr07a	46686597	Chr07K	46686098	Chr07K	32712475	N/A	N/A	N/A	N/A	N/A	N/A	scaffold_7	20524188	H	A	A	H	A	H	H	H	A	H	A	H	H	A	A	H	H	H	A	H	H	H	A	H	A	H	H	A	A	A	A	A
lg7K	12	Tag_2521r	12	Chr07a	46792319	Chr07K	46791820	Chr07K	32834150	N/A	N/A	Chr12	23802131	N/A	N/A	scaffold_7	20646471	H	A	A	H	A	H	H	H	A	H	A	H	H	A	A	H	H	H	A	H	H	H	A	H	A	H	H	A	A	A	A	A
lg7K	13	Tag_2524r	13.5	Chr07a	47503533	Chr07K	47503034	Chr07K	33541050	Bd5	15073586	Chr4	22025743	Chr06	46042602	scaffold_7	20943702	H	A	H	H	A	H	H	H	H	H	A	H	H	A	H	H	-	H	A	H	H	H	A	H	A	H	H	A	A	A	A	A
lg7K	14	Tag_2525r	13.7	Chr07a	47523324	Chr07K	47522825	Chr07K	33560711	Bd5	15040381	ChrSy	269992	Chr06	46068627	scaffold_7	20968118	H	A	H	H	A	H	H	H	H	H	A	H	H	A	H	H	H	H	A	H	H	H	-	H	A	H	H	A	A	A	A	-
lg7K	15	Tag_2528r	15.8	Chr07a	48087156	Chr07K	48086657	Chr07K	34106924	N/A	N/A	N/A	N/A	N/A	N/A	scaffold_6	34378283	H	A	H	H	A	H	H	H	H	H	A	H	H	A	H	H	-	H	A	H	H	H	-	-	A	H	H	A	A	A	-	-
lg7K	16	Tag_2543r	17.3	Chr07a	70028166	Chr07K	73207997	Chr07K	35022025	Bd5	15860507	Chr4	22897832	Chr06	47478718	scaffold_7	21842938	H	A	H	H	A	H	H	H	H	H	A	H	H	A	H	A	A	A	A	H	H	H	A	H	A	H	H	A	A	A	A	A
lg7K	*16	Tag_2544r	17.3	Chr07a	70049657	Chr07K	73186506	Chr07K	35043501	Bd3	48315334	Chr4	22902666	Chr04	13118285	scaffold_7	21860212	H	A	H	H	A	H	H	H	H	H	A	H	H	A	H	A	-	A	A	H	H	H	-	H	-	-	H	-	-	A	-	-
lg7K	17	Tag_2530r	17.8	Chr07a	49592415	Chr07K	49591916	Chr07K	35512664	N/A	N/A	N/A	N/A	Chr06	47837332	scaffold_7	22124725	H	A	H	H	A	H	H	H	H	H	A	H	H	A	H	A	-	A	A	H	H	-	A	H	A	H	-	A	A	A	A	A
lg7K	18	Tag_2536r	18	Chr07a	50707405	Chr07K	50706906	Chr07K	35745168	Bd5	16466957	Chr4	23325880	Chr06	48009054	scaffold_7	22279053	H	A	H	H	A	H	H	H	H	H	A	H	H	A	H	A	H	A	A	H	H	H	A	H	A	H	H	A	A	A	A	A
lg7K	*18	Tag_2535r	18	Chr07a	50704972	Chr07K	50704473	Chr07K	35742731	Bd5	16463478	Chr4	23323363	Chr06	48006595	scaffold_7	22276486	-	-	-	H	A	H	H	H	-	H	A	H	H	A	H	A	-	A	A	H	H	-	-	-	-	-	-	-	-	A	-	-
lg7K	19	Tag_2533r	18.1	Chr07a	50643154	Chr07K	50642655	Chr07K	35673044	Bd5	16400143	Chr4	23278983	Chr06	47954242	scaffold_7	22226466	-	A	H	H	A	H	H	H	H	H	A	H	H	A	-	A	H	A	-	H	H	H	A	H	A	H	H	A	A	A	A	A
lg7K	20	Tag_2531r	18.2	Chr07a	49596969	Chr07K	49596470	Chr07K	35517231	N/A	N/A	N/A	N/A	Chr06	47846281	scaffold_7	22129643	H	A	H	H	A	H	H	H	H	H	A	H	H	A	H	A	H	A	A	H	H	H	A	H	A	H	H	A	A	A	A	A
lg7K	*20	Tag_2532r	18.2	Chr07a	49613807	Chr07K	49613308	Chr07K	35533875	N/A	N/A	Chr9	6794108	Chr10	16387012	scaffold_8	25099239	H	A	H	H	A	H	H	H	H	H	A	H	H	A	H	A	-	A	A	H	H	H	A	H	A	H	H	A	A	A	A	A
lg7K	*20	Tag_2534r	18.2	Chr07a	50697537	Chr07K	50697038	Chr07K	35733994	Bd5	16455159	Chr4	23317256	Chr06	47999328	scaffold_7	22265715	H	A	H	H	A	-	H	-	H	H	-	-	H	A	-	A	-	A	-	H	H	H	A	H	A	H	H	A	A	-	A	A
lg7N	1	Tag_2498r	0	Chr07a	24751024	Chr07K	3273706	Chr07N	8590532	Bd1	7480435	Chr4	607183	Chr06	1248875	scaffold_4	33795017	H	H	H	A	A	H	H	A	H	A	A	A	H	-	A	A	H	H	A	A	H	H	A	H	H	H	H	A	A	H	H	H
lg7N	2	Tag_2504r	0.8	Chr07a	36268181	Chr07K	34235097	Chr07K	2446919	N/A	N/A	N/A	N/A	Chr10	53880262	scaffold_7	779165	H	H	H	A	A	H	H	A	H	A	A	A	H	A	A	A	H	H	-	A	H	H	A	H	H	H	H	A	A	H	H	H
lg7N	3	Tag_2561r	1.9	Chr07b	7908462	Chr07N	7907963	Chr07N	21256175	Bd1	38512818	Chr2	11734431	Chr03	52702412	scaffold_4	22972219	H	H	H	A	A	H	H	A	H	A	A	A	H	A	A	A	-	H	A	A	H	H	A	H	H	H	H	A	A	H	H	H
lg7N	4	Tag_2551r	1.9	Chr07b	3896975	Chr07N	3896476	Chr07N	20719128	Bd5	540836	Chr4	12957097	Chr10	59703965	scaffold_3	23249555	H	H	H	A	A	H	H	A	H	A	A	A	H	A	A	A	H	H	A	A	H	H	A	-	H	H	H	A	A	H	H	-
lg7N	*4	Tag_2546r	1.9	Chr07b	567841	Chr07N	567342	Chr07N	16047673	N/A	N/A	N/A	N/A	N/A	N/A	N/A	N/A	-	H	H	A	A	H	-	-	H	A	-	A	H	A	A	A	H	H	A	-	H	H	A	H	H	-	H	A	A	-	H	-
lg7N	*4	Tag_2554r	1.9	Chr07b	5543015	Chr07N	5542516	Chr07N	10841548	N/A	N/A	N/A	N/A	N/A	N/A	N/A	N/A	H	H	H	A	A	H	H	A	H	A	A	A	H	A	A	A	H	H	A	A	H	-	-	-	-	H	-	-	-	H	-	-
lg7N	5	Tag_2552r	2.4	Chr07b	4468118	Chr07N	4467619	Chr07K	23843680	Bd1	31269161	N/A	N/A	Chr06	3894993	scaffold_7	15372576	H	H	H	A	A	H	H	A	H	A	A	A	H	A	A	A	-	H	A	A	H	-	-	-	-	H	H	-	A	H	-	-
lg7N	6	Tag_2555r	4.5	Chr07b	6269835	Chr07N	6269336	Chr07N	23552155	Bd3	346157	Chr8	14600973	Chr05	9988013	N/A	N/A	H	H	A	A	A	H	H	A	H	A	A	A	H	A	A	A	-	H	A	A	H	H	A	H	H	H	-	A	A	H	H	-
lg7N	7	Tag_2579r	4.5	Chr07b	37068917	Chr07N	37068418	Chr07N	25098320	N/A	N/A	N/A	N/A	N/A	N/A	scaffold_6	21174958	H	H	A	A	A	H	H	A	A	A	A	A	H	A	A	A	-	H	A	A	-	H	A	H	H	H	H	A	A	H	H	H
lg7N	8	Tag_2550r	7.6	Chr07b	2746244	Chr07N	2745745	Chr07K	26530871	Bd4	24812748	N/A	N/A	Chr10	46567761	scaffold_7	16580428	H	H	H	A	A	H	H	A	H	A	-	A	H	A	A	A	-	H	A	A	H	H	-	H	H	A	H	A	A	H	H	H
lg8K	1	Tag_2631	0	Chr08b	1532802	Chr08K	1532303	Chr08K	2029981	Bd1	51880	Chr1	12175868	Chr07	38895207	scaffold_8	310453	A	A	H	A	H	H	H	-	-	H	H	H	A	H	H	H	A	H	H	A	A	-	-	-	-	A	-	-	-	H	-	-
lg8K	*1	Tag_2630	0	Chr08b	1524931	Chr08K	1524432	Chr08K	2038205	Bd3	1095682	Chr2	1010292	Chr04	1232930	scaffold_1	9752099	A	A	H	A	H	-	-	H	-	H	-	-	A	H	H	H	-	H	-	A	A	A	H	A	H	A	A	H	A	-	A	H
lg8K	2	Tag_2624	1.6	Chr08b	138995	Chr08K	138496	Chr08K	2462395	Bd3	40270548	Chr12	1723833	Chr05	2395898	scaffold_8	1491316	A	A	H	A	H	H	H	H	H	H	H	H	A	H	H	H	A	H	H	A	A	A	H	A	H	A	A	H	A	H	A	H
lg8K	3	Tag_2658r	8.6	Chr08b	12847882	Chr08K	12847383	Chr08K	4766778	N/A	N/A	Chr10	7764306	Chr06	27271114	scaffold_8	2977789	A	A	H	A	H	H	H	H	H	H	H	H	H	H	H	H	A	A	H	A	A	A	A	A	H	A	A	H	A	H	A	H
lg8K	4	Tag_3096r	9	scaffold_286	36089	scaffold_286	35590	Chr08K	4792412	Bd4	47048705	Chr2	28114159	Chr03	1060044	scaffold_5	1840413	A	A	H	A	H	H	H	H	H	H	H	H	H	H	H	H	A	A	H	A	A	A	A	A	H	A	-	-	A	H	A	H
lg8K	5	Tag_2641r	9.2	Chr08b	6642071	Chr08K	6641572	Chr08K	5155409	N/A	N/A	N/A	N/A	Chr05	4922857	scaffold_8	3683507	A	A	H	A	H	H	H	H	H	H	H	H	H	H	H	H	A	A	H	A	A	A	A	A	H	A	A	H	A	H	A	H
lg8K	6	Tag_2640r	9.7	Chr08b	6590754	Chr08K	6590255	Chr08K	5089259	Bd1	27590400	N/A	N/A	Chr05	4693767	scaffold_8	3625551	A	A	H	A	H	H	H	H	H	H	H	H	H	H	H	H	A	A	H	A	A	A	H	H	H	A	A	H	A	H	A	H
lg8K	7	Tag_2648r	12.4	Chr08b	9363648	Chr08K	9363149	Chr08K	7729528	Bd4	29513756	Chr11	3742722	Chr05	6060015	scaffold_8	4648327	A	A	H	A	H	H	H	H	H	H	H	H	H	A	H	H	A	A	A	A	A	-	-	-	-	A	-	H	-	H	-	H
lg8K	8	Tag_2656r	12.6	Chr08b	11301097	Chr08K	11300598	Chr08K	8759640	N/A	N/A	Chr2	4704017	Chr03	73006084	scaffold_3	26476840	A	-	H	A	H	H	H	H	H	H	H	H	H	A	H	H	A	A	A	A	A	A	A	A	H	A	A	H	-	H	A	-
lg8K	9	Tag_2652r	13.1	Chr08b	9952622	Chr08K	9952123	Chr08K	9187101	Bd4	28311572	Chr11	4386963	Chr05	7352367	scaffold_8	5738552	A	A	H	A	H	H	H	H	H	H	H	H	H	A	H	H	A	A	A	A	A	A	A	A	H	A	-	H	A	H	A	H
lg8K	10	Tag_2653r	13.3	Chr08b	10361058	Chr08K	10360559	Chr08K	9675881	N/A	N/A	N/A	N/A	N/A	N/A	scaffold_8	6099736	A	A	H	A	H	H	H	H	H	H	H	H	H	A	H	H	A	A	A	H	A	A	A	A	H	A	A	H	A	H	A	H
lg8K	11	Tag_2655r	15.2	Chr08b	10619816	Chr08K	10619317	Chr08K	10175566	Bd2	23962173	Chr3	8771301	Chr01	65918920	scaffold_8	6770039	A	A	H	A	H	H	H	H	H	H	H	H	H	A	H	A	A	A	A	A	A	A	A	A	H	A	A	H	A	A	A	H
lg8K	12	Tag_2670r	16.9	Chr08b	16127249	Chr08K	16126750	Chr08K	11041421	Bd1	59052289	Chr4	2772715	N/A	N/A	scaffold_3	30519147	-	A	H	A	H	H	H	H	H	H	H	H	H	A	H	A	A	A	A	A	A	A	A	A	H	A	A	H	A	A	-	H
lg8K	*12	Tag_2669r	16.9	Chr08b	16072307	Chr08K	16071808	Chr08K	11152967	N/A	N/A	N/A	N/A	N/A	N/A	N/A	N/A	A	A	H	A	H	H	H	H	H	H	H	H	H	A	H	A	A	A	A	A	A	-	-	A	H	A	-	-	-	A	-	-
lg8K	13	Tag_2673r	17.7	Chr08b	16550359	Chr08K	16549860	Chr02N	51626276	Bd5	19151664	Chr1	21068589	Chr03	13722345	scaffold_2	1153619	A	A	H	A	H	H	H	H	H	H	H	H	H	A	H	A	A	A	A	A	A	A	-	A	H	A	-	H	A	A	-	H
lg8K	14	Tag_2663r	19	Chr08b	14341542	Chr08K	14341043	Chr08K	12248955	Bd1	323073	Chr11	28311152	Chr04	56413987	scaffold_6	31970072	A	A	H	A	H	H	H	H	H	H	-	-	H	A	H	A	A	A	A	A	A	A	A	A	H	A	-	H	A	A	A	H
lg8K	15	Tag_2680r	19.9	Chr08b	22140163	Chr08K	22139664	Chr08K	12875028	N/A	N/A	N/A	N/A	Chr02	3849852	scaffold_8	8793724	A	A	H	A	H	H	H	H	H	H	H	H	H	A	H	A	A	A	A	A	A	-	-	-	-	A	-	H	-	A	-	-
lg8K	*15	Tag_2679r	19.9	Chr08b	22130319	Chr08K	22129820	Chr08K	12884891	N/A	N/A	N/A	N/A	Chr05	12146562	scaffold_8	8828547	-	A	-	-	H	H	H	H	H	H	-	-	H	A	H	A	-	A	A	-	A	A	A	A	H	A	A	H	A	A	A	H
lg8K	16	Tag_2686r	20.5	Chr08b	22589604	Chr08K	22589105	Chr08K	13570495	N/A	N/A	Chr10	4133974	Chr09	25997480	scaffold_4	27138182	A	A	H	A	H	H	A	H	H	H	H	-	H	A	H	A	-	A	A	A	-	A	-	A	H	A	-	H	A	-	A	H
lg8K	17	Tag_2688r	21.2	Chr08b	22705021	Chr08K	22704522	Chr08K	13768385	N/A	N/A	N/A	N/A	N/A	N/A	N/A	N/A	-	A	H	A	H	H	A	H	H	H	H	-	H	A	H	A	-	A	-	-	-	A	A	A	H	A	A	H	A	A	A	H
lg8K	18	Tag_2597r	22.8	Chr08a	27629828	Chr08N	21582914	Chr08N	15442723	Bd4	25767238	Chr11	6540995	Chr05	14912546	scaffold_8	10834280	A	A	H	A	H	H	A	H	H	H	H	H	H	A	H	A	A	A	A	A	A	A	A	A	H	A	A	H	A	A	A	H
lg8K	19	Tag_2694r	22.8	Chr08b	25717056	Chr08K	25716557	Chr08K	16074088	Bd4	25768263	N/A	N/A	Chr05	14913484	scaffold_8	10851595	A	A	H	A	H	H	A	H	H	H	H	H	H	A	H	A	A	A	A	A	A	A	A	A	H	A	A	H	A	A	A	H
lg8K	20	Tag_2702r	23.3	Chr08b	26767840	Chr08K	26767341	Chr08K	16834056	Bd3	40928966	Chr9	20086793	Chr04	67560590	scaffold_8	11585316	A	A	H	A	H	H	A	H	H	H	-	-	H	A	H	A	A	A	A	A	A	A	-	A	H	A	-	H	A	A	A	H
lg8K	21	Tag_2704r	25	Chr08b	27858928	Chr08K	27858429	Chr08K	20059735	Bd2	36382777	Chr11	5825950	Chr05	18068104	scaffold_8	13118054	H	A	H	H	H	H	A	H	H	H	H	H	H	A	H	A	A	A	A	A	A	-	A	A	H	A	A	H	A	A	A	H
lg8K	22	Tag_2729r	25	Chr08b	51911069	Chr08K	51910570	Chr08K	18851706	Bd4	26419271	Chr11	5923457	Chr05	18042699	scaffold_8	12632874	A	A	H	H	H	H	A	H	-	H	H	H	H	A	H	A	A	A	A	A	A	A	A	A	H	A	A	H	A	A	A	H
lg8K	23	Tag_3102r	25.7	scaffold_311	32898	scaffold_311	32399	Chr08K	22006457	N/A	N/A	N/A	N/A	N/A	N/A	N/A	N/A	A	A	H	H	H	H	A	H	H	H	H	H	H	A	H	A	A	A	A	A	A	A	A	A	H	A	A	H	A	A	A	A
lg8K	24	Tag_2699r	25.9	Chr08b	26294552	Chr08K	26294053	Chr08K	23737219	Bd4	23379430	Chr11	9802225	Chr05	20072617	scaffold_8	14073906	A	A	H	H	H	H	A	H	H	H	H	H	H	A	H	A	A	A	A	A	A	A	A	A	H	A	A	-	A	A	A	A
lg8K	*24	Tag_2698r	25.9	Chr08b	26285652	Chr08K	26285153	Chr08K	23728346	N/A	N/A	Chr12	25389978	Chr05	20065647	scaffold_8	14060910	A	A	H	H	H	H	A	H	H	H	H	H	H	A	H	A	A	A	A	A	A	-	-	-	-	-	-	-	-	A	-	-
lg8K	25	Tag_2716r	26.1	Chr08b	38653296	Chr08K	38652797	Chr08K	21606275	N/A	N/A	N/A	N/A	N/A	N/A	scaffold_6	17114100	A	A	H	H	H	H	A	H	H	H	H	H	H	A	H	A	A	A	A	A	A	A	A	A	H	A	-	H	A	A	A	A
lg8K	*25	Tag_2714r	26.1	Chr08b	36571499	Chr08K	36571000	Chr08K	24137033	N/A	N/A	Chr2	5556884	Chr04	59394642	scaffold_9	16633157	A	A	H	H	H	H	A	H	H	H	H	H	H	A	H	A	A	A	A	A	A	-	-	-	-	-	-	-	-	A	A	-
lg8K	*25	Tag_2715r	26.1	Chr08b	36708824	Chr08K	36708325	Chr08K	28850261	Bd3	34141703	N/A	N/A	N/A	N/A	scaffold_8	23140012	A	A	H	H	H	H	A	H	H	H	H	H	H	A	H	A	A	A	A	A	A	-	A	A	H	A	-	-	-	A	A	-
lg8K	26	Tag_2717r	26.1	Chr08b	38976524	Chr08K	38976025	Chr08K	24066596	N/A	N/A	N/A	N/A	N/A	N/A	scaffold_8	14313145	A	A	H	H	H	H	A	H	H	H	H	H	H	A	H	A	A	A	A	-	A	A	A	A	H	A	A	H	A	A	A	A
lg8K	27	Tag_1875r	26.1	Chr05a	107343834	Chr05K	107343335	Chr08K	27917257	Bd5	27002731	Chr6	17801899	Chr05	43261541	scaffold_8	22621086	A	A	H	H	H	H	A	H	H	H	H	H	H	A	H	A	A	A	A	A	A	A	-	A	H	-	A	H	-	-	A	-
lg8K	28	Tag_2676r	27.2	Chr08b	19264580	Chr08K	19264081	Chr08K	30509026	Bd2	46910600	Chr1	28142737	Chr03	59733832	scaffold_5	33452779	-	A	H	H	H	H	A	H	H	H	H	H	H	A	H	A	A	A	A	A	A	A	A	A	H	A	A	H	A	A	A	A
lg8K	*28	Tag_2677r	27.2	Chr08b	19294424	Chr08K	19293925	Chr08K	30538870	N/A	N/A	N/A	N/A	Chr02	27767862	scaffold_5	1436333	A	A	H	H	H	H	A	H	-	H	H	H	H	A	H	A	A	A	A	A	A	A	-	A	H	A	-	-	A	A	-	A
lg8K	29	Tag_2675r	27.7	Chr08b	19195970	Chr08K	19195471	Chr08K	30359220	N/A	N/A	N/A	N/A	Chr01	67952636	scaffold_8	23929347	A	A	H	H	H	H	A	H	H	H	H	H	H	A	H	A	A	A	A	A	H	H	H	H	H	-	A	H	H	-	H	H
lg8K	30	Tag_2740r	29.1	Chr08b	54826506	Chr08K	54826007	Chr08K	37586223	N/A	N/A	N/A	N/A	N/A	N/A	scaffold_26	33403	A	A	H	H	H	H	A	H	H	H	H	H	H	-	H	A	-	A	A	A	-	A	-	A	H	A	A	H	A	-	A	A
lg8K	31	Tag_3109r	29.1	scaffold_3628	13644	scaffold_3628	13145	Chr02K	4380733	N/A	N/A	N/A	N/A	N/A	N/A	scaffold_6	32369487	A	A	H	H	H	H	A	H	H	H	H	H	H	A	H	A	A	A	A	A	A	-	A	A	H	A	A	H	A	A	A	A
lg8K	32	Tag_2737r	29.1	Chr08b	54425324	Chr08K	54424825	Chr08K	37289121	Bd4	18070310	N/A	N/A	Chr05	57693473	scaffold_8	26847601	A	A	H	H	H	H	A	H	H	H	H	H	H	A	H	A	A	A	A	A	A	A	A	A	H	A	A	H	A	A	A	A
lg8K	33	Tag_2736r	29.1	Chr08b	54051435	Chr08K	54050936	Chr08K	34821305	Bd3	14852079	Chr5	2943230	Chr05	57266801	scaffold_8	26230767	A	A	H	H	H	H	A	H	H	H	H	H	H	A	H	A	A	A	A	A	A	A	A	A	H	A	A	H	A	A	A	-
lg8K	*33	Tag_2735r	29.1	Chr08b	53932737	Chr08K	53932238	Chr08K	34778965	N/A	N/A	Chr11	25896498	Chr04	67833472	scaffold_8	26171536	A	A	H	H	H	H	A	H	H	H	H	H	H	A	H	A	A	A	A	A	A	A	-	-	H	A	-	H	A	A	-	-
lg8K	*33	Tag_2765r	29.1	Chr08b	61742532	Chr08K	61742033	Chr08K	38185673	N/A	N/A	N/A	N/A	N/A	N/A	N/A	N/A	A	A	H	H	H	H	A	H	H	H	H	H	H	A	H	A	A	A	A	A	A	A	A	A	H	A	A	H	A	A	A	-
lg8K	34	Tag_2756r	31.2	Chr08b	59509369	Chr08K	59508870	Chr08K	39513823	N/A	N/A	Chr11	19895381	Chr05	60371347	scaffold_8	27843203	A	A	H	H	H	H	A	H	H	H	H	H	H	A	H	A	A	A	A	A	A	A	A	A	H	A	A	H	A	A	A	A
lg8K	35	Tag_2760r	34.5	Chr08b	60199691	Chr08K	60199192	Chr08K	41494100	N/A	N/A	N/A	N/A	Chr05	69619080	scaffold_8	37896122	A	A	H	H	H	H	A	H	H	H	H	H	H	A	H	A	A	A	A	A	A	A	A	A	H	A	A	H	A	A	A	A
lg8K	36	Tag_2768r	37.8	Chr08b	62962904	Chr08K	62962405	Chr08K	43048131	N/A	N/A	N/A	N/A	N/A	N/A	scaffold_2	7348391	A	A	H	H	H	H	A	H	H	H	H	H	H	A	H	A	A	A	A	-	A	A	A	A	H	A	A	H	A	A	A	A
lg8K	37	Tag_2775r	40.6	Chr08b	63633294	Chr08K	63632795	Chr08K	44248711	Bd4	29344078	Chr1	33230441	Chr10	59633593	scaffold_5	42414153	A	A	H	H	H	H	A	H	H	H	H	H	H	A	H	A	A	A	A	-	A	A	A	A	H	A	A	H	A	A	A	A
lg8K	38	Tag_2781r	42.3	Chr08b	63790197	Chr08K	63789698	Chr08K	46128392	Bd4	14575763	Chr11	23294117	Chr05	66364623	scaffold_8	32881134	A	A	H	H	H	H	A	H	H	H	H	H	H	A	H	A	A	A	A	H	A	A	A	A	H	A	A	H	A	A	A	-
lg8K	39	Tag_2777r	42.3	Chr08b	63749765	Chr08K	63749266	Chr08K	46088069	Bd4	14632324	Chr3	11654624	Chr05	66075985	scaffold_8	32673162	A	A	H	H	H	-	A	H	H	H	H	H	H	A	H	-	A	-	A	H	A	A	A	A	H	A	A	H	A	A	A	A
lg8K	40	Tag_2785r	44.7	Chr08b	64672675	Chr08K	64672176	Chr08K	48191871	N/A	N/A	Chr11	27085213	Chr07	61942487	scaffold_4	5873107	-	A	H	H	H	H	A	H	H	H	H	-	H	A	H	A	-	A	A	H	-	A	A	A	H	A	A	H	A	A	A	A
lg8K	41	Tag_2730	53	Chr08b	52001849	Chr08K	52001350	Chr08K	55577917	N/A	N/A	N/A	N/A	N/A	N/A	scaffold_8	40450043	H	A	H	H	H	H	A	H	H	H	H	H	H	A	H	A	A	A	A	H	H	-	-	-	H	A	-	H	-	A	-	-
lg8N	1	Tag_2618r	0	Chr08a	70179736	Chr08N	67046266	Chr08N	45676359	Bd4	13600175	Chr11	24224034	Chr05	67740851	scaffold_8	34708070	A	H	A	A	H	A	A	H	A	H	H	H	H	A	A	A	A	H	-	A	H	A	H	A	A	A	H	H	A	H	A	H
lg8N	2	Tag_2621r	1.3	Chr08a	71504070	Chr08N	65722487	Chr08N	44008538	Bd4	25756757	Chr4	7092651	Chr10	48702512	scaffold_8	33399398	A	H	A	A	H	A	A	H	A	H	A	H	H	A	A	A	A	A	A	A	A	-	H	A	A	A	H	H	A	H	A	H
lg8N	*2	Tag_2603r	1.3	Chr08a	62473718	Chr08N	62473774	Chr08N	43569540	N/A	N/A	Chr10	6131424	Chr08	5473451	scaffold_1	6870679	A	H	A	A	H	A	A	H	A	H	A	H	H	A	A	A	A	A	-	A	A	-	H	A	A	A	H	H	A	H	A	-
lg8N	*2	Tag_2605r	1.3	Chr08a	62758545	Chr08N	62758601	Chr08N	43721839	Bd4	14523998	Chr11	23434529	Chr05	66493780	scaffold_8	33168288	A	H	A	A	H	A	A	H	A	H	A	H	H	A	A	A	A	A	A	A	A	A	H	A	A	A	H	H	A	H	A	H
lg8N	*2	Tag_2606r	1.3	Chr08a	62769338	Chr08N	62769394	Chr08N	43711116	Bd4	15795735	Chr11	23372786	Chr05	66475877	scaffold_8	33145310	A	H	A	A	H	A	A	H	A	H	A	H	-	A	A	A	A	A	A	A	A	-	-	-	-	-	-	-	-	H	-	-
lg8N	3	Tag_2607r	1.3	Chr08a	62828206	Chr08N	62828262	Chr08N	43656027	Bd2	53606264	Chr1	36667466	Chr03	67621797	scaffold_5	41610995	A	H	A	A	H	A	A	H	A	H	-	H	H	A	A	A	-	A	A	A	A	-	-	-	A	A	-	H	-	-	A	H
lg8N	4	Tag_2616r	5.3	Chr08a	69359889	Chr08N	67866113	Chr08N	46841941	Bd3	14638323	Chr11	17294227	Chr05	1753314	scaffold_8	36670246	A	H	A	A	H	A	A	H	A	H	A	H	H	A	A	-	A	A	-	A	A	A	H	A	A	A	H	H	A	H	A	H
lg8N	5	Tag_2594r	5.8	Chr08a	9978264	Chr08N	9977765	Chr08N	47074940	N/A	N/A	Chr11	11896606	Chr05	68642011	scaffold_8	36857692	A	H	A	A	H	A	A	H	A	H	A	H	H	A	A	A	A	A	A	A	-	-	-	A	A	A	-	-	-	H	-	-
lg8N	6	Tag_2612r	6.7	Chr08a	68529882	Chr08N	68696120	Chr08N	47660328	Bd4	10844975	Chr11	26491373	Chr05	69263748	scaffold_8	37537776	A	-	A	A	H	H	A	H	A	H	A	-	H	A	A	A	-	A	-	A	A	A	H	A	A	A	A	H	A	H	H	H
lg9K	1	Tag_2953	0	Chr09b	12494568	Chr09K	11895401	Chr09K	21332730	N/A	N/A	N/A	N/A	Chr01	19993288	scaffold_9	15985494	A	H	H	H	H	H	H	H	H	A	A	H	A	H	H	A	A	H	H	A	H	A	-	-	A	A	-	A	H	H	-	H
lg9K	2	Tag_2959	0	Chr09b	20178925	Chr09K	17172305	Chr09K	21247744	Bd3	30775518	Chr10	18262295	Chr01	19938991	scaffold_9	15858672	A	H	H	H	H	H	H	H	H	A	A	H	A	H	H	A	A	H	H	A	H	A	H	H	A	A	H	A	H	H	H	H
lg9K	3	Tag_2964	1.3	Chr09b	24941837	Chr09K	21935217	Chr09K	24595120	Bd1	49013101	Chr4	19599522	Chr10	738029	scaffold_4	589963	A	H	-	H	-	H	H	H	-	A	A	H	A	A	H	A	H	H	H	A	H	A	H	H	A	A	H	A	H	H	H	H
lg9K	4	Tag_2975	2.7	Chr09b	44379316	Chr09K	28504304	Chr09K	26436379	N/A	N/A	N/A	N/A	N/A	N/A	scaffold_6	10621980	A	H	H	H	H	H	H	H	H	A	A	H	A	A	H	A	-	H	H	A	H	A	H	H	A	A	H	A	H	H	H	-
lg9K	5	Tag_2957	4.1	Chr09b	18627409	Chr09K	27100832	Chr09K	28112362	N/A	N/A	N/A	N/A	N/A	N/A	scaffold_9	43699871	A	H	H	H	H	H	H	H	H	A	A	H	A	A	H	A	-	H	H	A	H	A	H	H	A	A	H	A	H	H	H	H
lg9K	6	Tag_2971	4.3	Chr09b	37562135	Chr09K	35321485	Chr09K	29294487	Bd2	21253846	Chr7	20151100	Chr03	69585205	scaffold_1	25554657	A	H	H	H	H	H	H	H	H	A	A	H	A	A	H	A	A	H	H	A	H	A	H	H	A	A	H	A	H	H	H	H
lg9K	7	Tag_3002	5	Chr09b	57127624	Chr09K	44612065	Chr09K	31570527	Bd4	1390002	N/A	N/A	Chr04	46371144	scaffold_7	16758258	A	H	H	H	H	H	H	H	H	A	A	H	A	A	H	A	A	H	H	A	H	A	H	H	A	A	H	A	H	H	H	H
lg9K	8	Tag_2989	5.5	Chr09b	51915962	Chr09K	49823727	Chr09K	41701220	Bd1	70748779	Chr10	765043	Chr01	53578915	scaffold_9	34119275	A	H	H	H	H	H	H	H	H	A	A	H	A	A	H	A	A	H	H	A	H	A	H	H	A	A	H	A	H	H	H	H
lg9K	9	Tag_2969	5.5	Chr09b	30967634	Chr09K	41915986	Chr09K	41972870	N/A	N/A	N/A	N/A	Chr01	53941592	scaffold_9	34256077	A	H	H	H	H	H	H	H	H	A	A	H	A	A	H	A	A	H	H	A	-	A	-	H	A	A	H	-	H	H	H	H
lg9K	10	Tag_2991	7.4	Chr09b	52857854	Chr09K	48881835	Chr09K	44719490	N/A	N/A	Chr1	14106718	N/A	N/A	scaffold_7	14068665	A	H	H	H	H	A	H	H	H	A	A	A	A	A	H	A	A	H	H	A	H	-	-	-	-	A	H	A	H	H	H	-
lg9K	11	Tag_2992	7.4	Chr09b	52940783	Chr09K	48798906	Chr09K	44637143	N/A	N/A	Chr10	22535347	Chr01	56889988	scaffold_9	36397390	A	H	H	H	H	A	H	H	H	A	A	A	A	A	H	A	A	H	H	A	H	A	H	H	A	A	H	A	H	H	H	H
lg9K	12	Tag_2990	8.1	Chr09b	52128674	Chr09K	49611015	Chr09K	45792879	Bd1	74648251	Chr10	22118873	N/A	N/A	scaffold_9	37150498	A	H	H	H	H	A	H	H	H	A	A	A	A	A	H	A	H	H	H	A	-	A	H	H	A	A	H	A	H	H	H	H
lg9K	13	Tag_2987	8.6	Chr09b	51586727	Chr09K	50152962	Chr09K	46278855	Bd3	35262210	Chr10	21849778	Chr01	58217882	scaffold_9	37918684	A	H	H	H	H	A	H	H	H	A	A	A	A	A	H	A	A	H	H	A	H	A	H	H	A	A	H	A	H	H	H	H
lg9K	14	Tag_2982	8.8	Chr09b	50056262	Chr09K	51683427	Chr09K	46546071	Bd3	35138032	Chr10	21753607	Chr01	58615718	scaffold_9	38342737	A	H	-	H	H	A	H	H	-	A	A	A	A	A	H	A	A	H	H	A	-	A	H	H	A	A	H	A	H	H	H	H
lg9K	15	Tag_2983	9.4	Chr09b	50882119	Chr09K	50857570	Chr09K	47236984	Bd3	34960553	Chr10	21521246	Chr01	58966656	scaffold_9	39157147	A	H	H	H	H	A	H	H	-	A	A	A	A	A	H	A	A	H	H	-	H	A	-	H	-	-	H	A	H	H	H	H
lg9K	16	Tag_2996	11.5	Chr09b	53631526	Chr09K	48108163	Chr09K	48897087	Bd1	29261362	Chr3	10361085	Chr04	6641724	scaffold_9	40848987	A	H	H	H	H	A	H	H	H	A	A	A	A	A	H	A	A	H	H	A	H	A	-	H	A	A	-	A	H	H	-	H
lg9K	17	Tag_3006r	13.3	Chr09b	59237413	Chr09K	58638246	Chr09K	49536004	N/A	N/A	N/A	N/A	Chr01	61361540	scaffold_9	41392490	A	H	H	H	H	A	H	H	H	A	A	A	A	A	H	A	A	H	H	A	A	A	H	H	A	A	H	A	H	H	H	H
lg9K	18	Tag_3011r	14	Chr09b	61222522	Chr09K	60623355	Chr09K	50285765	N/A	N/A	Chr3	28446667	Chr05	17730117	scaffold_9	32830304	A	H	H	H	H	A	H	H	H	A	A	A	A	A	H	A	-	H	H	A	A	A	H	-	-	A	H	A	H	H	H	H
lg9K	19	Tag_3015r	15.5	Chr09b	62482117	Chr09K	61882950	Chr09K	51392157	Bd1	59755246	Chr11	26520434	Chr01	62947256	scaffold_9	42952718	A	H	H	H	H	A	H	A	H	A	H	A	A	A	H	A	A	H	-	A	-	A	H	H	A	A	H	A	H	H	H	H
lg9K	20	Tag_3017r	16	Chr09b	62794614	Chr09K	62195447	Chr09K	51939429	Bd1	60057662	Chr3	15992554	Chr01	63666136	scaffold_9	43533033	A	H	H	H	H	A	H	A	H	A	A	A	A	H	H	A	A	H	H	A	A	A	H	H	A	A	-	A	H	H	H	H
lg9K	21	Tag_3019r	16.9	Chr09b	63162465	Chr09K	62563298	Chr09K	52361714	Bd1	60401057	Chr3	15529416	Chr01	64104739	scaffold_9	43925651	A	H	H	H	H	A	H	A	H	A	A	A	A	H	H	A	A	H	H	A	A	A	H	H	A	A	H	A	H	H	H	H
lg9K	*21	Tag_3020r	16.9	Chr09b	63180737	Chr09K	62581570	Chr09K	52379986	Bd1	30474304	Chr6	29981736	Chr01	64121320	scaffold_9	43962092	A	H	H	H	H	-	H	A	H	A	-	-	A	H	H	A	-	H	-	A	A	A	H	H	A	A	H	-	H	-	H	H
lg9K	22	Tag_3049r	18.2	Chr09b	67564298	Chr09K	67195577	Chr09K	53872544	Bd1	61519028	N/A	N/A	Chr01	65555725	scaffold_9	45987395	A	H	-	H	H	A	H	A	H	A	A	A	A	H	H	A	A	H	H	-	A	A	H	H	A	A	H	A	H	H	H	H
lg9K	23	Tag_3043r	19.5	Chr09b	67039075	Chr09K	67720800	Chr09K	54407794	Bd1	61863738	Chr3	13157952	Chr01	66067854	scaffold_9	46370256	A	H	H	H	H	A	H	A	H	A	A	A	A	H	H	A	A	H	H	A	A	A	-	H	A	A	-	A	H	H	-	-
lg9K	*23	Tag_3039r	19.5	Chr09b	66855717	Chr09K	67904158	Chr09K	54536716	Bd1	32423851	Chr11	18138935	Chr05	10385104	scaffold_9	46480781	A	-	H	-	H	A	-	A	H	A	A	-	A	H	H	A	-	H	-	A	A	A	H	H	A	A	H	A	H	H	H	H
lg9K	*23	Tag_3042r	19.5	Chr09b	66979230	Chr09K	67780645	Chr09K	54483531	Bd1	25241397	Chr8	2211969	Chr07	3231149	scaffold_9	46434074	A	H	H	H	H	A	H	A	H	A	-	-	A	H	H	A	A	H	H	A	A	A	H	H	A	A	H	A	H	H	H	H
lg9K	24	Tag_3033r	20.9	Chr09b	65972912	Chr09K	68786963	Chr09K	55480284	Bd1	62742480	Chr3	12292037	Chr01	67042722	scaffold_9	47204186	A	H	H	H	H	A	H	A	H	A	A	A	A	H	H	A	A	H	H	A	-	A	H	H	A	A	H	A	H	H	H	H
lg9K	25	Tag_3036r	20.9	Chr09b	66360700	Chr09K	68399175	Chr09K	55192394	Bd1	62516925	Chr3	12529168	Chr01	66810139	scaffold_9	46973613	A	H	H	H	H	A	H	A	H	A	A	A	A	H	H	A	A	H	H	A	H	A	H	H	A	A	H	-	H	H	H	H
lg9K	26	Tag_2950r	20.9	Chr09b	8595759	Chr09K	70753862	Chr09K	55943491	Bd1	62972325	Chr3	11981012	Chr01	67310573	scaffold_9	47452006	A	H	H	H	H	A	H	A	H	A	A	A	A	H	H	A	A	H	H	A	A	A	H	H	A	A	H	A	H	H	H	H
lg9K	*26	Tag_2949r	20.9	Chr09b	8528141	Chr09K	70821480	Chr09K	56000251	N/A	N/A	Chr7	15557886	Chr01	67337441	scaffold_9	47478179	A	H	H	H	H	A	H	A	H	A	A	A	A	H	H	A	A	H	H	A	A	A	H	H	A	A	-	A	H	H	H	H
lg9K	27	Tag_3030r	20.9	Chr09b	65832365	Chr09K	68927510	Chr09K	55626293	Bd1	62877630	Chr3	12151291	Chr01	67145032	scaffold_9	47285756	A	H	H	H	H	A	H	A	H	A	A	A	A	H	H	A	A	H	H	A	A	-	-	-	A	-	-	A	-	H	H	H
lg9K	*27	Tag_3031r	20.9	Chr09b	65845975	Chr09K	68913900	Chr09K	55612683	N/A	N/A	N/A	N/A	Chr01	67134894	scaffold_9	47274334	A	H	H	H	H	A	H	A	H	A	-	A	A	H	H	A	-	H	-	A	A	A	H	H	A	A	H	A	H	-	H	H
lg9K	*27	Tag_3032r	20.9	Chr09b	65936036	Chr09K	68823839	Chr09K	55522613	Bd1	62803860	Chr3	12261610	Chr01	67074793	scaffold_9	47234090	A	H	H	H	H	A	H	A	H	A	A	A	A	H	H	A	A	H	H	A	A	-	-	-	-	-	-	-	-	H	-	-
lg9K	28	Tag_3026r	21.9	Chr09b	65190144	Chr09K	69569731	Chr09K	56605082	Bd3	38805399	Chr1	42212991	Chr05	7285451	scaffold_5	46678914	A	H	H	H	H	A	H	A	H	A	-	A	A	H	H	A	A	H	H	A	A	A	H	H	A	A	H	A	H	H	H	H
lg9K	*28	Tag_3027r	21.9	Chr09b	65258002	Chr09K	69501873	Chr09K	56545705	Bd1	63384554	Chr3	11600231	Chr01	67610211	scaffold_9	47805291	A	H	H	H	H	A	H	A	H	A	A	A	A	H	H	A	A	H	H	A	A	-	-	-	A	-	-	-	-	H	H	-
lg9K	29	Tag_3025r	22.4	Chr09b	65126984	Chr09K	69632891	Chr09K	56648886	N/A	N/A	N/A	N/A	Chr01	67712996	scaffold_9	47981691	A	H	H	H	H	A	H	A	H	A	A	A	A	H	H	A	A	H	H	A	A	A	H	H	A	A	H	A	H	H	H	H
lg9N	1	Tag_2808r	0	Chr09a	400488	Chr09N	766576	Chr09N	1164468	Bd1	1297152	Chr3	35502845	Chr01	1388259	scaffold_9	769446	A	A	A	A	A	H	A	H	H	H	A	A	H	H	A	A	A	H	A	H	H	-	-	-	A	H	-	H	-	A	H	-
lg9N	2	Tag_2803r	0.8	Chr09a	140798	Chr09N	1026266	Chr09N	1414630	N/A	N/A	Chr12	19529248	N/A	N/A	scaffold_2	6180457	A	A	A	A	A	H	A	H	H	H	A	A	H	H	A	A	A	H	A	H	H	H	H	A	A	H	A	H	A	A	A	H
lg9N	3	Tag_2863r	1.9	Chr09a	20437363	Chr09N	20446764	Chr09N	1784673	Bd1	1976829	Chr3	34954337	Chr01	1989400	scaffold_9	1290145	A	A	A	A	A	H	-	H	H	H	A	-	H	H	A	A	A	H	-	H	H	H	H	A	A	H	A	H	A	-	A	H
lg9N	4	Tag_2812r	3.2	Chr09a	2691312	Chr09N	2699813	Chr09N	2349918	Bd1	2455350	Chr3	34507623	Chr01	2528941	scaffold_9	1771826	A	A	A	A	A	H	A	H	H	H	A	A	H	H	A	A	A	H	A	H	H	H	H	A	A	H	A	H	A	A	A	H
lg9N	5	Tag_2815r	3.6	Chr09a	2738636	Chr09N	2747137	Chr09N	2397128	Bd1	2469263	N/A	N/A	N/A	N/A	scaffold_9	1802387	A	A	A	A	A	H	A	H	H	H	A	A	H	H	A	A	A	H	A	H	H	H	H	A	A	H	A	H	A	A	A	H
lg9N	*5	Tag_2816r	3.6	Chr09a	2829875	Chr09N	2838376	Chr09N	2488476	Bd2	23962237	Chr8	21378272	Chr04	3843952	scaffold_4	33527487	A	A	A	A	A	H	A	H	H	H	A	A	H	H	A	A	A	H	A	H	H	-	-	-	-	-	A	-	A	A	-	-
lg9N	6	Tag_2817r	3.6	Chr09a	2851241	Chr09N	2859742	Chr09N	2509842	Bd1	2530945	Chr3	34431198	Chr01	2635625	scaffold_9	1872740	A	A	A	A	A	H	A	H	H	H	A	A	H	H	A	A	A	H	A	H	H	H	H	A	A	H	A	H	A	A	A	H
lg9N	7	Tag_2813r	3.6	Chr09a	2715070	Chr09N	2723571	Chr09N	2373676	Bd4	23667801	N/A	N/A	N/A	N/A	scaffold_9	1464847	A	A	A	A	A	H	A	H	H	H	A	-	H	H	A	A	A	H	A	H	H	H	H	A	A	H	-	H	A	A	A	H
lg9N	8	Tag_2818r	4.2	Chr09a	2912438	Chr09N	2920939	Chr09N	2570924	Bd1	2571191	Chr3	34388088	Chr01	2685477	scaffold_9	1908570	A	A	A	A	A	H	A	H	H	H	A	A	H	H	A	A	A	H	A	H	H	H	H	A	A	H	A	H	A	A	A	H
lg9N	9	Tag_3159r	6	scaffold_894	9819	scaffold_894	9320	Chr09N	3195017	Bd1	2871013	Chr3	34002295	Chr01	3053716	scaffold_9	2280387	A	A	A	A	A	H	A	H	H	H	A	A	H	H	A	A	A	H	A	H	H	-	-	-	-	-	-	-	-	A	-	-
lg9N	10	Tag_95r	6.5	Chr01a	50939232	Chr01N	50938733	Chr09N	3305429	N/A	N/A	N/A	N/A	Chr08	58804210	N/A	N/A	-	A	A	A	A	H	A	H	H	H	A	A	H	H	A	A	-	H	A	H	H	H	H	A	A	H	A	H	A	A	A	H
lg9N	11	Tag_593r	6.9	Chr02a	36709573	Chr02N	54438828	Chr09N	3517327	Bd1	3117819	Chr3	33769761	Chr01	3401847	scaffold_9	2530755	A	A	A	A	A	H	A	H	H	H	A	A	H	H	A	A	A	H	A	H	H	-	-	-	-	H	-	H	-	A	-	-
lg9N	12	Tag_3115r	9.2	scaffold_433	13395	scaffold_433	12896	Chr09N	4271746	Bd1	3725358	Chr3	33185052	Chr01	4281804	scaffold_9	3216867	A	-	A	A	A	H	A	H	H	H	A	A	H	H	A	A	H	H	A	H	H	H	H	A	A	H	A	H	A	-	A	H
lg9N	13	Tag_3085r	9.4	scaffold_22	232505	scaffold_22	232006	Chr09N	4512018	Bd1	3948869	Chr3	33027352	Chr01	4459795	scaffold_9	3375731	A	A	A	A	A	H	A	H	H	H	A	A	H	H	A	A	A	H	A	H	H	H	-	A	A	H	-	H	A	A	-	H
lg9N	14	Tag_71r	9.4	Chr01a	22678334	Chr01N	22677835	Chr09N	4367766	N/A	N/A	Chr12	8815570	Chr01	4351666	scaffold_9	3265455	-	-	A	A	A	H	A	H	H	H	A	-	H	H	A	A	-	H	A	H	H	H	H	A	A	H	A	H	A	A	A	H
lg9N	15	Tag_3125r	10	scaffold_50	46397	scaffold_50	45898	Chr09N	4881582	Bd1	55879676	Chr3	32786479	Chr01	4728323	scaffold_9	3611757	A	A	A	A	A	H	A	H	H	H	A	A	H	H	A	A	A	H	A	A	H	H	H	A	A	H	A	H	A	A	A	H
lg9N	16	Tag_2830r	12.4	Chr09a	7251855	Chr09N	4887811	Chr09N	5923348	N/A	N/A	N/A	N/A	Chr03	63095702	scaffold_4	24543959	A	A	A	A	A	A	A	H	H	H	A	A	H	H	A	A	A	H	A	A	H	H	H	A	A	H	A	H	A	A	A	H
lg9N	*16	Tag_2827r	12.4	Chr09a	7001434	Chr09N	4637390	Chr09N	5841938	Bd2	12355002	Chr1	17319904	Chr06	60061709	scaffold_9	4201163	A	A	A	A	A	A	A	H	H	H	A	A	H	H	A	A	A	H	A	A	H	H	H	A	A	H	A	H	A	A	A	H
lg9N	17	Tag_2828r	12.9	Chr09a	7082899	Chr09N	4718855	Chr09N	6054307	N/A	N/A	Chr9	14162533	N/A	N/A	N/A	N/A	-	-	A	A	A	A	-	H	H	H	-	-	H	H	A	A	A	H	A	A	H	H	H	A	A	H	A	H	A	-	A	H
lg9N	18	Tag_2831r	12.9	Chr09a	7330185	Chr09N	4966141	Chr09N	6001490	N/A	N/A	N/A	N/A	Chr01	5604652	scaffold_9	4277007	A	A	A	A	A	A	A	H	H	H	A	A	H	H	A	A	A	H	A	A	H	-	-	A	-	H	-	H	A	A	-	-
lg9N	*18	Tag_2832r	12.9	Chr09a	7425283	Chr09N	5061239	Chr09N	6364185	Bd1	5167068	Chr3	31862397	Chr01	5867890	scaffold_9	4475773	A	A	-	A	A	-	A	-	H	H	A	A	H	H	A	A	A	H	A	A	H	-	-	-	A	H	A	-	-	A	-	-
lg9N	19	Tag_2834r	12.9	Chr09a	7475776	Chr09N	5111732	Chr09N	6436571	Bd1	52956445	Chr9	9398179	Chr07	64012779	scaffold_3	16840598	A	A	A	A	A	A	A	H	H	H	A	A	H	H	A	A	A	H	A	A	H	H	H	A	A	H	A	H	A	A	H	H
lg9N	20	Tag_2822r	14.8	Chr09a	3971726	Chr09N	7083178	Chr09N	7124035	Bd1	5592932	Chr9	14797839	Chr01	6388925	scaffold_9	5029148	A	A	A	A	A	A	A	H	H	H	A	A	H	H	A	A	A	H	A	A	H	H	H	A	A	H	A	H	A	A	A	H
lg9N	21	Tag_2826r	14.8	Chr09a	4148097	Chr09N	7259549	Chr09N	7309175	Bd1	5736415	Chr3	31300093	Chr01	6529966	scaffold_9	5148692	A	A	A	A	A	A	A	H	H	H	A	A	H	H	A	A	A	H	A	A	H	H	H	A	A	H	A	H	A	A	A	H
lg9N	*21	Tag_2824r	14.8	Chr09a	4062431	Chr09N	7173883	Chr09N	7213499	Bd1	5660672	Chr3	31360221	Chr01	6471884	scaffold_9	5095559	A	-	A	A	A	A	A	H	H	H	-	-	H	H	A	A	-	H	-	A	H	H	H	A	A	H	-	H	A	-	A	H
lg9N	22	Tag_2841r	15.1	Chr09a	9568756	Chr09N	9578157	Chr09N	7509174	Bd1	5822202	Chr3	31135754	Chr01	6644174	scaffold_9	5301972	A	A	A	A	A	A	A	H	H	H	A	A	H	H	A	A	A	H	A	A	H	H	H	A	A	H	A	H	A	A	A	H
lg9N	23	Tag_2848r	16.6	Chr09a	10040370	Chr09N	10049771	Chr09N	8062785	Bd1	6183786	Chr3	30701746	Chr01	7108049	scaffold_9	5694251	A	A	A	A	A	-	A	H	H	H	A	A	H	H	A	A	A	H	-	A	H	H	H	A	A	H	-	H	A	A	A	H
lg9N	24	Tag_2846r	16.6	Chr09a	9990314	Chr09N	9999715	Chr09N	8009553	Bd1	6137347	Chr3	30756130	Chr01	7026613	scaffold_9	5639214	A	A	A	A	A	A	A	H	H	H	A	A	H	H	A	A	A	H	A	A	H	H	H	A	A	H	A	H	A	A	A	H
lg9N	25	Tag_2852r	17.5	Chr09a	10391687	Chr09N	10401088	Chr09N	8452837	Bd1	6565006	Chr3	30398174	Chr01	7377410	scaffold_9	5929707	A	A	A	A	A	A	A	H	H	H	A	A	H	H	A	A	A	H	A	A	H	-	-	-	-	H	-	H	-	A	-	-
lg9N	26	Tag_2870	40.1	Chr09a	26072860	Chr09N	26082261	Chr09N	21774666	N/A	N/A	N/A	N/A	N/A	N/A	scaffold_3	26569077	A	A	A	A	A	A	H	H	H	H	A	H	H	H	A	A	A	H	A	A	H	A	H	A	A	H	A	H	A	A	A	-
lg9N	27	Tag_2871	41.4	Chr09a	26760116	Chr09N	26769517	Chr09N	22187927	N/A	N/A	N/A	N/A	N/A	N/A	scaffold_9	15403140	A	A	A	A	A	A	H	H	H	H	A	H	H	H	A	A	A	H	-	A	H	A	H	A	A	H	A	H	A	A	A	H
lg9N	28	Tag_2875	43.4	Chr09a	32243124	Chr09N	32252525	Chr09N	23182766	Bd3	30459825	Chr10	18039810	Chr01	20211736	scaffold_9	16312228	A	A	A	A	A	A	H	H	H	H	A	H	H	H	A	A	A	H	A	A	H	-	-	A	A	H	-	H	A	A	A	-
lg9N	*28	Tag_2876	43.4	Chr09a	32491563	Chr09N	32500964	Chr09N	23365996	Bd3	30390320	Chr10	17984877	Chr01	20291680	scaffold_9	16372578	A	A	A	A	A	A	H	H	H	H	A	H	H	H	A	A	A	H	-	A	H	A	H	A	A	H	-	H	A	A	A	H
lg9N	*28	Tag_2877	43.4	Chr09a	33191364	Chr09N	33200765	Chr09N	23996798	N/A	N/A	N/A	N/A	Chr01	20777446	scaffold_9	16710074	A	A	A	A	A	A	H	H	H	H	A	H	H	H	A	A	A	H	A	A	H	-	-	-	-	-	-	-	-	A	-	-
lg9N	29	Tag_2872	45.8	Chr09a	27163581	Chr09N	27172982	Chr09N	25247078	N/A	N/A	N/A	N/A	Chr09	56941274	scaffold_3	10842842	A	A	A	A	A	A	H	H	H	-	A	-	H	H	A	A	A	H	A	A	H	A	H	A	A	H	A	H	A	A	A	H
lg9N	30	Tag_2905r	61.3	Chr09a	95255060	Chr09N	94296610	Chr09N	63980257	N/A	N/A	N/A	N/A	Chr01	66133719	scaffold_9	46480129	A	H	A	A	A	-	H	H	H	H	H	A	H	H	H	A	-	H	A	A	-	A	H	A	H	H	A	H	A	-	A	H
lg9N	31	Tag_3074r	61.3	scaffold_1610	16079	scaffold_1610	15580	Chr09N	63493540	Bd2	23962058	Chr2	3032228	Chr07	63139547	scaffold_9	46115232	A	H	A	A	A	H	H	H	H	H	H	A	H	H	H	A	A	H	A	A	-	-	-	-	-	-	-	-	-	A	-	-
lg9N	32	Tag_2900r	61.6	Chr09a	94334940	Chr09N	93376490	Chr09N	64288421	N/A	N/A	Chr6	24640056	Chr03	31532704	scaffold_9	54865444	A	H	A	A	A	H	H	H	H	H	H	A	H	H	H	A	A	H	A	A	-	A	H	A	H	H	A	H	A	A	A	H
lg9N	*32	Tag_2899r	61.6	Chr09a	94286521	Chr09N	93328071	Chr09N	64239224	N/A	N/A	N/A	N/A	Chr01	66356407	scaffold_9	46673018	A	H	A	A	A	H	H	H	H	H	H	-	H	H	H	A	-	H	A	A	-	A	H	A	H	H	A	H	A	A	A	H
lg9N	*32	Tag_2903r	61.6	Chr09a	95164863	Chr09N	94206413	Chr09N	63890056	Bd1	61904441	Chr3	13109284	Chr01	66094470	scaffold_9	46415245	-	-	A	A	A	H	H	H	H	H	-	-	-	H	H	A	-	H	-	A	A	A	H	A	H	H	-	H	A	A	A	H
lg9N	33	Tag_2898r	61.6	Chr09a	94259061	Chr09N	93300611	Chr09N	64211843	Bd1	62137533	Chr3	12870309	Chr01	66342833	scaffold_9	46659864	A	H	A	A	A	H	H	H	H	H	H	A	H	H	H	A	A	H	A	A	-	A	H	A	H	H	A	H	A	A	A	H
lg9N	34	Tag_2907r	63.9	Chr09a	95474366	Chr09N	94515916	Chr09N	65361100	Bd1	62878127	Chr3	12150204	Chr01	67145445	scaffold_9	47286260	A	H	A	A	A	H	H	H	H	H	H	A	-	H	H	A	-	H	A	A	H	A	H	A	H	H	A	H	A	A	A	H
lg9N	35	Tag_2906r	64.6	Chr09a	95473812	Chr09N	94515362	Chr09N	65360543	Bd1	62877160	Chr3	12151762	Chr01	67144450	scaffold_9	47285116	A	H	A	A	A	H	H	H	H	H	H	A	A	H	H	A	A	H	A	A	H	A	H	A	H	H	A	H	A	A	A	H
lg9N	36	Tag_2908r	64.7	Chr09a	95520071	Chr09N	94561621	Chr09N	65412230	Bd4	45101081	Chr5	21684233	Chr01	67194858	scaffold_9	47335586	-	-	A	A	A	H	H	H	H	H	-	A	A	H	H	A	A	H	A	A	-	A	H	H	H	H	-	H	-	A	-	H
lg9N	37	Tag_2910r	66.5	Chr09a	96387513	Chr09N	95429063	Chr09N	66054404	N/A	N/A	Chr3	11590185	Chr01	67615785	scaffold_9	47829703	A	H	A	A	A	H	H	H	H	H	H	A	A	H	H	A	H	H	A	A	A	A	-	-	H	H	-	H	A	A	-	H
lg9N	38	Tag_2912r	67.4	Chr09a	96777952	Chr09N	95819502	Chr09N	66472532	Bd1	63623946	Chr3	11211953	Chr06	51595896	scaffold_9	48154634	A	H	A	A	A	H	H	H	H	H	H	A	A	H	H	A	H	H	A	A	H	A	H	A	H	H	A	H	A	A	A	H
lg9N	39	Tag_2915r	67.6	Chr09a	102716358	Chr09N	98307868	Chr09N	66814331	Bd1	63826954	Chr3	10971542	Chr01	68123235	scaffold_9	48368964	A	H	A	A	A	H	H	H	H	H	H	A	A	H	H	A	H	H	A	A	-	A	H	A	H	H	A	H	A	A	A	H
lg9N	40	Tag_2920r	69.1	Chr09a	103313828	Chr09N	98905338	Chr09N	67808422	N/A	N/A	Chr12	11284612	Chr01	68598471	scaffold_9	48819534	A	H	A	A	A	-	H	H	H	H	-	A	A	H	H	A	H	H	A	A	A	A	H	A	H	H	A	H	A	A	A	H
lg9N	41	Tag_2919r	69.1	Chr09a	103287360	Chr09N	98878870	Chr09N	67781956	Bd1	64263077	Chr3	10565496	Chr01	68578151	scaffold_9	48804137	A	H	A	A	A	H	H	H	H	H	H	A	A	H	H	A	H	H	A	A	H	A	H	A	H	H	A	H	A	A	A	-
lg9N	42	Tag_2932r	69.6	Chr09a	105811123	Chr09N	97742925	Chr09N	68114988	N/A	N/A	Chr3	10375891	Chr01	68905065	scaffold_9	49032742	A	H	A	A	A	H	H	H	H	H	H	A	A	H	H	A	H	H	A	A	H	-	-	-	H	H	-	H	A	A	-	-
lg9N	*42	Tag_2934r	69.6	Chr09a	106011571	Chr09N	97542477	Chr09N	68334447	Bd1	64696431	Chr3	10188030	Chr01	69040250	scaffold_9	49144678	A	H	A	A	A	H	H	H	H	H	H	A	A	H	H	A	H	H	A	A	-	-	-	-	-	-	-	-	-	A	-	-
lg9N	43	Tag_2922r	70.1	Chr09a	103759663	Chr09N	99351173	Chr09N	68521489	Bd1	64791933	Chr3	10080941	Chr01	69164683	scaffold_9	49269495	A	H	A	A	A	H	H	H	H	A	H	A	A	H	H	A	H	H	A	A	-	A	H	A	H	H	A	H	A	A	A	H
lg9N	44	Tag_2930r	71.5	Chr09a	104314096	Chr09N	99905606	Chr09N	69034676	N/A	N/A	Chr3	9612929	Chr01	69613806	scaffold_9	49701492	A	H	A	A	A	H	H	H	H	A	H	A	A	H	H	A	H	H	A	A	-	A	H	A	H	H	-	H	A	A	-	H
lg9N	*44	Tag_2929r	71.5	Chr09a	104307560	Chr09N	99899070	Chr09N	69026654	Bd1	65275083	Chr3	9621639	Chr01	69601033	scaffold_9	49681826	A	H	A	A	A	H	H	H	H	A	H	A	A	H	H	A	H	H	A	A	A	A	-	-	H	H	-	-	A	A	-	-
lg9N	45	Tag_2928r	71.5	Chr09a	104167134	Chr09N	99758644	Chr09N	68898406	Bd1	65106398	Chr3	9725694	Chr01	69493563	scaffold_9	49550453	A	H	-	A	A	H	H	H	H	A	H	-	A	H	H	A	H	H	A	A	A	A	H	A	H	H	A	H	A	A	A	H
lg9N	46	Tag_2937	101.3	Chr09a	112721087	Chr09N	122251514	Chr09N	82381327	Bd1	74246357	Chr3	638191	Chr01	79908024	scaffold_9	58289251	H	H	A	H	A	H	A	A	A	A	H	A	A	H	H	A	H	H	H	A	-	A	A	A	H	A	A	A	A	A	A	H
lg9N	47	Tag_2941	101.3	Chr09a	120511574	Chr09N	105805614	Chr09N	82879722	Bd2	15536156	Chr6	11278278	Chr02	53639984	scaffold_9	58773462	H	H	A	H	A	H	A	A	A	A	H	A	A	H	H	A	H	H	-	A	A	A	A	A	H	A	A	A	A	A	A	H
1Markers with the same number within a linkage group are cosegregating markers. Only one marker per group was used for generation of the framework map (representative marker). Markers with an asterisk (*) were added to the framework maps in the same location as the representative marker.
[truncated: 443 more columns]

## Sheet: HA-Pop1
Linkage_group	order	SNP_name	genotypic_score (cM)	AP13V2	AP13V2_Pos	AP13V4	AP13V4_Pos	AP13V51_Chr	AP13V51_Pos	bdi	bdi_Pos	os	os_Pos	sbi	sbi_Pos	si	si_Pos	A00001A	A00001B	A00001C	A00001D	A00001E	A00001G	A00001H	A00001J	A00001K	A00001L	A00001N	A00001O	A00001P	A00002A	A00002B	A00002C	A00002D	A00002E	A00002F	A00002G	A00002H	A00002I	A00002J	A00002K	A00002L	A00002M	A00002N	A00002O	A00002P	A00002Q	A00003A	A00003B
lg1K	1	Tag_179	0	Chr01b	1244192	Chr01K	1243693	Chr01K	974838	Bd3	730387	Chr2	580698	Chr04	706436	scaffold_1	10373997	A	H	H	A	A	A	A	H	H	H	H	H	H	H	H	H	H	A	H	H	-	A	A	A	H	A	A	H	H	H	A	H
lg1K	2	Tag_184r	0.5	Chr01b	1911824	Chr01K	1911325	Chr01K	1436520	Bd2	23962109	Chr7	20180247	Chr01	56027184	scaffold_7	31164425	A	H	H	A	A	A	A	H	H	H	H	H	H	H	H	H	H	A	H	H	A	A	A	A	H	A	A	H	H	H	A	H
lg1K	*2	Tag_183r	0.5	Chr01b	1871588	Chr01K	1871089	Chr01K	1476758	Bd3	16846974	Chr10	10805729	Chr01	25860044	scaffold_14	24838	-	-	H	A	A	A	A	-	H	H	-	-	H	H	-	H	-	A	-	H	A	A	A	A	H	A	A	H	H	H	A	H
lg1K	3	Tag_182	0.7	Chr01b	1773323	Chr01K	1772824	Chr01K	1575471	N/A	N/A	N/A	N/A	N/A	N/A	scaffold_1	9696870	A	H	H	A	A	A	A	H	H	H	H	H	H	H	H	H	H	A	H	H	-	A	A	A	H	A	-	H	H	H	A	H
lg1K	4	Tag_186	1.9	Chr01b	2988489	Chr01K	2987990	Chr01K	1998991	Bd3	1324183	Chr2	1187441	Chr04	1602201	scaffold_1	9265449	A	H	H	A	A	A	A	H	H	H	H	H	H	H	H	H	H	A	H	H	-	-	-	-	H	A	-	H	-	H	A	-
lg1K	*4	Tag_189	1.9	Chr01b	3094598	Chr01K	3094099	Chr01K	2093429	Bd1	38791951	Chr9	5996235	Chr10	40200952	scaffold_4	21298719	A	H	H	A	A	A	A	H	H	H	H	H	H	H	H	H	H	A	H	H	A	-	-	-	-	-	-	-	-	H	-	-
lg1K	5	Tag_190	2.9	Chr01b	3225113	Chr01K	3224614	Chr01K	2258072	Bd3	1529865	Chr2	1317572	Chr04	1962628	scaffold_1	9012762	A	H	H	A	A	A	A	H	H	H	H	H	H	H	H	H	H	A	H	H	A	A	A	A	H	A	A	H	H	H	-	H
lg1K	6	Tag_191r	3.4	Chr01b	3360668	Chr01K	3360169	Chr01K	2385610	Bd3	1589500	Chr2	1394929	Chr04	2031732	scaffold_1	8840677	A	H	H	A	A	A	A	H	H	H	H	H	H	H	H	H	H	A	H	H	A	-	-	-	-	-	-	-	-	H	-	-
lg1K	7	Tag_195	3.7	Chr01b	3533069	Chr01K	3532570	Chr01K	2601338	N/A	N/A	N/A	N/A	N/A	N/A	scaffold_4	10231177	A	H	H	A	A	A	A	H	H	H	H	H	H	H	H	H	H	A	H	H	-	A	-	-	H	A	-	H	-	H	A	H
lg1K	8	Tag_193	3.8	Chr01b	3435415	Chr01K	3434916	Chr01K	2460710	N/A	N/A	N/A	N/A	Chr04	51524609	scaffold_1	8742484	A	H	H	A	A	A	A	H	H	H	H	H	H	H	H	H	H	A	H	H	-	A	A	A	H	A	A	H	H	-	A	H
lg1K	9	Tag_203	6.3	Chr01b	4186751	Chr01K	4186252	Chr01K	3531365	Bd3	2275547	Chr2	2135396	Chr04	2988627	scaffold_1	8103300	A	H	-	A	A	A	A	-	-	-	H	H	-	H	-	H	H	A	H	H	H	A	-	-	H	A	-	H	-	-	-	H
lg1K	10	Tag_205	7.4	Chr01b	4258171	Chr01K	4257672	Chr01K	3614244	Bd4	4307020	Chr11	14740837	Chr02	6050341	scaffold_1	8005295	A	H	H	A	A	A	A	H	H	H	H	H	H	H	H	H	H	A	H	H	-	A	A	A	H	A	A	H	H	H	A	H
lg1K	11	Tag_208	7.6	Chr01b	4478195	Chr01K	4477696	Chr01K	3861026	N/A	N/A	N/A	N/A	N/A	N/A	scaffold_1	7804966	A	H	H	A	A	A	A	H	H	H	H	H	H	H	H	H	H	A	H	H	H	A	A	A	H	A	A	H	H	H	A	H
lg1K	12	Tag_212	9.5	Chr01b	6490587	Chr01K	6490088	Chr01K	4601898	N/A	N/A	N/A	N/A	N/A	N/A	scaffold_3	858187	A	H	H	A	A	A	A	H	H	H	H	H	H	H	H	H	H	A	H	H	-	-	-	-	-	A	-	-	-	H	-	-
lg1K	13	Tag_219	9.9	Chr01b	6843101	Chr01K	6842602	Chr01K	4954378	N/A	N/A	N/A	N/A	N/A	N/A	scaffold_1	6971248	A	H	H	A	A	A	A	H	H	H	H	H	H	H	H	H	H	A	H	H	-	A	A	A	H	A	A	-	H	H	-	H
lg1K	*13	Tag_218	9.9	Chr01b	6771010	Chr01K	6770511	Chr01K	4882352	Bd3	3347289	Chr2	3458246	Chr04	4157911	scaffold_1	7027147	A	H	-	A	A	-	A	-	-	H	-	H	-	H	H	-	H	-	-	H	-	A	-	-	H	A	-	H	H	-	-	H
lg1K	14	Tag_216	9.9	Chr01b	6579325	Chr01K	6578826	Chr01K	4690523	Bd3	3155958	Chr2	3267858	Chr04	3981437	scaffold_1	7181965	A	H	H	A	A	A	A	H	H	H	-	-	H	H	H	H	H	A	-	H	A	-	-	-	-	-	-	H	-	H	-	-
lg1K	15	Tag_223	12.3	Chr01b	7554434	Chr01K	7553935	Chr01K	5563072	N/A	N/A	N/A	N/A	Chr02	4726480	scaffold_8	40429794	A	H	H	H	A	-	A	H	H	H	H	H	H	H	H	H	H	A	H	H	-	A	A	A	H	A	A	H	H	-	A	H
lg1K	16	Tag_226	13.1	Chr01b	8073832	Chr01K	8073333	Chr01K	6049280	N/A	N/A	N/A	N/A	Chr04	5100254	scaffold_1	6097482	A	H	H	H	A	A	A	H	H	H	-	H	H	H	H	H	-	A	-	H	-	A	A	A	H	A	-	H	H	H	A	H
lg1K	17	Tag_228	13.1	Chr01b	8107093	Chr01K	8106594	Chr01K	6082405	Bd1	26698209	Chr6	26757305	Chr04	5154896	scaffold_1	6070357	A	H	H	H	A	A	A	H	H	H	H	H	H	H	H	H	H	A	H	H	-	-	-	-	H	-	-	-	-	H	-	-
lg1K	18	Tag_230	13.6	Chr01b	8271771	Chr01K	8271272	Chr01K	6246650	N/A	N/A	Chr2	4415155	Chr04	5218890	scaffold_1	6021714	A	H	H	H	A	A	A	H	H	H	H	H	H	H	H	H	H	A	H	H	H	A	A	A	H	A	A	H	H	H	A	H
lg1K	*18	Tag_105	13.6	Chr01a	69398906	Chr01N	69398407	Chr01K	6298755	N/A	N/A	N/A	N/A	N/A	N/A	scaffold_1	5982194	A	H	H	H	A	A	A	H	H	H	H	H	H	H	H	H	H	A	H	H	-	A	A	A	H	A	A	H	H	H	A	H
lg1K	19	Tag_234	13.9	Chr01b	8696687	Chr01K	8696188	Chr01K	6442599	Bd4	31716797	Chr1	3505338	Chr04	56139870	scaffold_9	44937542	A	H	H	H	A	A	A	H	H	H	H	H	H	H	H	H	H	A	H	H	A	A	A	A	H	A	A	H	H	H	A	H
lg1K	20	Tag_238	15.8	Chr01b	9467693	Chr01K	9467194	Chr01K	7496224	Bd3	4793446	N/A	N/A	N/A	N/A	scaffold_1	5351242	A	H	H	H	A	A	A	H	A	H	H	H	H	H	H	H	H	A	H	H	A	A	A	-	H	A	-	H	H	H	A	-
lg1K	21	Tag_692	16	Chr02b	9093086	Chr02K	9092587	Chr01K	7601634	Bd1	69841755	Chr2	3984092	Chr07	2851515	scaffold_1	5241510	A	H	H	H	A	A	A	H	A	H	H	H	H	H	H	H	H	A	H	H	A	A	A	A	H	A	A	H	H	H	A	H
lg1K	*21	Tag_240	16	Chr01b	9488616	Chr01K	9488117	Chr01K	7516876	Bd3	4817516	Chr2	5045568	Chr04	6029143	scaffold_1	5326806	A	H	-	H	A	A	A	-	-	-	-	-	-	H	-	H	H	A	-	H	A	A	A	A	-	A	-	H	H	-	A	H
lg1K	*21	Tag_244	16	Chr01b	9717067	Chr01K	9716568	Chr01K	7976156	Bd3	5118146	Chr4	23221736	N/A	N/A	scaffold_1	4973567	A	H	H	H	A	-	A	H	A	H	H	-	H	H	H	H	H	A	H	H	A	-	-	-	H	A	-	H	-	-	-	-
lg1K	22	Tag_245	16.2	Chr01b	9772868	Chr01K	9772369	Chr01K	8031960	N/A	N/A	N/A	N/A	N/A	N/A	scaffold_1	4946462	A	H	H	H	A	A	A	H	A	H	H	H	H	H	H	H	H	A	H	H	A	-	-	-	-	-	-	H	-	H	-	-
lg1K	23	Tag_246	16.4	Chr01b	9823118	Chr01K	9822619	Chr01K	8069771	N/A	N/A	N/A	N/A	Chr04	11196631	scaffold_1	4888061	A	H	H	H	A	A	A	H	A	H	H	-	H	H	H	H	H	A	H	H	A	A	A	A	H	A	A	H	H	H	A	H
lg1K	24	Tag_248	17.1	Chr01b	10148747	Chr01K	10148248	Chr01K	8513105	N/A	N/A	N/A	N/A	Chr04	6770439	scaffold_1	4565657	A	H	H	H	A	A	A	H	A	H	H	H	A	H	H	H	H	A	H	H	A	A	A	A	H	A	A	H	H	H	-	H
lg1K	25	Tag_250	17.3	Chr01b	10372499	Chr01K	10372000	Chr01K	8736649	Bd3	5572703	Chr2	5640854	Chr04	6899127	scaffold_1	4474087	A	-	H	H	A	A	A	H	A	H	H	H	A	H	H	H	H	A	-	H	A	A	A	A	H	A	A	H	H	H	A	H
lg1K	26	Tag_256	19.5	Chr01b	12539553	Chr01K	12289423	Chr01K	9382406	Bd1	32868249	Chr6	23468382	Chr04	7452516	scaffold_4	34712715	A	H	H	H	A	A	A	H	A	H	H	H	A	H	H	H	H	A	H	H	A	A	A	A	H	A	-	H	H	H	A	H
lg1K	27	Tag_257	19.5	Chr01b	12583002	Chr01K	12245974	Chr01K	9338957	Bd3	6014953	Chr2	6065372	Chr04	7417308	scaffold_1	4047216	A	H	H	H	A	A	A	H	A	H	-	-	A	H	H	H	H	A	H	H	A	A	A	A	H	A	A	H	H	-	A	H
lg1K	28	Tag_293	22.8	Chr01b	25643077	Chr01K	13533504	Chr01K	10980512	N/A	N/A	Chr12	18213510	Chr07	54853130	scaffold_1	3053276	A	H	H	H	A	A	A	A	A	H	H	H	A	H	H	H	H	A	H	-	A	A	A	A	-	A	-	H	A	H	-	-
lg1K	29	Tag_294	22.8	Chr01b	25643716	Chr01K	13532865	Chr01K	10979871	N/A	N/A	Chr10	4970026	Chr02	50289902	scaffold_1	3053558	A	H	H	H	A	A	A	A	A	H	H	H	A	H	H	H	H	A	H	H	A	A	A	A	H	A	A	H	A	H	A	H
lg1K	30	Tag_287	24	Chr01b	25146785	Chr01K	14029796	Chr01K	11540662	Bd4	45101279	Chr2	25379703	Chr03	7883849	scaffold_1	2523042	A	H	H	H	A	A	A	A	A	H	-	-	A	H	H	H	H	A	H	H	A	A	A	A	H	A	A	H	A	H	A	H
lg1K	31	Tag_261	25.7	Chr01b	13569866	Chr01K	25606715	Chr01K	11847994	N/A	N/A	Chr9	3838825	Chr10	8130998	scaffold_6	27839261	A	H	H	H	A	A	A	A	A	H	H	H	A	H	H	H	H	A	H	H	A	A	A	A	H	A	A	-	A	A	A	-
lg1K	32	Tag_285	25.7	Chr01b	24564153	Chr01K	14612428	Chr01K	12012090	N/A	N/A	N/A	N/A	N/A	N/A	N/A	N/A	A	A	H	H	A	A	A	A	A	H	A	-	A	H	H	H	H	A	H	H	A	A	A	A	H	A	-	H	A	A	A	H
lg1K	33	Tag_284r	28.3	Chr01b	24405182	Chr01K	14771399	Chr01K	13067525	Bd3	7285214	Chr2	7986483	Chr04	10123927	scaffold_1	1865119	A	H	H	H	A	A	A	A	A	H	H	H	A	H	H	H	H	A	H	H	A	A	A	A	H	A	A	H	A	A	A	H
lg1K	34	Tag_283r	28.3	Chr01b	23861933	Chr01K	15314648	Chr01K	13285160	N/A	N/A	N/A	N/A	Chr07	59784072	scaffold_1	10988490	A	H	H	H	A	A	A	A	A	H	H	H	A	H	H	H	H	A	H	H	A	A	A	A	H	A	A	H	A	A	A	H
lg1K	35	Tag_280r	28.5	Chr01b	23639249	Chr01K	15537332	Chr01K	13856176	Bd3	7512092	Chr2	8375547	Chr04	10549434	scaffold_1	1534596	A	H	H	H	A	A	A	A	A	H	H	H	A	H	H	H	H	A	H	H	A	A	A	A	H	A	-	H	A	A	A	H
lg1K	36	Tag_2872	29.8	scaffold_1775	11600	scaffold_1775	11101	Chr01K	14091665	Bd1	67912338	Chr3	6995271	Chr01	72532841	scaffold_5	46741046	A	H	H	H	A	A	A	A	A	H	H	H	A	H	H	H	H	A	H	H	A	A	A	A	H	A	A	H	A	A	A	-
lg1K	37	Tag_322	30.4	Chr01b	41516022	Chr01K	41515523	Chr01K	15302333	N/A	N/A	Chr4	1311034	Chr04	11781371	scaffold_1	1091069	A	H	H	-	A	A	A	A	A	H	H	-	A	A	H	-	H	A	H	H	A	A	A	A	H	A	-	H	A	A	A	H
lg1K	38	Tag_301	30.7	Chr01b	27693640	Chr01K	27693141	Chr01K	15454969	Bd2	29811207	Chr5	13310794	Chr04	48713327	scaffold_1	1019156	A	H	H	H	A	A	A	A	A	H	H	H	A	A	H	H	H	A	H	H	A	A	A	A	H	A	A	H	A	A	A	-
lg1K	39	Tag_300	31.2	Chr01b	27507298	Chr01K	27506799	Chr01K	15686794	N/A	N/A	N/A	N/A	N/A	N/A	scaffold_6	20846763	A	H	H	H	A	A	A	A	A	H	H	H	A	A	H	H	H	A	H	H	A	A	A	A	H	A	A	H	A	A	A	H
lg1K	40	Tag_299	32.2	Chr01b	27064761	Chr01K	27064262	Chr01K	16330570	N/A	N/A	N/A	N/A	Chr04	13857952	scaffold_1	10408238	A	-	H	H	A	A	A	A	-	H	-	H	A	A	H	H	H	A	H	H	A	A	A	A	H	A	A	H	A	A	A	H
lg1K	41	Tag_298	32.2	Chr01b	27007020	Chr01K	27006521	Chr01K	16388240	Bd3	8259174	Chr2	9887433	Chr04	13839885	scaffold_1	10430474	A	H	H	H	A	A	A	A	A	H	H	H	A	A	H	H	H	A	H	H	A	A	A	A	H	A	A	H	A	-	A	H
lg1K	42	Tag_266	33.3	Chr01b	17804005	Chr01K	21372576	Chr01K	17589085	Bd3	8496720	Chr2	10359990	Chr04	15151938	scaffold_1	11087173	A	H	H	H	A	A	A	A	A	H	H	-	A	A	H	H	H	A	H	H	A	A	A	A	H	A	A	H	A	A	A	H
lg1K	43	Tag_271	34.8	Chr01b	21032495	Chr01K	18144086	Chr01K	19521025	Bd3	8849202	Chr2	11016285	Chr04	16907006	scaffold_1	11970231	A	H	H	H	A	A	A	A	A	H	H	H	A	A	H	H	H	A	H	-	A	A	A	A	H	A	A	H	A	A	A	H
lg1K	44	Tag_337	35.3	Chr01b	46669771	Chr01K	46669272	Chr01K	20335575	N/A	N/A	Chr2	455856	Chr03	64848406	scaffold_3	13657381	A	H	H	H	A	A	A	A	A	H	H	H	A	A	H	H	A	A	H	H	A	A	A	A	H	A	A	-	A	A	A	H
lg1K	45	Tag_225	35.8	Chr01b	7621998	Chr01K	7621499	Chr01K	22150299	Bd3	9847819	Chr2	12022682	Chr03	280286	scaffold_1	14215845	A	H	H	H	A	A	A	A	A	H	H	H	A	A	-	H	H	A	H	H	A	A	A	A	H	A	A	H	-	A	A	H
lg1K	46	Tag_372	36.3	Chr01b	59923280	Chr01K	59922781	Chr01K	27988543	Bd4	13343585	Chr2	3341306	Chr05	16260468	scaffold_6	7136439	A	H	H	H	A	A	A	A	A	H	H	-	A	A	H	H	H	A	H	H	A	A	A	A	H	A	A	H	A	-	A	H
lg1K	47	Tag_323	36.3	Chr01b	41645180	Chr01K	41644681	Chr01K	26666114	N/A	N/A	N/A	N/A	N/A	N/A	scaffold_1	20827356	A	H	H	H	A	A	A	A	A	H	H	H	A	A	H	H	H	A	H	-	A	A	A	-	H	A	A	H	A	A	-	-
lg1K	48	Tag_318	36.3	Chr01b	40624080	Chr01K	40623581	Chr01K	27913761	Bd3	3246298	Chr5	24864327	Chr10	3174080	scaffold_6	7136883	A	H	H	A	A	A	A	A	A	H	-	H	A	A	H	H	H	A	H	H	A	A	A	A	H	A	A	H	A	A	A	H
lg1K	49	Tag_327	39.3	Chr01b	42335964	Chr01K	42335465	Chr01K	29567824	Bd3	44876341	Chr2	17048438	Chr04	46311062	scaffold_1	22995894	-	A	-	H	A	A	A	A	A	-	H	H	A	A	H	H	A	-	A	H	A	A	A	A	H	A	A	H	A	A	A	H
lg1K	50	Tag_326	39.7	Chr01b	42210176	Chr01K	42209677	Chr01K	29654707	Bd3	44918977	Chr2	17088353	Chr04	46358494	scaffold_1	23031932	H	H	H	H	A	A	A	A	A	H	H	H	A	A	H	H	H	-	A	H	A	A	A	A	H	A	-	H	A	A	A	-
lg1K	51	Tag_343	40.3	Chr01b	50500918	Chr01K	50500419	Chr01K	30617409	Bd2	7556950	Chr12	5879476	Chr02	66980569	scaffold_1	24275304	H	H	H	H	A	A	A	A	-	H	H	H	A	A	H	H	H	H	A	H	A	A	A	-	H	A	A	H	A	A	A	H
lg1K	52	Tag_344	40.3	Chr01b	50518088	Chr01K	50517589	Chr01K	30600229	N/A	N/A	N/A	N/A	Chr04	49254236	scaffold_1	24285865	H	H	H	H	A	A	A	A	A	H	H	H	A	A	H	H	H	H	A	H	A	A	A	A	H	A	A	H	A	A	A	H
lg1K	53	Tag_351	41.3	Chr01b	55437145	Chr01K	55436646	Chr01K	33224222	Bd3	46245261	Chr2	18845886	Chr04	50669732	scaffold_1	25214690	H	H	H	H	A	A	A	A	A	H	H	H	A	A	H	H	A	H	A	H	A	A	A	A	H	A	A	H	A	A	A	H
lg1K	54	Tag_356	43.4	Chr01b	57184989	Chr01K	57184490	Chr01K	34811268	Bd4	6768116	Chr6	3040950	Chr04	52285436	scaffold_1	26911384	H	A	H	H	A	A	A	A	A	H	H	H	A	A	H	H	A	H	A	H	A	A	A	-	H	A	A	H	A	A	A	-
lg1K	55	Tag_374r	43.7	Chr01b	60119966	Chr01K	60119467	Chr01K	34398560	Bd3	46858933	Chr12	23421374	Chr04	51951256	scaffold_1	26536892	H	H	H	H	A	A	A	A	A	H	H	H	A	A	H	H	A	H	A	H	A	A	A	A	H	A	A	H	A	A	A	H
lg1K	56	Tag_164r	43.9	Chr01a	86163053	Chr01N	74755571	Chr01N	44181256	Bd2	58962641	Chr2	20180070	Chr04	51966498	scaffold_1	26564594	H	H	H	H	A	A	A	A	A	H	H	H	A	A	H	H	A	H	A	H	A	A	A	A	H	A	A	H	A	A	A	H
lg1K	57	Tag_355	43.9	Chr01b	57145664	Chr01K	57145165	Chr01N	44321500	Bd3	46959435	Chr2	20028324	Chr04	52077985	scaffold_1	26682834	H	H	H	H	A	A	A	A	A	H	H	H	A	A	H	H	A	H	A	H	A	A	A	A	-	A	A	-	A	A	A	H
lg1K	58	Tag_357r	45.2	Chr01b	57629789	Chr01K	57629290	Chr01K	35663078	N/A	N/A	N/A	N/A	Chr07	59772402	scaffold_1	27418149	H	A	H	H	A	A	A	A	A	-	H	H	A	A	H	H	A	-	A	H	A	A	A	A	H	A	A	H	A	A	A	H
lg1K	59	Tag_359	46.1	Chr01b	57655105	Chr01K	57654606	Chr01K	35691762	Bd3	47484428	Chr2	20906461	Chr04	52842288	scaffold_1	27439898	H	A	H	H	A	A	A	A	A	H	H	H	A	A	H	H	A	H	A	H	A	A	A	A	H	A	A	H	A	A	-	H
lg1K	60	Tag_377	47	Chr01b	61000306	Chr01K	60999807	Chr01K	36901813	N/A	N/A	Chr7	3464847	Chr02	71933218	scaffold_3	554475	H	A	H	H	A	A	A	A	A	H	H	H	A	A	H	H	A	H	A	H	A	A	A	A	H	A	A	H	A	A	A	-
lg1K	61	Tag_371	48.7	Chr01b	59656378	Chr01K	59655879	Chr01K	38616547	Bd3	48422917	Chr2	22294937	Chr04	54399419	scaffold_1	28834896	H	A	H	H	H	A	A	A	A	H	H	H	A	A	H	H	A	H	A	H	A	A	A	A	A	A	A	H	A	A	A	A
lg1K	62	Tag_375	49.6	Chr01b	60309681	Chr01K	60309182	Chr01K	39094818	Bd3	48732719	Chr2	22693206	Chr04	54877168	scaffold_1	29343115	H	A	H	H	H	A	A	A	A	H	H	-	A	A	H	H	A	H	A	H	A	A	A	A	A	A	A	H	A	A	A	A
lg1K	63	Tag_378	53.2	Chr01b	61189770	Chr01K	61189271	Chr01K	39991861	N/A	N/A	N/A	N/A	N/A	N/A	scaffold_2	1472665	H	A	H	H	H	A	A	A	A	H	H	H	A	A	H	H	A	H	A	H	A	A	A	A	A	A	A	H	A	A	A	A
lg1K	64	Tag_388	55.1	Chr01b	62210211	Chr01K	62209712	Chr01K	40843956	N/A	N/A	Chr6	25645900	Chr04	56286120	scaffold_1	30697555	H	A	H	H	H	A	A	A	A	H	H	-	A	A	H	H	A	H	A	H	A	A	A	A	A	A	A	H	A	A	A	-
lg1K	65	Tag_390	55.3	Chr01b	62523091	Chr01K	62522592	Chr01K	41044339	Bd3	49862572	Chr2	24278825	Chr04	56426107	scaffold_1	30826757	H	A	H	H	H	A	A	A	A	H	H	H	A	A	H	H	A	H	A	H	A	A	A	A	A	A	A	H	A	A	A	A
lg1K	*65	Tag_387	55.3	Chr01b	62163069	Chr01K	62162570	Chr01K	40796813	Bd5	22600353	Chr8	27602734	Chr04	64019249	scaffold_1	32783574	-	-	H	H	H	A	-	A	A	H	H	-	A	A	H	H	A	H	A	H	A	A	A	A	A	A	A	H	A	A	A	A
lg1K	*65	Tag_391	55.3	Chr01b	62625681	Chr01K	62625182	Chr01K	41637418	N/A	N/A	N/A	N/A	N/A	N/A	scaffold_9	49926795	H	A	H	H	H	A	A	A	A	H	H	H	A	A	H	H	A	H	A	H	A	A	A	A	A	A	A	H	A	A	A	A
lg1K	*65	Tag_392	55.3	Chr01b	62755038	Chr01K	62754539	Chr01K	41749040	Bd3	50078353	Chr2	24574863	Chr06	57161399	scaffold_1	31452685	H	A	H	H	H	A	A	A	A	H	H	H	A	A	H	H	A	H	A	H	A	A	-	A	A	A	A	-	A	A	A	-
lg1K	66	Tag_404	56.5	Chr01b	63862416	Chr01K	63861917	Chr01K	41889016	Bd3	50130143	Chr2	24692089	Chr04	56727258	scaffold_1	31516834	H	A	H	H	H	A	A	A	A	H	H	H	A	A	H	H	A	H	A	H	A	A	A	A	A	A	A	H	A	A	A	A
lg1K	67	Tag_393	57	Chr01b	62798994	Chr01K	62798495	Chr01K	42294550	N/A	N/A	N/A	N/A	Chr02	70676577	scaffold_1	31755541	H	A	H	H	H	A	A	A	A	H	H	H	A	A	H	H	A	H	A	H	A	A	A	A	A	A	-	H	A	A	A	H
lg1K	*67	Tag_394	57	Chr01b	62801807	Chr01K	62801308	Chr01K	42298930	Bd3	50393434	Chr2	24973741	Chr04	57051408	scaffold_6	30510030	H	A	H	H	H	A	A	A	A	H	H	H	A	A	H	H	A	H	A	H	A	-	A	A	A	A	-	H	A	A	A	-
lg1K	68	Tag_398	57	Chr01b	63272892	Chr01K	63272393	Chr01K	42679932	Bd3	50553453	Chr2	25273606	Chr04	57341926	scaffold_1	32014003	H	A	H	H	H	A	A	A	A	H	H	H	A	A	H	H	A	H	A	H	A	A	A	A	A	A	A	H	A	A	H	-
lg1K	69	Tag_395	57.2	Chr01b	62808254	Chr01K	62807755	Chr01K	42306291	N/A	N/A	Chr12	23315851	Chr04	57063198	scaffold_1	31764351	H	A	H	H	H	A	A	A	A	H	H	H	A	A	H	H	A	H	A	H	A	A	A	A	A	A	A	H	A	A	A	-
lg1K	*69	Tag_406	57.2	Chr01b	63992367	Chr01K	63991868	Chr01K	42017310	N/A	N/A	N/A	N/A	N/A	N/A	scaffold_1	31619672	H	A	H	H	H	A	A	A	A	H	H	H	A	A	H	H	A	H	A	H	A	A	A	A	A	A	A	H	A	A	A	-
lg1K	70	Tag_402	57.9	Chr01b	63550740	Chr01K	63550241	Chr01K	42951778	Bd3	21298844	Chr2	15857004	Chr08	3784389	scaffold_6	32590610	H	A	H	H	H	A	A	A	A	H	H	A	A	A	H	H	A	H	A	H	A	A	A	A	A	A	A	-	A	A	H	A
lg1K	*70	Tag_401	57.9	Chr01b	63549036	Chr01K	63548537	Chr01K	42950074	Bd3	50673008	Chr2	25442969	Chr04	57516170	scaffold_1	32269263	H	A	H	H	H	A	A	A	A	H	H	A	A	A	H	H	A	H	A	H	A	-	-	-	-	-	-	-	-	A	-	-
lg1K	*70	Tag_403	57.9	Chr01b	63658607	Chr01K	63658108	Chr01K	43054080	Bd3	50729089	Chr2	25516875	Chr04	57579826	scaffold_1	32319579	H	A	H	H	H	A	A	A	A	H	H	A	A	A	H	H	A	H	A	H	A	A	A	A	A	A	A	H	A	A	H	A
lg1K	71	Tag_409	60.1	Chr01b	65100137	Chr01K	65099638	Chr01K	43844190	Bd3	51173589	Chr2	26080177	Chr04	63956323	scaffold_1	32847392	-	A	H	H	H	A	A	A	A	H	-	A	A	A	H	H	A	H	A	H	A	A	A	A	A	A	A	H	A	A	H	-
lg1K	72	Tag_411	60.3	Chr01b	65360343	Chr01K	65359844	Chr01K	44160102	Bd5	21198134	N/A	N/A	N/A	N/A	scaffold_1	33098435	H	A	H	H	H	A	A	A	A	H	H	A	A	A	H	H	A	H	A	H	A	-	-	-	A	A	-	H	-	A	-	-
lg1K	73	Tag_416	61.3	Chr01b	68600089	Chr01K	68599590	Chr01K	45127913	Bd3	52218492	Chr2	27028034	Chr04	63041152	scaffold_1	33799841	H	A	H	H	H	A	A	A	A	H	H	A	A	A	H	H	A	H	A	H	A	A	A	A	A	A	-	H	A	A	H	-
lg1K	*73	Tag_418	61.3	Chr01b	68697072	Chr01K	68696573	Chr01K	44753469	N/A	N/A	Chr7	29281171	N/A	N/A	scaffold_1	33626799	H	A	H	H	H	A	A	A	A	H	H	A	A	A	H	H	A	H	A	H	A	A	A	A	A	A	A	H	A	A	H	-
lg1K	74	Tag_414	61.4	Chr01b	68279662	Chr01K	68279163	Chr01K	44663807	Bd3	51632471	Chr2	26649042	Chr04	63430104	scaffold_1	33475573	H	A	H	H	H	A	A	A	A	H	H	A	A	A	H	H	A	H	A	H	A	A	A	A	A	A	A	H	A	A	H	A
lg1K	*74	Tag_422	61.4	Chr01b	68923411	Chr01K	68922912	Chr01K	45401288	Bd3	52153389	N/A	N/A	Chr04	62989024	scaffold_1	33899091	H	A	H	H	H	A	A	A	A	H	H	A	A	A	H	H	A	H	A	H	A	A	A	A	A	A	A	H	A	A	H	-
lg1K	*74	Tag_425	61.4	Chr01b	69066875	Chr01K	69066376	Chr01K	45509550	Bd3	52070759	Chr2	27158270	Chr04	62913304	scaffold_1	34000255	-	A	H	H	H	A	A	A	-	H	H	-	A	A	H	H	A	H	A	H	A	A	-	-	A	A	-	H	A	-	-	-
lg1K	75	Tag_420	61.4	Chr01b	68830404	Chr01K	68829905	Chr01K	45257462	Bd3	52188918	N/A	N/A	Chr04	63007258	scaffold_1	33840036	H	A	H	H	H	A	A	A	A	H	H	A	A	A	H	H	A	H	A	H	A	A	A	A	A	A	A	H	A	A	-	H
lg1K	76	Tag_415	61.4	Chr01b	68540699	Chr01K	68540200	Chr01K	45043458	Bd3	51898050	Chr2	26962032	Chr04	63103475	scaffold_1	33759708	H	A	H	H	H	A	A	A	A	H	H	A	A	A	H	H	A	H	A	H	A	A	A	A	A	A	A	H	A	A	H	A
lg1K	*76	Tag_419	61.4	Chr01b	68738541	Chr01K	68738042	Chr01K	44800850	Bd3	51724062	Chr2	26800072	Chr04	63337487	scaffold_1	33645901	H	-	-	-	H	-	-	A	A	-	-	-	A	-	-	H	-	H	-	-	A	A	A	A	A	A	A	H	A	-	H	A
lg1K	77	Tag_2827	61.6	Chr09b	87307024	Chr09K	81495422	Chr01K	45625483	Bd5	21543708	Chr4	28183687	Chr06	53332135	scaffold_1	34062506	H	A	H	H	H	A	A	A	-	H	H	A	A	A	H	H	A	H	A	H	A	A	A	-	A	A	A	H	A	A	H	-
lg1K	78	Tag_2828	61.6	Chr09b	87312819	Chr09K	81501217	Chr01K	45619687	Bd3	52027927	Chr2	27204972	Chr04	62857061	scaffold_1	34057501	H	A	H	H	H	A	A	A	A	H	H	A	A	A	H	H	A	H	A	H	A	A	A	A	A	A	A	H	A	A	H	A
lg1K	79	Tag_433	62.6	Chr01b	70388338	Chr01K	70387839	Chr01K	46273197	N/A	N/A	Chr12	3695645	Chr06	58668722	scaffold_1	34587250	H	A	H	H	H	A	A	A	A	H	H	A	A	A	H	H	A	H	A	H	A	H	A	A	A	A	A	H	A	A	-	A
lg1K	80	Tag_426	62.6	Chr01b	69096215	Chr01K	69095716	Chr01K	45740839	Bd3	52236137	Chr4	28470691	Chr04	62783647	scaffold_1	34209136	H	A	H	H	H	A	A	A	A	H	H	A	A	A	H	H	A	H	A	H	A	H	A	A	A	A	A	H	A	A	H	-
lg1K	*80	Tag_428	62.6	Chr01b	69946447	Chr01K	69945948	Chr01K	45834758	Bd3	52287035	Chr2	27416691	Chr04	62685404	scaffold_1	34286602	H	A	H	H	H	A	A	A	A	H	H	A	A	A	H	H	A	H	A	H	A	-	A	-	A	A	-	H	A	A	-	-
lg1K	*80	Tag_434	62.6	Chr01b	70477952	Chr01K	70477453	Chr01K	46339316	N/A	N/A	N/A	N/A	Chr04	62307739	scaffold_1	34688214	H	A	H	H	H	A	A	A	A	H	H	A	A	A	H	H	A	H	A	H	A	-	-	-	A	A	A	-	A	A	-	-
lg1K	81	Tag_427	62.7	Chr01b	69106413	Chr01K	69105914	Chr01K	45751038	N/A	N/A	N/A	N/A	Chr02	696166	scaffold_1	34235234	H	A	H	H	H	A	A	A	A	H	H	A	A	A	H	H	A	H	A	H	A	H	A	A	A	A	-	H	A	A	H	A
lg1K	82	Tag_432	62.8	Chr01b	70262092	Chr01K	70261593	Chr01K	46160517	Bd5	22154177	Chr2	27699236	Chr04	62467454	scaffold_1	34470354	H	A	H	H	H	A	A	A	A	H	H	A	A	A	H	H	A	H	A	H	A	H	A	A	A	A	A	H	A	A	H	-
lg1K	83	Tag_438	63.2	Chr01b	71311470	Chr01K	71310971	Chr01K	47636990	N/A	N/A	Chr6	13479824	Chr04	54937028	scaffold_9	5144052	H	A	H	H	H	A	A	A	A	H	H	A	A	A	H	H	A	H	A	H	A	H	-	A	A	A	-	H	A	A	-	-
lg1K	84	Tag_441	63.6	Chr01b	71449486	Chr01K	71448987	Chr01K	47739687	Bd3	53060514	Chr2	28693284	Chr04	61618793	scaffold_1	35396130	H	-	H	H	H	A	A	A	A	H	-	A	A	A	H	H	A	H	A	H	A	H	A	A	A	A	A	H	A	A	H	A
lg1K	85	Tag_446	63.8	Chr01b	71742293	Chr01K	71741794	Chr01K	48055020	Bd3	53261174	Chr2	28953667	Chr04	61349569	scaffold_1	35729774	H	A	H	H	H	A	A	A	A	H	H	A	A	A	H	H	A	H	A	H	A	H	A	A	A	A	-	H	A	A	H	-
lg1K	86	Tag_449	64.3	Chr01b	72248383	Chr01K	72247884	Chr01K	48573791	N/A	N/A	Chr2	32665531	Chr04	60918969	scaffold_1	36122274	H	-	H	H	H	A	A	A	A	H	-	-	A	A	H	H	A	H	A	H	A	H	A	A	A	A	A	H	A	-	H	A
lg1K	87	Tag_450	64.4	Chr01b	72267736	Chr01K	72267237	Chr01K	48593047	Bd1	10398320	Chr2	2723509	Chr10	43371874	scaffold_6	1736658	H	A	H	H	H	A	A	A	A	H	H	-	A	A	H	H	A	H	A	H	A	H	A	A	A	A	A	H	A	A	H	A
lg1K	88	Tag_451	64.9	Chr01b	72676749	Chr01K	72676250	Chr01K	48936922	Bd3	53835022	Chr2	29726740	Chr04	60624362	scaffold_1	36337006	H	A	H	H	H	A	A	A	A	H	H	-	A	A	H	H	A	H	A	H	A	H	A	A	A	A	A	H	A	A	H	A
lg1K	89	Tag_455	66.2	Chr01b	73477534	Chr01K	73477035	Chr01K	49667158	Bd3	56010188	Chr2	30268568	Chr04	59898832	scaffold_1	36865206	H	A	H	H	H	A	A	A	-	H	H	A	A	A	H	H	A	H	A	-	A	H	A	A	A	A	-	H	A	A	H	-
lg1K	90	Tag_457	66.2	Chr01b	74524504	Chr01K	74524005	Chr01K	49814719	Bd1	68537143	Chr6	18146414	Chr04	59752344	scaffold_1	36995998	H	A	H	H	H	A	A	A	A	H	H	A	A	A	H	H	A	H	A	H	A	H	A	A	A	A	A	H	A	A	H	A
lg1K	91	Tag_458	66.4	Chr01b	74716047	Chr01K	74715548	Chr01K	49939424	Bd4	6653185	Chr2	30448066	Chr04	59677939	scaffold_1	37099620	H	A	-	-	H	A	A	A	A	H	-	A	A	A	H	H	A	H	A	-	A	H	A	A	A	A	A	H	A	A	H	A
lg1K	92	Tag_460	66.9	Chr01b	74964313	Chr01K	74963814	Chr01K	50178645	Bd3	56332512	Chr2	30653932	Chr04	59505076	scaffold_1	37282653	H	A	H	H	H	A	A	A	A	H	-	-	A	A	H	H	A	A	A	H	A	H	A	A	A	A	A	H	A	A	H	-
lg1K	93	Tag_459	66.9	Chr01b	74952315	Chr01K	74951816	Chr01K	50166648	Bd2	25734182	Chr2	2917659	Chr03	4653478	scaffold_1	37270533	H	A	H	H	H	A	A	A	A	H	H	A	A	A	H	H	A	A	A	H	A	H	A	A	A	A	-	H	A	A	H	-
lg1K	94	Tag_461	67.5	Chr01b	75011540	Chr01K	75011041	Chr01K	50225873	Bd3	58799995	Chr2	30675797	Chr04	59475799	scaffold_1	37312544	H	A	H	H	H	A	A	A	A	H	H	A	A	A	H	H	A	A	A	H	A	-	-	-	A	A	A	H	A	A	-	-
lg1K	*94	Tag_462	67.5	Chr01b	75099702	Chr01K	75099203	Chr01K	50318610	Bd3	58761046	Chr2	30733650	Chr04	59415388	scaffold_1	37369428	H	A	H	H	H	A	A	A	A	-	H	A	A	A	H	H	A	A	A	H	A	-	-	-	-	-	-	-	-	A	-	-
lg1K	95	Tag_465	68.4	Chr01b	75235857	Chr01K	75235358	Chr01K	50700969	Bd3	58680768	Chr2	30861647	Chr04	59225439	scaffold_1	37525816	H	A	H	H	H	A	A	A	A	H	H	A	A	A	H	H	A	A	A	H	A	H	A	A	A	A	A	H	A	A	H	A
lg1K	96	Tag_466	68.7	Chr01b	75291272	Chr01K	75290773	Chr01K	50811889	Bd3	58602011	Chr2	30960375	Chr04	59123616	scaffold_1	37608661	H	A	H	-	H	A	A	A	A	H	H	-	A	A	H	H	-	A	A	H	A	H	A	A	A	A	A	H	A	A	H	-
lg1K	97	Tag_174	70.4	Chr01a	95175709	Chr01N	89600528	Chr01N	61401598	Bd3	58220269	Chr2	31501867	Chr04	58410222	scaffold_1	38128849	-	A	-	A	H	A	A	A	A	H	-	A	A	A	H	H	A	A	A	H	A	H	A	A	A	A	A	H	A	A	H	A
lg1K	98	Tag_334	70.4	Chr01b	44235697	Chr01K	44235198	Chr01K	51678274	N/A	N/A	N/A	N/A	N/A	N/A	scaffold_1	38315276	H	A	H	H	H	A	A	A	A	H	H	A	A	A	H	H	A	A	A	H	A	-	-	A	A	A	A	-	A	A	H	H
lg1K	99	Tag_2153	70.4	Chr06b	10860443	Chr06N	10859944	Chr01K	51519788	N/A	N/A	N/A	N/A	Chr04	58399374	scaffold_1	38139634	H	A	H	H	H	A	A	A	A	H	H	A	A	A	H	H	A	A	A	H	A	H	A	A	A	A	A	H	A	A	H	A
lg1K	*99	Tag_251	70.4	Chr01b	10708769	Chr01K	10708270	Chr01K	52325090	Bd3	57460817	Chr2	32068798	Chr04	64507214	scaffold_1	38871689	H	A	H	H	H	A	A	A	A	H	H	A	A	A	H	H	A	A	A	H	A	-	-	-	-	-	-	-	A	A	-	-
lg1K	*99	Tag_1766	70.4	Chr05a	101173178	Chr05K	101172679	Chr01K	52478178	Bd3	57376104	Chr2	32186563	Chr04	64602012	scaffold_1	38991294	H	A	H	H	H	A	A	A	A	H	-	-	A	A	H	H	A	A	A	-	A	H	A	A	A	A	A	H	A	A	H	-
lg1K	*99	Tag_2041	70.4	Chr06a	20931597	Chr06K	20931098	Chr01K	51950768	Bd3	57857616	Chr2	31824227	Chr04	57945162	scaffold_1	38512492	H	A	H	H	H	A	-	A	A	H	-	-	A	A	H	H	A	A	-	H	A	H	A	A	A	A	-	H	A	-	-	A
lg1K	100	Tag_166	70.6	Chr01a	88958992	Chr01N	86487835	Chr01K	52627257	N/A	N/A	Chr2	32345052	Chr04	64733667	scaffold_1	39114431	H	A	H	H	H	A	A	A	A	H	H	A	A	A	H	H	A	A	A	H	A	H	A	A	A	A	A	H	A	A	H	-
lg1K	*100	Tag_167	70.6	Chr01a	88965610	Chr01N	86494453	Chr01K	52633875	Bd3	57259573	Chr2	32351620	Chr04	64739638	scaffold_1	39132359	H	A	H	H	H	A	A	A	A	H	H	A	A	A	H	H	A	A	A	H	A	H	A	A	A	A	A	H	A	A	H	-
lg1K	*100	Tag_168	70.6	Chr01a	89101425	Chr01N	86630268	Chr01K	52770032	Bd3	57159395	Chr2	32472315	Chr04	64885825	scaffold_1	39227612	H	A	H	H	H	A	A	A	A	H	H	A	A	A	H	H	A	A	A	H	A	H	A	-	A	A	A	-	-	A	-	A
lg1K	101	Tag_170	71.4	Chr01a	94018537	Chr01N	90757700	Chr01K	53238390	Bd3	56695108	Chr2	32841551	Chr04	65268013	scaffold_1	39561881	H	A	H	H	H	A	A	A	A	H	H	A	A	A	H	H	A	A	A	H	A	H	A	A	A	A	A	H	A	A	H	A
lg1K	*101	Tag_169	71.4	Chr01a	94014377	Chr01N	90761860	Chr01K	53242550	N/A	N/A	Chr2	32853809	Chr04	65278288	scaffold_1	39565827	H	A	H	H	H	A	A	A	A	H	H	A	A	A	H	H	A	A	A	H	A	H	-	A	A	A	-	H	A	A	-	A
lg1K	*101	Tag_171	71.4	Chr01a	94020743	Chr01N	90755494	Chr01K	53236184	N/A	N/A	Chr9	13768487	Chr10	54558277	scaffold_1	39559921	H	A	H	H	H	A	A	A	A	H	H	A	A	A	H	-	A	A	A	H	A	H	A	A	A	A	A	H	A	A	H	A
lg1K	102	Tag_481	73.3	Chr01b	77460146	Chr01K	77362954	Chr01K	53807635	Bd1	45452179	Chr2	33221440	Chr04	65671311	scaffold_1	39888560	H	A	H	H	H	A	A	A	A	H	H	A	A	A	H	H	A	A	A	H	A	H	A	A	A	A	A	H	A	A	H	A
lg1K	*102	Tag_482	73.3	Chr01b	77502565	Chr01K	76842284	Chr01K	53967890	Bd3	58985549	Chr2	33393750	Chr04	65758162	scaffold_1	39999166	H	A	H	H	H	A	A	A	A	H	H	A	A	A	H	H	A	A	A	H	A	-	-	A	A	A	-	-	A	A	H	-
lg1K	103	Tag_484	73.8	Chr01b	77561944	Chr01K	76901663	Chr01K	54027267	N/A	N/A	N/A	N/A	Chr04	65831813	scaffold_1	40038461	H	A	H	H	H	A	A	A	A	H	H	A	A	A	H	H	A	A	A	H	A	H	A	A	A	A	A	H	A	A	H	-
lg1K	*103	Tag_485	73.8	Chr01b	77587945	Chr01K	76927664	Chr01K	54053159	Bd2	41952360	Chr2	33474043	Chr04	65865096	scaffold_1	40074335	H	A	H	H	H	A	A	A	A	H	H	A	A	A	H	H	A	A	A	H	A	H	A	A	A	A	-	H	A	A	H	A
lg1K	104	Tag_483	73.8	Chr01b	77511102	Chr01K	76850821	Chr01K	53976428	N/A	N/A	N/A	N/A	Chr04	65785378	scaffold_1	40007860	-	A	H	H	H	A	A	A	A	H	H	A	A	A	H	H	A	A	-	H	A	H	A	A	A	A	-	H	A	A	-	A
lg1K	105	Tag_474	74.5	Chr01b	77026758	Chr01K	77796342	Chr01K	54610574	Bd3	54450519	Chr2	33939617	Chr04	66477061	scaffold_1	40508594	H	A	H	H	H	A	A	A	A	H	H	A	A	A	H	H	A	A	A	H	A	H	-	A	A	A	-	H	A	A	H	A
lg1K	106	Tag_477	75.2	Chr01b	77142134	Chr01K	77680966	Chr01K	54712141	Bd3	54587963	Chr2	34058349	Chr04	66607013	scaffold_1	40602209	H	A	H	H	H	A	A	A	A	H	H	A	A	A	H	H	A	A	A	H	A	H	A	-	A	A	A	-	A	A	H	-
lg1K	107	Tag_480	75.2	Chr01b	77351429	Chr01K	77471671	Chr01K	54921483	N/A	N/A	Chr2	34346472	Chr04	66839687	scaffold_1	40796748	H	A	H	-	H	A	A	A	A	H	-	A	A	A	H	H	A	A	A	H	A	H	A	A	A	A	A	H	A	A	H	A
lg1K	108	Tag_487	76.1	Chr01b	78240274	Chr01K	78239775	Chr01K	55277970	Bd3	55034740	Chr2	34639070	Chr04	67120892	scaffold_1	41020817	H	A	-	H	-	A	H	A	A	H	-	A	A	A	H	H	A	A	A	H	A	H	A	A	A	A	A	H	A	A	-	A
lg1K	109	Tag_488	76.1	Chr01b	78245528	Chr01K	78245029	Chr01K	55283221	Bd3	55046089	Chr2	34632964	Chr04	67134846	scaffold_1	41026692	H	A	H	H	H	A	H	A	A	H	H	A	A	A	H	H	A	A	A	H	A	H	A	A	A	A	A	H	A	A	H	A
lg1K	110	Tag_491	76.8	Chr01b	79087992	Chr01K	79087493	Chr01K	55819608	Bd3	55423409	Chr2	35082662	Chr04	67567627	scaffold_1	41406767	H	A	H	H	H	A	H	A	A	H	H	A	A	A	H	H	A	A	A	H	A	H	A	A	A	A	A	H	A	A	H	A
lg1K	111	Tag_494	78	Chr01b	79235263	Chr01K	79234764	Chr01K	56038415	N/A	N/A	Chr6	28465080	Chr10	57596344	scaffold_4	37773606	-	A	H	H	H	A	H	A	A	H	H	A	A	A	H	H	A	A	A	H	A	-	-	A	A	A	A	H	-	A	-	-
lg1K	112	Tag_493	78	Chr01b	79200279	Chr01K	79199780	Chr01K	55939449	Bd3	55638264	N/A	N/A	Chr04	67813869	scaffold_1	41611242	H	A	H	H	H	A	H	A	A	H	H	A	A	A	H	H	A	A	A	H	A	H	A	A	A	A	A	H	A	A	H	A
lg1K	*112	Tag_421	78	Chr01b	68862097	Chr01K	68861598	Chr01K	55974234	Bd3	55608221	Chr2	35226820	Chr04	67772431	scaffold_1	41569188	H	A	H	H	H	A	H	A	A	H	H	A	A	A	H	H	A	A	A	H	A	H	A	A	A	A	A	H	A	A	H	-
lg1K	113	Tag_497	78.2	Chr01b	79418970	Chr01K	79418471	Chr01K	56245058	N/A	N/A	Chr6	16809147	Chr04	68166925	scaffold_1	41824567	H	A	H	H	H	A	H	A	A	H	-	-	A	A	H	H	A	A	A	H	A	H	A	A	A	A	A	H	A	A	H	A
lg1K	*113	Tag_498	78.2	Chr01b	79533402	Chr01K	79532903	Chr01K	56340666	Bd4	32448298	N/A	N/A	Chr04	68258662	scaffold_1	41881562	-	A	H	-	H	A	H	A	A	H	H	A	A	A	H	H	A	A	A	H	A	-	-	-	-	-	-	-	-	A	-	-
lg1N	1	Tag_2r	0	Chr01a	1121864	Chr01N	1121365	Chr01N	987459	Bd3	790233	Chr2	647558	Chr04	772641	scaffold_1	10014712	A	A	H	H	H	H	A	H	A	A	A	A	A	H	A	A	A	A	A	A	A	A	-	-	H	A	-	A	H	H	H	-
lg1N	2	Tag_12r	0.5	Chr01a	5115676	Chr01N	2143963	Chr01N	1354260	Bd3	1053851	Chr2	961875	Chr04	1153032	scaffold_1	9821989	A	A	H	H	H	H	A	H	A	A	A	A	A	H	A	A	A	A	A	A	A	A	-	H	H	A	H	A	H	H	H	A
lg1N	3	Tag_10r	1.2	Chr01a	4719213	Chr01N	2540426	Chr01N	1817435	N/A	N/A	N/A	N/A	N/A	N/A	scaffold_9	33619111	A	A	H	H	H	H	A	H	A	A	A	A	A	H	A	A	A	A	A	A	A	A	A	H	H	A	H	A	H	H	H	A
lg1N	4	Tag_9r	1.9	Chr01a	4361596	Chr01N	2898043	Chr01N	2314216	Bd5	25691367	Chr11	4432893	Chr04	1917331	scaffold_1	8968126	A	A	H	H	H	H	A	H	A	A	A	A	A	H	A	A	A	A	A	A	-	A	A	H	H	A	H	A	H	H	H	A
lg1N	5	Tag_8r	5.3	Chr01a	3273502	Chr01N	3986137	Chr01N	3258896	Bd3	2117336	Chr2	1963766	Chr04	2772462	scaffold_1	8279919	A	A	H	H	H	H	A	H	A	A	A	A	A	H	A	A	A	A	A	A	A	-	-	-	H	A	-	A	-	H	-	-
lg1N	6	Tag_4r	7.8	Chr01a	2221834	Chr01N	5037805	Chr01N	4373101	N/A	N/A	N/A	N/A	Chr04	3873756	scaffold_1	7275104	A	H	H	H	H	H	A	H	A	A	A	A	A	H	A	A	A	A	A	A	-	A	A	H	H	A	H	A	H	H	H	A
lg1N	7	Tag_5r	7.8	Chr01a	2262013	Chr01N	4997626	Chr01N	4348144	Bd3	3058451	Chr2	3181163	Chr04	3858778	scaffold_1	7293517	A	H	H	H	H	H	A	H	A	A	A	A	A	H	A	A	A	A	A	A	A	A	A	-	H	A	H	-	H	H	H	-
lg1N	8	Tag_17r	11.6	Chr01a	6903839	Chr01N	6903340	Chr01N	5512829	Bd3	3916639	Chr2	4083401	Chr04	4750422	scaffold_1	6389955	A	H	H	H	H	H	A	H	A	A	A	A	A	H	A	A	A	A	A	A	A	A	A	-	-	A	H	A	H	H	H	A
lg1N	*8	Tag_16r	11.6	Chr01a	6775756	Chr01N	6775257	Chr01N	5429334	Bd3	3836240	Chr2	4032166	Chr04	4672643	scaffold_1	6451551	A	H	H	H	H	H	A	H	A	A	A	A	A	H	A	A	A	A	A	A	A	-	-	-	-	-	-	-	-	H	-	-
lg1N	9	Tag_20r	15.1	Chr01a	8507298	Chr01N	8506799	Chr01N	7043524	Bd3	4714681	Chr2	4913040	Chr04	5816266	scaffold_1	5449972	A	H	H	H	H	H	A	H	A	A	A	A	A	H	A	A	A	H	A	A	H	A	A	A	H	A	-	A	H	H	H	A
lg1N	10	Tag_21r	16.2	Chr01a	8619976	Chr01N	8619477	Chr01N	7192669	Bd3	4770540	Chr2	4989922	Chr04	5958603	scaffold_1	5374035	A	H	H	H	H	H	A	H	A	A	A	A	A	H	A	A	A	H	A	A	H	-	-	A	H	A	H	A	H	H	H	-
lg1N	11	Tag_26	18.6	Chr01a	9047058	Chr01N	9046559	Chr01N	7934632	Bd3	5262806	Chr2	5376891	Chr04	6556272	scaffold_1	4804781	A	H	H	H	H	H	A	H	A	A	A	A	A	H	A	A	A	-	A	A	H	A	A	A	H	A	H	A	H	H	H	A
lg1N	12	Tag_29	20	Chr01a	9469064	Chr01N	9468565	Chr01N	8296263	Bd3	5493485	Chr2	5607751	Chr04	6834760	scaffold_1	4533684	-	H	H	H	H	-	H	H	A	A	A	-	A	H	A	A	A	H	A	A	H	A	A	A	H	A	H	A	H	H	H	A
lg1N	13	Tag_6	21.3	Chr01a	2329609	Chr01N	4930030	Chr01N	8974665	Bd3	56135922	N/A	N/A	Chr04	7267027	scaffold_1	4212885	A	H	H	H	H	H	H	H	A	A	A	A	A	H	A	A	A	H	A	A	H	-	-	A	H	A	H	A	H	H	H	-
lg1N	14	Tag_33	21.6	Chr01a	11950083	Chr01N	11949584	Chr01N	9300974	N/A	N/A	Chr6	11588314	Chr10	5802457	scaffold_1	37267114	A	H	H	H	H	H	H	H	A	A	A	A	A	H	A	A	A	H	A	A	H	A	A	-	H	A	-	A	H	H	H	-
lg1N	15	Tag_175r	22.7	Chr01a	96035266	Chr01N	97420546	Chr01N	9592122	Bd3	6218151	Chr2	6190932	Chr04	7554994	scaffold_1	3882892	A	H	H	H	H	H	H	H	A	A	A	A	A	H	A	A	A	H	A	A	H	A	A	A	H	A	H	A	H	H	H	A
lg1N	16	Tag_40	23.4	Chr01a	13073073	Chr01N	13072574	Chr01N	10595308	N/A	N/A	N/A	N/A	Chr08	60707764	scaffold_1	37077782	A	H	H	H	H	H	H	H	A	A	A	A	A	H	A	A	A	H	A	A	H	A	A	A	H	A	H	A	H	H	H	H
lg1N	*16	Tag_45	23.4	Chr01a	14539614	Chr01N	14539115	Chr01N	10884244	Bd3	6429746	Chr2	6707873	Chr04	8100333	scaffold_1	3265171	A	H	H	H	H	H	H	H	A	A	A	A	A	H	A	A	A	H	A	A	H	-	-	-	-	-	-	-	-	H	-	-
lg1N	17	Tag_160r	24	Chr01a	81790817	Chr01N	87719261	Chr01N	11018330	Bd3	6562326	Chr2	6787676	Chr04	8295320	scaffold_1	3414950	A	H	H	H	H	H	H	H	A	A	A	A	A	H	A	A	A	H	A	A	H	-	-	-	-	-	-	A	-	H	-	-
lg1N	18	Tag_46r	24.7	Chr01a	14985679	Chr01N	14985180	Chr01N	11474349	Bd3	6672751	Chr2	7066592	Chr04	8606398	scaffold_1	2930214	A	H	H	H	H	H	H	H	A	A	A	A	A	H	A	A	A	H	A	A	H	A	-	A	H	A	-	A	H	H	H	-
lg1N	19	Tag_47r	24.7	Chr01a	15384374	Chr01N	15383875	Chr01N	12122712	Bd3	6848624	Chr2	7259035	Chr04	8878076	scaffold_1	2539163	A	H	H	H	H	H	H	H	A	-	A	-	A	H	A	A	A	H	A	A	H	A	A	A	H	A	H	-	H	H	H	A
lg1N	20	Tag_54	26.2	Chr01a	15850148	Chr01N	15849649	Chr01N	12851758	N/A	N/A	N/A	N/A	N/A	N/A	scaffold_1	2108711	A	H	H	H	H	H	H	H	A	A	A	A	A	H	A	A	A	H	A	A	H	A	A	A	H	A	H	A	H	H	H	-
lg1N	*20	Tag_52	26.2	Chr01a	15793672	Chr01N	15793173	Chr01N	12796287	N/A	N/A	N/A	N/A	N/A	N/A	scaffold_1	2149880	A	H	H	H	H	H	H	H	A	A	A	A	A	H	A	A	A	H	A	A	H	-	-	-	-	-	-	-	-	H	-	-
lg1N	21	Tag_58	27.1	Chr01a	16510467	Chr01N	16509968	Chr01N	13437404	Bd3	7284559	Chr2	7986045	Chr04	10122832	scaffold_1	1866238	A	H	H	H	H	H	H	H	A	A	A	A	A	H	A	A	A	H	H	A	H	A	A	A	H	A	H	A	H	H	H	A
lg1N	22	Tag_2745	27.3	Chr09b	27183856	Chr09K	24177236	Chr01N	13899252	Bd3	7400772	Chr2	8121666	Chr04	10267577	scaffold_1	1753483	A	H	H	H	H	H	H	H	A	A	A	A	A	H	A	A	A	H	H	A	H	A	A	A	H	A	-	A	H	H	H	A
lg1N	23	Tag_67r	27.5	Chr01a	19611869	Chr01N	19611370	Chr01N	14770456	N/A	N/A	Chr12	25489777	Chr01	65930762	scaffold_1	1261246	A	H	H	H	H	H	H	H	A	A	A	A	A	H	A	A	A	H	H	A	H	A	A	A	H	A	H	A	H	H	H	A
lg1N	24	Tag_80	28	Chr01a	32301808	Chr01N	32301309	Chr01N	15362897	N/A	N/A	N/A	N/A	Chr01	4071738	scaffold_9	3069837	A	H	H	H	H	H	H	H	A	A	A	A	A	H	A	A	A	H	H	A	H	A	A	A	H	A	H	A	H	H	H	A
lg1N	25	Tag_82	29.4	Chr01a	32772586	Chr01N	32772087	Chr01N	15816154	Bd4	41010698	Chr2	9400413	Chr04	12323594	scaffold_1	764589	A	H	H	H	H	H	H	H	A	A	A	A	A	H	A	A	A	H	H	A	H	-	-	-	H	A	-	-	-	H	-	-
lg1N	26	Tag_72r	30.4	Chr01a	23023304	Chr01N	23022805	Chr01N	17161504	Bd1	18312000	Chr11	4514582	Chr07	487938	scaffold_1	30649838	A	H	H	H	H	H	H	H	A	A	A	A	A	H	A	A	A	H	H	A	H	A	A	-	H	A	H	A	H	H	H	A
lg1N	27	Tag_68r	30.8	Chr01a	19742725	Chr01N	19742226	Chr01N	17317530	Bd2	32217382	Chr2	10207986	Chr04	14927062	scaffold_1	10874428	A	H	H	H	H	H	H	H	A	A	A	A	A	H	A	A	A	H	H	A	H	A	A	A	H	A	H	A	H	H	H	A
lg1N	*27	Tag_77r	30.8	Chr01a	30035130	Chr01N	30034631	Chr01N	18171961	Bd1	15526433	Chr7	21515669	Chr07	797393	scaffold_1	11175335	A	H	H	H	H	H	H	H	A	A	A	-	A	H	A	A	-	H	H	A	H	A	A	A	H	A	-	A	H	H	H	-
lg1N	*27	Tag_78r	30.8	Chr01a	30050264	Chr01N	30049765	Chr01N	18183171	N/A	N/A	N/A	N/A	N/A	N/A	scaffold_1	11198863	A	H	H	H	H	H	H	H	A	A	A	A	A	H	A	A	A	H	H	A	H	A	A	A	H	A	H	A	H	-	H	-
lg1N	28	Tag_92r	33.6	Chr01a	57723689	Chr01N	57723190	Chr01N	38290544	Bd2	21215962	Chr8	14274829	Chr04	46906241	scaffold_1	23448174	A	H	H	A	H	H	H	H	A	H	A	A	A	H	A	A	A	H	H	A	H	-	-	-	-	-	-	-	-	H	-	-
lg1N	29	Tag_18r	33.8	Chr01a	7414203	Chr01N	7413704	Chr01N	38551576	N/A	N/A	N/A	N/A	Chr07	64006454	scaffold_8	35204214	-	H	H	A	H	H	H	H	A	H	-	A	A	H	A	A	A	H	H	A	H	-	A	A	H	A	-	A	H	H	H	A
lg1N	30	Tag_91r	34	Chr01a	56856718	Chr01N	56856219	Chr01N	39530243	N/A	N/A	N/A	N/A	N/A	N/A	scaffold_1	23973403	A	H	H	A	H	H	H	H	A	H	A	A	A	H	A	A	A	H	H	A	H	A	A	A	H	A	H	A	H	H	H	A
lg1N	31	Tag_158r	34	Chr01a	81002268	Chr01N	86930712	Chr01N	38683703	N/A	N/A	N/A	N/A	Chr04	47931180	scaffold_1	23812070	A	H	H	A	H	H	H	H	A	H	A	A	A	H	A	A	A	H	H	A	H	A	A	A	H	A	H	A	H	H	H	A
lg1N	32	Tag_93r	34.5	Chr01a	57893960	Chr01N	57893461	Chr01N	41627029	Bd3	45970480	Chr2	18777624	Chr04	50470632	scaffold_1	24984677	A	H	H	A	H	H	H	H	A	H	A	A	A	H	A	A	A	H	H	A	H	-	-	-	-	-	-	-	-	H	-	-
lg1N	33	Tag_100r	35.5	Chr01a	67538489	Chr01N	67537990	Chr01N	42896171	Bd3	46519409	Chr2	19472641	Chr04	51358486	scaffold_1	25813582	A	H	H	A	H	H	H	H	A	H	A	A	A	H	A	A	A	H	H	A	H	A	A	-	-	A	H	A	H	H	H	-
lg1N	34	Tag_101r	35.9	Chr01a	67642398	Chr01N	67641899	Chr01N	43032422	N/A	N/A	N/A	N/A	Chr10	5401454	scaffold_1	14350946	A	H	H	A	H	H	H	H	A	H	A	A	A	H	A	A	A	H	H	A	H	A	A	-	H	A	H	A	H	H	H	A
lg1N	35	Tag_109r	39.8	Chr01a	70215837	Chr01N	70215338	Chr01N	44815873	N/A	N/A	N/A	N/A	Chr03	10638984	N/A	N/A	A	H	A	A	H	H	H	H	A	H	A	A	A	H	A	H	A	H	H	A	H	A	A	-	H	A	-	A	H	H	-	A
lg1N	36	Tag_103r	40.2	Chr01a	68495568	Chr01N	68495069	Chr01N	45364366	N/A	N/A	N/A	N/A	Chr03	168372	scaffold_4	16425368	A	H	A	A	H	H	H	H	A	H	-	A	A	H	A	H	A	H	H	A	H	A	-	A	H	A	-	A	H	H	H	A
lg1N	37	Tag_108r	41.6	Chr01a	69930161	Chr01N	69929662	Chr01N	46112568	Bd3	47888947	Chr2	21453706	Chr04	53765559	scaffold_1	28083266	H	H	A	A	H	A	H	H	A	H	A	A	A	H	A	H	A	H	H	A	H	A	A	A	H	A	H	A	H	H	H	A
lg1N	38	Tag_114r	44.7	Chr01a	71191911	Chr01N	71191412	Chr01N	47005948	N/A	N/A	N/A	N/A	N/A	N/A	scaffold_1	28552156	H	H	A	A	H	A	H	H	A	H	A	A	A	H	A	H	A	H	H	A	H	A	A	A	H	A	H	A	H	H	H	A
lg1N	39	Tag_111r	45.6	Chr01a	70606410	Chr01N	70605911	Chr01N	47440382	Bd3	48458010	Chr2	22339884	Chr04	54452453	scaffold_1	28888076	H	H	A	A	H	A	H	H	A	H	A	A	A	H	A	H	A	H	H	A	H	A	A	A	H	A	H	A	H	H	H	A
lg1N	40	Tag_119r	46.9	Chr01a	72214067	Chr01N	72213568	Chr01N	48324601	N/A	N/A	Chr8	14804852	Chr04	55130216	scaffold_1	29620175	H	H	A	A	H	A	H	H	A	H	A	A	A	H	A	H	A	H	H	A	H	-	-	-	-	-	-	A	H	H	-	-
lg1N	41	Tag_131r	49.5	Chr01a	74515645	Chr01N	75538435	Chr01N	50875315	N/A	N/A	N/A	N/A	N/A	N/A	scaffold_1	31496598	H	H	A	A	H	A	H	H	A	H	A	A	A	H	H	H	A	H	H	A	H	H	A	A	H	A	H	A	H	H	H	H
lg1N	42	Tag_98	50	Chr01a	67103151	Chr01N	67102652	Chr01N	50560900	N/A	N/A	Chr2	24250937	Chr04	56400406	scaffold_1	30802591	H	H	A	A	H	A	H	H	A	H	-	A	A	H	H	H	A	-	H	A	H	H	A	A	H	A	-	A	H	H	H	H
lg1N	43	Tag_135	50	Chr01a	75637304	Chr01N	75004100	Chr01N	50150547	Bd3	49762971	Chr2	24152491	Chr04	56305937	scaffold_1	30710430	H	H	A	A	H	A	H	H	A	H	A	A	A	H	A	H	A	H	H	A	H	H	A	A	H	A	H	A	H	H	H	H
lg1N	44	Tag_130	50.2	Chr01a	74379095	Chr01N	75401885	Chr01N	50759606	N/A	N/A	Chr2	24529315	Chr04	56566968	scaffold_1	31409214	H	H	A	A	H	A	H	H	A	H	A	A	A	H	H	H	A	H	H	A	H	H	A	A	H	A	H	A	H	H	H	H
lg1N	45	Tag_132	50.4	Chr01a	74677654	Chr01N	75700444	Chr01N	51037265	Bd3	50240757	Chr2	24772055	Chr04	56859108	scaffold_1	31599800	H	H	A	A	H	A	H	H	A	H	A	A	A	H	H	H	A	H	H	A	H	H	A	A	H	A	H	A	H	H	H	H
lg1N	46	Tag_140	54.1	Chr01a	76253751	Chr01N	76863377	Chr01N	52935625	N/A	N/A	Chr2	29630152	Chr04	64226032	scaffold_1	32640455	H	H	A	A	A	A	H	H	A	H	A	A	A	H	H	H	H	H	H	A	H	H	A	-	H	A	H	-	H	H	H	H
lg1N	47	Tag_141	54.3	Chr01a	76294125	Chr01N	76903751	Chr01N	52975999	Bd3	50988591	Chr2	25812356	Chr04	64183505	scaffold_1	32675765	H	H	A	A	A	A	H	H	A	H	A	A	A	H	H	H	H	H	H	A	H	-	-	-	H	A	-	A	H	H	-	-
lg1N	48	Tag_142	54.3	Chr01a	76317488	Chr01N	76927114	Chr01N	52999362	N/A	N/A	Chr7	13323072	Chr04	64158915	scaffold_1	32702492	H	H	A	A	A	A	H	H	A	H	A	A	A	H	H	H	H	H	H	A	H	H	A	A	H	A	H	A	H	H	H	-
lg1N	49	Tag_146	54.7	Chr01a	76535587	Chr01N	77145213	Chr01N	53250375	Bd3	51147478	Chr2	26034591	Chr04	63960077	scaffold_1	32844415	H	H	A	A	A	A	H	H	A	H	A	A	A	H	H	H	H	H	H	A	H	H	A	A	H	A	-	A	H	H	H	H
lg1N	50	Tag_107r	59.1	Chr01a	69773197	Chr01N	69772698	Chr01N	55423970	Bd3	52352343	Chr2	27510787	Chr04	62618326	scaffold_1	34335847	H	H	A	A	A	A	H	H	H	H	A	A	A	H	H	H	-	H	H	A	H	H	A	A	H	A	H	A	H	H	H	H
lg2K	1	Tag_676r	0	Chr02b	6659770	Chr02K	6659271	Chr02K	4434639	N/A	N/A	N/A	N/A	N/A	N/A	scaffold_2	2864187	H	H	A	H	A	A	H	A	A	H	H	H	H	H	A	H	A	H	A	A	A	A	A	A	A	H	H	H	A	A	A	H
lg2K	2	Tag_682r	0.3	Chr02b	7716551	Chr02K	7716052	Chr02K	4809334	N/A	N/A	N/A	N/A	Chr02	3806732	scaffold_2	3115280	H	H	A	H	A	A	H	A	A	H	H	H	H	H	A	H	A	H	A	A	A	A	A	A	A	H	H	-	A	A	A	-
lg2K	3	Tag_683r	0.7	Chr02b	7822292	Chr02K	7821793	Chr02K	4906920	N/A	N/A	N/A	N/A	N/A	N/A	scaffold_9	2972558	H	H	A	H	A	A	H	A	A	H	H	-	H	H	A	H	A	H	A	A	A	A	A	A	A	H	H	H	-	A	-	H
lg2K	4	Tag_686	2	Chr02b	8084969	Chr02K	8084470	Chr02K	5152284	Bd1	55720539	Chr7	3368586	Chr02	4044568	scaffold_2	3385695	H	H	A	H	A	A	H	A	A	H	H	H	H	H	A	H	H	H	A	A	A	A	A	A	A	H	A	H	A	A	A	H
lg2K	5	Tag_687	2	Chr02b	8089209	Chr02K	8088710	Chr02K	5156710	Bd1	55726956	Chr7	3389467	Chr02	4052487	scaffold_2	3392720	H	H	A	H	A	A	H	A	A	H	H	H	H	H	A	H	H	H	A	A	A	-	-	A	A	-	A	-	-	A	-	-
lg2K	6	Tag_694	7.3	Chr02b	12143537	Chr02K	12143038	Chr02K	7232796	Bd1	53589901	Chr7	4660614	Chr02	5669827	scaffold_2	5194519	H	H	A	H	A	A	H	A	A	H	A	H	H	H	A	H	H	H	A	A	A	A	A	-	-	H	A	-	A	H	-	-
lg2K	7	Tag_696	10.7	Chr02b	12724356	Chr02K	12723857	Chr02K	8349959	N/A	N/A	Chr10	18021353	Chr05	18318486	scaffold_6	33779508	H	H	A	H	A	A	-	A	A	H	A	-	H	H	A	H	-	H	A	A	A	A	A	A	A	H	A	H	A	-	A	H
lg2K	8	Tag_741	13	Chr02b	36956538	Chr02K	34692626	Chr02K	8991113	N/A	N/A	N/A	N/A	N/A	N/A	scaffold_2	1816416	H	H	A	H	A	A	H	A	A	H	A	H	H	H	A	H	H	H	A	A	-	A	A	A	A	H	A	H	H	H	A	H
lg2K	9	Tag_704	14	Chr02b	14504625	Chr02K	14504126	Chr02K	9565669	N/A	N/A	Chr4	1783343	Chr04	59592558	scaffold_2	6505504	H	H	A	H	A	A	H	A	A	H	A	H	H	H	A	H	H	H	A	A	-	A	A	-	A	H	A	-	H	H	A	H
lg2K	10	Tag_701	14	Chr02b	14193199	Chr02K	14192700	Chr02K	9252751	Bd1	34525963	Chr7	5540310	Chr02	7203647	scaffold_2	6451836	H	H	A	H	A	A	H	A	A	H	A	H	H	H	A	H	H	H	A	A	-	A	A	A	A	H	A	H	H	H	A	-
lg2K	*10	Tag_703	14	Chr02b	14503406	Chr02K	14502907	Chr02K	9564444	Bd1	52981536	Chr7	5599149	Chr02	7328918	scaffold_2	6503479	H	H	A	H	A	A	H	A	A	H	A	H	H	H	A	H	H	H	A	A	-	A	A	A	A	H	A	H	H	H	A	H
lg2K	11	Tag_731	20.1	Chr02b	24548282	Chr02K	24547783	Chr02K	13890991	Bd2	56509265	Chr3	9232137	Chr09	4646362	scaffold_5	34946547	H	A	A	H	A	H	H	A	A	A	A	H	H	H	A	H	H	H	A	A	-	A	A	A	A	H	A	H	H	H	A	H
lg2K	12	Tag_713	20.1	Chr02b	19264349	Chr02K	19263850	Chr02K	12657249	N/A	N/A	N/A	N/A	Chr02	70031900	N/A	N/A	H	A	A	H	A	H	H	A	A	A	A	H	H	H	A	H	H	H	A	A	-	A	A	A	A	H	A	H	H	H	A	H
lg2K	13	Tag_720	20.1	Chr02b	22625866	Chr02K	22625367	Chr02K	12843789	Bd3	8087811	Chr1	13448438	Chr03	54882370	scaffold_5	2838016	H	A	A	H	A	H	H	A	A	A	A	H	H	H	A	H	H	H	A	A	H	A	A	A	A	H	A	H	H	H	A	H
lg2K	14	Tag_719r	21.1	Chr02b	22608270	Chr02K	22607771	Chr02K	12826138	N/A	N/A	Chr6	10050220	Chr09	54764328	scaffold_2	7328580	H	A	A	H	A	H	H	A	A	A	A	H	H	H	A	H	H	H	A	A	A	-	-	-	A	-	-	-	-	H	-	-
lg2K	15	Tag_718r	21.4	Chr02b	22584406	Chr02K	22583907	Chr02K	12809149	N/A	N/A	N/A	N/A	N/A	N/A	scaffold_9	19307172	H	A	-	H	A	H	H	A	A	A	A	H	H	H	A	H	H	H	A	A	A	A	A	A	A	H	-	H	H	H	A	-
lg2K	*15	Tag_721r	21.4	Chr02b	22632727	Chr02K	22632228	Chr02K	12850656	Bd1	52469377	N/A	N/A	Chr02	8134139	scaffold_2	7308262	-	-	-	-	-	-	-	A	A	-	A	-	-	-	-	H	-	-	-	A	-	A	A	A	A	H	A	H	H	-	A	H
lg2K	16	Tag_716r	21.4	Chr02b	22527698	Chr02K	22527199	Chr02K	12744708	Bd1	52426067	Chr11	23162974	Chr06	1937503	scaffold_2	7402175	H	A	A	H	A	H	H	A	A	A	-	H	H	H	A	H	H	H	A	A	A	A	A	A	A	H	-	H	-	H	-	-
lg2K	17	Tag_2841r	23.7	scaffold_296	12140	scaffold_296	11641	Chr06K	34709749	N/A	N/A	N/A	N/A	N/A	N/A	scaffold_7	19591553	H	A	A	H	A	H	H	-	-	A	-	H	H	H	A	H	-	H	A	A	A	A	A	A	A	H	A	H	H	H	A	H
lg2K	18	Tag_726r	24	Chr02b	23616146	Chr02K	23615647	Chr02K	14461287	N/A	N/A	N/A	N/A	N/A	N/A	scaffold_9	45027046	H	A	A	H	A	H	H	A	A	A	A	H	H	H	A	H	-	H	A	A	A	A	A	A	A	H	A	H	H	H	A	H
lg2K	19	Tag_729r	24.9	Chr02b	23998159	Chr02K	23997660	Chr02K	14759329	N/A	N/A	N/A	N/A	N/A	N/A	N/A	N/A	H	A	A	H	A	H	H	A	A	A	A	H	H	H	A	-	-	H	A	-	A	A	A	A	A	H	A	H	H	H	A	H
lg2K	20	Tag_749	26.9	Chr02b	39065830	Chr02K	32583334	Chr02K	15789387	Bd4	7115673	Chr9	3869781	Chr10	21120810	scaffold_3	33887031	H	A	A	H	A	H	H	A	A	A	A	H	H	H	A	H	H	H	A	A	H	-	-	-	-	-	A	H	H	H	H	-
lg2K	21	Tag_750	26.9	Chr02b	39066351	Chr02K	32582813	Chr02K	15788865	Bd4	7114496	Chr9	2010165	Chr10	21120261	scaffold_2	10322403	H	A	A	H	A	H	H	A	A	A	A	H	H	H	A	H	H	H	A	A	-	A	A	A	A	A	A	H	H	H	H	H
lg2K	22	Tag_752r	27	Chr02b	39120794	Chr02K	32528370	Chr02K	15744798	N/A	N/A	Chr10	20883180	Chr02	13389011	scaffold_2	10382850	H	A	A	H	A	H	H	A	A	A	A	H	H	H	A	H	-	H	A	A	A	A	A	A	A	A	A	H	H	H	H	H
lg2K	23	Tag_779r	28	Chr02b	45157936	Chr02K	26491228	Chr02K	16158054	Bd5	25432810	Chr7	11912709	Chr02	13608279	scaffold_2	10546207	H	A	A	H	A	H	H	A	A	A	A	H	H	H	A	H	-	H	A	A	A	A	A	A	A	A	A	H	H	H	H	H
lg2K	24	Tag_759r	28.2	Chr02b	42414409	Chr02K	29234755	Chr02K	16812823	Bd3	33284930	Chr10	20157862	Chr01	60986991	scaffold_2	10921462	H	A	A	H	A	H	H	-	A	A	A	H	H	H	A	H	-	H	A	A	-	A	A	-	A	A	A	-	H	H	H	-
lg2K	25	Tag_763r	28.2	Chr02b	42516089	Chr02K	29133075	Chr02K	16711074	N/A	N/A	N/A	N/A	Chr05	6072472	N/A	N/A	H	A	A	H	A	H	H	A	A	A	-	-	H	H	A	H	A	H	A	A	A	A	A	A	A	A	A	H	H	-	H	H
lg2K	*25	Tag_762r	28.2	Chr02b	42489440	Chr02K	29159724	Chr02K	16737723	Bd1	74987999	N/A	N/A	Chr09	55999419	scaffold_1	41319590	H	A	A	H	A	H	H	A	A	A	A	H	H	H	A	H	-	H	A	A	A	-	-	-	-	-	-	-	-	H	-	-
lg2K	26	Tag_760r	28.2	Chr02b	42414933	Chr02K	29234231	Chr02K	16812299	Bd3	33284652	Chr10	20157465	Chr02	14155682	scaffold_2	10921451	H	A	A	H	A	H	H	A	A	A	A	H	H	H	A	H	H	H	A	A	A	A	A	A	A	-	A	H	H	H	H	H
lg2K	*26	Tag_761r	28.2	Chr02b	42418940	Chr02K	29230224	Chr02K	16808292	Bd1	15460095	Chr3	15668522	Chr02	14137380	scaffold_2	10920084	H	A	A	H	A	H	H	A	A	A	A	H	H	H	A	H	H	H	A	A	A	-	-	-	-	-	-	-	-	H	-	-
lg2K	*26	Tag_768r	28.2	Chr02b	43374009	Chr02K	28275155	Chr02K	16904761	N/A	N/A	N/A	N/A	Chr02	14365951	N/A	N/A	H	A	A	H	A	H	H	A	A	A	A	H	H	H	A	H	-	H	A	A	A	A	A	A	A	A	A	H	H	H	H	H
lg2K	27	Tag_776r	28.9	Chr02b	44693088	Chr02K	26956076	Chr02K	17120599	Bd3	43780511	Chr7	13391468	Chr02	14486604	scaffold_2	11236259	H	A	A	H	A	H	H	A	A	A	A	H	H	A	A	H	-	H	A	A	A	A	A	A	-	A	A	H	H	H	H	H
lg2K	28	Tag_778r	28.9	Chr02b	44800450	Chr02K	26848714	Chr02K	17043156	N/A	N/A	N/A	N/A	Chr01	62445679	scaffold_2	11112360	H	A	A	H	A	H	H	A	A	A	A	H	H	A	A	H	H	H	A	A	A	-	-	-	-	-	-	-	-	H	-	-
lg2K	29	Tag_769r	30.4	Chr02b	43677799	Chr02K	27971365	Chr02K	18871510	Bd1	24407349	Chr7	14614127	Chr02	15170235	scaffold_2	11986189	H	A	A	H	A	H	H	A	A	A	-	H	H	A	A	H	H	H	-	A	A	A	A	A	A	A	-	H	H	H	H	H
lg2K	30	Tag_766r	30.6	Chr02b	43020671	Chr02K	28628493	Chr02K	19503909	Bd4	38575064	Chr9	3869460	Chr10	21120489	scaffold_8	33495959	H	A	A	H	A	H	-	A	A	A	A	H	H	A	A	H	H	H	A	-	A	A	A	A	A	A	A	H	H	H	H	-
lg2K	31	Tag_765r	30.6	Chr02b	42999123	Chr02K	28650041	Chr02K	19465669	Bd1	24049344	Chr2	25510546	Chr04	57570190	scaffold_2	13992664	H	A	A	H	A	H	H	A	A	A	A	H	H	A	A	H	H	H	A	A	A	A	A	A	A	A	A	H	H	H	H	H
lg2K	32	Tag_755r	31.2	Chr02b	41456514	Chr02K	30192650	Chr02K	20358117	Bd4	42980369	Chr9	22372505	Chr02	18542511	scaffold_2	14907466	H	A	A	H	A	H	H	A	A	A	A	H	H	A	A	H	-	H	A	A	A	A	A	A	A	A	A	H	H	H	H	H
lg2K	33	Tag_757r	31.2	Chr02b	41870428	Chr02K	29778736	Chr02K	19930387	Bd1	23922703	Chr7	15917548	Chr02	17617904	scaffold_2	14271653	H	A	A	H	A	H	-	A	A	A	A	H	H	A	A	H	H	H	-	A	A	A	A	A	A	A	A	H	H	-	H	H
lg2K	34	Tag_753	32	Chr02b	41229349	Chr02K	30419815	Chr02K	20585307	Bd4	43259030	Chr9	22526580	Chr02	18940260	scaffold_2	15312112	H	A	-	H	A	H	H	A	-	A	A	A	H	A	A	H	H	H	A	A	-	A	A	A	A	A	A	H	H	H	H	H
lg2K	35	Tag_736r	34.6	Chr02b	29451816	Chr02K	42197348	Chr02K	37940274	Bd4	32684217	Chr9	7321981	Chr02	50001249	scaffold_2	25164763	H	A	A	H	H	H	H	A	A	A	A	-	H	-	A	H	H	H	-	A	H	A	A	-	A	A	A	H	H	H	H	H
lg2K	36	Tag_789r	34.8	Chr02b	54765614	Chr02K	54765115	Chr02K	37450186	Bd4	32523196	Chr9	7167682	Chr02	47003729	scaffold_2	24599144	H	A	A	H	H	H	H	A	A	A	A	A	H	A	A	H	-	H	A	A	A	A	A	A	A	A	-	H	H	H	H	H
lg2K	37	Tag_787r	34.8	Chr02b	52666736	Chr02K	52666237	Chr02K	34348901	Bd4	32054347	Chr2	8346690	Chr02	45881976	scaffold_2	24022433	H	A	-	H	H	H	H	A	A	A	A	A	H	A	A	H	H	H	-	-	A	A	A	A	A	A	A	H	H	H	H	H
lg2K	38	Tag_792r	34.8	Chr02b	54815449	Chr02K	54814950	Chr02K	37399201	Bd4	45101279	Chr1	24368233	Chr02	47251925	scaffold_2	24526297	H	A	A	H	H	H	H	A	A	A	A	A	H	A	A	H	-	H	A	A	A	A	A	A	A	A	A	H	H	H	H	H
lg2K	*38	Tag_790r	34.8	Chr02b	54785332	Chr02K	54784833	Chr02K	37430441	Bd5	831466	Chr9	6991229	Chr02	47163022	scaffold_2	24563857	-	-	A	-	H	-	-	A	A	A	-	-	H	A	A	-	-	-	-	A	-	A	A	A	A	A	A	H	H	-	H	H
lg2K	39	Tag_745r	36.4	Chr02b	38126761	Chr02K	33522403	Chr02K	38670300	Bd1	51636	Chr4	22148932	Chr08	4844765	scaffold_9	22192106	H	A	A	H	H	H	H	A	A	A	-	A	H	A	A	H	-	H	A	A	A	A	A	A	A	A	A	H	H	H	H	H
lg2K	40	Tag_742	38.1	Chr02b	38002145	Chr02K	33647019	Chr02K	38786524	Bd4	33198199	Chr9	9210537	Chr02	52996907	scaffold_2	26340530	H	A	A	H	H	H	H	A	A	A	A	A	H	A	A	H	-	H	A	A	-	A	A	A	A	A	A	H	H	H	H	H
lg2K	41	Tag_744	38.1	Chr02b	38121923	Chr02K	33527241	Chr02K	38675091	Bd4	33127036	Chr1	27671274	Chr02	52119219	scaffold_2	26197920	H	A	A	H	H	H	H	A	A	A	A	A	H	A	A	H	H	H	A	A	-	A	A	A	A	A	A	H	H	H	H	H
lg2K	*41	Tag_743	38.1	Chr02b	38111962	Chr02K	33537202	Chr02K	38683279	Bd4	33133169	Chr9	8697327	Chr02	52127417	scaffold_2	26204691	H	A	A	H	H	H	H	A	A	A	-	-	H	A	A	H	H	-	A	A	-	A	A	A	A	A	A	H	H	-	H	H
lg2K	42	Tag_748	38.4	Chr02b	38681006	Chr02K	32968158	Chr02K	39141715	N/A	N/A	N/A	N/A	N/A	N/A	scaffold_1	39035984	H	A	A	H	H	H	-	A	A	A	A	A	H	A	A	H	-	H	A	A	-	-	-	A	-	A	A	H	H	H	H	H
lg2K	43	Tag_798	39.8	Chr02b	58261294	Chr02K	58260795	Chr02K	41042029	Bd4	33667550	Chr3	33257497	Chr02	55587685	scaffold_2	27661750	H	A	A	H	H	H	H	A	A	A	A	A	A	A	A	H	H	H	A	A	H	A	A	A	A	A	A	H	H	H	-	A
lg2K	44	Tag_796	40	Chr02b	58142055	Chr02K	58141556	Chr02K	40954954	N/A	N/A	Chr11	11989240	Chr04	62606382	scaffold_8	27109514	H	A	A	H	H	H	H	A	A	A	A	A	A	A	A	H	H	H	A	A	A	A	A	A	A	A	A	H	H	H	H	H
lg2K	45	Tag_811r	44.2	Chr02b	60564342	Chr02K	63972883	Chr02K	43299304	N/A	N/A	N/A	N/A	N/A	N/A	scaffold_3	36331445	H	A	A	H	H	H	H	A	A	A	A	A	A	A	A	H	-	H	H	A	A	H	A	A	A	A	A	H	H	H	H	H
lg2K	46	Tag_807r	44.9	Chr02b	59733490	Chr02K	64803735	Chr02K	43847023	N/A	N/A	N/A	N/A	N/A	N/A	scaffold_5	2076030	H	A	A	H	H	H	H	A	A	A	A	A	A	A	A	H	-	H	H	A	A	H	-	-	A	A	A	-	-	H	-	H
lg2K	*46	Tag_806r	44.9	Chr02b	59732946	Chr02K	64804279	Chr02K	43847567	Bd5	14651062	Chr8	14231298	Chr01	52108591	scaffold_8	38779332	-	A	A	H	H	H	H	A	A	A	A	A	A	A	A	H	-	H	H	A	A	H	-	-	A	A	A	-	-	H	-	H
lg2K	47	Tag_799r	45.1	Chr02b	59158702	Chr02K	65378523	Chr02K	44378899	Bd4	35649234	Chr9	14613174	Chr02	58879665	scaffold_2	30289337	H	A	A	H	H	H	H	A	A	A	A	A	A	A	A	H	H	H	H	A	A	H	A	A	A	A	A	H	H	H	H	H
lg2K	*47	Tag_800r	45.1	Chr02b	59162691	Chr02K	65374534	Chr02K	44374910	Bd4	35644758	Chr9	14608604	Chr02	58872622	scaffold_2	30279655	H	A	A	H	H	H	H	A	A	A	A	A	A	A	A	H	-	H	H	A	A	H	A	-	-	A	A	-	H	H	H	-
lg2K	*47	Tag_805r	45.1	Chr02b	59613387	Chr02K	64923743	Chr02K	43969277	Bd3	48756020	Chr8	1344154	Chr06	36792721	scaffold_2	29892964	H	A	A	H	H	H	H	A	A	A	A	A	A	A	A	H	-	H	H	A	A	H	-	A	-	A	A	H	H	H	H	H
lg2K	48	Tag_816r	47.1	Chr02b	67127617	Chr02K	67127118	Chr02K	45440107	N/A	N/A	Chr9	15348426	Chr02	59757911	scaffold_2	31160188	H	A	A	H	H	H	H	A	A	A	A	A	A	A	A	H	H	H	H	A	A	H	-	-	-	A	-	H	-	H	-	H
lg2K	49	Tag_818	47.7	Chr02b	67332105	Chr02K	67331606	Chr02K	45649366	N/A	N/A	Chr11	28381419	Chr07	9444823	scaffold_8	33495723	H	A	A	H	H	H	H	A	A	A	A	A	A	A	A	H	H	H	H	A	-	H	A	A	H	A	A	H	H	H	H	H
lg2K	*49	Tag_819	47.7	Chr02b	67333550	Chr02K	67333051	Chr02K	45650811	Bd4	36390281	Chr9	15468568	Chr02	59923603	scaffold_2	31282889	-	-	A	-	H	H	H	A	A	A	-	-	-	-	A	H	-	H	H	A	H	H	A	A	H	A	-	H	H	-	H	H
lg2K	50	Tag_2884r	49.3	scaffold_3598	9787	scaffold_3598	9288	Chr02K	46235949	Bd4	36709752	Chr9	16002426	Chr02	60533960	scaffold_2	31773732	H	A	A	H	H	H	H	A	A	A	A	A	A	A	A	H	-	H	H	A	A	H	-	-	H	A	-	H	-	-	-	-
lg2K	51	Tag_2863r	50.5	scaffold_1164	10009	scaffold_1164	9510	Chr02K	46715051	N/A	N/A	N/A	N/A	Chr05	1520936	scaffold_2	32110244	H	A	A	H	H	H	H	A	A	A	A	-	A	A	A	H	A	H	H	A	A	H	A	A	H	A	A	H	H	H	H	H
lg2K	52	Tag_586r	50.7	Chr02a	69776509	Chr02N	69776010	Chr02K	47143169	N/A	N/A	N/A	N/A	N/A	N/A	N/A	N/A	H	A	A	H	H	H	H	A	A	A	A	-	A	A	A	H	A	H	H	A	A	H	A	A	H	A	-	H	H	H	H	H
lg2K	53	Tag_584r	50.7	Chr02a	69519622	Chr02N	69519123	Chr02K	46907284	N/A	N/A	Chr9	16458246	Chr02	60976477	scaffold_2	32237243	H	A	A	H	H	H	H	A	A	A	A	A	A	A	A	H	A	H	H	A	A	H	A	A	H	A	-	H	H	H	H	H
lg2K	*53	Tag_1229r	50.7	Chr03b	7893006	Chr03N	7892507	Chr02K	47390779	Bd4	37410496	Chr9	16821279	Chr02	61331245	scaffold_2	32759185	H	A	A	H	H	H	H	A	A	A	A	A	A	A	A	H	A	H	H	A	A	-	A	A	H	A	A	H	H	H	H	-
lg2K	54	Tag_2833r	50.7	scaffold_147	25056	scaffold_147	24557	Chr02K	47257492	Bd4	37356727	Chr9	16758286	Chr02	61223255	scaffold_2	32664910	H	A	A	H	H	H	H	A	A	A	A	A	A	A	A	H	A	H	H	A	A	H	A	A	H	A	-	H	H	H	H	H
lg2K	*54	Tag_2720r	50.7	Chr09b	4246896	Chr09K	4246397	Chr02K	47280442	Bd4	37385091	Chr9	16781117	Chr02	61262779	scaffold_2	32694161	H	A	A	H	H	H	H	A	A	A	-	-	A	A	A	H	-	H	H	A	A	H	A	A	H	A	-	H	H	H	H	H
lg2K	55	Tag_902r	50.9	Chr02b	87484092	Chr02K	87483593	Chr02K	47743320	Bd4	37652580	Chr9	17083343	Chr02	61539801	scaffold_2	33029522	H	A	A	H	H	H	H	A	A	A	A	A	A	A	A	H	A	H	H	A	A	H	A	A	H	A	A	H	H	H	H	H
lg2K	*55	Tag_821r	50.9	Chr02b	67967332	Chr02K	67966833	Chr02K	47666875	Bd4	37581442	Chr9	17013264	Chr02	61462486	scaffold_2	32887149	H	A	A	H	H	H	H	A	A	A	A	A	A	A	A	H	A	H	H	A	A	H	A	A	H	A	A	H	H	H	H	H
lg2K	56	Tag_822r	50.9	Chr02b	67977215	Chr02K	67976716	Chr02K	47682634	Bd4	37591891	Chr9	17023916	Chr02	61471528	scaffold_2	32895434	H	A	A	H	H	H	H	A	A	A	A	A	A	A	A	H	A	H	H	A	A	-	-	-	H	A	-	H	-	H	-	H
lg2K	57	Tag_827r	51.8	Chr02b	68602567	Chr02K	68602068	Chr02K	48495510	N/A	N/A	Chr9	10399369	Chr01	76052005	scaffold_2	28161304	H	A	A	H	H	H	H	A	A	A	A	A	A	A	A	H	A	H	H	A	A	H	A	A	H	A	A	H	H	H	H	H
lg2K	58	Tag_833r	52.1	Chr02b	70417137	Chr02K	70416638	Chr02K	48650224	N/A	N/A	N/A	N/A	N/A	N/A	scaffold_1	24414911	H	A	A	H	H	H	H	A	A	A	A	A	A	A	A	H	A	H	H	A	A	H	-	A	H	A	-	H	H	H	-	-
lg2K	59	Tag_829r	52.6	Chr02b	70167365	Chr02K	70166866	Chr02K	48967181	N/A	N/A	Chr8	23803890	Chr02	62488709	scaffold_2	34125662	H	A	A	H	H	H	H	A	A	A	A	A	A	A	A	H	A	H	H	A	A	H	A	A	H	A	A	H	H	H	H	H
lg2K	*59	Tag_831r	52.6	Chr02b	70267988	Chr02K	70267489	Chr02K	48893176	Bd4	38242995	Chr9	17844130	Chr02	62413757	scaffold_2	34201258	H	A	A	H	H	H	H	A	A	A	A	A	A	A	A	H	A	H	H	A	A	-	-	-	H	-	-	-	H	H	-	-
lg2K	*59	Tag_849r	52.6	Chr02b	73954164	Chr02K	71708352	Chr02K	49073001	Bd4	38449354	Chr9	17923196	Chr02	62503749	scaffold_2	34110734	H	A	A	-	H	H	-	A	A	A	-	A	A	A	A	H	-	H	-	A	A	H	A	A	H	A	-	H	H	-	H	H
lg2K	60	Tag_851r	52.8	Chr02b	74196303	Chr02K	71950491	Chr02K	49295734	N/A	N/A	N/A	N/A	Chr02	62691734	scaffold_2	34639677	H	A	A	H	H	H	H	A	A	A	A	A	A	A	A	H	A	H	H	A	A	H	A	A	H	A	H	H	H	H	H	H
lg2K	61	Tag_854r	53.5	Chr02b	74849464	Chr02K	72603652	Chr02K	49918389	Bd3	41576971	Chr9	18514957	Chr02	63222650	scaffold_6	32063415	H	A	A	H	H	H	H	A	A	A	A	A	A	A	A	H	A	H	H	A	A	-	-	-	-	-	-	H	-	H	-	-
lg2K	62	Tag_1891r	55.7	Chr05b	82025868	Chr05N	79241146	Chr02K	50845477	Bd4	39709914	Chr9	19241480	Chr02	63923955	scaffold_2	36254284	H	A	A	H	H	H	H	H	A	A	A	A	A	A	A	H	A	H	H	A	H	H	A	A	H	A	A	H	H	H	H	H
lg2K	63	Tag_610r	55.7	Chr02a	77160882	Chr02N	77160383	Chr02N	51873735	Bd4	39789428	Chr9	19284682	Chr02	63973393	scaffold_2	36295109	H	A	A	H	H	H	H	H	A	A	A	A	A	A	A	H	A	H	H	-	-	H	A	A	H	A	A	H	H	H	H	H
lg2K	64	Tag_2887r	56.4	scaffold_3968	7274	scaffold_3968	6775	Chr02K	51121109	Bd4	39899948	Chr9	19407776	Chr02	64155749	scaffold_2	36452731	H	A	A	H	A	H	H	H	A	A	A	A	A	A	A	H	-	H	H	A	A	H	A	A	H	A	A	H	H	H	H	H
lg2K	65	Tag_1577r	56.4	Chr05a	58623864	Chr05K	58623365	Chr02K	51195732	Bd4	39910093	Chr9	19416206	Chr02	64168939	scaffold_2	36459073	H	A	A	H	A	H	H	H	A	A	A	A	A	A	A	H	A	H	H	A	A	H	-	A	H	A	A	H	H	H	H	H
lg2K	66	Tag_1580r	56.6	Chr05a	58797767	Chr05K	58797268	Chr02K	51370007	Bd2	3857739	Chr1	4396062	Chr03	3776366	scaffold_5	11100322	-	A	A	H	A	H	H	H	-	A	A	-	A	A	A	H	A	H	H	-	A	H	A	-	H	A	-	H	H	H	-	-
lg2K	67	Tag_1579r	56.6	Chr05a	58780129	Chr05K	58779630	Chr02K	51352367	N/A	N/A	Chr1	41322973	Chr01	57102658	scaffold_9	21230904	H	A	A	H	A	H	H	H	A	A	A	A	A	A	A	H	-	H	H	A	A	H	A	A	H	A	A	H	H	H	H	H
lg2K	68	Tag_1578r	56.6	Chr05a	58699615	Chr02N	77360151	Chr02K	51271724	Bd1	30717405	Chr12	26327444	Chr09	56396095	scaffold_5	16918542	H	A	A	H	A	H	H	H	A	A	A	A	A	A	A	H	A	H	H	A	A	-	-	-	-	A	-	-	-	H	-	-
lg2K	69	Tag_612r	56.9	Chr02a	79474614	Chr02N	79474115	Chr02K	51468192	Bd4	40119048	Chr9	19646552	Chr02	64370934	scaffold_2	36723633	H	-	A	-	A	H	-	H	A	A	-	A	A	A	A	H	-	H	H	A	A	H	A	A	H	A	A	H	H	H	H	H
lg2K	70	Tag_1588r	57.4	Chr05a	60183532	Chr05K	60183033	Chr02K	51560515	Bd4	40180160	Chr9	19685340	Chr02	64448526	scaffold_2	36790078	H	A	A	H	A	H	H	H	A	A	A	A	A	A	A	H	A	H	H	A	A	H	A	A	H	A	A	H	H	H	H	H
lg2K	71	Tag_2105r	57.4	Chr06a	65383132	Chr06K	65382633	Chr02K	51935798	Bd4	40439091	Chr9	19943560	Chr02	64694553	scaffold_2	37092955	H	-	A	H	A	H	H	H	A	A	A	A	A	A	A	H	A	H	H	A	A	H	A	A	H	A	A	H	H	H	H	H
lg2K	72	Tag_623r	58.5	Chr02a	80838273	Chr02N	80837774	Chr02K	52449321	Bd4	40725716	Chr9	20222515	Chr02	65074948	scaffold_2	37493635	H	A	A	H	A	H	H	H	A	A	A	A	A	A	A	H	A	H	H	A	A	-	-	-	-	-	-	H	H	H	-	-
lg2K	*72	Tag_622r	58.5	Chr02a	80822453	Chr02N	80821954	Chr02K	52433501	Bd4	40726116	Chr9	20222534	Chr02	65074967	scaffold_2	37493654	-	-	A	-	A	-	-	-	A	A	-	-	A	A	A	H	A	H	H	-	A	H	A	A	H	A	-	H	H	-	H	H
lg2K	73	Tag_2905r	59.2	scaffold_10514	2275	scaffold_10514	1776	Chr02K	52615666	Bd1	74395720	Chr5	12976818	Chr07	57570807	scaffold_4	27920766	H	A	A	H	A	H	H	H	A	A	A	A	A	A	A	H	A	H	H	A	A	H	A	A	H	H	A	-	H	H	H	-
lg2K	74	Tag_616r	60.7	Chr02a	80123997	Chr02N	80123498	Chr02K	53119206	N/A	N/A	N/A	N/A	Chr02	65539905	scaffold_2	37964350	H	-	A	H	A	H	H	H	A	H	H	-	A	A	A	H	-	H	H	A	A	H	A	A	H	A	A	H	H	H	H	H
lg2K	75	Tag_617r	60.7	Chr02a	80166353	Chr02N	80165854	Chr02K	53076850	Bd1	30792090	Chr9	20639483	Chr02	65507508	scaffold_2	37938606	H	A	A	H	A	H	H	H	A	H	A	A	A	A	A	H	A	H	H	A	A	H	A	A	H	A	A	H	H	H	H	H
lg2K	76	Tag_839r	61.8	Chr02b	72617978	Chr02K	75053446	Chr02K	53661506	Bd2	12101614	Chr12	5624731	Chr02	65959741	scaffold_2	38403728	H	A	A	H	A	H	H	H	A	H	A	A	A	A	A	H	A	H	H	A	A	H	A	A	H	A	A	H	H	H	H	H
lg2K	77	Tag_838r	61.8	Chr02b	72426104	Chr02K	74861572	Chr02K	53451561	N/A	N/A	Chr9	20915074	Chr02	65810719	scaffold_2	38273477	H	A	A	H	A	H	H	H	A	H	A	-	A	A	A	H	A	H	H	A	A	H	A	A	H	A	A	H	H	H	H	H
lg2K	78	Tag_843r	62	Chr02b	73105628	Chr02K	75541096	Chr02K	54136595	Bd2	15550062	Chr3	25162640	Chr06	59638426	scaffold_7	4959494	H	A	A	H	A	H	H	H	A	H	A	A	A	A	A	H	A	H	H	A	H	-	A	A	H	A	-	H	H	-	H	H
lg2K	79	Tag_846r	63	Chr02b	73325959	Chr02K	75761427	Chr02K	54394099	Bd4	37009753	Chr9	22938708	Chr02	66471393	scaffold_2	38971410	H	A	A	H	A	H	H	H	A	H	A	A	A	A	A	H	A	H	H	A	A	H	-	A	H	A	-	H	H	H	-	H
lg2K	*79	Tag_844r	63	Chr02b	73270092	Chr02K	75705560	Chr02K	54301780	Bd4	41920918	Chr9	21464593	Chr02	66412538	scaffold_2	38903904	H	A	A	H	A	H	-	H	-	H	-	-	A	A	A	-	A	H	-	A	A	H	A	A	H	A	A	H	H	H	H	H
lg2K	80	Tag_861r	65.3	Chr02b	76581521	Chr02K	76581022	Chr02K	55551406	Bd4	42747833	Chr9	22196561	Chr02	67245286	scaffold_2	39796232	H	A	A	H	A	H	H	H	A	H	A	A	A	A	A	H	A	H	H	A	A	-	-	-	H	A	-	H	-	H	-	-
lg2K	81	Tag_1148r	65.3	Chr03a	59949378	Chr03K	62132325	Chr02K	55708820	Bd4	42910438	Chr9	22278715	Chr02	67341186	scaffold_2	39973421	H	A	A	H	A	H	H	H	A	H	A	A	A	A	A	H	A	H	H	A	A	H	-	A	H	A	A	H	H	H	H	-
lg2K	82	Tag_865r	66.2	Chr02b	77150716	Chr02K	77150217	Chr02K	55953621	Bd4	45101107	Chr8	20826751	Chr03	53153502	scaffold_2	40475335	H	A	A	H	A	H	H	H	A	H	A	A	A	A	A	H	A	H	H	A	A	H	A	A	H	A	A	H	H	-	H	H
lg2K	83	Tag_879r	66.5	Chr02b	78682654	Chr02K	78682155	Chr02K	56775832	N/A	N/A	Chr9	15473424	Chr02	64300143	scaffold_2	40867351	H	-	A	H	A	H	H	H	A	H	-	A	A	A	A	H	A	H	H	A	A	H	A	A	H	A	A	H	H	H	H	H
lg2K	84	Tag_869r	67.5	Chr02b	77747819	Chr02K	77747320	Chr02K	57506165	Bd1	330825	Chr4	27666639	Chr06	52783580	scaffold_5	39990237	H	A	A	H	A	H	H	H	A	H	A	-	A	A	A	H	A	H	H	A	A	H	A	A	H	A	A	H	H	H	H	H
lg2K	*84	Tag_871r	67.5	Chr02b	77811468	Chr02K	77810969	Chr02K	57570204	Bd1	21722898	Chr7	19262901	Chr02	68644259	scaffold_2	41337660	H	A	-	H	A	H	H	-	-	H	A	-	A	A	A	H	A	H	H	-	-	H	A	A	H	A	A	H	H	H	H	H
lg2K	85	Tag_868r	67.5	Chr02b	77725182	Chr02K	77724683	Chr02K	57483519	N/A	N/A	N/A	N/A	Chr02	68597859	scaffold_2	41295771	H	A	A	H	A	H	H	H	A	H	A	A	A	A	A	H	A	H	H	A	A	H	A	A	H	A	A	-	H	H	H	H
lg2K	*85	Tag_870r	67.5	Chr02b	77798912	Chr02K	77798413	Chr02K	57557646	N/A	N/A	N/A	N/A	Chr01	60669017	scaffold_2	41327049	H	A	A	H	A	H	H	H	A	H	A	A	A	A	A	H	A	H	H	A	A	-	-	-	-	-	-	-	-	H	-	-
lg2K	86	Tag_881r	67.5	Chr02b	78871215	Chr02K	78870716	Chr02K	56969723	Bd1	22067462	Chr7	18626906	Chr02	68315967	scaffold_2	41006015	H	A	-	H	A	H	H	H	A	H	A	A	A	A	A	H	A	H	H	A	A	H	A	A	H	A	A	H	H	H	-	H
lg2K	87	Tag_873r	68.2	Chr02b	77999194	Chr02K	77998695	Chr02K	57719486	Bd1	21613381	Chr7	19379103	Chr02	68765918	scaffold_2	41465996	H	A	A	H	A	H	H	H	A	H	A	A	A	A	A	H	A	H	H	A	A	H	A	A	H	A	A	H	H	H	H	H
lg2K	*87	Tag_872r	68.2	Chr02b	77996880	Chr02K	77996381	Chr02K	57717290	N/A	N/A	N/A	N/A	Chr02	68762570	scaffold_2	41463873	H	A	A	H	A	H	H	H	A	H	A	A	A	A	A	H	A	H	H	A	A	-	-	-	H	A	A	-	H	H	H	-
lg2K	88	Tag_856r	68.2	Chr02b	75878834	Chr02K	73633022	Chr02K	58049312	Bd1	21426659	Chr11	19483299	Chr02	68937107	scaffold_2	41666670	H	A	A	H	A	H	H	H	A	H	A	-	A	A	A	H	A	H	H	A	A	H	A	A	H	A	A	H	H	H	H	H
lg2K	89	Tag_874r	68.2	Chr02b	78008260	Chr02K	78007761	Chr02K	57728552	Bd1	21603884	Chr7	19385889	Chr02	68774120	scaffold_2	41473400	H	A	A	H	A	H	H	H	A	H	A	A	A	A	A	H	A	H	H	A	-	H	-	-	H	A	-	H	H	H	H	H
lg2K	90	Tag_645r	69.4	Chr02a	89779607	Chr02N	89779108	Chr02K	58679275	N/A	N/A	Chr7	20418296	Chr02	69439359	scaffold_2	42085911	H	A	A	H	A	H	H	H	A	H	A	A	A	A	A	H	A	H	H	A	A	H	A	A	H	A	-	H	H	H	-	H
lg2K	91	Tag_883r	69.4	Chr02b	79112122	Chr02K	79111623	Chr02K	58401231	Bd4	11451903	Chr12	21766564	Chr09	47666268	scaffold_7	28555326	H	A	A	H	A	H	H	H	A	H	A	A	A	A	A	H	A	H	H	A	A	H	A	A	H	A	A	H	H	H	H	H
lg2K	92	Tag_884r	70.5	Chr02b	79450073	Chr02K	79449574	Chr02K	58777583	Bd3	29580147	Chr10	17488444	Chr01	21200723	scaffold_9	17003620	H	A	A	H	A	H	H	H	A	H	-	A	A	A	A	H	A	H	H	A	A	H	-	-	H	A	-	H	H	H	H	-
lg2K	93	Tag_887r	71.4	Chr02b	81133464	Chr02K	81132965	Chr02K	59127130	Bd1	20862278	N/A	N/A	Chr02	69700668	scaffold_2	42392458	H	A	A	H	A	H	H	H	A	H	A	A	-	A	A	H	A	H	H	A	A	H	A	A	H	A	A	H	H	H	-	H
lg2K	94	Tag_889r	71.7	Chr02b	81274350	Chr02K	81273851	Chr02K	59262895	Bd1	20795770	Chr7	21155724	Chr02	69731437	scaffold_5	25985474	H	A	A	H	A	H	H	H	A	H	A	A	A	A	A	H	A	H	H	A	A	H	A	A	H	A	A	H	H	H	H	H
lg2K	95	Tag_890r	71.7	Chr02b	81289893	Chr02K	81289394	Chr02K	59278979	Bd1	20786690	Chr7	21177967	Chr02	69753129	scaffold_2	42447308	H	A	A	H	A	H	H	H	-	H	-	A	A	A	A	-	A	H	H	A	-	H	A	A	H	A	A	H	H	H	H	H
lg2K	96	Tag_891r	72.4	Chr02b	81459345	Chr02K	81458846	Chr02K	59528951	N/A	N/A	Chr1	35234479	Chr10	7797280	scaffold_8	33495802	H	A	A	H	A	H	H	H	A	H	H	A	A	A	A	H	A	H	H	A	A	H	A	A	H	A	A	H	H	H	H	H
lg2K	*96	Tag_892r	72.4	Chr02b	81524421	Chr02K	81523922	Chr02K	59593907	N/A	N/A	N/A	N/A	Chr02	69933136	scaffold_2	42598056	-	-	-	-	A	H	-	-	A	H	-	A	A	A	A	-	-	-	-	-	A	H	A	A	H	A	A	H	H	-	H	H
lg2K	97	Tag_895r	74.6	Chr02b	82911076	Chr02K	82910577	Chr02K	60445804	Bd1	20079096	Chr7	22376818	Chr02	70596644	scaffold_2	43245414	H	A	A	H	A	H	H	H	A	H	A	A	A	A	A	H	A	H	H	A	A	H	H	A	H	A	A	H	H	H	H	-
lg2K	*97	Tag_897r	74.6	Chr02b	82962909	Chr02K	82962410	Chr02K	60497640	Bd1	20011441	Chr7	22497483	Chr02	70645593	scaffold_2	43285426	H	A	A	H	A	H	H	H	A	H	A	A	A	A	A	H	A	H	H	A	A	-	H	A	H	A	-	-	H	H	-	H
lg2K	*97	Tag_898r	74.6	Chr02b	83009375	Chr02K	83008876	Chr02K	60544100	Bd1	19995987	Chr7	22517108	Chr02	70670479	scaffold_2	43304750	H	A	A	H	-	H	H	H	A	H	A	A	A	A	A	H	A	H	H	-	A	H	-	-	H	-	A	-	H	H	-	-
lg2K	98	Tag_899r	74.6	Chr02b	83025563	Chr02K	83025064	Chr02K	60560283	Bd1	19979828	N/A	N/A	Chr02	70693616	scaffold_2	43323986	H	A	A	H	A	H	H	H	A	H	A	-	A	A	A	H	A	H	H	A	A	H	H	A	H	A	A	H	H	-	H	H
lg2K	99	Tag_903	93.2	Chr02b	91457980	Chr02K	93520805	Chr02K	68060050	Bd1	63470569	Chr7	29203133	Chr02	77123196	scaffold_2	48812544	A	A	A	H	A	H	H	H	A	H	A	A	H	A	A	A	A	H	H	A	-	H	H	H	H	H	A	H	H	H	A	H
lg2K	100	Tag_697	93.8	Chr02b	13542806	Chr02K	13542307	Chr02K	68387244	Bd1	13495357	Chr7	29473641	Chr02	77482634	scaffold_9	50661708	A	A	A	H	A	H	H	H	A	H	A	-	H	A	A	A	A	H	H	A	-	H	H	H	H	H	A	H	H	H	A	H
lg2N	1	Tag_2902	0	scaffold_7887	4502	scaffold_7887	4003	Chr02N	466834	Bd1	58658385	Chr7	429922	Chr02	614927	scaffold_2	71301	H	H	A	A	A	H	H	A	H	A	H	A	H	A	H	H	H	A	A	A	-	A	H	H	H	H	H	A	A	A	A	H
lg2N	2	Tag_501	1.7	Chr02a	1034355	Chr02N	1033856	Chr02N	1138107	Bd1	58103757	Chr7	1019498	Chr02	1431162	scaffold_2	906754	H	H	A	A	A	H	H	A	-	A	H	A	H	A	H	H	H	A	A	A	-	A	-	-	H	H	-	A	A	A	-	H
lg2N	3	Tag_510	14.7	Chr02a	8062925	Chr02N	8062426	Chr02N	6353238	N/A	N/A	Chr7	10649936	Chr02	11043160	scaffold_9	7552754	H	H	A	A	A	H	H	A	-	A	-	H	H	A	H	H	-	A	A	A	-	A	H	H	H	H	A	A	A	A	H	-
lg2N	4	Tag_514	17.9	Chr02a	8507423	Chr02N	8506924	Chr02N	6852499	Bd3	44641779	N/A	N/A	Chr04	48617667	scaffold_4	32380219	H	H	A	A	A	H	H	A	H	A	H	H	-	A	-	H	-	A	A	A	-	A	H	H	-	H	A	A	A	A	H	H
lg2N	5	Tag_513r	18.6	Chr02a	8406105	Chr02N	8405606	Chr02N	6757897	Bd1	15442436	Chr10	5204571	Chr07	17139703	scaffold_2	5185761	H	H	A	A	A	H	H	A	H	A	H	H	H	A	H	H	A	A	A	A	A	A	H	H	H	H	A	A	A	-	H	H
lg2N	6	Tag_517r	21.5	Chr02a	8862916	Chr02N	8862417	Chr02N	7544816	Bd1	53246837	Chr7	5015652	Chr02	6734013	scaffold_2	5923455	H	H	A	A	A	H	H	A	H	A	H	H	H	A	H	H	A	A	A	A	A	A	A	-	H	H	A	A	A	A	H	-
lg2N	7	Tag_526r	24.6	Chr02a	13892308	Chr02N	13891809	Chr02N	8794967	N/A	N/A	Chr7	5778731	Chr02	7689901	scaffold_2	6912247	H	H	A	A	A	H	H	A	H	A	H	H	A	A	H	H	A	A	A	A	A	A	A	A	H	H	A	A	A	H	H	H
lg2N	8	Tag_530	27.8	Chr02a	14472911	Chr02N	14472412	Chr02N	9487530	N/A	N/A	N/A	N/A	N/A	N/A	N/A	N/A	H	H	A	A	A	H	H	A	H	A	H	H	A	A	H	H	A	A	A	A	-	A	A	A	H	H	A	A	A	H	H	H
lg2N	9	Tag_532	28.2	Chr02a	16516788	Chr02N	16516289	Chr02N	9714533	N/A	N/A	N/A	N/A	N/A	N/A	scaffold_2	9002480	H	H	A	A	A	H	H	A	H	A	H	H	A	A	H	H	-	A	A	A	-	A	A	A	H	H	A	A	A	H	H	H
lg2N	10	Tag_565	37.1	Chr02a	56817755	Chr02N	34330646	Chr02N	14749617	Bd1	51126591	Chr7	11686218	Chr02	13532404	scaffold_2	10488727	A	A	A	A	A	H	H	A	H	H	A	H	A	A	H	H	-	A	A	A	H	H	A	A	H	H	-	A	A	H	H	-
lg2N	11	Tag_561	39.2	Chr02a	53764672	Chr02N	37383729	Chr02N	20221129	Bd4	43227105	N/A	N/A	Chr02	18787794	scaffold_2	15105354	A	A	A	H	A	H	H	A	H	H	A	H	A	A	H	H	H	A	A	A	H	H	A	A	H	H	A	A	A	H	H	H
lg2N	12	Tag_556	39.9	Chr02a	47088335	Chr02N	44060066	Chr02N	20843425	Bd2	510616	Chr9	22721331	Chr02	20581018	scaffold_2	15526668	A	A	A	H	A	H	H	A	H	H	A	H	A	A	H	H	-	A	A	A	H	H	A	A	H	H	A	A	A	H	H	A
lg2N	13	Tag_559	40.2	Chr02a	48395321	Chr02N	42753080	Chr02N	23395779	N/A	N/A	N/A	N/A	N/A	N/A	N/A	N/A	A	A	A	H	A	-	H	A	H	H	A	H	A	A	H	H	A	A	A	A	H	-	-	-	H	H	A	-	A	H	-	-
lg2N	*13	Tag_558	40.2	Chr02a	48091492	Chr02N	43056909	Chr02N	21912398	Bd3	36048762	Chr9	22915717	Chr02	22487720	scaffold_2	16159290	A	A	A	H	A	H	H	A	H	H	A	H	A	A	H	H	A	A	A	A	H	-	-	-	-	-	-	-	-	H	-	-
lg2N	14	Tag_543	41.5	Chr02a	26226602	Chr02N	26226103	Chr02N	35256660	N/A	N/A	Chr3	4784348	Chr01	74598902	scaffold_9	54194187	A	A	A	H	A	H	H	A	H	H	A	H	A	A	H	H	A	A	A	A	H	H	-	A	H	H	-	A	-	H	-	-
lg2N	*14	Tag_555	41.5	Chr02a	46301881	Chr02N	44846520	Chr02N	25859264	Bd4	7973435	Chr5	14699766	Chr05	1896401	scaffold_2	20884641	-	A	A	H	A	H	H	A	-	H	-	-	A	A	H	H	A	A	A	-	-	H	A	A	H	H	A	A	H	H	H	A
lg2N	15	Tag_542	41.5	Chr02a	26067248	Chr02N	26066749	Chr02N	35101420	Bd4	32522536	Chr9	7167002	Chr02	47004694	scaffold_2	24598315	A	A	A	H	A	H	H	A	H	H	A	H	A	A	H	H	-	A	A	A	H	H	A	A	H	H	A	A	H	H	H	-
lg2N	16	Tag_544	42.7	Chr02a	32697012	Chr02N	32696513	Chr02N	37066378	N/A	N/A	N/A	N/A	N/A	N/A	N/A	N/A	A	-	A	-	H	A	-	A	H	H	A	H	A	-	H	-	A	H	A	A	H	H	A	A	H	H	A	A	H	H	H	-
lg2N	17	Tag_545	43	Chr02a	32751047	Chr02N	32750548	Chr02N	37134266	Bd4	33198247	Chr9	9210566	Chr02	52996907	scaffold_2	26340473	A	A	A	H	H	H	H	A	H	H	A	H	A	A	H	H	-	H	H	A	H	H	A	A	H	H	A	A	H	H	H	A
lg2N	18	Tag_547	44.9	Chr02a	33153508	Chr02N	57994893	Chr02N	40470402	Bd4	33949399	Chr9	11800248	Chr02	56157581	scaffold_2	28091769	A	A	A	H	H	H	H	A	H	H	A	H	A	A	H	H	-	H	H	A	H	H	A	A	H	H	A	A	H	H	H	A
lg2N	*18	Tag_548	44.9	Chr02a	33383895	Chr02N	57764506	Chr02N	40032802	Bd4	41137129	Chr9	20775729	Chr02	55714220	scaffold_2	27789923	A	A	A	H	H	H	H	A	H	H	A	H	A	A	H	H	-	H	H	A	H	H	A	A	H	H	-	A	H	H	H	A
lg2N	19	Tag_580	45.2	Chr02a	67691474	Chr02N	58573131	Chr02N	42891613	N/A	N/A	N/A	N/A	N/A	N/A	N/A	N/A	A	A	A	H	H	H	H	A	H	H	A	H	A	A	H	H	-	H	H	A	H	-	-	-	H	H	-	-	-	H	-	-
lg2N	20	Tag_857r	46	Chr02b	76228963	Chr02K	73983151	Chr02N	42270828	Bd1	48463751	Chr7	8838789	Chr03	8567766	scaffold_9	36089638	A	A	A	H	H	H	H	A	H	H	A	H	A	A	H	H	A	H	H	A	-	H	A	-	H	H	-	A	-	H	H	A
lg2N	21	Tag_2868r	46.3	scaffold_1500	15046	scaffold_1501	14547	Chr02N	41870714	Bd4	34606196	Chr9	12556346	Chr02	57152680	scaffold_2	28740572	A	A	A	H	H	H	H	-	H	H	A	H	A	A	H	H	A	H	H	A	-	-	-	-	H	H	-	A	H	H	-	-
lg2N	22	Tag_579r	46.3	Chr02a	67649472	Chr02N	58615133	Chr02N	42917474	Bd2	36264144	Chr3	11311023	Chr02	57575410	scaffold_2	29028101	A	A	A	H	H	H	H	A	H	H	A	H	A	A	H	H	A	H	H	A	A	-	-	A	-	H	-	A	-	H	-	-
lg2N	23	Tag_575r	47.7	Chr02a	66829525	Chr02N	59435080	Chr02N	44239331	N/A	N/A	Chr12	20504839	Chr04	59774600	scaffold_2	30054713	A	A	A	H	H	H	H	A	H	H	A	H	A	A	H	H	A	H	H	A	H	H	A	A	H	A	A	A	H	H	H	-
lg2N	24	Tag_574r	47.7	Chr02a	66794775	Chr02N	59469830	Chr02N	44274082	Bd4	45101102	Chr5	21684234	Chr06	39936193	scaffold_6	2298942	-	A	-	H	H	H	H	A	H	H	A	H	A	A	H	H	A	H	H	A	-	H	A	A	H	A	A	A	H	H	H	A
lg2N	25	Tag_570	48.9	Chr02a	66170142	Chr02N	60094463	Chr02N	44831445	Bd4	35832707	Chr9	14801296	Chr02	59122983	scaffold_2	30569208	A	A	A	H	H	H	H	A	H	H	A	H	A	A	H	H	A	H	H	A	H	H	A	A	H	A	-	A	H	H	H	H
lg2N	26	Tag_69r	50.9	Chr01a	20139638	Chr01N	20139139	Chr02N	45431256	Bd4	45101134	Chr6	6964484	Chr02	17930364	scaffold_2	31015540	A	A	A	H	H	H	H	A	H	H	A	H	A	A	H	H	A	H	H	A	A	H	-	-	-	A	-	A	H	H	-	-
lg2N	27	Tag_587	55	Chr02a	69825257	Chr02N	69824758	Chr02N	47159576	Bd4	37091720	Chr9	16424410	Chr02	60922705	scaffold_2	32209709	A	A	A	H	H	H	H	A	H	H	A	H	A	A	H	H	A	H	H	A	H	H	A	A	H	A	A	A	H	H	H	-
lg2N	28	Tag_585	55.4	Chr02a	69535852	Chr02N	69535353	Chr02N	47295313	Bd4	37175284	Chr9	16509765	Chr02	61016225	scaffold_2	32317469	A	A	A	H	H	H	H	A	H	H	A	H	A	A	H	H	-	H	H	A	H	H	A	A	H	A	A	A	H	H	H	A
lg2N	29	Tag_589	56.6	Chr02a	70894762	Chr02N	70894263	Chr02N	48498242	N/A	N/A	Chr11	25875623	Chr02	1416143	scaffold_2	43070995	A	A	A	H	H	H	H	A	H	H	A	H	A	A	H	H	A	-	H	A	H	-	-	-	-	A	-	A	-	H	-	-
lg2N	30	Tag_595	58.3	Chr02a	71759286	Chr02N	71758787	Chr02N	49294226	Bd4	38099101	Chr9	17681843	Chr02	62228807	scaffold_2	33986484	A	A	A	H	H	H	H	A	H	H	A	H	A	A	H	H	-	H	H	A	H	H	A	A	H	A	A	A	H	H	H	A
lg2N	31	Tag_594	58.3	Chr02a	71582418	Chr02N	71581919	Chr02N	49232512	N/A	N/A	N/A	N/A	Chr02	62185396	scaffold_2	33826923	A	A	A	H	H	H	H	A	H	H	A	H	A	A	H	H	-	H	H	A	H	H	A	A	H	A	A	A	H	H	H	-
lg2N	32	Tag_608	59.3	Chr02a	76090889	Chr02N	74509934	Chr02N	50266978	Bd4	38701239	Chr9	18221186	Chr02	62717695	scaffold_2	34661344	A	A	A	H	H	H	H	A	H	H	A	H	A	A	H	H	-	H	H	A	H	H	A	H	H	A	A	A	H	H	H	A
lg2N	*32	Tag_607	59.3	Chr02a	76090159	Chr02N	74510664	Chr02N	50267708	N/A	N/A	N/A	N/A	Chr02	62718530	scaffold_2	34663013	A	A	A	H	H	H	H	A	H	H	A	H	A	A	H	H	-	H	H	A	H	-	-	-	-	-	A	-	-	H	-	-
lg2N	33	Tag_604	59.7	Chr02a	75870407	Chr02N	74730416	Chr02N	50490329	Bd4	48473644	Chr2	31116778	Chr03	57029035	scaffold_6	25379422	A	A	A	H	H	H	H	A	H	H	A	H	A	A	H	H	-	H	H	A	H	H	A	H	H	A	A	A	H	H	H	-
lg2N	34	Tag_598	59.7	Chr02a	74534403	Chr02N	76066420	Chr02N	50889281	Bd4	38980066	N/A	N/A	Chr02	63165203	scaffold_2	35167612	A	A	A	H	H	H	H	A	H	H	A	H	A	A	H	H	A	H	H	A	H	H	-	H	H	A	A	-	H	H	H	A
lg2N	35	Tag_602	60.8	Chr02a	74939252	Chr02N	75661571	Chr02N	51271963	N/A	N/A	N/A	N/A	Chr02	63473784	scaffold_2	35568162	A	-	A	H	H	H	H	A	H	H	A	-	A	A	H	H	A	H	H	A	H	-	-	-	H	A	-	A	-	-	-	-
lg2N	36	Tag_618	65.2	Chr02a	80519501	Chr02N	80519002	Chr02N	53369695	Bd4	18571084	Chr9	20164513	Chr07	61927018	scaffold_6	8856983	A	A	A	H	H	H	H	A	H	H	A	H	A	A	H	H	-	H	H	-	H	H	A	H	H	A	A	A	H	H	H	-
lg2N	37	Tag_619	65.2	Chr02a	80654745	Chr02N	80654246	Chr02N	53097358	N/A	N/A	N/A	N/A	Chr06	47813303	scaffold_2	40096431	A	A	A	H	H	H	H	A	H	H	A	H	A	A	H	H	-	H	H	A	H	H	A	-	H	A	A	A	H	H	H	A
lg2N	38	Tag_626	67.2	Chr02a	82851098	Chr02N	82850599	Chr02N	56091859	Bd4	42268802	Chr9	21730258	Chr02	66663579	scaffold_2	39236056	A	A	A	H	H	-	-	A	H	H	-	H	A	A	A	H	H	H	H	A	H	H	A	H	H	A	A	A	H	-	H	A
lg2N	39	Tag_628	69.2	Chr02a	86426884	Chr02N	86426385	Chr02N	57533467	Bd1	23488606	Chr7	16894564	Chr01	12347399	scaffold_2	40146337	A	A	A	H	H	H	-	A	H	H	A	H	A	A	A	H	-	H	H	A	H	H	A	H	H	A	A	A	H	H	H	A
lg2N	40	Tag_639	70.6	Chr02a	87904628	Chr02N	87904129	Chr02N	58011678	N/A	N/A	N/A	N/A	Chr01	75938390	N/A	N/A	A	A	A	H	H	H	H	A	H	H	A	H	A	A	A	H	A	A	H	A	H	H	A	H	H	A	A	A	H	H	H	A
lg2N	41	Tag_638	70.6	Chr02a	87809734	Chr02N	87809235	Chr02N	57908362	N/A	N/A	N/A	N/A	Chr02	67807575	scaffold_2	40390197	A	A	A	H	H	H	H	A	H	H	A	H	A	A	A	H	A	A	H	A	H	H	A	H	H	A	A	A	H	H	H	A
lg2N	42	Tag_640	72.6	Chr02a	88664992	Chr02N	88664493	Chr02N	59258883	N/A	N/A	Chr2	11125109	Chr04	58099564	scaffold_4	23599333	A	A	A	H	H	H	H	A	H	H	A	H	A	A	A	H	A	A	H	A	H	H	-	H	-	A	A	A	H	H	H	-
lg2N	43	Tag_641	73.3	Chr02a	88789729	Chr02N	88789230	Chr02N	59388201	Bd1	21750369	Chr7	19225984	Chr02	68616001	scaffold_2	41312729	A	A	A	H	H	A	H	A	H	H	A	H	A	A	A	H	A	A	H	A	H	H	A	H	H	A	A	H	H	H	H	A
lg2N	*43	Tag_642	73.3	Chr02a	88790243	Chr02N	88789744	Chr02N	59388715	Bd1	21749554	Chr7	19227334	Chr02	68616724	scaffold_2	41313419	A	A	A	H	H	A	H	A	H	H	A	H	A	A	A	H	A	A	H	A	H	H	A	H	H	A	A	H	H	H	H	A
lg2N	44	Tag_643	74.1	Chr02a	89243952	Chr02N	89243453	Chr02N	59849096	Bd1	21506665	Chr7	19545259	Chr02	68867852	scaffold_2	41588187	A	A	A	H	H	A	H	A	H	H	A	H	A	A	A	H	A	A	H	A	H	-	A	-	-	A	-	-	H	H	-	-
lg2N	45	Tag_2914	74.6	scaffold_22343	455	scaffold_22345	1	Chr02N	60285374	N/A	N/A	N/A	N/A	Chr02	69156309	scaffold_2	41883894	A	A	A	H	H	A	H	A	H	H	A	H	A	A	A	H	A	A	H	H	H	-	-	-	-	-	-	-	-	H	-	-
lg2N	46	Tag_647r	80.5	Chr02a	91569403	Chr02N	91568904	Chr02N	62131819	N/A	N/A	Chr7	22377300	Chr02	70597597	scaffold_2	43246771	A	A	A	H	H	A	H	A	H	H	A	A	A	H	A	H	H	A	H	H	H	H	A	H	H	A	-	H	A	H	H	A
lg2N	47	Tag_2892r	82	scaffold_4357	10049	scaffold_4356	9550	Chr02N	62663530	Bd1	19438303	Chr7	22924970	Chr02	71126359	scaffold_2	43665816	A	A	A	H	H	A	A	A	H	H	A	A	A	H	A	H	H	A	H	H	H	H	A	H	H	A	A	H	A	H	H	H
lg2N	48	Tag_654r	83.7	Chr02a	93994251	Chr02N	93993752	Chr02N	63597140	N/A	N/A	N/A	N/A	Chr02	71803127	scaffold_2	44368399	A	A	A	H	H	A	A	A	H	H	A	A	A	H	A	H	H	A	H	H	H	H	A	H	H	A	A	H	A	A	H	-
lg2N	49	Tag_657r	86.6	Chr02a	95805639	Chr02N	95805140	Chr02N	64837296	Bd1	17903381	Chr7	24584253	Chr02	72624903	scaffold_2	45077723	A	A	A	H	H	A	A	A	A	H	A	A	A	H	A	H	H	A	H	H	H	H	A	H	H	A	A	H	A	A	H	-
lg2N	50	Tag_659r	87.1	Chr02a	95888277	Chr02N	95887778	Chr02N	65024055	Bd1	17725273	Chr7	24741739	Chr02	72782803	scaffold_2	45215420	A	A	A	H	H	A	A	-	A	H	A	-	A	H	A	H	H	A	H	H	A	H	A	H	H	A	-	H	A	-	H	H
lg2N	51	Tag_627r	87.4	Chr02a	86169776	Chr02N	86169277	Chr02N	64951544	Bd1	17798728	N/A	N/A	N/A	N/A	scaffold_2	45152470	A	A	A	H	H	A	-	A	A	H	A	-	A	H	A	H	H	-	H	H	H	H	A	H	H	A	A	H	A	A	H	H
lg2N	52	Tag_664r	88.2	Chr02a	97082289	Chr02N	97081790	Chr02N	65423023	Bd5	1311846	Chr1	33925652	Chr01	39609	scaffold_7	4203665	A	A	A	H	H	A	A	A	A	H	-	A	A	H	A	H	H	A	H	H	H	H	A	H	H	A	-	H	A	-	H	-
lg2N	53	Tag_667r	89	Chr02a	97794615	Chr02N	97794116	Chr02N	65957532	Bd1	17197852	Chr7	25781124	Chr02	73631926	scaffold_2	46010440	H	A	A	H	H	A	A	A	A	H	A	A	A	H	A	H	H	A	H	H	H	H	A	H	H	A	A	H	A	A	H	H
lg2N	54	Tag_671r	90.5	Chr02a	98147638	Chr02N	98147139	Chr02N	66244801	N/A	N/A	Chr7	25976857	Chr02	73921415	scaffold_2	46233243	H	A	A	H	H	A	A	A	A	H	A	A	A	H	A	H	H	A	H	H	H	H	A	H	H	H	A	H	A	A	H	H
lg3K	1	Tag_904r	0	Chr03a	131885	Chr03K	131386	Chr03K	1010578	Bd4	31346683	Chr11	1280712	Chr08	1839322	scaffold_8	445881	H	H	H	A	H	A	A	A	-	A	A	A	H	H	H	A	-	A	A	A	-	A	A	H	-	H	H	H	H	H	H	H
lg3K	*1	Tag_905r	0	Chr03a	162938	Chr03K	162439	Chr03K	979525	Bd1	63028463	Chr12	1147792	Chr05	1683284	scaffold_8	453195	H	H	H	A	H	-	A	A	-	A	A	A	H	H	H	-	A	A	A	-	A	A	A	H	A	H	H	H	H	H	H	H
lg3K	2	Tag_907r	0.9	Chr03a	842382	Chr03K	841906	Chr03K	1435068	N/A	N/A	Chr12	1722702	Chr05	2397263	scaffold_8	1489846	H	H	H	A	H	A	A	A	A	A	-	-	H	H	H	A	A	A	A	A	A	A	A	H	A	H	H	H	H	H	H	H
lg3K	3	Tag_1170r	0.9	Chr03a	65379593	Chr03K	32463409	Chr03K	1442297	Bd4	47040365	Chr8	23472275	Chr05	2387782	scaffold_7	34906394	H	H	H	A	H	A	A	A	A	A	A	A	H	H	H	A	A	A	A	A	A	-	A	H	A	H	H	-	H	H	H	-
lg3K	4	Tag_915	3.2	Chr03a	2008372	Chr03K	2007873	Chr03K	2028989	Bd4	46556221	Chr11	2298245	Chr05	3230688	scaffold_7	35212965	H	H	H	A	H	A	A	A	A	A	A	A	H	H	H	A	A	A	A	A	-	A	-	-	A	H	-	H	H	H	-	-
lg3K	5	Tag_922	4	Chr03a	2477796	Chr03K	2477297	Chr03K	2440330	Bd4	46193224	Chr12	2834004	Chr08	3971689	scaffold_7	33910961	H	H	H	A	H	A	A	A	A	A	-	-	H	H	H	A	A	A	A	A	H	A	A	H	A	H	-	H	H	H	-	A
lg3K	6	Tag_924	4.5	Chr03a	2598568	Chr03K	2598069	Chr03K	2611098	Bd4	46057685	Chr12	2950914	Chr08	4222347	scaffold_7	33809906	H	H	H	A	H	A	A	A	A	A	A	A	H	H	H	A	A	A	A	A	-	A	A	H	A	H	H	H	H	H	H	-
lg3K	*6	Tag_925	4.5	Chr03a	2698768	Chr03K	2698269	Chr03K	2713989	Bd4	45990624	Chr12	3060686	Chr08	4355215	scaffold_7	33757370	H	H	H	A	H	A	A	A	A	A	A	A	H	H	H	A	A	A	A	A	-	A	A	H	A	H	H	H	H	H	H	A
lg3K	*6	Tag_927	4.5	Chr03a	2804999	Chr03K	2804500	Chr03K	2742477	N/A	N/A	N/A	N/A	N/A	N/A	scaffold_7	33742075	H	H	H	A	H	A	A	A	A	A	A	A	H	H	H	A	A	A	A	A	A	-	-	-	-	-	-	-	-	H	-	-
lg3K	7	Tag_1191	5.2	Chr03b	1935190	Chr03N	1934691	Chr03K	3133255	N/A	N/A	Chr4	4561015	Chr08	5059928	scaffold_7	33445810	-	H	H	A	H	A	A	A	A	A	A	A	H	H	H	A	A	A	A	A	H	A	A	-	A	H	-	H	H	H	-	A
lg3K	8	Tag_931	6.4	Chr03a	4735072	Chr03K	4734573	Chr03K	3722770	Bd4	45243092	Chr11	4733582	Chr08	6075361	scaffold_7	33027599	H	H	H	H	H	A	A	A	A	A	A	A	H	H	H	A	A	A	A	A	-	A	A	H	A	H	H	H	H	H	H	A
lg3K	9	Tag_932	8.1	Chr03a	5027281	Chr03K	5026782	Chr03K	4004934	Bd4	45018244	Chr12	4506875	Chr08	6826956	scaffold_7	32803454	H	H	H	H	H	A	A	A	A	A	A	A	H	H	H	A	A	A	A	A	-	A	A	H	A	H	H	H	H	H	H	-
lg3K	10	Tag_936	9.6	Chr03a	5365291	Chr03K	5364792	Chr03K	4354623	N/A	N/A	N/A	N/A	N/A	N/A	scaffold_7	33270397	H	H	-	A	H	A	A	A	A	A	-	-	H	H	H	A	-	A	A	A	-	A	A	H	A	H	H	H	H	H	H	A
lg3K	11	Tag_942	9.9	Chr03a	5536969	Chr03K	5536470	Chr03K	4521792	Bd4	44619003	Chr12	5701892	Chr08	10179074	scaffold_3	6380913	H	H	H	H	H	A	A	A	A	A	A	A	H	H	H	A	A	A	A	A	-	A	A	H	A	H	-	H	H	H	H	A
lg3K	*11	Tag_944	9.9	Chr03a	5648255	Chr03K	5647756	Chr03K	4709093	N/A	N/A	N/A	N/A	N/A	N/A	scaffold_3	6329500	H	H	H	H	H	A	A	A	A	A	A	-	H	H	H	A	A	A	A	A	A	A	A	-	A	H	-	H	H	H	H	A
lg3K	12	Tag_941r	11	Chr03a	5498227	Chr03K	5497728	Chr03K	4489075	N/A	N/A	Chr12	5666905	Chr08	10165528	scaffold_3	6390153	H	H	H	H	H	A	A	A	A	A	A	-	H	H	H	A	A	A	A	A	A	A	A	H	A	H	H	H	H	H	H	A
lg3K	13	Tag_947r	12.2	Chr03a	5824571	Chr03K	5824072	Chr03K	4885860	N/A	N/A	N/A	N/A	N/A	N/A	scaffold_9	10634613	H	H	H	H	H	A	A	A	A	A	A	A	H	H	H	A	A	A	A	A	A	-	A	-	A	H	H	H	H	-	-	A
lg3K	14	Tag_948r	12.9	Chr03a	5964544	Chr03K	5964045	Chr03K	5025599	N/A	N/A	N/A	N/A	Chr08	15770702	scaffold_3	5882817	H	H	H	H	H	A	A	A	A	A	A	A	H	H	H	A	A	A	A	A	A	A	-	H	A	H	-	H	H	H	H	-
lg3K	15	Tag_951	14.4	Chr03a	6023377	Chr03K	6022878	Chr03K	5083317	Bd2	39718827	Chr5	158052	Chr09	143576	scaffold_3	5823875	H	H	H	H	H	A	A	A	A	A	A	A	H	H	H	A	A	A	A	A	-	A	A	-	A	H	-	H	-	H	H	-
lg3K	*15	Tag_950	14.4	Chr03a	6022875	Chr03K	6022376	Chr03K	5082815	Bd4	43182292	Chr5	157264	Chr09	142900	scaffold_3	5824385	H	H	H	H	H	A	A	A	A	A	A	A	H	H	H	A	A	A	A	A	A	-	-	-	A	-	-	-	-	H	-	-
lg3K	16	Tag_954	16.9	Chr03a	6199927	Chr03K	6199428	Chr03K	5263534	Bd4	44401869	Chr12	7011707	Chr02	9726929	scaffold_3	5620451	H	H	H	H	H	A	A	A	A	A	A	A	H	H	H	A	A	A	A	A	H	A	-	H	A	H	-	-	-	H	H	-
lg3K	17	Tag_959	17.2	Chr03a	6463170	Chr03K	6462671	Chr03K	5551157	Bd2	31358988	Chr5	8617360	Chr09	15365947	scaffold_5	32930422	H	H	H	H	H	A	A	A	A	A	A	A	H	H	H	A	A	A	A	A	H	A	A	H	A	H	-	H	-	H	H	-
lg3K	18	Tag_955	17.2	Chr03a	6254148	Chr03K	6253649	Chr03K	5317754	Bd4	46561500	Chr12	8004038	Chr08	19271189	scaffold_3	5544658	H	H	H	H	H	A	A	A	A	A	A	A	H	H	H	A	A	A	A	A	H	A	A	H	A	H	H	H	H	H	H	A
lg3K	19	Tag_958	17.2	Chr03a	6450557	Chr03K	6450058	scaffold_5572	13470	Bd2	6657810	Chr5	8786264	Chr09	15387684	scaffold_3	5385247	H	-	-	H	H	A	A	A	A	A	-	A	H	H	H	A	A	A	A	A	H	A	A	H	A	H	-	H	H	-	-	A
lg3K	20	Tag_1210	18.2	Chr03b	4997280	Chr03N	5388948	Chr03K	5490257	Bd4	43914734	Chr12	8824863	Chr09	55727331	scaffold_3	5444778	H	H	H	H	-	A	A	A	A	A	A	A	H	H	H	A	A	A	A	A	A	A	A	H	A	H	H	H	H	-	H	A
lg3K	21	Tag_956r	19.2	Chr03a	6262416	Chr03K	6261917	Chr03K	5326054	N/A	N/A	Chr6	6001833	Chr06	1384985	scaffold_7	34914346	H	-	H	H	H	A	A	A	A	A	-	-	H	H	H	A	-	A	A	A	A	A	A	H	A	H	H	H	H	-	H	A
lg3K	22	Tag_972r	22.7	Chr03a	8733718	Chr03K	8733219	Chr03K	6984767	N/A	N/A	N/A	N/A	N/A	N/A	scaffold_3	4351165	H	H	H	H	H	A	H	A	A	A	A	A	A	H	H	A	A	A	A	A	A	-	-	-	-	-	-	H	-	H	-	-
lg3K	23	Tag_974r	23.5	Chr03a	8909610	Chr03K	8909111	Chr03K	7171436	N/A	N/A	N/A	N/A	N/A	N/A	scaffold_6	35598627	H	H	H	H	H	A	H	A	A	H	-	A	A	H	H	A	A	A	A	A	A	A	A	H	A	A	H	H	H	H	H	A
lg3K	24	Tag_975r	23.8	Chr03a	9260688	Chr03K	9260306	Chr03K	7381128	N/A	N/A	N/A	N/A	N/A	N/A	scaffold_3	4098518	H	H	H	H	H	A	H	A	A	H	A	A	A	H	H	A	A	A	A	A	-	A	A	H	A	A	H	H	H	H	H	A
lg3K	25	Tag_980	27.2	Chr03a	10660549	Chr03K	10660050	Chr03K	8263463	Bd2	37892067	Chr5	1129404	Chr09	2164497	scaffold_3	2708517	H	-	H	H	H	A	H	A	A	H	A	A	A	H	H	A	A	A	A	-	H	A	A	H	A	A	H	A	H	H	H	-
lg3K	26	Tag_993	32	Chr03a	13542396	Chr03K	13541897	Chr03K	9697608	N/A	N/A	N/A	N/A	Chr04	63876759	scaffold_3	3758607	H	H	H	H	H	A	H	A	A	H	A	A	A	H	H	A	A	A	A	A	H	-	-	-	A	A	-	A	-	H	-	-
lg3K	27	Tag_1069	32.7	Chr03a	39985082	Chr03K	29160101	Chr03K	10049257	Bd2	35836327	Chr5	2930163	Chr09	4381815	scaffold_3	2232770	H	H	H	H	H	A	H	A	A	H	A	A	A	H	H	A	A	A	A	-	H	A	-	-	A	A	H	A	H	H	-	-
lg3K	28	Tag_1005	35.1	Chr03a	15148918	Chr03K	15148419	Chr03K	10580817	Bd5	23155043	Chr5	26351562	Chr09	5000770	scaffold_7	31927996	H	H	H	H	H	A	H	A	A	H	A	A	A	H	H	A	A	A	A	A	H	A	-	-	A	A	H	A	H	H	H	A
lg3K	29	Tag_1010	36.3	Chr03a	16484435	Chr03K	16483936	Chr03K	11035398	Bd2	35849345	Chr9	10855177	Chr04	7854639	N/A	N/A	H	H	H	H	H	A	H	A	A	H	A	A	A	H	H	A	A	A	A	A	H	A	A	H	A	A	H	A	H	H	H	A
lg3K	30	Tag_1007	36.8	Chr03a	15969681	Chr03K	15969275	Chr03K	11202991	N/A	N/A	N/A	N/A	Chr09	6109519	scaffold_7	32450184	H	H	H	H	H	A	H	A	A	H	A	A	A	H	H	A	A	A	A	A	-	A	A	H	A	A	H	A	H	H	H	A
lg3K	31	Tag_1002	39.7	Chr03a	14960024	Chr03K	14959525	Chr03K	12122059	Bd2	33155187	Chr5	5638524	Chr09	8343374	scaffold_3	7353179	H	H	H	H	H	A	H	A	A	H	A	A	A	H	H	A	A	A	A	A	H	A	A	H	A	A	H	A	H	H	H	A
lg3K	32	Tag_1013	41.6	Chr03a	17766177	Chr03K	17765678	Chr03K	12613464	N/A	N/A	N/A	N/A	Chr09	176258	scaffold_3	7719631	H	H	H	H	H	A	H	A	A	H	A	A	A	A	H	A	A	A	A	A	H	A	A	H	A	A	H	A	H	H	H	A
lg3K	*32	Tag_1014	41.6	Chr03a	17769139	Chr03K	17768640	Chr03K	12616425	Bd3	45514778	Chr5	193573	Chr09	173076	scaffold_3	7725534	H	H	H	H	H	A	H	A	A	H	A	A	A	A	H	A	A	A	A	A	H	A	-	-	A	A	-	A	H	H	H	-
lg3K	33	Tag_304	42.5	Chr01b	28920765	Chr01K	28920266	Chr03K	12993253	Bd2	40877806	Chr1	20575605	Chr09	59172375	scaffold_3	8119965	H	H	H	H	H	A	H	A	A	H	A	A	A	A	H	A	A	A	A	A	-	A	A	-	A	A	H	A	H	H	-	A
lg3K	34	Tag_1016	43.4	Chr03a	18385614	Chr03K	18385115	Chr03K	14137073	Bd2	13712279	Chr5	29043764	Chr09	58284616	scaffold_3	9072341	H	H	H	H	H	A	H	A	A	H	A	A	A	A	H	A	A	A	A	A	H	A	A	H	A	A	H	A	H	H	H	A
lg3K	35	Tag_1018	44.1	Chr03a	19243785	Chr03K	19243286	Chr03K	14693362	Bd4	16943704	Chr11	21081293	Chr05	62926910	scaffold_4	35554720	H	H	H	H	H	A	H	A	A	H	A	A	A	A	H	A	A	A	A	A	H	-	-	-	A	A	H	-	H	H	-	-
lg3K	36	Tag_2850	44.2	scaffold_782	14994	scaffold_782	14495	Chr03K	14368192	Bd2	13428405	Chr5	28870984	Chr09	58060432	scaffold_3	9280911	H	H	H	-	H	A	H	A	A	H	A	A	A	A	H	A	A	A	A	A	H	A	A	H	A	A	H	A	H	H	H	A
lg3K	37	Tag_1060	44.3	Chr03a	35225204	Chr03K	22427079	Chr03K	15429785	N/A	N/A	Chr5	28193835	Chr09	57367712	scaffold_3	10343223	H	H	H	H	H	A	H	A	A	H	A	-	A	A	H	A	A	A	A	A	H	A	A	H	A	A	-	A	H	-	A	-
lg3K	38	Tag_1053	44.8	Chr03a	34459599	Chr03K	23192684	Chr03K	15793806	N/A	N/A	N/A	N/A	Chr09	57099738	scaffold_3	10668370	H	H	H	H	H	A	H	A	A	H	A	A	A	A	H	A	A	A	A	A	H	A	A	H	A	A	H	A	H	H	A	A
lg3K	*38	Tag_1054	44.8	Chr03a	34502037	Chr03K	23150246	Chr03K	15751367	Bd2	15294148	Chr5	27646080	Chr09	57108601	scaffold_3	10656736	H	H	H	H	H	A	H	A	A	H	A	A	A	A	H	A	A	A	A	A	H	A	A	H	A	A	H	A	H	H	A	-
lg3K	39	Tag_1058	44.9	Chr03a	34581727	Chr03K	23070556	Chr03K	15657918	N/A	N/A	N/A	N/A	Chr09	57214103	scaffold_3	10552307	H	-	H	H	H	A	H	A	A	H	A	A	A	A	H	A	A	A	A	A	H	A	-	H	A	A	-	A	H	-	-	A
lg3K	40	Tag_1049	45	Chr03a	34258284	Chr03K	23393999	Chr03K	16008069	Bd2	14937339	Chr9	3962530	Chr09	52014758	scaffold_3	10828609	H	H	H	H	H	A	H	A	A	H	A	A	A	A	H	A	A	A	A	A	H	A	A	H	A	A	H	A	H	H	A	-
lg3K	41	Tag_1046	45.2	Chr03a	33965835	Chr03K	23686448	Chr03K	16139921	Bd2	15224268	Chr5	27666418	Chr09	56824933	scaffold_3	10997536	H	H	H	H	H	A	H	A	A	H	A	A	A	A	H	A	A	A	A	A	H	-	-	-	-	-	-	-	-	H	-	-
lg3K	42	Tag_1044	45.2	Chr03a	33845026	Chr03K	23807257	Chr03K	16236805	Bd2	15299943	Chr5	27640942	Chr09	56779530	scaffold_3	11079182	H	H	H	H	H	A	H	A	A	H	A	A	A	A	H	A	A	A	A	A	H	A	A	H	A	A	H	A	H	H	A	-
lg3K	43	Tag_1048	45.2	Chr03a	34019925	Chr03K	23632358	Chr03K	16099516	N/A	N/A	N/A	N/A	Chr09	56867477	scaffold_3	10947703	H	H	H	H	H	A	H	A	A	H	A	A	A	A	H	A	A	A	-	A	H	A	A	H	A	A	H	A	H	H	A	A
lg3K	44	Tag_1040	45.4	Chr03a	33594286	Chr03K	24057997	Chr03K	16484528	Bd3	59452361	Chr2	17224747	Chr02	66785276	scaffold_6	4138889	H	H	H	H	H	A	H	A	A	H	A	A	A	A	H	A	A	A	A	A	H	A	A	H	A	A	H	A	H	H	A	A
lg3K	45	Tag_1039	46	Chr03a	33223936	Chr03K	24428347	Chr03K	16578235	Bd1	65163621	Chr6	13201259	Chr09	56535378	scaffold_3	11368933	H	H	H	H	H	A	H	A	A	H	A	A	A	A	H	A	A	A	A	A	-	A	A	H	A	A	-	A	H	H	A	A
lg3K	46	Tag_1065r	48	Chr03a	37129043	Chr03K	26304062	Chr03K	17738490	Bd2	16611362	Chr5	26507458	Chr09	55653889	scaffold_3	12272558	H	H	H	H	H	A	H	A	A	H	A	A	A	A	H	A	A	A	A	A	A	A	A	H	A	A	H	A	H	H	A	A
lg3K	47	Tag_1066r	48	Chr03a	37262901	Chr03K	26437920	Chr03K	17793345	Bd3	37656346	Chr5	26384071	Chr09	55592684	scaffold_3	12369380	H	H	H	H	H	A	H	A	A	H	A	A	A	A	H	A	A	A	A	A	A	A	-	H	A	A	H	A	H	H	A	A
lg3K	48	Tag_1070r	50.7	Chr03a	40176949	Chr03K	29351968	Chr03K	19901294	Bd2	18006723	Chr5	25004895	Chr09	54228137	scaffold_3	14052044	H	H	H	H	H	A	H	A	A	H	A	A	A	A	H	A	A	A	A	A	-	A	A	H	A	A	H	A	H	H	A	A
lg3K	49	Tag_2896	52.4	scaffold_6450	1463	scaffold_6450	964	Chr03K	21559832	Bd2	19558901	Chr5	23672874	Chr09	53098534	scaffold_3	15398665	H	H	H	H	H	A	H	A	A	H	A	A	A	A	H	A	A	A	A	A	H	-	-	-	A	A	-	A	H	H	-	-
lg3K	*49	Tag_2206	52.4	Chr06b	32891111	Chr06N	20620066	Chr03K	21438206	N/A	N/A	Chr5	23868972	Chr09	53203641	scaffold_3	15272885	-	-	H	H	H	A	H	A	A	H	-	-	A	A	H	-	-	A	A	A	H	A	A	H	A	A	H	A	H	-	A	A
lg3K	*49	Tag_2826	52.4	Chr09b	77675616	Chr09K	77672732	Chr03K	21505648	N/A	N/A	Chr10	517784	Chr09	53134312	scaffold_3	15351258	H	H	-	-	H	A	H	A	A	-	A	A	A	A	H	A	A	A	A	A	H	A	A	H	A	A	H	A	H	-	A	A
lg3K	50	Tag_313	53	Chr01b	38376276	Chr01K	38375777	Chr03K	21983112	N/A	N/A	Chr8	22249470	Chr09	52821005	scaffold_3	15912506	H	-	H	H	H	A	H	A	A	H	-	A	A	A	H	A	A	-	A	A	H	A	A	H	A	A	-	A	H	-	A	-
lg3K	51	Tag_2042	53.5	Chr06a	21044016	Chr06K	21043517	Chr03K	22411989	N/A	N/A	Chr5	23006848	Chr09	52475594	scaffold_3	16485850	H	H	H	H	H	A	H	A	A	H	A	A	A	A	H	A	A	A	A	A	H	A	A	H	A	A	H	A	H	H	A	-
lg3K	52	Tag_1708	54.1	Chr05a	88771987	Chr05K	86759750	Chr03K	23060899	N/A	N/A	N/A	N/A	Chr02	9779604	N/A	N/A	H	H	H	H	H	A	H	A	A	H	-	-	A	A	H	-	A	A	-	A	-	A	A	H	A	A	-	A	H	-	A	A
lg3K	53	Tag_1584	54.4	Chr05a	59507023	Chr05K	59506524	Chr03K	24830385	Bd2	22079698	Chr5	21306539	Chr09	50722789	scaffold_3	19008715	H	H	H	H	H	A	H	A	A	H	A	A	A	A	H	A	A	A	A	A	H	A	A	H	A	A	H	A	H	H	A	A
lg3K	54	Tag_311	54.9	Chr01b	37544732	Chr01K	37544233	Chr03K	25100197	N/A	N/A	N/A	N/A	N/A	N/A	scaffold_3	19331893	H	H	H	H	H	A	H	A	A	H	A	A	A	A	H	A	A	A	A	A	H	A	A	H	A	A	H	A	H	H	-	-
lg3K	*54	Tag_2205	54.9	Chr06b	31371812	Chr06N	54467601	Chr03K	25326123	Bd1	1503944	Chr3	35360538	Chr10	38413794	scaffold_3	19600787	H	H	-	H	H	A	H	A	A	-	A	A	A	A	H	A	A	A	A	A	H	A	A	H	A	A	H	A	-	-	A	A
lg3K	55	Tag_2836	56.2	scaffold_274	40876	scaffold_274	40377	Chr03K	26441095	Bd2	23501388	Chr6	13479824	Chr09	49351221	scaffold_3	20800907	H	H	H	H	H	A	H	A	A	H	A	A	A	A	H	A	A	A	A	A	H	A	-	-	A	A	-	A	-	H	-	-
lg3K	56	Tag_1230	57.5	Chr03b	8115956	Chr03N	8115457	Chr03K	27858841	N/A	N/A	N/A	N/A	Chr09	48188357	scaffold_3	21789946	H	H	H	H	H	A	H	A	A	H	A	A	A	A	H	A	H	A	A	A	H	A	A	H	A	A	H	A	H	H	A	A
lg3K	57	Tag_2327	58.4	Chr07a	67956930	Chr07K	75279233	Chr03K	28268765	N/A	N/A	N/A	N/A	Chr09	47991802	scaffold_3	22100632	H	H	H	H	H	A	H	A	A	H	A	A	A	A	H	A	-	A	A	A	-	A	A	-	A	A	H	-	H	H	-	-
lg3K	*57	Tag_2328	58.4	Chr07a	67968771	Chr07K	75267392	Chr03K	28280606	Bd2	25275834	Chr5	19030446	Chr09	47976923	scaffold_3	22123585	H	-	H	H	H	A	-	A	A	H	-	A	A	A	H	-	-	-	-	A	H	A	A	H	A	A	H	A	H	-	A	-
lg3K	58	Tag_1234	59.2	Chr03b	14226324	Chr03N	14225825	Chr03K	29055375	Bd2	25712459	Chr5	18797355	Chr09	47705221	scaffold_3	22412390	H	H	H	H	H	A	H	A	A	H	A	A	A	A	H	A	A	A	A	A	H	A	A	-	A	A	H	A	H	-	A	-
lg3K	59	Tag_2861	59.5	scaffold_972	23423	scaffold_972	22924	Chr03K	29240182	Bd5	19501406	Chr5	18681975	Chr09	47411015	scaffold_3	22582866	H	H	H	H	H	A	H	A	A	H	A	A	A	A	H	A	A	A	A	A	H	A	A	H	A	A	-	A	H	H	A	A
lg3K	60	Tag_2853	59.8	scaffold_843	24309	scaffold_843	23810	Chr03K	29854610	Bd2	25931855	Chr5	18046790	Chr09	46616047	scaffold_3	23201823	-	H	-	H	H	A	H	-	-	H	A	A	A	A	H	A	H	A	A	-	H	A	A	H	A	A	H	A	H	H	A	-
lg3K	61	Tag_1021	60.9	Chr03a	22152819	Chr03K	30572870	Chr03K	30779729	Bd2	26573259	Chr5	17645135	Chr09	45556077	scaffold_3	24162379	A	-	A	H	H	A	-	A	A	H	A	-	A	A	H	A	A	A	A	A	-	A	A	H	A	A	H	A	H	-	A	-
lg3K	62	Tag_1587	61.4	Chr05a	60105872	Chr05K	60105373	Chr03K	31335230	Bd4	4793579	Chr12	19600680	Chr10	4948612	scaffold_6	5652992	A	H	H	H	H	A	H	A	A	H	A	A	A	A	H	A	A	A	A	A	-	A	A	-	A	A	H	A	H	H	A	-
lg3K	63	Tag_1237	61.4	Chr03b	17401901	Chr03N	17401402	Chr03K	31311998	N/A	N/A	N/A	N/A	N/A	N/A	scaffold_2	37774377	A	H	H	-	H	A	H	A	A	H	-	-	A	A	H	A	-	A	A	A	H	A	A	H	A	A	H	A	H	-	A	A
lg3K	64	Tag_2776	61.6	Chr09b	54058399	Chr09K	47681290	Chr03K	31792958	N/A	N/A	N/A	N/A	N/A	N/A	N/A	N/A	A	H	H	H	H	A	H	A	A	H	A	A	A	A	H	A	A	A	A	A	H	A	A	H	A	A	H	A	H	H	A	A
lg3K	65	Tag_1075	63.5	Chr03a	42381688	Chr03K	36317855	Chr03K	32664592	N/A	N/A	Chr5	16875232	Chr09	42940531	scaffold_3	25050454	A	H	H	H	H	A	H	A	H	H	A	A	A	A	H	A	A	A	A	A	-	-	-	-	A	A	-	-	H	H	-	-
lg3K	66	Tag_1035	64.2	Chr03a	31976006	Chr03K	48518637	Chr03K	34638102	N/A	N/A	N/A	N/A	Chr04	8396021	N/A	N/A	A	-	-	-	-	A	-	A	H	H	A	A	A	A	H	A	-	A	A	A	H	A	A	H	A	A	H	A	H	-	A	-
lg3K	67	Tag_1167	64.4	Chr03a	64385201	Chr03K	31469017	Chr03K	32781167	Bd2	27603943	Chr5	16851342	Chr09	42793736	scaffold_3	25170232	A	H	H	H	H	A	H	A	H	H	A	-	A	A	H	A	-	A	A	A	H	A	A	H	A	A	H	A	H	-	A	-
lg3K	68	Tag_1081r	65.7	Chr03a	44296466	Chr03K	38232633	Chr03K	36436251	Bd2	39167621	Chr7	23185949	Chr09	803534	scaffold_3	4297536	A	A	H	H	H	A	H	A	H	H	-	-	A	A	H	A	A	A	A	A	A	A	A	H	A	A	H	A	H	H	A	A
lg3K	69	Tag_1079	65.7	Chr03a	44184587	Chr03K	38120754	Chr03K	36563374	N/A	N/A	N/A	N/A	N/A	N/A	scaffold_3	27187898	-	A	H	H	H	A	H	A	H	H	A	-	A	A	H	A	-	A	A	A	H	A	A	H	A	A	H	A	H	-	A	A
lg3K	70	Tag_1082	65.7	Chr03a	44308673	Chr03K	38244840	Chr03K	36424216	Bd2	29981131	Chr5	15040742	Chr09	22878732	scaffold_3	27135477	A	A	H	H	H	A	H	A	H	H	A	A	A	A	H	A	A	A	A	A	H	A	A	H	A	A	H	A	H	H	A	-
lg3K	*70	Tag_1032	65.7	Chr03a	30025603	Chr03K	46568234	Chr03K	42410799	Bd2	31419136	Chr5	9232621	Chr09	21312917	scaffold_3	32616156	A	A	H	H	H	A	H	A	H	H	A	A	A	A	H	A	-	A	A	A	H	A	A	H	A	A	H	A	H	H	A	-
lg3K	71	Tag_1028	65.7	Chr03a	25950661	Chr03K	42493292	Chr03K	41864750	N/A	N/A	N/A	N/A	Chr09	51437240	scaffold_3	39515778	A	A	H	H	H	A	H	A	H	H	A	A	A	A	H	A	-	A	A	A	H	A	A	-	A	A	H	A	H	H	-	-
lg3K	*71	Tag_1064	65.7	Chr03a	36273689	Chr03K	25448708	Chr03K	35897997	Bd2	29706942	Chr5	15770957	Chr04	65367222	scaffold_3	26598805	-	-	H	H	H	-	H	A	H	H	-	-	-	A	H	A	-	A	-	-	H	A	A	H	A	A	H	A	H	-	A	A
lg3K	72	Tag_1077	65.9	Chr03a	42962090	Chr03K	36898257	Chr03K	43099308	Bd3	2185673	Chr2	1999845	Chr04	2827618	scaffold_1	8223704	A	A	H	H	H	A	H	A	H	H	A	A	A	A	H	A	-	A	A	A	-	-	-	-	-	-	H	-	H	H	-	-
lg3K	73	Tag_1100	66.4	Chr03a	49477096	Chr03K	52281889	Chr03K	44032181	N/A	N/A	N/A	N/A	N/A	N/A	N/A	N/A	A	A	H	H	H	A	H	A	H	H	A	A	A	A	H	A	H	A	A	A	H	-	-	H	A	A	H	-	H	H	-	-
lg3K	74	Tag_1122	67.7	Chr03a	54796260	Chr03K	58465899	Chr03K	44869707	Bd4	7113276	Chr12	12569417	Chr05	71239679	scaffold_3	33883956	A	A	A	H	-	A	H	A	H	H	A	-	A	A	H	A	A	A	A	A	H	-	-	-	-	-	-	A	-	H	-	-
lg3K	75	Tag_1092	68.7	Chr03a	47266590	Chr03K	54492395	Chr03K	46677819	Bd4	6822349	Chr12	14450104	Chr08	53233232	scaffold_3	34412296	A	A	A	H	H	A	H	A	H	H	A	A	A	A	H	A	A	A	A	A	H	A	A	H	A	A	H	A	H	H	A	-
lg3K	*75	Tag_660	68.7	Chr02a	96503992	Chr02N	96503493	Chr03K	46461342	Bd5	3659432	Chr10	4055475	Chr07	56915200	scaffold_3	34265931	A	A	A	H	H	A	H	A	H	H	A	A	A	A	H	A	A	A	A	A	H	A	-	H	A	A	-	A	H	H	A	A
lg3K	*75	Tag_1093	68.7	Chr03a	47269315	Chr03K	54489670	Chr03K	46680541	Bd4	10352910	Chr11	26880050	Chr05	69611751	scaffold_3	34433111	A	A	A	H	H	A	H	A	H	H	A	A	A	A	H	A	A	A	A	A	-	A	-	-	A	A	-	A	-	H	-	-
lg3K	76	Tag_1283	68.7	Chr04a	22079756	Chr04K	27940115	Chr03K	46704034	N/A	N/A	N/A	N/A	Chr04	48020658	scaffold_9	44927452	A	A	A	H	H	A	H	A	H	H	A	-	A	A	H	A	-	A	A	A	-	A	A	H	A	A	H	A	H	H	A	A
lg3K	77	Tag_1091	69.2	Chr03a	47125007	Chr03K	54633978	Chr03K	47228741	N/A	N/A	N/A	N/A	N/A	N/A	N/A	N/A	A	A	A	H	H	A	H	A	H	H	A	-	A	A	H	A	H	A	A	A	H	A	-	-	A	A	-	A	-	H	A	A
lg3K	78	Tag_1084	69.9	Chr03a	46276841	Chr03K	55482144	Chr03K	48109529	N/A	N/A	N/A	N/A	N/A	N/A	scaffold_3	38762927	A	A	A	H	H	A	H	A	H	H	A	A	A	A	H	A	A	A	A	A	-	A	A	H	A	A	H	A	H	H	A	A
lg3K	79	Tag_1088	71.1	Chr03a	46787592	Chr03K	54971393	Chr03K	48835551	Bd1	63738213	Chr3	11082255	Chr01	67992950	scaffold_9	48253204	A	A	A	H	H	A	H	A	H	H	A	A	A	A	H	A	A	A	A	A	A	A	A	-	A	A	H	A	H	H	A	A
lg3K	80	Tag_2512	71.1	Chr08b	34610004	Chr08K	34609505	Chr03K	48862457	Bd1	23040733	Chr9	9398420	Chr06	45216295	scaffold_9	17222126	A	A	A	H	H	A	H	A	H	H	A	A	A	A	H	A	A	A	A	A	H	A	A	H	A	A	H	A	H	H	A	A
lg3K	81	Tag_1087	71.3	Chr03a	46722432	Chr03K	55036553	Chr03K	48930447	Bd3	9117465	Chr10	799287	Chr05	70939300	scaffold_3	39365593	A	A	A	H	H	A	H	A	H	H	A	A	A	A	H	A	A	A	A	A	H	A	A	-	A	A	H	A	H	H	A	A
lg3K	82	Tag_1094r	72.1	Chr03a	47913281	Chr03K	53845704	Chr03K	50168385	Bd4	6250169	Chr12	17790456	Chr08	45922213	scaffold_3	40426071	A	A	A	H	H	A	H	A	H	H	A	A	A	A	H	A	A	A	A	A	A	-	-	H	A	A	H	A	H	H	A	A
lg3K	83	Tag_1119	72.1	Chr03a	54604152	Chr03K	58273791	Chr03K	49915911	N/A	N/A	N/A	N/A	N/A	N/A	scaffold_6	9674808	A	A	A	H	H	A	H	A	H	H	A	A	A	A	H	A	-	A	A	A	H	A	A	H	A	A	H	A	H	H	A	A
lg3K	*83	Tag_1107	72.1	Chr03a	52720126	Chr03K	56389765	Chr03K	50150672	Bd4	6273338	Chr12	17779999	Chr08	45822018	scaffold_3	40416055	A	A	A	H	H	A	H	A	H	H	A	A	A	A	H	A	-	A	A	A	H	-	-	-	-	-	H	-	-	H	-	A
lg3K	84	Tag_1121	72.1	Chr03a	54664373	Chr03K	58334012	Chr03K	49975124	Bd4	18702574	Chr12	17572579	Chr08	45232535	scaffold_3	40162192	A	A	A	H	H	A	H	A	H	H	A	A	A	A	H	A	-	A	A	A	H	A	A	H	A	A	H	A	H	H	A	A
lg3K	85	Tag_1109	72.1	Chr03a	52910971	Chr03K	56580610	Chr03K	50575100	N/A	N/A	N/A	N/A	N/A	N/A	scaffold_3	40440531	A	A	A	H	H	A	H	A	H	H	A	A	A	A	H	A	-	A	A	A	H	A	A	H	A	A	H	A	H	H	A	A
lg3K	86	Tag_1116	72.6	Chr03a	53971828	Chr03K	57641467	Chr03K	51202943	Bd1	56820375	N/A	N/A	Chr02	656412	scaffold_6	5123410	A	A	A	H	H	A	H	A	H	H	A	A	A	A	H	A	A	A	A	A	-	A	A	H	A	A	H	A	H	-	A	A
lg3K	87	Tag_1136	74.3	Chr03a	58218965	Chr03K	63862738	Chr03K	52063039	N/A	N/A	Chr12	19123129	Chr08	49058242	scaffold_3	45950588	A	A	A	H	H	H	H	A	H	H	A	A	A	A	H	A	H	A	A	A	H	-	-	-	-	-	-	A	-	H	-	-
lg3K	88	Tag_1135	74.6	Chr03a	58137060	Chr03K	63944643	Chr03K	52144907	Bd4	5684302	Chr12	19163283	Chr08	49122570	scaffold_3	45912425	A	A	A	H	H	H	H	A	H	H	A	A	A	A	H	A	-	A	A	A	H	A	A	H	H	A	H	A	H	H	A	A
lg3K	89	Tag_1146	75.2	Chr03a	58860291	Chr03K	63221412	Chr03K	53313055	Bd4	5563973	Chr12	19518211	Chr08	50644660	scaffold_3	45502338	A	A	A	H	H	H	H	A	H	H	A	A	A	A	H	A	A	A	A	A	H	A	-	-	H	-	H	-	-	H	-	-
lg3K	90	Tag_1141	77.2	Chr03a	58532267	Chr03K	63549436	Chr03K	53746427	Bd4	5335877	Chr12	19922113	Chr08	51719842	scaffold_3	45088039	A	A	A	H	H	H	A	A	H	H	A	A	A	A	H	A	A	A	A	A	H	A	-	-	-	-	-	-	-	A	-	-
lg3K	91	Tag_1137	77.2	Chr03a	58400300	Chr03K	63681403	Chr03K	53940432	N/A	N/A	N/A	N/A	Chr08	52021381	scaffold_3	45005718	A	A	A	H	H	-	A	A	H	H	A	A	A	A	H	A	A	A	A	A	A	A	A	H	H	A	H	A	H	A	A	-
lg3K	*91	Tag_1138	77.2	Chr03a	58403632	Chr03K	63678071	Chr03K	53937100	N/A	N/A	N/A	N/A	N/A	N/A	N/A	N/A	A	A	A	H	H	H	A	A	H	H	A	A	A	A	H	A	-	A	A	A	-	-	-	-	-	-	-	-	-	A	-	-
lg3K	92	Tag_1125	78.5	Chr03a	57021065	Chr03K	60690704	Chr03K	54201832	N/A	N/A	N/A	N/A	Chr01	64142663	scaffold_6	28189458	A	-	A	H	H	H	A	A	H	H	A	A	A	A	H	A	H	A	A	A	H	-	A	H	H	-	H	A	H	A	-	-
lg3K	93	Tag_1126	78.7	Chr03a	57091184	Chr03K	60760823	Chr03K	54271671	Bd4	4914578	Chr12	21221568	Chr03	62103874	scaffold_3	44517258	A	A	A	H	H	H	A	A	H	H	A	A	A	A	H	A	A	A	A	A	H	-	-	-	H	A	-	-	-	A	-	-
lg3K	94	Tag_1128	80	Chr03a	57210748	Chr03K	60880387	Chr03K	54390529	Bd4	4764469	Chr12	21456769	Chr08	52724323	scaffold_3	44401371	A	A	A	H	H	H	A	A	H	H	A	A	A	A	H	A	-	A	A	A	-	A	A	-	H	A	-	A	H	A	A	-
lg3K	95	Tag_1132	81.5	Chr03a	57468788	Chr03K	61138427	Chr03K	55092014	N/A	N/A	Chr4	22515232	Chr01	26126598	scaffold_1	8318165	-	A	A	H	H	H	A	A	H	H	A	-	A	A	H	A	H	A	A	A	H	A	A	H	H	A	H	A	H	A	A	-
lg3K	96	Tag_1168	83.5	Chr03a	64712125	Chr03K	31795941	Chr03K	55439114	N/A	N/A	N/A	N/A	N/A	N/A	N/A	N/A	-	A	A	H	H	-	A	A	H	H	A	A	A	A	H	A	H	A	A	A	H	A	A	H	H	H	H	A	-	A	A	A
lg3K	97	Tag_1173	86.3	Chr03a	65604880	Chr03K	32688696	Chr03K	56874763	N/A	N/A	Chr12	23255036	Chr08	55904144	scaffold_3	42625132	A	A	A	A	H	H	A	A	H	H	A	A	A	A	H	A	H	A	H	A	H	A	A	H	H	H	H	A	H	A	A	A
lg3K	98	Tag_1157	86.7	Chr03a	63142862	Chr03K	64272884	Chr03K	57249493	Bd2	2652049	N/A	N/A	Chr08	56351828	scaffold_3	42194674	A	A	A	A	H	H	A	A	H	H	A	A	A	A	H	A	H	A	H	A	H	A	A	H	H	H	-	A	H	A	A	A
lg3K	99	Tag_1161	88.5	Chr03a	63655162	Chr03K	64785184	Chr03K	57956795	Bd4	3054721	Chr12	23794964	Chr08	57091867	scaffold_3	46646191	A	A	A	A	H	H	A	A	H	H	A	A	A	A	H	A	H	A	H	A	H	A	A	-	H	H	H	A	H	A	A	A
lg3K	100	Tag_1166r	89.4	Chr03a	64204104	Chr03K	65334126	Chr03K	58181419	N/A	N/A	Chr9	7752333	Chr08	56236503	scaffold_3	46796190	A	A	A	A	H	H	A	A	H	H	A	A	A	A	H	A	H	A	H	A	A	A	A	H	H	H	H	A	H	A	A	A
lg3K	101	Tag_1151r	89.4	Chr03a	61776883	Chr03K	66741966	Chr03K	58218828	N/A	N/A	Chr4	18860050	N/A	N/A	scaffold_3	46858811	A	A	A	A	H	H	A	A	H	H	A	A	A	A	H	A	H	A	H	A	-	A	-	-	H	H	-	A	H	A	A	-
lg3K	102	Tag_1154	91	Chr03a	62158296	Chr03K	67123379	Chr03K	58954069	Bd4	2716785	Chr12	24220742	Chr08	57671773	scaffold_3	47205922	A	A	A	A	H	H	A	A	H	H	A	A	A	A	H	A	H	A	H	A	H	A	-	H	H	H	-	A	H	A	-	-
lg3K	103	Tag_1029	91	Chr03a	29409697	Chr03K	45952328	Chr03K	58984302	N/A	N/A	N/A	N/A	N/A	N/A	scaffold_3	47212576	A	A	A	A	H	H	A	A	H	H	A	A	A	A	H	A	H	A	H	A	-	A	A	H	H	H	H	A	H	A	A	-
lg3K	*103	Tag_1153	91	Chr03a	62066973	Chr03K	67032056	Chr03K	58891902	Bd4	2751643	Chr12	24155203	Chr08	57577370	scaffold_3	47171136	A	A	A	-	H	H	A	A	H	H	-	-	A	A	H	A	H	A	H	A	H	A	A	H	H	H	H	A	H	A	A	A
lg3K	104	Tag_1149	91.2	Chr03a	61261183	Chr03K	66226266	Chr03K	59237630	N/A	N/A	N/A	N/A	Chr07	54383277	scaffold_3	47305334	A	A	A	A	H	H	A	A	H	H	A	A	A	A	H	A	H	A	H	A	H	A	A	A	H	H	H	A	H	A	A	A
lg3K	105	Tag_1156r	94.3	Chr03a	62579443	Chr03K	67544526	Chr03K	59658518	Bd4	2239052	Chr12	24818347	Chr08	58241042	scaffold_3	47640863	A	A	A	A	H	H	A	A	H	A	A	A	A	A	H	A	H	A	H	A	A	A	A	H	H	H	-	A	H	A	A	A
lg3K	106	Tag_1175r	95.5	Chr03a	68368884	Chr03K	68368385	Chr03K	60315319	Bd1	71813128	Chr1	28233349	Chr05	71827434	scaffold_3	47926488	A	A	A	A	H	H	A	A	H	A	A	A	A	A	H	A	H	A	H	A	A	A	A	H	H	H	H	A	H	A	A	-
lg3N	1	Tag_2888r	0	scaffold_4020	4476	scaffold_4020	3977	Chr03N	576973	Bd2	23962061	Chr11	5667685	Chr01	67503366	scaffold_8	519130	A	H	A	A	H	H	H	H	H	A	A	A	A	A	H	A	H	A	A	H	A	H	H	-	-	A	H	H	A	H	H	H
lg3N	2	Tag_2388r	0.7	Chr08a	2792700	Chr08N	2792201	Chr03N	649655	Bd1	62975987	Chr12	1139981	Chr08	1908755	scaffold_7	34433772	A	H	A	-	H	H	H	H	H	A	A	-	A	A	H	A	H	A	A	H	A	H	H	A	A	A	H	H	A	H	H	H
lg3N	3	Tag_2387r	1.7	Chr08a	2685545	Chr08N	2685046	Chr08N	941722	Bd1	43786874	Chr2	31603405	Chr05	1907439	scaffold_8	372146	A	H	A	-	H	H	H	H	H	A	A	-	A	A	H	A	H	A	-	H	A	H	H	A	A	A	H	H	A	H	H	H
lg3N	4	Tag_1180r	2	Chr03b	476376	Chr03N	475877	Chr03N	898099	N/A	N/A	Chr12	1452106	Chr10	2682154	scaffold_3	9606070	A	H	A	A	H	H	H	H	H	A	A	A	A	A	H	A	H	A	A	H	A	H	H	-	A	A	H	H	A	H	H	-
lg3N	5	Tag_1182	2.8	Chr03b	1113217	Chr03N	1112718	Chr03N	1527116	Bd4	46658775	Chr11	2233285	Chr05	3091294	scaffold_7	35308404	A	H	A	A	H	H	H	H	H	A	A	A	A	A	H	A	H	A	A	-	A	H	A	A	A	A	H	H	A	H	A	H
lg3N	6	Tag_1183r	3.8	Chr03b	1236815	Chr03N	1236316	Chr03N	1649972	N/A	N/A	Chr9	16181368	Chr06	61122585	scaffold_6	25603812	A	H	A	A	H	H	H	H	H	A	A	A	H	A	H	A	H	A	A	H	A	H	A	A	A	A	H	H	A	H	A	H
lg3N	7	Tag_1185r	4.3	Chr03b	1287095	Chr03N	1286596	Chr03N	1700252	Bd4	46492763	Chr11	2356773	Chr05	3315624	scaffold_8	2072909	A	H	A	A	H	H	H	H	H	A	A	A	H	A	H	A	H	A	A	H	A	H	A	A	A	A	H	H	A	H	A	H
lg3N	*7	Tag_1186r	4.3	Chr03b	1296722	Chr03N	1296223	Chr03N	1709879	Bd4	45101053	Chr5	21684233	Chr08	3302890	scaffold_8	2081705	A	H	A	A	H	H	H	H	H	A	A	A	H	A	H	A	H	A	A	H	A	-	-	-	A	-	-	-	-	H	-	-
lg3N	8	Tag_1196r	7.8	Chr03b	2449042	Chr03N	2448543	Chr03N	2875947	N/A	N/A	N/A	N/A	N/A	N/A	N/A	N/A	A	H	A	A	A	-	H	H	H	A	A	A	H	A	H	A	H	A	A	H	A	H	A	A	A	A	H	H	A	H	A	H
lg3N	9	Tag_1197r	7.8	Chr03b	2632596	Chr03N	2632097	Chr03N	3142964	N/A	N/A	N/A	N/A	N/A	N/A	scaffold_6	15904744	A	H	A	A	A	H	H	H	H	A	A	A	H	A	H	A	H	A	A	H	A	-	-	-	-	-	-	H	-	H	-	-
lg3N	10	Tag_1227r	8.8	Chr03b	6431256	Chr03N	3954972	Chr03N	3439559	Bd2	53838482	Chr1	37034616	Chr02	16477363	scaffold_7	32788170	A	H	A	A	A	H	H	H	H	A	A	-	H	A	H	A	H	A	A	H	A	H	A	A	A	A	H	H	A	H	A	H
lg3N	11	Tag_1223r	11.1	Chr03b	5960777	Chr03N	4425451	Chr03N	4170638	N/A	N/A	N/A	N/A	N/A	N/A	scaffold_3	2399925	A	H	A	A	A	H	H	H	H	A	A	A	H	A	H	A	H	A	A	H	A	H	A	A	A	A	H	H	A	H	A	H
lg3N	12	Tag_1220r	12.5	Chr03b	5624548	Chr03N	4761680	Chr03N	4520749	N/A	N/A	Chr12	7170548	Chr08	14587348	scaffold_3	6103865	A	H	A	-	A	H	H	H	H	-	H	-	H	A	H	A	-	A	A	H	A	H	A	A	A	A	H	H	A	H	A	H
lg3N	13	Tag_1211r	13.2	Chr03b	5027525	Chr03N	5358703	Chr03N	5292733	Bd2	30916086	Chr10	3755903	Chr01	50171271	scaffold_9	18691143	A	H	A	A	A	H	H	H	H	-	-	A	H	-	H	-	H	A	A	H	A	-	-	-	A	A	-	H	A	H	-	-
lg3N	14	Tag_1215r	13.2	Chr03b	5237713	Chr03N	5148515	Chr03N	5028924	Bd4	44091458	Chr12	7689475	Chr08	17376056	scaffold_3	5704168	A	H	A	A	A	H	H	H	H	A	H	A	H	A	H	A	H	A	A	H	A	H	A	-	A	A	-	H	A	H	-	-
lg3N	15	Tag_1213r	13.4	Chr03b	5206643	Chr03N	5179585	Chr03N	5059509	Bd4	12456959	Chr12	13915516	Chr04	51553402	scaffold_3	5678101	A	H	A	A	A	H	H	H	H	A	H	A	H	A	H	A	H	A	A	H	-	H	A	-	A	A	H	H	-	H	A	H
lg3N	16	Tag_1208r	14.8	Chr03b	4896743	Chr03N	5489485	Chr03N	5381256	Bd2	31380772	Chr1	7576533	Chr03	348819	scaffold_3	5388174	A	H	A	A	A	H	H	H	H	A	H	A	H	A	H	A	H	-	A	H	A	H	A	A	H	A	H	H	-	H	A	H
lg3N	17	Tag_1207r	14.8	Chr03b	4865930	Chr03N	5520298	Chr03N	5412069	Bd2	31358326	Chr5	8616691	Chr09	15365030	scaffold_5	32929432	A	H	A	A	A	H	H	H	H	A	H	A	H	A	H	A	H	A	A	H	A	H	A	-	H	A	-	H	A	H	A	H
lg3N	18	Tag_1204r	15.3	Chr03b	4511411	Chr03N	5874817	Chr03N	5772924	Bd2	31610686	Chr5	7803687	Chr09	13711409	scaffold_3	5113915	A	H	A	A	A	H	H	H	H	A	H	A	H	A	H	A	H	A	A	H	A	H	A	A	H	A	H	H	A	H	A	H
lg3N	19	Tag_1202r	15.5	Chr03b	4399492	Chr03N	5986736	Chr03N	5881643	N/A	N/A	N/A	N/A	Chr09	12576758	scaffold_3	5050765	A	H	A	A	A	H	H	H	H	A	H	A	H	A	H	A	H	A	A	H	A	H	A	A	H	A	H	H	A	H	A	H
lg3N	*19	Tag_1201r	15.5	Chr03b	4372535	Chr03N	6013693	Chr03N	5908598	Bd2	23962009	Chr7	8414825	Chr02	20905617	scaffold_3	5027516	A	H	A	A	A	H	H	H	H	A	H	A	H	A	H	A	H	A	A	H	A	H	A	A	H	A	H	H	A	H	A	H
lg4K	1	Tag_1243r	0	Chr04a	1120992	Chr04K	78136	Chr04K	415825	Bd2	14096003	Chr6	399831	Chr10	383145	scaffold_4	346469	H	H	A	H	H	A	H	H	H	H	A	H	H	H	A	H	H	A	A	H	H	A	A	H	A	H	H	H	A	A	H	H
lg4K	2	Tag_1248r	6.8	Chr04a	3241418	Chr04K	3240919	Chr04K	3345950	Bd3	17314288	Chr3	7123735	Chr09	23215654	scaffold_4	28055084	H	H	A	H	H	A	H	H	H	H	A	H	H	H	A	H	H	A	A	H	H	A	-	H	A	H	H	H	A	H	H	-
lg4K	3	Tag_1250r	7.6	Chr04a	3432167	Chr04K	3431668	Chr04K	3721911	Bd3	13990847	Chr6	2395084	Chr10	2806056	scaffold_4	2189817	-	H	A	H	H	A	H	H	H	H	-	-	H	H	A	H	-	A	H	H	H	A	A	H	A	H	H	H	A	-	H	H
lg4K	4	Tag_1253r	8.1	Chr04a	3877790	Chr04K	3877291	Chr04K	4159757	N/A	N/A	N/A	N/A	Chr07	60749881	scaffold_2	17363268	H	H	A	H	H	A	H	H	H	H	A	H	H	H	A	H	A	A	A	H	H	A	A	H	A	H	H	H	A	H	H	H
lg4K	5	Tag_1254r	9.1	Chr04a	4791828	Chr04K	4791329	Chr04K	5013776	Bd1	47790122	Chr10	11008951	Chr10	3746757	scaffold_4	5004293	H	H	A	A	H	A	H	H	H	H	-	H	H	H	A	H	H	A	A	H	H	A	H	H	A	H	H	H	A	H	H	H
lg4K	6	Tag_1257r	9.3	Chr04a	6360100	Chr04K	6359601	Chr04K	5224194	Bd1	47242722	Chr6	3198565	Chr10	3953638	scaffold_4	4620137	H	H	A	A	H	A	H	H	H	H	A	H	H	H	A	H	-	A	A	H	H	A	H	H	A	H	-	H	A	H	H	H
lg4K	7	Tag_1261r	11	Chr04a	7020413	Chr04K	7019914	Chr04K	6366452	N/A	N/A	N/A	N/A	Chr10	4975946	scaffold_4	3895781	H	H	A	A	H	A	H	H	H	H	A	H	H	H	A	H	A	A	A	H	H	A	H	A	A	H	H	H	A	H	H	A
lg4K	*7	Tag_1262r	11	Chr04a	7048498	Chr04K	7047999	Chr04K	6394532	Bd1	46368421	Chr6	4020022	Chr08	6560944	scaffold_4	3853792	H	H	A	A	H	A	H	H	H	H	A	H	H	H	A	H	-	A	A	H	-	A	H	A	A	H	H	H	A	H	H	-
lg4K	8	Tag_1264r	12.2	Chr04a	7310095	Chr04K	7309596	Chr04K	6656173	Bd1	45994808	Chr6	4214476	Chr10	5219746	scaffold_4	3635280	H	H	-	A	H	A	H	H	H	H	A	H	H	H	A	H	-	A	A	H	H	A	H	A	A	H	H	H	A	H	H	-
lg4K	9	Tag_1291r	15.3	Chr04a	30018281	Chr04K	11647634	Chr04K	8383139	Bd1	44823168	Chr6	5558417	Chr10	6655676	scaffold_4	6784751	H	H	A	A	H	A	H	A	H	H	A	H	H	H	A	H	H	A	A	H	-	A	-	A	H	H	-	H	A	H	H	H
lg4K	10	Tag_1289r	15.3	Chr04a	29671576	Chr04K	11300929	Chr04K	8116007	Bd1	45040849	Chr6	5369739	Chr10	6466171	scaffold_1	39799775	H	H	A	A	H	A	H	A	H	H	A	H	H	H	A	H	-	A	A	H	-	A	H	A	H	H	H	H	A	H	H	H
lg4K	11	Tag_1294r	15.5	Chr04a	30564347	Chr04K	12193700	Chr04K	7960287	Bd1	45155844	Chr6	5231160	Chr10	6314990	scaffold_4	7189574	H	H	A	A	H	A	H	A	H	H	A	H	H	H	A	H	H	A	A	H	H	A	H	A	H	H	H	H	A	H	H	-
lg4K	*11	Tag_1290r	15.5	Chr04a	29677939	Chr04K	11307292	Chr04K	8109739	Bd1	45048407	Chr6	5364761	Chr10	6460704	scaffold_4	7002826	H	H	-	A	H	A	H	A	H	H	A	H	H	H	A	H	H	-	A	H	H	-	H	A	H	H	-	H	A	H	H	H
lg4K	12	Tag_1296r	19.7	Chr04a	30971246	Chr04K	12600599	Chr04K	9782090	Bd1	42789789	Chr6	7654218	Chr10	9375563	scaffold_4	10075568	H	H	A	A	H	A	H	A	A	H	A	H	H	H	A	H	H	A	A	H	-	A	H	-	H	H	H	H	A	H	H	-
lg4K	13	Tag_1293r	20.5	Chr04a	30509326	Chr04K	12138679	Chr04K	10389677	Bd2	7312638	N/A	N/A	Chr04	4124573	scaffold_1	40704293	H	H	A	A	H	A	H	A	A	H	A	H	H	H	A	H	-	A	A	H	-	A	H	A	H	H	H	H	A	H	H	H
lg4K	14	Tag_1299r	20.7	Chr04a	31954721	Chr04K	13584074	Chr04K	10465739	Bd1	43146249	Chr7	8830436	Chr10	8716873	scaffold_4	9289865	H	H	A	A	H	A	H	A	A	H	A	H	H	H	A	H	H	A	A	H	-	A	H	-	H	H	-	H	A	H	H	-
lg4K	15	Tag_1300r	21.8	Chr04a	32152621	Chr04K	13781974	Chr04K	11030895	N/A	N/A	N/A	N/A	Chr10	8248718	scaffold_4	8555786	H	-	A	A	H	A	H	A	A	H	-	H	H	H	A	H	-	A	A	H	-	A	H	A	H	H	H	H	A	-	H	-
lg4K	*15	Tag_1288r	21.8	Chr04a	29316798	Chr04K	10946151	Chr04K	11115013	Bd3	56535633	Chr6	6596616	Chr10	8154117	scaffold_4	8405879	H	-	A	A	H	A	H	A	A	H	A	H	H	H	A	H	H	A	-	H	H	A	H	A	H	H	H	H	A	H	H	-
lg4K	16	Tag_1303r	25.5	Chr04a	37952611	Chr04K	19581964	Chr04K	13591307	N/A	N/A	Chr7	2343092	N/A	N/A	scaffold_2	25431505	H	H	A	A	H	A	H	A	A	H	A	H	H	H	A	H	A	H	-	H	-	A	-	-	-	H	-	A	A	H	H	-
lg4K	17	Tag_1273r	30	Chr04a	12582333	Chr04K	37437538	Chr04K	17287748	N/A	N/A	N/A	N/A	N/A	N/A	scaffold_9	51234933	-	H	A	A	H	A	-	A	A	H	-	-	H	H	H	H	A	H	A	H	H	A	H	A	H	A	H	A	A	-	H	A
lg4K	18	Tag_1284r	31.2	Chr04a	27570215	Chr04K	22449656	Chr04K	18902200	N/A	N/A	N/A	N/A	Chr10	2994003	scaffold_4	2446077	H	H	A	A	H	A	H	A	A	H	A	A	H	H	H	H	H	H	A	H	-	-	-	-	-	-	-	-	-	H	-	-
lg4K	19	Tag_1271r	31.4	Chr04a	11675656	Chr04K	38344215	Chr04K	21005487	N/A	N/A	Chr10	3607744	Chr02	52537502	scaffold_8	6465916	H	H	A	A	H	A	H	A	A	H	A	A	H	H	H	H	H	H	A	H	H	A	H	A	H	A	-	A	A	H	H	A
lg4K	20	Tag_1313r	35.1	Chr04a	43006274	Chr04K	43005775	Chr04K	30176966	N/A	N/A	N/A	N/A	Chr10	46076731	scaffold_4	27380871	H	H	A	A	H	A	H	A	A	H	A	A	H	A	H	H	-	H	A	H	H	-	-	A	-	-	-	-	-	H	-	-
lg4K	21	Tag_1307r	36.1	Chr04a	39521166	Chr04K	39520729	Chr04K	33785765	Bd4	11647382	N/A	N/A	Chr10	3207082	scaffold_3	43236185	A	H	A	A	H	A	H	A	A	H	A	A	H	A	H	H	A	H	A	H	A	-	-	A	H	A	-	H	A	H	-	A
lg4K	22	Tag_1319r	36.6	Chr04a	46005687	Chr04K	46005188	Chr04K	33937936	Bd1	34365084	Chr6	21066466	Chr10	48796215	scaffold_4	29321708	A	H	A	A	H	A	H	A	A	H	A	A	H	A	H	H	A	H	A	H	-	A	H	A	H	A	H	H	A	H	H	A
lg4K	23	Tag_1320r	37.5	Chr04a	46306297	Chr04K	46305798	Chr04K	34353165	N/A	N/A	N/A	N/A	N/A	N/A	scaffold_4	29780024	A	H	A	A	H	A	H	-	A	H	A	A	H	A	H	H	-	H	A	A	-	A	H	-	H	A	H	H	A	H	H	-
lg4K	24	Tag_1286r	39	Chr04a	28466922	Chr04K	21552841	Chr04K	35653494	Bd1	33498822	Chr6	22120157	Chr10	50794511	scaffold_4	35718340	-	H	A	A	H	A	H	A	A	H	-	-	H	A	H	H	-	H	-	A	-	A	H	A	H	A	H	H	A	-	H	A
lg4K	25	Tag_1285r	40.3	Chr04a	28004322	Chr04K	22015549	Chr04K	33315943	N/A	N/A	N/A	N/A	N/A	N/A	scaffold_4	35367718	A	H	A	A	H	A	H	-	A	H	A	A	H	A	H	H	A	H	A	A	H	A	H	-	H	A	H	H	-	H	H	-
lg4K	26	Tag_1323r	42	Chr04a	51001455	Chr04K	51000956	Chr04K	37037793	Bd1	33016831	Chr6	23306011	Chr10	51686182	scaffold_4	34835275	A	A	A	A	H	A	H	A	A	H	A	A	H	A	H	H	A	H	A	A	H	-	-	-	H	A	-	-	-	H	-	-
lg4K	27	Tag_1356r	48.7	Chr04a	59611571	Chr04K	63383784	Chr04K	40180046	N/A	N/A	N/A	N/A	Chr08	841507	scaffold_8	897671	A	A	A	A	H	A	H	A	A	H	A	A	H	A	H	H	A	H	A	A	-	A	H	-	H	A	H	H	A	H	H	-
lg4K	28	Tag_1333r	48.9	Chr04a	55648381	Chr04K	55647882	Chr04K	40243559	Bd1	25680093	Chr6	25927326	Chr10	54463046	scaffold_4	32334158	A	A	A	A	H	A	H	A	A	H	A	A	H	A	H	H	A	H	A	A	-	A	H	A	H	A	H	-	A	H	H	-
lg4K	29	Tag_1334	50.8	Chr04a	55736490	Chr04K	55735991	Chr04K	40321999	Bd1	25758661	Chr6	25992464	Chr10	54569938	scaffold_4	32244258	A	A	A	A	H	A	H	A	A	H	A	A	H	A	H	H	A	H	A	A	H	A	H	A	H	A	-	-	A	H	H	-
lg4K	30	Tag_1335	51	Chr04a	55874299	Chr04K	55873800	Chr04K	40459609	N/A	N/A	Chr6	26221226	Chr10	54690306	scaffold_4	32035449	A	A	A	A	H	A	H	A	A	H	A	A	H	A	H	H	A	H	A	A	-	A	H	A	H	A	H	H	A	H	H	A
lg4K	31	Tag_1338	51.3	Chr04a	56326116	Chr04K	56325617	Chr04K	41550635	Bd1	26526151	Chr6	26635731	Chr10	55405023	scaffold_4	31385368	A	A	A	A	H	A	H	A	A	H	A	A	H	A	H	H	A	H	A	A	H	A	H	A	H	A	H	H	A	H	H	H
lg4K	32	Tag_1337	51.3	Chr04a	56179126	Chr04K	56178627	Chr04K	41372245	N/A	N/A	N/A	N/A	N/A	N/A	scaffold_4	31442482	A	A	A	A	-	A	H	A	-	H	A	A	H	A	H	H	A	-	A	A	H	A	H	A	H	A	H	-	A	H	H	A
lg4K	33	Tag_1345	51.3	Chr04a	56915172	Chr04K	56914673	Chr04K	41206832	Bd1	26294187	Chr6	26459973	Chr10	55157064	scaffold_4	31680399	A	A	A	A	H	A	H	A	A	H	A	A	H	A	H	H	A	H	A	A	H	A	H	A	H	A	H	H	A	-	H	A
lg4K	*33	Tag_1340	51.3	Chr04a	56634266	Chr04K	56633767	Chr04K	40924922	Bd1	25957832	Chr6	26340156	Chr10	54945773	scaffold_4	31909799	A	A	A	A	H	A	H	A	A	H	A	-	H	A	H	H	A	H	A	-	H	A	H	A	H	A	H	H	A	H	H	A
lg4K	34	Tag_1341	51.3	Chr04a	56640046	Chr04K	56639547	Chr04K	40930702	Bd1	25968164	Chr6	26346444	Chr10	54951403	scaffold_4	31904387	A	A	A	A	H	A	H	A	A	H	A	A	H	A	H	H	A	H	A	A	H	A	H	A	H	A	H	H	A	H	H	A
lg4K	35	Tag_1352	51.5	Chr04a	58191610	Chr04K	58191111	Chr04K	42055672	Bd1	26779231	Chr6	26813321	Chr10	55663079	scaffold_4	31054907	A	A	A	A	H	A	H	A	A	H	A	A	H	A	H	H	A	H	A	A	H	A	-	A	H	A	H	H	A	H	-	H
lg4K	36	Tag_1353	52.2	Chr04a	58447746	Chr04K	58447247	Chr04K	42331460	Bd1	26968654	Chr6	27114756	Chr10	55897500	scaffold_4	30863164	A	A	A	A	H	A	H	A	A	H	A	A	H	A	H	H	A	H	A	A	H	-	-	-	H	A	-	H	-	H	-	-
lg4K	37	Tag_1355	53.6	Chr04a	59146503	Chr04K	59146004	Chr04K	43150976	Bd1	27795389	Chr6	27822112	Chr10	56624611	scaffold_4	38397090	A	A	A	A	H	A	H	A	A	H	A	A	H	A	H	H	A	H	A	A	H	A	H	-	H	A	H	H	A	H	H	H
lg4K	38	Tag_1362	55.7	Chr04a	61649901	Chr04K	61345454	Chr04K	44575495	N/A	N/A	Chr1	28966366	Chr09	1849084	scaffold_4	37660672	A	A	A	A	H	A	H	A	A	H	A	A	H	A	H	H	A	H	A	A	H	A	-	-	H	A	-	-	A	H	-	-
lg4K	39	Tag_1359r	58.7	Chr04a	61130158	Chr04K	61865197	Chr07N	43103259	N/A	N/A	N/A	N/A	N/A	N/A	scaffold_4	37266000	A	A	A	A	H	A	H	A	A	H	A	A	H	A	H	H	A	H	A	A	H	A	A	A	H	A	H	H	A	H	H	H
lg4K	*39	Tag_1360r	58.7	Chr04a	61203332	Chr04K	61792023	Chr04K	44704137	Bd1	28917868	Chr6	28644262	Chr10	57987643	scaffold_4	37457028	A	A	A	A	H	A	H	A	A	H	A	A	H	A	H	H	A	H	A	A	H	-	-	-	-	-	-	-	-	H	-	-
lg4K	40	Tag_1358r	59.3	Chr04a	61022136	Chr04K	61973219	Chr04K	45036621	Bd1	29168514	Chr6	28907202	Chr10	58313214	scaffold_4	37252126	A	A	A	A	H	A	H	A	A	H	A	A	H	A	H	H	A	H	A	A	H	A	A	A	H	A	H	H	A	H	H	-
lg4K	41	Tag_1275r	59.3	Chr04a	14967723	Chr04K	35052148	Chr04K	44962624	Bd1	29185997	Chr6	28847714	Chr10	58299893	scaffold_4	37258740	A	A	A	A	H	A	H	A	A	H	A	H	H	A	H	H	A	H	-	A	H	A	A	A	H	A	-	H	A	H	H	H
lg4K	42	Tag_1357r	61.8	Chr04a	60024467	Chr04K	62970888	Chr04K	45529033	N/A	N/A	N/A	N/A	Chr10	58755851	scaffold_4	36874078	A	A	A	A	H	A	H	A	A	H	A	A	H	A	H	H	A	H	A	A	-	A	-	-	-	-	-	-	-	H	-	-
lg4N	1	Tag_1366r	0	Chr04b	860323	Chr04N	859824	Chr04N	725786	N/A	N/A	N/A	N/A	N/A	N/A	scaffold_4	3589421	H	A	A	A	A	H	A	H	H	H	H	-	A	A	A	A	H	H	A	H	A	H	H	H	H	A	H	H	A	A	H	A
lg4N	2	Tag_1372r	1	Chr04b	3099999	Chr04N	2004524	Chr04N	1215877	Bd1	49336199	Chr6	871042	Chr10	1089237	scaffold_4	754939	H	A	A	A	A	H	A	H	H	H	H	H	A	A	A	A	H	H	A	H	A	H	H	H	H	A	H	H	A	A	H	A
lg4N	3	Tag_1351r	1.3	Chr04a	57989505	Chr04K	57989006	Chr04N	1506455	N/A	N/A	Chr6	1381666	Chr10	1260154	scaffold_4	1007660	H	A	A	A	A	H	A	H	H	H	H	H	A	A	A	A	H	H	-	H	A	H	H	H	H	A	H	H	A	A	H	A
lg4N	4	Tag_2831r	1.3	scaffold_43	88654	scaffold_43	88155	Chr04N	1449359	Bd1	49458132	Chr6	1062969	Chr10	1197152	scaffold_4	895462	H	A	A	A	A	H	A	H	H	H	-	H	A	A	A	A	H	H	A	H	A	H	H	H	H	A	H	H	A	A	H	A
lg4N	5	Tag_2871r	1.9	scaffold_1758	10611	scaffold_1758	10112	Chr04N	1540390	Bd1	48407861	Chr6	1405689	Chr10	1284879	scaffold_4	1030714	H	A	A	A	A	H	A	H	H	H	H	H	A	A	A	A	H	H	A	H	A	H	H	H	H	A	H	H	A	A	H	A
lg4N	6	Tag_1369r	2.6	Chr04b	2517265	Chr04N	2587258	Chr04N	2004031	Bd2	43113936	Chr1	29267298	Chr10	1701949	scaffold_4	1052706	H	A	A	A	A	H	A	H	H	H	H	H	A	A	A	A	H	H	A	H	-	H	H	H	H	A	-	H	A	A	H	H
lg4N	7	Tag_1374r	3.3	Chr04b	3425727	Chr04N	3425228	Chr04N	2438184	Bd3	21792643	Chr3	7848195	Chr10	2169452	scaffold_4	1658450	H	A	A	A	A	H	A	H	H	H	H	H	A	A	A	A	H	H	A	H	A	H	H	H	H	A	-	H	A	A	H	A
lg4N	8	Tag_1375r	3.8	Chr04b	3527485	Chr04N	3526986	Chr04N	2558164	Bd4	45101265	Chr9	8219166	Chr01	57961039	scaffold_2	8576849	H	A	A	A	A	H	A	H	H	H	H	H	A	A	A	A	H	H	A	H	A	H	H	H	H	A	H	H	A	A	H	A
lg4N	9	Tag_1380r	4.3	Chr04b	4097446	Chr04N	4096947	Chr04N	2755286	Bd1	49917273	Chr6	2094387	Chr10	2365346	scaffold_4	1852404	H	A	A	A	A	H	A	H	H	H	H	H	A	A	A	A	H	H	A	H	A	H	H	H	H	A	H	H	A	A	H	A
lg4N	10	Tag_1386r	5	Chr04b	5039808	Chr04N	5039309	Chr04N	3285598	N/A	N/A	N/A	N/A	N/A	N/A	N/A	N/A	H	A	A	A	A	H	A	H	H	H	H	H	A	A	A	A	H	H	A	H	A	H	H	H	H	A	H	H	A	A	H	A
lg4N	11	Tag_1383r	5	Chr04b	4414921	Chr04N	4414422	Chr04N	3073421	Bd4	3054978	Chr12	23794697	Chr08	57092136	scaffold_3	46645937	H	A	A	A	A	H	A	H	H	H	H	H	A	A	A	A	H	H	A	H	-	H	H	H	H	A	H	H	A	A	H	A
lg4N	12	Tag_1390r	6.3	Chr04b	5176499	Chr04N	5176000	Chr04N	3431640	Bd1	794207	N/A	N/A	Chr06	50388335	N/A	N/A	H	A	-	A	A	H	-	H	H	H	H	H	A	A	A	A	H	H	A	H	H	H	H	H	H	A	H	H	A	A	H	A
lg4N	13	Tag_1392r	12.7	Chr04b	5923928	Chr04N	5923429	Chr04N	4755749	N/A	N/A	N/A	N/A	N/A	N/A	scaffold_4	4794897	H	-	A	A	-	H	A	H	H	H	H	H	A	A	A	A	H	H	A	H	A	H	H	H	H	A	H	H	A	A	H	A
lg4N	14	Tag_2653r	12.7	Chr09a	42236604	Chr09N	42246005	Chr04N	4618718	N/A	N/A	N/A	N/A	Chr10	3804692	scaffold_4	5011596	H	A	A	A	A	H	A	H	H	H	H	H	A	A	A	A	H	H	A	H	-	H	H	H	H	A	H	H	A	A	H	A
lg4N	15	Tag_1393r	13	Chr04b	6040690	Chr04N	6040191	Chr04N	4911515	Bd4	35474280	Chr4	32709223	Chr10	3988614	scaffold_4	4578666	H	A	A	A	A	H	-	H	H	H	H	H	A	A	A	A	H	H	A	H	-	H	H	H	H	A	H	H	A	A	H	A
lg4N	16	Tag_1581r	14.4	Chr05a	59238605	Chr05K	59238106	Chr04N	5109194	N/A	N/A	Chr6	3391094	Chr10	4232374	scaffold_4	4415431	H	A	A	A	A	A	A	H	H	H	H	H	A	A	A	A	H	A	A	H	A	H	H	-	H	A	H	-	A	A	H	-
lg4N	17	Tag_2707r	16.2	Chr09a	114704057	Chr09N	115105010	Chr04N	7043131	N/A	N/A	Chr9	22284196	Chr02	67348626	scaffold_2	39981786	H	A	A	A	A	A	A	H	H	H	H	H	A	A	A	H	H	A	A	H	A	H	-	-	H	A	-	-	A	A	-	-
lg4N	18	Tag_1396r	17.7	Chr04b	7758900	Chr04N	6891835	Chr04N	7327547	Bd1	45463634	Chr6	4689343	Chr10	5708589	scaffold_4	3099503	H	A	A	A	A	A	A	H	H	H	H	H	A	A	A	H	H	A	-	H	-	H	H	H	H	A	H	H	A	A	H	-
lg4N	*18	Tag_1397r	17.7	Chr04b	7760113	Chr04N	6890622	Chr04N	7326334	Bd1	45464762	Chr6	4687968	Chr10	5707582	scaffold_4	3100689	H	A	A	A	A	A	A	H	H	H	H	-	A	A	A	H	H	A	A	H	A	H	H	H	H	A	H	H	A	A	H	A
lg4N	19	Tag_1399r	18	Chr04b	8094279	Chr04N	6556456	Chr04N	7408885	N/A	N/A	N/A	N/A	Chr10	5738256	scaffold_7	16538193	H	A	A	A	A	A	A	H	H	H	H	H	A	A	A	H	H	A	A	H	A	H	H	H	H	A	H	H	A	A	H	A
lg5K	1	Tag_1405	0	Chr05a	1151781	Chr05K	129028	Chr05K	636903	Bd2	6453933	Chr1	7470844	Chr03	441573	scaffold_5	375525	H	H	A	H	A	A	H	A	H	A	H	A	A	A	A	A	H	H	A	A	H	A	A	-	H	H	H	-	A	A	H	-
lg5K	2	Tag_1404	0.3	Chr05a	1107413	Chr05K	173396	Chr05K	679077	Bd2	23962173	Chr2	13117981	Chr03	68842032	scaffold_9	33752001	H	H	A	H	A	A	H	A	H	A	H	A	A	A	A	A	-	H	A	A	H	H	A	-	H	H	H	H	A	A	-	-
lg5K	3	Tag_1413	2.4	Chr05a	2825917	Chr05K	2825418	Chr05K	1345927	Bd2	5751592	Chr1	6833425	Chr06	60641710	scaffold_5	1891198	H	H	A	H	A	A	H	A	H	A	H	A	A	A	A	A	A	H	A	A	H	H	A	H	H	H	H	H	A	A	H	H
lg5K	4	Tag_1414	2.6	Chr05a	2837481	Chr05K	2836982	Chr05K	1360206	Bd2	5743808	Chr1	6823894	Chr03	1133008	scaffold_5	1898502	H	H	A	H	A	A	H	A	H	A	H	A	A	A	A	A	A	H	A	A	-	H	A	H	H	H	H	H	A	A	H	H
lg5K	5	Tag_1415	3.1	Chr05a	3053318	Chr05K	3052819	Chr05K	1555641	Bd2	5584003	Chr1	6655059	Chr03	1274474	scaffold_5	2036412	H	H	A	H	A	A	H	A	H	A	H	A	A	A	A	A	A	H	A	-	A	H	A	H	H	H	-	H	A	A	H	H
lg5K	6	Tag_1420	3.5	Chr05a	5513144	Chr05K	5512645	Chr05K	1789451	Bd2	5413466	Chr1	6494915	Chr03	1523302	scaffold_5	13579394	H	H	A	H	A	A	H	A	H	A	H	A	A	A	A	A	H	H	A	A	H	H	A	H	H	H	H	H	A	A	H	H
lg5K	7	Tag_1418	4.6	Chr05a	3527123	Chr05K	3526624	Chr05K	2064789	N/A	N/A	N/A	N/A	N/A	N/A	scaffold_2	1829492	H	H	A	A	A	A	H	A	H	A	H	A	A	A	A	A	-	H	A	A	H	H	A	H	H	H	H	H	A	A	H	H
lg5K	*7	Tag_1422	4.6	Chr05a	5643431	Chr05K	5642932	Chr05K	2041172	Bd2	5358049	Chr1	6320419	Chr03	1751145	scaffold_5	13443004	H	H	A	A	A	A	H	A	H	A	H	A	A	A	A	A	-	H	A	A	H	H	A	H	H	H	H	H	A	A	H	H
lg5K	8	Tag_1425	5.6	Chr05a	6167243	Chr05K	6166744	Chr05K	2319667	Bd2	5171092	Chr1	6008577	Chr03	1923892	scaffold_5	13168037	H	H	A	A	A	A	H	A	H	A	H	A	A	A	A	A	-	H	A	A	H	H	A	H	H	H	H	H	A	A	H	H
lg5K	9	Tag_1426	5.6	Chr05a	6215716	Chr05K	6215217	Chr05K	2373929	Bd2	5501675	Chr1	6572933	Chr03	1422020	scaffold_9	36094328	-	H	A	A	A	A	H	A	H	A	H	A	A	A	A	A	H	H	A	A	-	H	A	H	H	H	-	H	A	A	H	H
lg5K	10	Tag_1427	5.9	Chr05a	6314863	Chr05K	6314364	Chr05K	2483950	Bd2	5067274	Chr1	5897983	Chr03	2011454	scaffold_5	13060599	H	H	A	A	A	A	H	A	H	A	H	A	A	A	A	A	-	H	A	A	H	H	A	-	H	H	H	H	A	A	H	-
lg5K	11	Tag_1424r	7.3	Chr05a	5952638	Chr05K	5952139	Chr05K	2691136	Bd2	4943506	Chr1	5760655	Chr03	5107230	scaffold_5	12892352	H	H	A	A	A	A	H	A	H	A	H	A	A	A	A	A	A	H	A	A	A	H	A	H	H	H	H	H	A	A	H	H
lg5K	12	Tag_1423r	7.3	Chr05a	5949818	Chr05K	5949319	Chr05K	2688316	Bd2	4947628	Chr1	5763859	Chr03	5110614	scaffold_5	12895175	H	H	A	A	A	A	H	A	H	A	H	-	A	A	A	A	A	H	A	A	-	H	-	H	H	H	H	H	A	A	H	H
lg5K	13	Tag_1428	8.8	Chr05a	6654836	Chr05K	6654337	Chr05K	2857542	N/A	N/A	N/A	N/A	N/A	N/A	scaffold_5	12619053	H	H	A	A	A	A	H	A	H	A	H	A	A	A	A	A	-	H	A	A	H	-	-	-	-	-	-	-	-	A	-	-
lg5K	14	Tag_1437	11.8	Chr05a	7516370	Chr05K	7515871	Chr05K	3728508	N/A	N/A	N/A	N/A	N/A	N/A	scaffold_5	11875769	H	H	A	A	A	A	H	A	H	A	-	-	A	A	A	A	-	H	A	A	-	H	A	H	H	H	H	H	A	A	H	H
lg5K	15	Tag_1435	11.8	Chr05a	7303282	Chr05K	7302783	Chr05K	3506974	Bd2	4376547	Chr1	5062850	Chr03	2967166	scaffold_5	12033612	H	H	A	A	A	A	H	A	H	A	H	A	A	A	A	A	A	H	A	A	H	H	A	H	H	H	H	H	A	A	H	H
lg5K	*15	Tag_1434	11.8	Chr05a	7278966	Chr05K	7278467	Chr05K	3475088	Bd2	4422148	Chr1	5103575	Chr03	2929781	scaffold_5	12057874	H	H	A	A	A	A	H	A	H	A	H	A	A	A	A	A	-	H	A	A	H	-	-	-	-	-	-	-	-	A	-	-
lg5K	16	Tag_1443	13.6	Chr05a	8202262	Chr05K	8201763	Chr05K	4583932	N/A	N/A	N/A	N/A	N/A	N/A	N/A	N/A	H	H	A	A	A	A	H	A	H	A	H	A	A	A	A	A	A	H	A	A	H	H	A	H	H	H	H	H	A	A	H	H
lg5K	*16	Tag_1441	13.6	Chr05a	8165187	Chr05K	8164688	Chr05K	4546971	Bd4	45101178	Chr2	7947666	Chr03	15827044	scaffold_5	11049330	-	-	A	A	A	A	H	A	H	A	H	A	-	A	A	A	-	H	A	A	H	H	A	H	H	H	H	H	A	A	H	H
lg5K	*16	Tag_1444	13.6	Chr05a	8340535	Chr05K	8340036	Chr05K	4724718	N/A	N/A	N/A	N/A	N/A	N/A	N/A	N/A	H	H	A	A	A	A	H	A	H	A	H	A	A	A	A	A	-	H	A	A	H	H	A	H	H	H	H	H	A	A	H	H
lg5K	17	Tag_1472	14.6	Chr05a	12177050	Chr05K	12176551	Chr05K	5116738	Bd2	53402089	Chr6	26701961	Chr02	2438435	scaffold_5	10368450	H	H	A	A	A	A	H	A	H	A	H	A	A	A	A	A	-	H	A	A	-	H	A	H	H	H	H	H	A	A	H	H
lg5K	18	Tag_1633	15	Chr05a	76284623	Chr05K	76284124	Chr05K	5109988	N/A	N/A	N/A	N/A	Chr03	4421269	scaffold_5	10384263	H	H	A	A	A	A	H	A	H	A	H	A	A	A	A	A	A	H	A	A	A	H	A	H	H	H	-	H	A	A	H	-
lg5K	19	Tag_1453r	18.9	Chr05a	9311523	Chr05K	9311024	Chr05K	5617375	N/A	N/A	N/A	N/A	N/A	N/A	scaffold_5	9961766	H	H	A	A	A	A	H	A	H	A	H	A	A	A	A	A	A	H	A	A	A	H	A	H	H	H	H	H	A	A	H	-
lg5K	20	Tag_1450r	18.9	Chr05a	9147970	Chr05K	9147471	Chr05K	5404628	N/A	N/A	N/A	N/A	N/A	N/A	scaffold_5	10052616	H	H	A	A	A	A	H	A	H	A	H	A	A	A	A	A	A	H	A	A	A	H	-	-	H	H	-	H	A	A	H	H
lg5K	21	Tag_1455r	20.4	Chr05a	9688734	Chr05K	9688235	Chr05K	6026317	Bd2	2719310	Chr1	3129579	Chr03	5394928	scaffold_5	9458457	H	H	A	A	A	A	H	A	H	A	H	A	A	A	A	A	A	H	A	A	A	H	A	H	H	H	H	H	A	A	H	H
lg5K	22	Tag_1456	22.6	Chr05a	10012132	Chr05K	10011633	Chr05K	6536794	N/A	N/A	N/A	N/A	N/A	N/A	scaffold_5	9263120	H	H	A	A	A	A	H	A	H	A	-	A	A	A	A	A	A	H	A	A	-	H	A	H	H	H	-	H	A	A	H	H
lg5K	23	Tag_1809	24.2	Chr05b	10165462	Chr05N	10164963	Chr05K	6944370	N/A	N/A	N/A	N/A	Chr03	6033930	scaffold_5	8822035	H	H	A	A	A	A	H	A	H	A	H	A	A	A	A	A	A	H	A	A	H	H	A	H	H	H	H	H	A	A	H	H
lg5K	24	Tag_1458	24.2	Chr05a	10275917	Chr05K	10275418	Chr05K	6897153	N/A	N/A	N/A	N/A	N/A	N/A	scaffold_5	9062235	H	H	A	A	A	A	H	A	H	A	H	A	A	A	A	A	A	H	A	A	-	H	A	H	H	H	-	H	A	A	H	H
lg5K	25	Tag_1465r	25.8	Chr05a	10823204	Chr05K	10822705	Chr05K	7493374	N/A	N/A	N/A	N/A	N/A	N/A	scaffold_5	8403689	H	H	A	A	A	A	H	A	H	A	H	A	A	A	A	A	A	H	A	A	A	H	A	A	H	H	H	H	A	A	H	H
lg5K	26	Tag_1463	26	Chr05a	10751930	Chr05K	10751431	Chr05K	7425833	Bd2	53761159	N/A	N/A	Chr03	6393269	scaffold_5	8425247	H	H	A	A	A	A	H	A	H	A	H	A	A	A	A	A	A	H	A	A	H	H	A	A	H	H	H	H	A	A	H	H
lg5K	27	Tag_1471	26.5	Chr05a	11720641	Chr05K	11720142	Chr05K	8170312	N/A	N/A	Chr7	21242674	Chr03	7013836	scaffold_5	7932412	H	H	A	A	A	A	H	A	H	A	H	A	A	A	A	A	-	H	A	A	H	H	A	A	-	H	H	H	A	A	H	-
lg5K	*27	Tag_1470	26.5	Chr05a	11262768	Chr05K	11262269	Chr05K	7928274	Bd2	1714903	Chr1	2077566	Chr03	6787814	scaffold_5	8097965	H	H	A	A	A	A	H	A	H	A	H	A	A	A	A	A	-	H	A	A	-	H	A	A	H	H	H	H	A	A	H	H
lg5K	28	Tag_1477	26.7	Chr05a	14564158	Chr05K	14563952	Chr05K	8441578	N/A	N/A	N/A	N/A	Chr03	7348984	scaffold_5	7656540	H	H	A	A	A	A	H	A	H	A	H	A	A	A	A	A	A	H	A	A	H	H	A	A	H	H	H	H	A	A	H	A
lg5K	29	Tag_1481	28.3	Chr05a	15296371	Chr05K	15295872	Chr05K	9326059	Bd2	1077778	Chr1	1185700	Chr03	8161898	scaffold_5	6976644	H	H	A	A	A	A	H	A	-	A	H	A	A	A	A	A	A	H	A	A	H	H	-	-	H	H	-	-	A	-	H	A
lg5K	30	Tag_1482	29.4	Chr05a	15482729	Chr05K	15482230	Chr05K	9485781	N/A	N/A	Chr1	1081422	Chr03	8241905	scaffold_5	6883454	H	H	A	A	A	A	H	A	H	A	H	A	A	A	A	A	-	H	A	A	-	-	-	-	-	H	H	-	-	A	H	-
lg5K	31	Tag_1486	29.4	Chr05a	16382279	Chr05K	16381780	Chr05K	9522936	Bd5	26258088	Chr4	33255430	Chr06	58431073	scaffold_3	2107057	H	H	A	A	A	A	H	A	-	A	H	A	A	A	A	A	A	H	A	A	-	H	A	A	H	H	H	H	A	A	H	A
lg5K	32	Tag_1491	32.5	Chr05a	19703399	Chr05K	19702900	Chr05K	10661307	N/A	N/A	N/A	N/A	N/A	N/A	scaffold_5	6301533	-	-	A	A	A	A	H	A	H	A	H	-	A	A	A	A	A	H	A	A	H	H	H	A	H	A	H	H	A	A	H	A
lg5K	33	Tag_1495	33.8	Chr05a	20117165	Chr05K	20116666	Chr05K	11059488	Bd2	2511636	N/A	N/A	Chr03	9504469	scaffold_5	5972308	H	H	A	A	A	A	H	A	H	A	H	A	A	A	A	A	A	H	A	A	H	H	H	A	H	A	H	H	A	A	H	A
lg5K	*33	Tag_1492	33.8	Chr05a	19985086	Chr05K	19984587	Chr05K	10932295	Bd2	277596	Chr12	27381412	Chr03	9321781	scaffold_5	6091599	H	H	A	A	A	A	H	A	H	A	H	A	A	A	A	A	-	H	A	A	H	-	H	-	-	-	H	-	A	A	-	A
lg5K	*33	Tag_1494	33.8	Chr05a	20111149	Chr05K	20110650	Chr05K	11053468	Bd2	2506861	Chr1	306493	Chr03	9496626	scaffold_5	5978249	H	H	A	A	A	A	H	A	H	A	H	A	A	A	A	A	-	H	A	A	H	H	H	A	H	A	H	H	A	A	H	-
lg5K	34	Tag_1497	34.3	Chr05a	20275233	Chr05K	20274734	Chr05K	11217446	Bd2	11213632	Chr1	182344	Chr04	53810216	scaffold_5	5844743	H	H	A	A	A	A	H	A	H	A	H	A	A	A	A	A	A	H	A	A	H	H	-	A	H	A	-	H	A	A	H	-
lg5K	35	Tag_1498r	34.9	Chr05a	20800845	Chr05K	20800346	Chr05K	11650752	Bd2	7088734	Chr1	8160713	Chr03	10010316	scaffold_5	5538604	H	H	A	A	A	A	H	A	H	A	H	A	A	A	A	A	A	H	A	A	A	H	H	A	H	A	H	H	A	A	H	A
lg5K	36	Tag_1503	38.7	Chr05a	21923712	Chr05K	21923213	Chr05K	12674000	Bd2	4308021	Chr1	5015013	Chr05	352429	scaffold_5	4835586	H	H	A	A	A	A	H	A	H	A	H	A	A	A	A	A	H	H	A	A	H	H	H	A	H	A	H	H	A	A	H	A
lg5K	37	Tag_1513	40.8	Chr05a	22973579	Chr05K	22973080	Chr05K	13737553	N/A	N/A	Chr5	25405739	Chr10	8855368	scaffold_5	4209751	H	H	A	A	A	A	H	A	H	A	H	A	A	A	A	A	A	H	A	A	-	H	H	A	H	A	H	H	A	A	H	-
lg5K	38	Tag_1512	40.8	Chr05a	22874221	Chr05K	22873722	Chr05K	13634822	Bd1	51638	Chr11	5561934	Chr07	1223645	scaffold_4	2608188	H	H	A	A	A	A	H	A	H	A	H	A	A	A	A	A	H	H	A	A	A	-	-	-	H	A	-	H	A	A	-	-
lg5K	39	Tag_1535	41.8	Chr05a	27583123	Chr05K	27582624	Chr05K	14677702	Bd2	8733944	Chr1	9695169	Chr03	12240583	scaffold_5	3781162	H	H	A	A	A	A	H	A	H	A	H	A	A	A	A	A	H	H	A	A	-	H	H	A	A	A	H	H	A	A	H	-
lg5K	40	Tag_1517	42.5	Chr05a	23912287	Chr05K	23911788	Chr05K	14825590	N/A	N/A	Chr8	17185927	N/A	N/A	scaffold_3	7698839	H	H	A	A	A	A	H	A	H	A	H	A	A	A	A	A	A	H	A	A	-	-	-	-	-	-	-	H	-	A	-	-
lg5K	41	Tag_1536	43.8	Chr05a	28399393	Chr05K	28398894	Chr05K	15789965	Bd2	9437474	Chr1	10510489	Chr03	13446704	scaffold_5	3081494	H	H	A	A	A	A	H	A	H	A	H	A	A	A	A	A	-	H	A	A	-	H	H	A	A	A	H	H	A	A	H	-
lg5K	*41	Tag_1518	43.8	Chr05a	24242125	Chr05K	24241626	Chr05K	16431575	Bd2	9707580	Chr1	10913404	Chr03	14133288	scaffold_5	2783751	H	H	A	A	A	A	H	A	H	A	H	A	A	A	A	A	-	H	A	A	-	H	H	A	A	A	H	H	A	A	H	A
lg5K	*41	Tag_1521	43.8	Chr05a	24377942	Chr05K	24377443	Chr05K	16564865	Bd2	9799294	Chr1	11062818	Chr03	14446169	scaffold_5	2675427	H	H	A	A	A	A	H	A	H	A	H	-	A	A	A	A	-	H	A	A	-	H	H	A	A	A	H	H	A	A	H	-
lg5K	*41	Tag_1767	43.8	Chr05a	104475535	Chr05K	104475036	Chr05K	15640153	Bd2	9336212	Chr12	20498185	Chr03	13180760	scaffold_5	3214221	H	H	A	A	A	A	H	A	H	A	H	A	A	A	A	A	A	H	A	A	A	-	-	-	-	-	-	-	-	A	-	-
lg5K	42	Tag_1537	44	Chr05a	28444386	Chr05K	28443887	Chr05K	15744976	N/A	N/A	Chr3	25777347	Chr05	5793677	scaffold_5	3138184	-	H	A	A	A	A	H	A	H	A	H	A	A	A	A	A	A	H	A	A	H	H	-	A	A	A	H	H	A	A	-	-
lg5K	43	Tag_1522	45.9	Chr05a	24880532	Chr05K	24880033	Chr05K	17530028	N/A	N/A	Chr1	26868537	Chr05	18625176	scaffold_5	2314142	H	H	A	A	A	A	H	A	H	A	H	A	A	A	A	A	-	H	A	A	-	-	-	-	-	-	-	-	-	A	-	-
lg5K	44	Tag_1524r	46.4	Chr05a	24961375	Chr05K	24960876	Chr05K	17604550	Bd2	10219492	Chr1	11806681	Chr03	15622807	scaffold_5	2258939	H	H	A	A	A	A	H	A	H	A	H	A	A	A	A	A	A	H	A	-	A	H	H	A	A	A	H	H	A	A	H	A
lg5K	45	Tag_1526r	46.6	Chr05a	25563996	Chr05K	25563497	Chr05K	17944838	Bd1	66959885	N/A	N/A	Chr04	61076604	scaffold_6	3443600	H	H	A	A	A	A	H	A	H	A	H	A	A	A	A	A	A	H	A	A	A	H	H	A	A	A	H	H	A	H	H	A
lg5K	46	Tag_1558r	47.1	Chr05a	38525130	Chr05K	38524631	Chr05K	18602604	Bd2	10647035	Chr1	12654037	Chr03	16230189	scaffold_5	14121751	H	H	A	A	A	A	H	A	H	A	H	A	A	A	A	A	A	H	A	A	A	H	H	A	A	A	H	H	A	H	H	A
lg5K	47	Tag_1554	47.4	Chr05a	37395922	Chr05K	37395423	Chr05K	18728108	N/A	N/A	N/A	N/A	Chr01	4877037	scaffold_3	47364761	-	H	A	A	A	A	H	A	H	A	-	A	A	A	A	A	A	H	A	A	-	H	H	A	A	A	H	H	A	H	H	A
lg5K	48	Tag_1560	47.8	Chr05a	39206701	Chr05K	39206202	Chr05K	18038342	N/A	N/A	N/A	N/A	Chr03	15868060	scaffold_5	13850135	H	H	A	A	A	A	H	A	H	A	H	A	A	A	A	A	-	H	A	A	-	-	-	-	A	A	H	H	-	H	H	-
lg5K	49	Tag_1556	49	Chr05a	37764205	Chr05K	37763706	Chr05K	19105347	Bd2	10858256	Chr1	13248314	Chr03	16888524	scaffold_5	14851798	H	H	A	A	A	A	H	A	-	A	H	A	A	A	A	A	H	H	A	A	H	H	H	A	A	A	H	H	A	H	H	A
lg5K	50	Tag_1546	50.9	Chr05a	33611876	Chr05K	33611377	Chr05K	21432602	Bd4	14491172	Chr11	23555470	Chr05	66639333	scaffold_8	33312870	H	H	H	A	A	A	H	A	H	A	H	A	A	A	A	A	A	H	A	A	A	-	-	-	A	A	-	-	-	H	-	-
lg5K	51	Tag_1544	50.9	Chr05a	33344836	Chr05K	33344337	Chr05K	21214536	Bd2	11331726	ChrUn	451402	Chr03	20060934	scaffold_5	16523205	H	H	A	A	A	A	H	A	H	A	H	A	A	A	A	A	-	H	A	A	-	H	H	A	A	A	H	-	A	H	H	A
lg5K	52	Tag_1572	51.2	Chr05a	54427427	Chr05K	54426928	Chr05K	31095531	Bd2	40222683	Chr1	19256949	Chr03	46825905	scaffold_5	24114201	H	-	H	A	A	A	H	A	H	A	-	-	A	A	A	A	A	H	A	A	A	H	H	A	A	A	H	H	A	H	H	A
lg5K	*52	Tag_1552	51.2	Chr05a	35329077	Chr05K	35328578	Chr05K	23455473	Bd2	11655875	Chr1	15975876	Chr03	53307270	scaffold_5	19112039	H	H	H	A	A	A	H	A	H	A	H	A	A	A	A	A	A	H	A	A	-	H	-	-	A	-	H	-	A	H	-	-
lg5K	53	Tag_1576	51.2	Chr05a	56815262	Chr05K	56814763	Chr05K	28232083	Bd2	12286170	Chr1	18172990	Chr03	37160807	scaffold_5	22436992	H	H	H	A	A	A	H	A	H	A	H	A	A	A	A	A	-	H	A	A	A	H	H	A	A	A	H	H	A	H	H	A
lg5K	54	Tag_1551	51.2	Chr05a	34523300	Chr05K	34522801	Chr05K	24614732	N/A	N/A	Chr10	5505969	Chr09	56357438	scaffold_3	11486423	H	H	H	A	A	A	H	A	H	A	H	A	A	A	A	A	H	H	A	A	-	H	H	A	A	A	H	H	A	H	H	-
lg5K	55	Tag_1575r	51.8	Chr05a	56262537	Chr05K	56262038	Chr05K	24823101	N/A	N/A	N/A	N/A	N/A	N/A	scaffold_10	94934	H	H	H	A	A	A	H	A	H	A	H	A	A	A	A	A	A	H	A	A	A	H	H	A	A	A	H	H	A	H	H	A
lg5K	56	Tag_1542r	52.1	Chr05a	32819374	Chr05K	32818875	Chr05K	22543339	Bd3	2947254	Chr1	17741456	Chr07	164960	scaffold_5	20920831	H	H	H	A	A	A	H	A	H	A	H	A	A	A	A	A	A	H	A	A	A	H	H	A	A	A	H	H	A	H	H	A
lg5K	57	Tag_1571r	52.1	Chr05a	54305646	Chr05K	54305147	Chr05K	31163333	Bd2	40336759	Chr10	9355125	Chr03	46861042	scaffold_3	20873927	H	H	H	A	A	A	H	A	H	A	H	A	A	A	A	A	A	H	A	A	A	-	-	-	-	-	-	H	-	H	-	-
lg5K	58	Tag_1545r	52.1	Chr05a	33591715	Chr05K	33591216	Chr05K	21412441	Bd2	36010860	Chr1	15139032	Chr03	20783335	scaffold_5	16836911	H	H	H	A	A	A	H	A	H	A	H	A	A	A	A	A	A	H	A	A	A	H	H	A	A	A	H	H	A	H	H	A
lg5K	59	Tag_1605r	52.8	Chr05a	65966010	Chr05K	65965511	Chr05K	32881085	N/A	N/A	Chr11	9244092	Chr04	53025576	scaffold_8	33495795	H	H	H	A	A	A	H	A	H	A	H	A	A	-	A	A	A	H	A	A	A	H	-	-	A	A	-	H	A	H	-	A
lg5K	60	Tag_1607r	54.3	Chr05a	66997010	Chr05K	66996511	Chr05K	34488903	Bd2	41175228	Chr1	21120528	Chr03	50797464	scaffold_5	25564139	H	H	H	A	A	A	H	A	H	A	H	A	A	A	A	A	H	H	A	A	A	H	H	A	A	A	H	H	A	H	H	A
lg5K	61	Tag_1596	54.9	Chr05a	63842495	Chr05K	63841996	Chr05K	35679195	Bd2	41589879	Chr11	20892163	Chr01	9731109	scaffold_4	30709017	H	H	H	A	A	A	-	A	H	A	-	A	A	A	A	A	H	H	A	A	-	H	H	A	A	A	H	H	A	H	H	A
lg5K	62	Tag_1619	57.1	Chr05a	74265685	Chr05K	74265186	Chr05K	37098319	Bd2	42614510	Chr1	23104606	Chr03	53375034	scaffold_5	26990706	H	H	H	-	A	A	H	A	H	A	H	-	A	A	A	A	-	H	A	A	H	H	H	A	A	A	H	H	A	H	H	A
lg5K	63	Tag_2893	57.9	scaffold_4823	3240	scaffold_4823	2741	Chr05K	38158612	Bd2	14360664	Chr1	23607899	Chr03	54181758	scaffold_5	27513157	H	H	H	A	A	A	H	A	H	A	H	A	A	A	A	A	H	H	A	A	-	H	H	A	A	A	-	H	A	H	H	A
lg5K	64	Tag_1632	60.2	Chr05a	76215776	Chr05K	76215277	Chr05K	39361350	N/A	N/A	N/A	N/A	Chr03	55657914	scaffold_5	28879820	H	H	H	A	A	A	H	A	H	A	H	A	A	A	A	A	H	H	A	A	A	H	H	A	-	A	H	H	A	H	H	A
lg5K	65	Tag_1674	60.7	Chr05a	81559488	Chr05K	78254115	Chr05K	39689897	N/A	N/A	N/A	N/A	Chr03	56010539	scaffold_5	29141260	H	H	H	A	A	A	H	A	H	A	H	A	A	A	A	A	H	H	A	A	H	H	-	A	A	A	H	H	-	H	H	-
lg5K	66	Tag_1672	61	Chr05a	81444665	Chr05K	78368938	Chr05K	39575199	N/A	N/A	N/A	N/A	N/A	N/A	N/A	N/A	H	H	H	A	A	A	H	A	H	A	H	A	A	A	A	A	H	H	A	A	-	-	-	-	-	-	-	-	-	H	-	-
lg5K	67	Tag_1675	61	Chr05a	81653988	Chr05K	78159615	Chr05K	39778472	Bd2	44157871	Chr1	24818262	Chr03	56082407	scaffold_5	29306687	H	H	H	A	A	A	H	A	H	A	H	A	A	A	A	A	H	H	A	A	-	-	H	A	A	A	-	H	A	H	H	A
lg5K	*67	Tag_1673	61	Chr05a	81557100	Chr05K	78256503	Chr05K	39687509	Bd2	13291846	Chr5	29204156	Chr03	56008571	scaffold_5	29139302	H	H	H	A	A	A	H	A	-	A	H	A	A	A	A	A	H	H	A	A	-	H	H	A	A	A	-	H	A	H	H	-
lg5K	*67	Tag_1676	61	Chr05a	81662611	Chr05K	78150992	Chr05K	39792225	Bd2	44169609	Chr1	24825458	Chr03	56111741	scaffold_5	29313966	H	H	H	A	A	A	H	A	H	A	H	-	A	A	A	A	H	H	A	-	A	H	H	A	A	A	H	H	A	H	H	A
lg5K	68	Tag_1677	61.2	Chr05a	81678529	Chr05K	78135074	Chr05K	39816839	Bd2	44196996	Chr1	24844039	Chr03	56125850	scaffold_5	29359277	-	-	H	A	A	A	H	A	H	A	H	A	A	A	A	A	H	H	A	A	H	H	H	A	A	A	H	H	A	H	H	-
lg5K	69	Tag_1682	61.7	Chr05a	82012544	Chr05K	77801059	Chr05K	40151037	N/A	N/A	N/A	N/A	Chr03	61632615	N/A	N/A	H	H	H	A	A	A	H	-	H	A	-	-	A	H	A	A	H	H	A	A	A	H	H	A	A	A	H	-	A	H	H	-
lg5K	70	Tag_1659	63	Chr05a	80572443	Chr05K	79241160	Chr05K	40868022	Bd2	44613110	Chr1	25133683	Chr03	56777053	scaffold_5	29839874	H	H	H	A	A	A	H	A	H	A	H	A	A	H	A	A	H	H	A	A	-	H	H	A	A	A	H	H	A	H	H	A
lg5K	*70	Tag_1660	63	Chr05a	80621029	Chr05K	79192568	Chr05K	40915420	N/A	N/A	N/A	N/A	Chr02	70676706	scaffold_5	29983296	H	H	H	A	A	A	H	A	H	A	H	A	A	H	A	A	H	H	A	A	A	H	H	A	A	A	H	H	A	H	H	-
lg5K	71	Tag_1664	63.2	Chr05a	80834000	Chr05K	78979603	Chr05K	41131018	N/A	N/A	N/A	N/A	Chr03	57109804	scaffold_5	30191381	H	H	H	A	A	A	H	A	H	A	H	A	A	H	A	A	H	H	A	A	-	H	H	A	A	A	A	H	A	H	H	A
lg5K	72	Tag_1665	63.2	Chr05a	80871032	Chr05K	78942571	Chr05K	41168140	Bd2	44781848	Chr1	25502133	Chr03	57159334	scaffold_5	30240868	H	H	H	A	A	A	H	A	H	A	H	A	A	H	A	A	H	H	A	A	-	H	H	A	A	A	A	H	A	H	H	A
lg5K	73	Tag_1667	64.3	Chr05a	80989761	Chr05K	78823842	Chr05K	41286902	Bd2	45043220	Chr1	25704347	Chr03	57316223	scaffold_5	30337396	H	H	H	A	A	A	H	A	H	A	H	A	A	H	A	A	H	H	A	A	A	H	H	A	A	A	A	H	A	A	H	-
lg5K	74	Tag_1670	64.5	Chr05a	81181299	Chr05K	78632304	Chr05K	41478117	Bd5	10888395	Chr7	29659311	Chr04	616649	scaffold_2	49164112	H	H	H	A	A	A	H	A	H	A	H	A	A	H	A	A	H	H	A	A	-	H	H	A	A	A	A	H	A	H	H	A
lg5K	*74	Tag_1668	64.5	Chr05a	81074708	Chr05K	78738895	Chr05K	41371866	N/A	N/A	N/A	N/A	Chr03	57384986	scaffold_5	30406938	H	H	H	A	A	A	H	A	H	A	H	A	A	H	A	A	H	H	A	A	-	-	-	-	-	A	-	-	-	H	-	-
lg5K	75	Tag_1655r	65.3	Chr05a	78886331	Chr05K	80927272	Chr05K	41775247	Bd2	13921435	Chr5	28622925	Chr03	57767868	scaffold_5	30703998	H	H	H	A	A	A	H	A	H	A	H	A	A	H	A	A	-	H	A	A	A	A	-	A	A	A	-	H	A	H	H	A
lg5K	76	Tag_1646r	65.3	Chr05a	77961215	Chr05K	81852388	Chr05K	42057420	N/A	N/A	N/A	N/A	N/A	N/A	scaffold_5	30928560	H	H	H	A	A	A	H	A	H	A	H	-	A	H	A	A	H	H	A	A	A	A	H	A	A	A	-	-	A	H	H	A
lg5K	77	Tag_1642	66.6	Chr05a	77314032	Chr05K	82499571	Chr05K	42786066	Bd1	66470714	Chr4	11418107	Chr03	58570224	scaffold_5	32286193	H	H	H	A	A	A	H	A	H	A	H	A	A	H	A	A	H	H	A	A	H	A	H	A	A	A	-	H	A	H	-	A
lg5K	78	Tag_1641	66.9	Chr05a	77236975	Chr05K	82576628	Chr05K	42871082	Bd2	46054094	Chr1	27132149	Chr03	58651014	scaffold_5	32370014	H	H	H	A	A	A	H	A	H	A	H	A	A	H	A	A	H	H	A	A	-	A	H	A	A	A	A	H	A	H	H	A
lg5K	79	Tag_1639	67.1	Chr05a	77131625	Chr05K	82681978	Chr05K	42976888	Bd2	46126437	Chr1	27212816	Chr03	58732331	scaffold_5	32455674	H	H	H	A	A	A	-	A	H	A	-	-	A	H	A	A	H	H	A	A	A	A	H	A	A	A	A	H	A	-	H	-
lg5K	80	Tag_1638	67.1	Chr05a	77127820	Chr05K	82685783	Chr05K	42980693	Bd2	46128092	N/A	N/A	Chr03	58733167	scaffold_5	32456888	H	H	H	A	A	A	H	A	H	A	H	A	A	H	A	A	H	H	A	A	A	A	H	A	A	A	A	H	A	H	H	-
lg5K	81	Tag_1868	67.3	Chr05b	76871098	Chr05N	76870599	Chr05K	43013498	Bd2	46155125	Chr1	27246343	Chr03	58780970	scaffold_5	32494269	H	H	H	A	A	A	H	A	H	A	H	A	A	H	A	A	H	H	A	A	-	A	H	A	A	A	A	H	A	H	H	A
lg5K	82	Tag_1637	67.3	Chr05a	77094200	Chr05K	82719403	Chr05K	43120988	N/A	N/A	N/A	N/A	N/A	N/A	scaffold_9	43163591	H	H	H	A	A	A	H	A	H	A	H	-	A	H	A	A	H	H	-	A	H	A	H	A	A	A	-	H	A	-	H	H
lg5K	83	Tag_1651	68.2	Chr05a	78373129	Chr05K	81440474	Chr05K	43522215	Bd2	46490007	Chr1	27681465	Chr03	59201476	scaffold_5	32875499	H	H	H	A	A	A	H	A	H	A	H	A	A	H	A	A	H	H	A	A	-	A	H	A	A	A	A	H	A	H	H	A
lg5K	84	Tag_1635	68.5	Chr05a	76869147	Chr05K	82944456	Chr05K	43990487	Bd2	46774746	Chr1	27961520	Chr03	59500288	scaffold_5	33212366	H	H	H	A	A	A	H	A	H	A	H	A	A	H	A	A	H	H	A	A	A	A	H	A	A	A	A	H	A	H	H	A
lg5K	85	Tag_1707	69.8	Chr05a	86131679	Chr05K	89400058	Chr05K	44366895	Bd3	58192634	Chr2	10980630	Chr06	26703775	scaffold_5	33694658	-	H	H	A	A	A	H	A	H	A	H	A	A	H	A	A	-	H	A	A	-	A	H	A	A	A	A	H	A	-	H	A
lg5K	86	Tag_1706	69.8	Chr05a	86095063	Chr05K	89436674	Chr05K	44403511	Bd2	47050410	Chr1	28333261	Chr03	59885772	scaffold_5	33710650	-	H	H	-	A	A	H	A	H	A	H	A	A	H	A	A	H	H	A	A	-	A	H	A	A	A	A	H	A	H	H	A
lg5K	87	Tag_1695	70.4	Chr05a	84854130	Chr05K	90677607	Chr05K	44801012	N/A	N/A	Chr2	4893957	Chr05	1468356	scaffold_13	96817	H	H	H	A	A	-	H	A	H	A	H	A	A	H	A	A	H	H	-	A	-	A	H	A	A	A	A	H	A	H	H	A
lg5K	88	Tag_1701r	71	Chr05a	85838633	Chr05K	89693104	Chr05K	45098047	Bd2	47585066	Chr1	28890545	Chr03	60502441	scaffold_5	34329008	H	H	H	A	A	A	H	A	H	A	H	A	A	H	A	A	H	H	-	A	A	A	H	A	A	A	A	H	A	H	H	H
lg5K	89	Tag_1687r	71.7	Chr05a	84293364	Chr05K	91238373	Chr05K	46014508	Bd2	48132285	Chr1	29553831	Chr03	61120581	scaffold_5	34909485	H	H	H	A	A	A	H	A	H	A	H	A	A	H	A	A	H	H	A	A	A	-	H	A	A	A	A	H	A	H	H	H
lg5K	90	Tag_1698	72.1	Chr05a	85174071	Chr05K	90357666	Chr05K	45838959	Bd4	48342518	Chr12	15442586	Chr08	58989710	scaffold_5	34793747	H	H	H	A	A	A	H	A	H	A	H	A	A	H	A	A	H	H	A	A	A	A	H	A	A	A	-	H	A	H	H	H
lg5K	*90	Tag_1689	72.1	Chr05a	84617481	Chr05K	90914256	Chr05K	45852797	Bd2	48001338	Chr1	29438347	Chr03	60996570	scaffold_5	34806953	H	H	H	A	A	A	H	A	H	A	H	A	A	H	A	A	H	H	A	A	-	A	-	A	A	A	-	H	A	H	-	H
lg5K	91	Tag_470	72.1	Chr01b	76258944	Chr01K	76258445	Chr05K	45404922	Bd3	3211736	Chr1	29108327	Chr03	60671949	scaffold_5	34494565	H	H	H	A	A	A	H	A	H	A	H	A	A	H	A	A	H	H	A	A	H	-	-	-	-	A	-	-	-	H	-	-
lg5K	92	Tag_1688	72.6	Chr05a	84403027	Chr05K	91128710	Chr05K	46094180	Bd1	64395827	Chr1	29592713	N/A	N/A	scaffold_5	34954972	H	H	H	A	A	A	H	A	H	A	H	A	A	H	A	A	H	H	A	A	-	A	H	A	A	A	A	H	A	H	H	H
lg5K	93	Tag_1686	72.9	Chr05a	84076542	Chr05K	91455195	Chr05K	46323134	Bd2	48269454	Chr1	29787131	Chr03	61303184	scaffold_5	35159057	H	H	H	A	A	A	H	A	H	A	H	A	A	H	A	A	H	H	A	A	-	A	H	A	A	A	A	H	A	H	H	H
lg5K	94	Tag_1714	73.8	Chr05a	92893101	Chr05K	92892602	Chr05K	47795780	Bd2	49192458	Chr1	30885421	Chr03	62288290	scaffold_5	36315477	H	H	H	A	A	A	H	A	H	A	H	A	A	H	A	A	H	H	A	A	-	A	H	A	A	A	A	H	A	H	H	H
lg5K	*94	Tag_1716	73.8	Chr05a	93196000	Chr05K	93195501	Chr05K	47433984	N/A	N/A	N/A	N/A	Chr09	54267200	N/A	N/A	H	H	H	A	A	A	H	A	H	A	H	A	A	H	A	A	H	H	A	A	A	A	H	A	A	A	A	-	A	H	H	-
lg5K	95	Tag_1712	73.8	Chr05a	92541088	Chr05K	92540589	Chr05K	47252791	Bd2	48811486	Chr1	30429499	Chr03	61822377	scaffold_5	35902775	H	H	H	A	A	A	H	A	H	A	H	A	A	H	A	A	H	H	A	-	H	A	H	A	A	A	A	H	A	H	H	H
lg5K	96	Tag_1713r	74.2	Chr05a	92690629	Chr05K	92690130	Chr05K	47938642	N/A	N/A	N/A	N/A	Chr03	62407736	scaffold_5	36420305	H	H	H	A	A	A	H	A	H	A	H	A	A	H	A	A	H	H	A	A	A	-	-	A	A	A	-	-	-	H	H	-
lg5K	97	Tag_1721	75	Chr05a	93978668	Chr05K	93978169	Chr05K	48416448	Bd2	49590059	Chr1	31335504	Chr03	62738416	scaffold_5	36820262	-	H	-	A	A	A	-	A	H	A	H	A	A	H	A	A	-	H	A	A	H	A	H	A	A	A	A	H	A	H	H	H
lg5K	98	Tag_1723	76.4	Chr05a	94230194	Chr05K	94229695	Chr05K	48658702	Bd2	49807607	Chr1	31592288	Chr03	62970766	scaffold_5	37026206	H	H	H	A	A	A	H	A	H	A	H	A	A	H	A	A	H	H	A	A	A	-	-	-	A	-	-	-	-	A	-	-
lg5K	99	Tag_1726r	76.4	Chr05a	94855138	Chr05K	94854639	Chr05K	48963316	N/A	N/A	N/A	N/A	Chr03	63188673	scaffold_5	37310491	H	H	H	A	A	A	H	A	H	A	H	A	A	H	A	A	H	-	A	A	A	A	-	A	A	A	-	H	A	A	-	-
lg5K	100	Tag_1730r	77.1	Chr05a	95388410	Chr05K	95387911	Chr05K	49433315	Bd2	50290893	Chr1	32136496	Chr03	63521677	scaffold_5	37651892	H	H	H	A	A	A	H	A	H	A	H	A	A	H	A	A	H	H	A	A	A	A	H	A	A	A	A	H	A	A	H	H
lg5K	*100	Tag_1732r	77.1	Chr05a	95491970	Chr05K	95491471	Chr05K	49517601	Bd2	50345704	Chr1	32192218	Chr03	63574643	scaffold_5	37736233	H	H	H	A	A	A	H	A	H	A	H	A	A	H	A	A	H	H	A	A	A	-	-	-	A	A	A	-	-	A	-	H
lg5K	101	Tag_1733	77.1	Chr05a	95523431	Chr05K	95522932	Chr05K	49553053	Bd2	50368482	Chr1	32232302	Chr03	63605834	scaffold_5	37762850	H	H	H	A	A	A	H	A	H	A	H	A	A	H	A	A	H	H	A	A	-	A	H	A	A	A	A	H	A	A	H	H
lg5K	*101	Tag_1736	77.1	Chr05a	95754925	Chr05K	95754426	Chr05K	49780702	Bd2	50482115	Chr1	32369448	Chr03	63731816	scaffold_5	37888839	H	H	H	A	A	A	H	A	H	A	H	A	A	H	A	A	H	H	A	A	-	-	-	-	-	-	-	-	-	A	-	-
lg5K	102	Tag_1738	77.9	Chr05a	96288020	Chr05K	96287521	Chr05K	50215784	Bd2	50750649	Chr1	32622635	Chr03	64008164	scaffold_5	38186972	H	H	H	A	A	A	H	A	H	A	H	A	A	H	A	A	-	H	-	A	-	A	H	A	A	A	-	H	A	A	H	H
lg5K	103	Tag_1904	78.1	Chr05b	88982396	Chr05N	88981897	Chr05K	50405465	N/A	N/A	N/A	N/A	Chr03	64222456	scaffold_5	38390823	H	H	H	A	A	A	H	A	H	A	H	A	A	H	A	A	H	H	A	A	H	A	H	-	-	-	-	H	A	A	-	H
lg5K	104	Tag_1748	79.5	Chr05a	97294095	Chr05K	97293596	Chr05K	51409709	N/A	N/A	N/A	N/A	N/A	N/A	scaffold_5	39101399	H	H	H	A	A	A	A	A	H	A	H	A	A	-	A	A	H	H	A	A	A	A	H	A	A	A	-	H	A	A	-	-
lg5K	*104	Tag_1749	79.5	Chr05a	97294679	Chr05K	97294180	Chr05K	51410293	Bd2	51511328	Chr1	33708817	Chr03	65047349	scaffold_5	39102914	H	-	H	A	A	A	-	A	H	A	H	-	A	-	A	A	-	H	A	A	A	A	H	A	A	A	-	H	A	A	-	-
lg5K	105	Tag_1754r	81.3	Chr05a	97917990	Chr05K	97917491	Chr05K	51963571	Bd2	51839455	Chr1	34178775	Chr03	65416133	scaffold_5	39454690	H	H	H	A	A	A	H	A	H	A	H	-	A	H	A	A	H	H	A	A	A	A	H	A	A	A	A	H	A	A	H	H
lg5K	106	Tag_1757	81.6	Chr05a	98175735	Chr05K	98175236	Chr05K	52330124	N/A	N/A	Chr1	34564094	Chr03	65659479	scaffold_5	39681789	H	H	H	A	A	A	H	A	H	A	H	A	A	H	A	A	H	H	A	A	-	A	H	A	A	A	A	H	A	A	H	H
lg5K	107	Tag_1654	82.1	Chr05a	78695525	Chr05K	81118078	Chr05K	52525405	N/A	N/A	N/A	N/A	Chr04	50541795	scaffold_4	20767431	H	H	H	A	A	A	H	A	H	A	H	A	A	H	A	A	H	H	A	A	-	A	H	A	A	A	A	H	A	A	H	H
lg5K	108	Tag_1758	82.3	Chr05a	98274314	Chr05K	98273815	Chr05K	52611378	N/A	N/A	N/A	N/A	Chr03	65866678	scaffold_5	39885042	H	H	H	A	A	A	H	A	H	A	H	A	A	H	A	A	H	H	A	A	-	A	H	A	A	A	A	H	A	A	H	H
lg5K	109	Tag_1761	82.6	Chr05a	98825886	Chr05K	98825387	Chr05K	52731087	Bd2	52307791	Chr1	34870133	Chr03	65987007	scaffold_5	39945371	H	H	H	A	A	A	H	A	H	A	H	A	A	H	A	A	H	H	A	A	H	A	-	-	A	A	A	H	A	A	H	-
lg5K	110	Tag_1763	83.2	Chr05a	98985808	Chr05K	98985309	Chr05K	52892590	Bd2	52402784	Chr1	34981212	Chr03	66060223	scaffold_5	40023309	H	H	H	A	A	A	H	A	H	A	H	A	A	H	A	A	H	H	A	A	-	A	H	A	A	A	A	H	A	A	H	H
lg5K	111	Tag_1762	83.2	Chr05a	98945153	Chr05K	98944654	Chr05K	52864115	N/A	N/A	Chr11	24103603	N/A	N/A	scaffold_2	9542160	H	H	H	A	A	A	H	A	H	A	H	A	A	H	A	A	H	H	A	A	A	A	H	A	A	A	A	H	A	A	H	H
lg5K	112	Tag_1764	83.3	Chr05a	99508465	Chr05K	99507966	Chr05K	53164711	N/A	N/A	Chr1	35245250	Chr03	66288181	scaffold_5	40236865	H	H	H	A	A	A	H	A	H	A	H	A	A	H	A	A	H	H	A	A	A	A	-	-	A	A	-	H	-	A	-	A
lg5K	113	Tag_1782r	112.1	Chr05a	115787775	Chr05K	115787276	Chr05K	61932527	N/A	N/A	N/A	N/A	Chr09	41234708	scaffold_4	33732633	H	A	H	A	A	A	A	H	H	A	H	A	A	H	A	H	H	H	A	H	-	-	-	-	A	A	A	-	-	A	-	-
lg5K	*113	Tag_1779r	112.1	Chr05a	115454080	Chr05K	115453581	Chr05K	61562442	Bd3	34062953	Chr1	9619422	Chr03	73553399	scaffold_5	46758856	H	A	H	A	A	A	A	H	H	A	H	A	A	H	A	H	H	H	A	H	H	-	-	-	-	-	-	-	-	A	-	-
lg5K	114	Tag_1781r	112.3	Chr05a	115769416	Chr05K	115768917	Chr05K	61914168	Bd2	58621202	Chr1	42814769	Chr03	74093982	scaffold_3	42501439	H	-	H	-	A	-	A	H	H	A	H	-	-	H	A	H	H	-	-	H	-	A	H	A	A	A	A	H	H	A	H	H
lg5N	1	Tag_1787	0	Chr05b	2595553	Chr05N	2595054	Chr05N	1899404	N/A	N/A	N/A	N/A	Chr01	26932969	scaffold_5	2073311	A	A	H	A	A	A	H	A	A	A	H	A	A	A	A	A	-	A	H	H	H	A	H	-	A	A	-	A	H	H	A	-
lg5N	2	Tag_1788	1.7	Chr05b	4251975	Chr05N	4251476	Chr05N	2304396	Bd3	42181166	Chr8	25485690	Chr07	63657452	scaffold_6	32753079	A	A	H	-	A	A	H	A	A	A	H	-	A	A	A	A	A	A	H	-	H	A	H	H	A	A	H	A	H	H	A	H
lg5N	3	Tag_1792	3.2	Chr05b	5613425	Chr05N	4904721	Chr05N	3208821	N/A	N/A	Chr1	24339630	Chr02	65312408	scaffold_5	12633906	A	A	H	A	A	A	-	A	A	A	H	A	A	A	A	A	-	A	H	H	H	-	-	-	A	A	H	-	H	H	-	-
lg5N	4	Tag_1794	6	Chr05b	6422761	Chr05N	5714057	Chr05N	3690281	N/A	N/A	N/A	N/A	N/A	N/A	scaffold_2	533212	A	A	H	H	A	A	H	A	A	A	H	A	A	A	A	A	-	A	H	H	H	-	H	H	A	A	H	A	H	H	A	-
lg5N	5	Tag_1790	8.4	Chr05b	5172044	Chr05N	6706853	Chr05N	4512074	Bd2	4062893	Chr1	4684573	Chr03	3391778	scaffold_5	11548560	A	A	H	H	A	A	H	A	A	A	H	A	A	A	A	A	-	A	H	-	H	-	-	-	A	A	-	A	-	H	-	-
lg5N	6	Tag_1802	10.7	Chr05b	7783188	Chr05N	7782689	Chr05N	5290991	Bd2	3580676	Chr1	4120611	Chr03	4012808	scaffold_5	10753315	A	A	H	H	A	A	H	A	A	A	H	A	A	A	A	A	-	A	H	H	H	A	A	H	A	A	H	A	H	H	A	A
lg5N	7	Tag_1800	11.7	Chr05b	7423846	Chr05N	7423347	Chr05N	5424736	Bd2	3488595	Chr1	4041689	Chr03	4179392	scaffold_5	10592000	A	A	H	H	A	A	H	A	A	A	H	A	A	A	A	A	-	A	H	H	H	A	A	H	A	A	H	A	H	H	A	A
lg5N	8	Tag_1804	13.6	Chr05b	8141519	Chr05N	8141020	Chr05N	5918330	Bd2	3210827	Chr12	13342170	Chr03	4514706	scaffold_5	10283433	A	A	H	H	A	A	H	A	A	A	H	A	A	A	A	A	A	A	H	H	H	A	A	H	A	A	-	A	H	H	A	A
lg5N	9	Tag_1810	18.7	Chr05b	10344787	Chr05N	10344288	Chr05N	8137404	Bd2	2141962	Chr1	2385358	Chr03	6360619	scaffold_5	8448625	A	A	H	H	A	A	H	H	A	A	H	-	H	A	A	A	-	A	H	H	H	A	A	H	A	A	H	A	H	A	A	A
lg5N	*9	Tag_1805	18.7	Chr05b	8403138	Chr05N	8402639	Chr05N	8358470	Bd2	1951951	Chr1	2251133	Chr03	6632267	scaffold_5	8258601	A	A	H	H	A	A	-	H	A	A	-	-	H	A	A	A	-	A	H	H	H	A	A	H	A	A	H	A	H	-	A	A
lg5N	10	Tag_1816	28.6	Chr05b	19294423	Chr05N	19293924	Chr05N	11891887	Bd2	11920763	Chr10	17767275	Chr06	6155938	scaffold_5	16759410	H	A	H	H	A	A	H	H	A	A	H	A	H	A	A	H	A	A	A	H	H	A	A	H	A	A	H	A	A	-	A	A
lg5N	11	Tag_1820	29.5	Chr05b	20606508	Chr05N	20606009	Chr05N	12449370	Bd2	2682705	Chr1	31327	Chr03	9884647	scaffold_5	5652386	H	A	H	H	A	A	H	H	A	A	H	A	H	A	A	H	A	A	A	H	-	-	-	-	A	A	-	-	-	A	-	-
lg5N	12	Tag_1826	31.7	Chr05b	21587279	Chr05N	21586780	Chr05N	13454637	Bd1	61471026	Chr9	15757240	N/A	N/A	scaffold_5	5172091	-	A	A	H	A	A	H	H	A	A	H	A	H	A	A	H	A	A	A	H	-	A	A	H	A	A	H	A	A	A	A	A
lg5N	13	Tag_1827	32	Chr05b	21637641	Chr05N	21637142	Chr05N	13522996	Bd2	7442251	Chr1	8544109	Chr03	10543577	scaffold_5	5142910	H	A	A	H	A	A	H	H	A	A	H	A	H	A	A	H	A	A	A	H	H	-	-	-	A	A	-	A	-	A	-	-
lg5N	14	Tag_1823	33.1	Chr05b	21398383	Chr05N	21397884	Chr05N	13919105	N/A	N/A	N/A	N/A	Chr03	10873377	scaffold_5	4846767	H	A	A	H	A	A	H	H	A	A	-	A	H	A	A	H	A	A	A	H	H	-	-	-	A	-	-	-	-	A	-	-
lg5N	15	Tag_1830	34.9	Chr05b	24461508	Chr05N	24461009	Chr05N	15573983	N/A	N/A	N/A	N/A	Chr03	12301042	N/A	N/A	H	A	A	H	A	A	H	H	A	A	H	A	H	A	A	H	A	A	A	H	H	H	A	H	A	A	H	A	A	A	A	A
lg5N	16	Tag_1837	36.9	Chr05b	28317813	Chr05N	28317314	Chr05N	18733289	Bd1	47707204	Chr6	2908341	Chr04	13274982	scaffold_1	16168100	H	A	A	H	A	A	H	H	A	A	H	A	H	A	A	H	H	A	A	H	H	H	-	-	A	A	-	-	A	A	A	A
lg5N	17	Tag_1840	38.3	Chr05b	28536315	Chr05N	28535816	Chr05N	19084140	Bd3	59404675	Chr2	35829312	Chr03	15761763	scaffold_5	2215225	H	A	A	H	A	A	H	H	A	A	H	A	H	A	A	H	H	A	A	H	H	-	-	-	A	A	-	A	-	A	-	-
lg5N	18	Tag_1860	38.6	Chr05b	60852807	Chr05N	44178847	Chr05N	19546771	Bd2	10390500	Chr1	12117849	Chr03	15871956	scaffold_5	13855122	H	A	A	H	A	A	H	H	A	A	H	A	H	A	A	H	H	A	A	H	-	H	A	H	A	A	H	-	A	A	A	A
lg5N	19	Tag_1861	39.2	Chr05b	61922647	Chr05N	45248687	Chr05N	21373737	N/A	N/A	N/A	N/A	N/A	N/A	N/A	N/A	H	A	A	H	A	A	H	H	A	A	H	A	H	A	A	H	H	A	A	H	-	H	A	H	A	A	H	H	A	A	A	A
lg5N	20	Tag_1846	39.9	Chr05b	35595647	Chr05N	35595148	Chr05N	36572002	Bd2	39804784	Chr5	2598880	Chr03	48026404	scaffold_5	24436785	H	A	A	H	A	A	H	H	A	A	H	A	H	A	A	H	H	A	A	H	H	H	A	H	A	A	-	H	A	A	A	A
lg5N	*20	Tag_1844	39.9	Chr05b	35563705	Chr05N	35563206	Chr05N	36788773	Bd3	22977472	Chr9	2306168	Chr10	53512588	scaffold_2	10235437	H	A	A	H	A	A	H	H	A	A	H	A	H	A	A	H	H	A	A	H	-	-	-	-	A	A	-	H	-	A	-	-
lg5N	21	Tag_1843	40	Chr05b	33910655	Chr05N	33910156	Chr05N	39095875	Bd1	29144024	Chr11	20570421	Chr03	50775816	scaffold_5	25559515	H	A	A	H	A	A	H	H	A	A	H	A	H	A	A	H	H	A	A	H	H	H	A	H	A	A	H	H	A	A	A	A
lg5N	22	Tag_1845	40.1	Chr05b	35593631	Chr05N	35593132	Chr05N	36574018	Bd2	40495371	Chr1	19507784	Chr03	48021085	scaffold_5	24443076	H	A	A	H	A	A	H	H	A	A	H	A	H	A	A	H	H	A	A	H	H	H	A	H	A	A	H	H	A	A	A	A
lg5N	23	Tag_1863	41.3	Chr05b	65240202	Chr05N	48566242	Chr05N	40441098	Bd2	23962173	Chr3	9388464	Chr09	53854696	scaffold_1	27951233	H	A	A	H	A	A	H	H	A	A	H	A	H	A	A	H	H	A	A	H	-	H	A	H	A	A	H	H	A	A	A	A
lg5N	24	Tag_1849	41.6	Chr05b	37731972	Chr05N	74603108	Chr05N	40926682	Bd2	42005636	Chr1	22490011	Chr03	52245624	scaffold_5	32127618	H	A	A	H	A	A	H	H	A	A	H	A	H	A	A	H	H	A	A	H	-	H	A	H	A	A	H	H	A	A	A	A
lg5N	25	Tag_1865	42.8	Chr05b	69130227	Chr05N	52456267	Chr05N	42787902	Bd2	42509146	Chr1	22997974	Chr03	53281959	scaffold_5	26934918	H	A	A	H	A	A	H	H	A	A	H	A	H	A	A	H	H	A	A	H	H	H	A	H	A	A	H	H	A	A	A	A
lg5N	26	Tag_1866	43	Chr05b	69139567	Chr05N	52465607	Chr05N	42863769	Bd4	45101053	Chr1	41685479	Chr02	75025849	scaffold_5	29971851	H	A	A	H	A	A	H	H	A	A	H	A	H	A	A	H	H	A	A	H	H	H	-	-	A	-	-	H	A	A	A	-
lg5N	27	Tag_1857	44.9	Chr05b	46868134	Chr05N	65466946	Chr05N	44321235	N/A	N/A	N/A	N/A	N/A	N/A	scaffold_5	27699443	H	A	A	-	A	A	H	H	A	A	H	-	H	A	A	H	-	A	-	H	-	H	A	-	A	A	-	H	A	-	A	A
lg5N	28	Tag_1855	46.6	Chr05b	41301990	Chr05N	71033090	Chr05N	46753116	Bd2	44158900	Chr1	24819263	Chr03	56083534	scaffold_5	29307870	H	A	A	H	A	A	H	H	A	H	H	A	H	A	A	H	H	A	A	H	H	H	A	H	A	A	-	-	A	A	A	A
lg5N	*28	Tag_1854	46.6	Chr05b	41300755	Chr05N	71034325	Chr05N	46754351	Bd2	44161200	Chr1	24819792	Chr03	56084617	scaffold_5	29309086	H	-	A	H	A	-	-	H	A	H	-	-	H	A	A	H	-	A	-	H	H	H	A	H	A	A	H	H	A	-	A	A
lg5N	29	Tag_1853	48.3	Chr05b	41088043	Chr05N	71247037	Chr05N	47088295	N/A	N/A	Chr11	1866370	Chr03	56379248	scaffold_5	29566244	H	A	A	H	A	A	H	H	A	H	H	A	H	A	A	H	H	A	A	H	H	-	A	H	A	A	H	-	A	A	-	A
lg5N	30	Tag_1850	49.3	Chr05b	39240405	Chr05N	73094675	Chr05N	48364310	N/A	N/A	N/A	N/A	N/A	N/A	scaffold_5	30329951	H	A	A	H	A	A	H	H	A	H	-	-	H	A	A	H	A	A	-	-	H	H	A	H	A	A	-	H	A	A	A	A
lg5N	31	Tag_1799	49.5	Chr05b	7229277	Chr05N	7228778	Chr05N	49031879	Bd2	45318099	Chr1	26107972	Chr03	57714250	scaffold_5	30677727	H	A	A	H	A	A	H	H	A	H	H	A	H	A	A	H	H	A	A	-	H	H	A	H	A	A	H	H	A	A	A	A
lg5N	32	Tag_2869	50.2	scaffold_1590	19058	scaffold_1589	18559	Chr05N	49655748	N/A	N/A	N/A	N/A	N/A	N/A	scaffold_5	31093815	H	A	A	H	A	A	H	H	H	H	H	A	H	A	A	H	H	A	A	H	-	H	A	H	A	A	H	H	A	A	A	A
lg5N	33	Tag_1890r	57.4	Chr05b	80290541	Chr05N	80976473	Chr05N	52039209	N/A	N/A	Chr6	22337526	Chr03	59971573	scaffold_5	33772979	H	A	A	H	A	A	H	A	H	H	A	H	H	A	A	H	-	A	A	H	A	H	A	H	A	A	H	H	A	A	A	A
lg5N	34	Tag_1888r	57.9	Chr05b	79888355	Chr05N	81378659	Chr05N	52497092	N/A	N/A	Chr8	1023005	Chr01	80399877	scaffold_5	34123680	H	A	A	H	A	A	H	A	H	H	A	H	H	A	A	H	A	A	A	H	A	H	A	H	A	A	H	H	A	A	A	A
lg5N	35	Tag_1887r	57.9	Chr05b	79875028	Chr05N	81391986	Chr05N	52510194	Bd2	47411674	Chr1	28708231	Chr03	60325817	scaffold_5	34126786	H	A	A	H	A	A	H	A	H	H	A	H	H	A	A	H	-	A	A	H	A	H	A	H	A	-	-	H	A	A	-	-
lg5N	36	Tag_1885r	58.4	Chr05b	79564737	Chr05N	81702277	Chr05N	52860150	N/A	N/A	N/A	N/A	Chr03	60576621	scaffold_5	34380836	H	A	A	H	A	H	H	A	H	H	-	H	H	A	A	H	H	A	A	H	-	H	A	H	A	A	H	H	A	A	A	A
lg5N	37	Tag_1875r	59.7	Chr05b	78931185	Chr05N	82335480	Chr05N	53560764	Bd2	48001338	Chr1	29438347	Chr03	60996197	scaffold_5	34806540	H	A	A	H	A	H	H	A	H	H	A	H	H	A	A	H	-	A	A	H	A	H	A	H	A	A	H	H	A	A	A	A
lg5N	38	Tag_1876	60.8	Chr05b	79094829	Chr05N	82172185	Chr05N	53308030	N/A	N/A	N/A	N/A	Chr03	60823535	scaffold_5	34634124	H	A	A	H	A	H	H	A	H	H	A	H	H	A	A	H	H	A	A	H	H	H	A	H	A	A	H	H	A	A	A	A
lg5N	39	Tag_1873	61.8	Chr05b	78656797	Chr05N	82610217	Chr05N	53696228	Bd2	48135153	Chr1	29559576	Chr08	3868879	scaffold_5	34914398	H	A	A	H	A	H	H	A	H	H	A	-	H	A	A	H	-	A	A	H	-	H	A	H	A	A	H	H	A	A	A	-
lg5N	40	Tag_1872	62.1	Chr05b	78589331	Chr05N	82677683	Chr05N	53763301	N/A	N/A	Chr1	29586282	N/A	N/A	scaffold_5	35003302	H	A	A	H	A	H	H	A	H	H	A	H	H	A	A	H	H	A	A	H	-	H	A	H	A	A	H	H	A	A	A	A
lg5N	*40	Tag_1871	62.1	Chr05b	78514690	Chr05N	82752324	Chr05N	54111991	N/A	N/A	Chr3	24007809	Chr03	5013039	scaffold_2	1137034	-	A	A	H	A	H	H	-	-	H	-	-	H	A	A	-	H	-	-	H	-	H	A	H	A	A	H	H	A	-	A	-
lg5N	41	Tag_1892	64.8	Chr05b	85358435	Chr05N	85357936	Chr05N	56014788	N/A	N/A	Chr9	9398404	Chr03	62210254	scaffold_5	36241273	H	A	A	H	A	H	H	A	H	H	A	H	H	A	A	H	H	A	A	H	H	A	A	H	A	A	H	H	A	A	A	A
lg5N	42	Tag_1894	65.7	Chr05b	86845734	Chr05N	86845237	Chr05N	57191645	N/A	N/A	N/A	N/A	N/A	N/A	scaffold_5	36681657	H	A	A	H	A	-	H	A	H	H	A	H	H	A	A	H	H	A	A	H	H	A	A	H	A	A	H	H	A	A	A	A
lg5N	43	Tag_1895	66.9	Chr05b	87354095	Chr05N	87353596	Chr05N	57772010	Bd2	50126738	Chr1	31971041	Chr03	63358615	scaffold_5	37502880	H	A	A	H	A	H	H	A	H	H	A	-	H	A	A	H	H	A	A	H	H	A	A	H	A	A	H	H	A	A	A	A
lg5N	44	Tag_1896	67.4	Chr05b	87765356	Chr05N	87764857	Chr05N	58189701	N/A	N/A	Chr8	9023641	Chr02	26334633	scaffold_2	7286704	H	A	A	H	A	H	H	A	H	H	A	H	H	A	A	H	H	A	A	H	H	A	-	-	A	A	-	H	-	A	A	-
lg5N	45	Tag_1905	68.5	Chr05b	89000562	Chr05N	89000063	Chr05N	59156028	Bd4	45101048	Chr5	26681370	Chr08	55939972	scaffold_4	7816885	H	A	A	H	A	H	H	A	H	H	A	H	H	A	A	H	H	A	A	H	H	-	-	-	-	A	H	-	-	A	-	-
lg5N	46	Tag_1899r	69.6	Chr05b	88436538	Chr05N	88436039	Chr05N	58761899	Bd2	50721279	Chr1	32595328	Chr03	63926375	scaffold_5	38139201	H	A	A	H	A	H	H	-	H	H	A	H	H	A	A	H	-	A	A	H	A	A	A	H	A	A	-	H	A	A	-	A
lg5N	47	Tag_1900r	69.6	Chr05b	88442133	Chr05N	88441634	Chr05N	58767494	Bd1	60307390	Chr9	9398321	Chr06	1826981	scaffold_9	8493961	H	A	A	H	A	H	H	A	H	H	A	H	H	A	A	H	H	A	A	H	A	A	A	H	A	A	H	H	A	A	A	A
lg5N	*47	Tag_1901r	69.6	Chr05b	88469614	Chr05N	88469115	Chr05N	58808566	Bd2	50726638	Chr1	32598432	Chr09	54379688	scaffold_5	38166400	H	A	A	H	A	H	H	A	H	H	A	H	H	A	A	H	-	A	A	H	A	A	A	H	A	A	H	H	A	A	A	A
lg5N	48	Tag_1909r	69.8	Chr05b	89635793	Chr05N	89635294	Chr05N	59789222	Bd2	51253554	Chr1	33230611	Chr03	64686707	scaffold_5	38762677	H	A	A	H	A	H	H	A	H	H	A	H	H	A	A	H	-	A	A	H	A	A	A	H	A	A	H	H	A	A	A	A
lg5N	49	Tag_1908r	69.8	Chr05b	89609041	Chr05N	89608542	Chr05N	59762459	Bd2	51226023	Chr1	33200583	Chr03	64655007	scaffold_5	38722851	H	-	A	H	A	H	H	-	H	H	A	H	H	A	A	H	-	-	A	H	A	A	-	H	A	A	-	H	-	A	-	-
lg5N	50	Tag_1928r	70.8	Chr05b	91040048	Chr05N	91039549	Chr05N	60405485	N/A	N/A	N/A	N/A	Chr03	65220424	scaffold_5	39256403	H	A	A	H	A	H	H	A	H	H	A	H	H	A	A	H	H	A	A	H	A	A	A	H	H	A	H	H	A	A	A	-
lg5N	51	Tag_1932r	71	Chr05b	91205795	Chr05N	91205296	Chr05N	60558115	Bd2	51780823	Chr1	34043487	Chr03	65351360	scaffold_5	39383975	H	A	A	H	A	H	H	A	H	H	-	H	H	A	A	H	H	A	A	H	A	A	A	H	H	A	H	H	A	A	A	A
lg5N	*51	Tag_1920r	71	Chr05b	90395557	Chr05N	90395058	Chr05N	60707289	N/A	N/A	N/A	N/A	Chr07	61433844	scaffold_5	39478647	H	A	A	H	A	H	H	A	H	H	A	H	H	A	A	H	H	A	A	H	A	-	-	-	-	-	-	-	-	A	-	-
lg5N	52	Tag_1918r	71.2	Chr05b	90351298	Chr05N	90350799	Chr05N	60663101	Bd2	51818783	Chr1	34156179	Chr03	65395570	scaffold_5	39437311	H	A	A	H	A	H	H	A	H	H	A	H	H	A	A	H	H	A	A	H	A	A	-	-	-	A	-	H	-	A	-	-
lg5N	53	Tag_1919r	71.2	Chr05b	90377474	Chr05N	90376975	Chr05N	60689277	Bd2	51847466	Chr1	34183442	Chr03	65420031	scaffold_5	39459472	H	A	A	H	A	H	H	A	H	H	A	H	H	A	A	H	H	A	A	H	H	A	A	H	H	A	H	-	-	A	A	-
lg5N	54	Tag_1923r	71.7	Chr05b	90726842	Chr05N	90726343	Chr05N	60877285	Bd2	51947102	Chr1	34406419	Chr03	65513133	scaffold_5	39596772	H	A	A	H	A	H	H	A	H	H	A	H	H	A	A	H	H	A	A	H	A	A	A	H	H	A	H	H	A	A	A	A
lg5N	55	Tag_1925r	71.7	Chr05b	90805327	Chr05N	90804828	Chr05N	60958622	N/A	N/A	N/A	N/A	Chr03	65620586	scaffold_5	39654784	H	A	A	H	A	H	H	A	H	H	A	H	H	A	A	H	H	A	A	H	A	A	A	H	H	A	H	H	A	A	A	A
lg5N	*55	Tag_1924r	71.7	Chr05b	90735260	Chr05N	90734761	Chr05N	60885444	Bd2	51959665	Chr1	34416077	Chr03	65523088	scaffold_5	39605777	H	-	A	H	A	H	H	A	H	H	A	H	H	A	A	H	H	-	-	H	A	A	-	-	H	A	H	-	-	A	-	A
lg5N	56	Tag_1934r	72.2	Chr05b	91451139	Chr05N	91450640	Chr05N	61294958	Bd2	52162979	Chr1	34680664	Chr03	65771219	scaffold_5	39810734	H	A	A	H	A	H	H	A	H	H	A	H	H	A	A	H	H	A	A	H	A	A	A	H	H	A	H	H	A	A	A	A
lg5N	57	Tag_1926	72.4	Chr05b	90883103	Chr05N	90882604	Chr05N	61040887	Bd1	51273020	Chr1	16208933	Chr06	1350514	scaffold_9	38165575	H	A	A	H	A	H	H	A	H	H	A	H	H	A	A	H	H	A	A	H	H	A	A	H	H	A	H	H	A	A	-	A
lg5N	58	Tag_1935	72.4	Chr05b	91548888	Chr05N	91548389	Chr05N	61402547	N/A	N/A	Chr1	5400193	Chr03	65866848	scaffold_5	39885250	H	A	A	H	A	H	H	A	H	H	A	H	H	A	A	H	H	A	A	H	-	A	A	A	H	A	H	H	A	A	A	A
lg5N	59	Tag_1943	74.3	Chr05b	92703245	Chr05N	92702746	Chr05N	62411064	Bd2	52781819	Chr1	35543616	Chr03	66572036	scaffold_5	40511698	H	A	A	H	A	H	H	A	H	H	A	H	H	A	A	H	H	A	A	H	H	A	A	A	H	A	H	H	A	A	A	A
lg5N	60	Tag_1944r	74.3	Chr05b	92774043	Chr05N	92773544	Chr05N	62481933	Bd2	20163453	Chr1	35586255	Chr03	66601042	scaffold_5	40566774	H	A	A	H	A	H	H	A	H	H	-	H	H	A	A	H	H	A	A	H	A	A	A	A	H	A	H	H	A	-	A	A
lg5N	61	Tag_1945r	74.8	Chr05b	92861196	Chr05N	92860697	Chr05N	62523695	Bd2	52827842	Chr1	35623393	Chr03	66626288	scaffold_5	40611957	H	A	A	H	A	H	H	A	H	H	A	H	H	A	A	H	H	A	A	H	-	A	A	-	H	A	H	H	-	A	A	A
lg5N	*61	Tag_1946r	74.8	Chr05b	93351194	Chr05N	93350695	Chr05N	63081542	Bd2	53126969	Chr5	22678515	Chr03	66912742	scaffold_4	11605103	H	A	A	H	A	H	H	A	H	H	-	H	H	A	A	H	-	A	A	H	A	A	A	A	H	A	H	H	A	A	A	A
lg5N	62	Tag_1951r	76	Chr05b	94004827	Chr05N	94004328	Chr05N	63728575	N/A	N/A	N/A	N/A	Chr03	67389650	scaffold_5	41361964	H	H	A	H	A	H	H	A	H	H	A	H	H	A	A	H	H	A	A	H	A	A	A	A	H	A	-	H	A	H	A	A
lg5N	63	Tag_1765r	76	Chr05a	100027626	Chr05K	100027127	Chr05N	63739550	Bd2	23962061	Chr3	35998441	Chr07	8122703	scaffold_5	41375864	H	-	A	H	A	H	H	A	H	H	-	-	-	A	A	H	H	H	-	H	A	A	A	A	H	A	H	H	A	H	A	A
lg5N	64	Tag_2664r	77.9	Chr09a	91920800	Chr09N	91930201	Chr05N	64570044	Bd2	53954705	Chr1	37184111	Chr03	68110270	scaffold_5	42037653	H	H	A	H	A	H	H	A	H	H	A	H	H	A	A	H	H	A	A	H	A	A	A	A	H	A	H	H	H	H	A	A
lg5N	65	Tag_2509r	78.1	Chr08b	30916459	Chr08K	30915960	Chr05N	64735827	Bd2	54152243	Chr1	37403442	Chr03	68244161	scaffold_5	42186335	H	H	A	H	A	H	H	A	H	H	A	H	H	A	A	H	H	A	A	H	A	A	A	A	H	A	H	H	H	H	A	A
lg5N	66	Tag_2830r	79.1	scaffold_27	160512	scaffold_27	160013	Chr05N	65514976	Bd2	54673487	Chr1	37965294	Chr03	68889177	scaffold_5	42715680	H	H	A	H	A	H	H	A	-	H	A	H	H	A	A	H	H	A	A	H	-	A	A	A	H	A	H	H	H	H	A	A
lg5N	67	Tag_2343r	79.3	Chr07b	6491531	Chr07N	6491032	Chr05N	65662982	Bd1	323224	Chr7	4764502	Chr01	60669208	scaffold_5	42807211	H	H	A	H	-	H	H	A	H	H	-	H	H	A	A	H	H	A	A	H	A	A	A	A	H	-	H	H	H	H	A	-
lg5N	68	Tag_1768r	79.3	Chr05a	105627613	Chr05K	105627114	Chr05N	65991061	N/A	N/A	N/A	N/A	Chr02	13117806	scaffold_4	6496153	H	H	A	H	A	H	H	A	H	H	A	H	H	A	A	H	H	A	A	H	A	-	-	-	-	A	-	-	-	H	-	A
lg5N	69	Tag_1772r	81.2	Chr05a	105744130	Chr05K	105743631	Chr05N	66200314	Bd1	16151044	Chr1	38412228	Chr03	69365880	scaffold_5	43206678	H	H	A	H	A	H	H	A	H	H	A	H	H	A	A	H	H	A	A	H	A	-	-	-	H	A	-	H	-	H	-	A
lg5N	70	Tag_2325r	81.4	Chr07a	64882183	Chr07K	64881684	Chr05N	66303550	N/A	N/A	N/A	N/A	N/A	N/A	scaffold_5	43273945	H	H	A	H	A	H	H	A	H	H	A	H	H	A	A	H	H	A	A	H	A	A	A	A	H	A	H	H	H	H	A	A
lg5N	71	Tag_926r	82.7	Chr03a	2729793	Chr03K	2729294	Chr05N	66866973	Bd2	55496093	Chr1	38950311	Chr03	69919965	scaffold_5	43660495	H	H	A	H	A	H	H	A	H	H	A	H	H	A	A	H	H	A	A	H	A	-	-	A	-	A	H	-	H	H	-	-
lg5N	72	Tag_1777r	83.3	Chr05a	111345423	Chr05K	111344924	Chr05N	67225588	Bd2	55645193	Chr1	39196626	Chr03	70199767	scaffold_5	43901645	H	H	A	H	-	H	H	A	H	H	A	H	H	A	A	H	H	A	A	H	A	A	A	A	H	A	H	H	H	H	A	A
lg5N	73	Tag_1776r	83.3	Chr05a	111330365	Chr05K	111329866	Chr05N	67240646	N/A	N/A	N/A	N/A	Chr03	70195469	scaffold_5	43873921	H	H	A	H	A	H	H	A	H	H	A	H	H	A	A	H	H	A	A	H	A	A	A	-	H	A	H	H	H	H	A	A
lg5N	74	Tag_1150r	84	Chr03a	61475803	Chr03K	66440886	Chr05N	67423550	Bd2	55842794	Chr1	39387305	Chr03	70434751	scaffold_5	44184935	H	H	A	H	A	H	H	A	H	H	A	H	H	A	A	H	A	A	A	H	-	A	A	A	H	A	H	H	H	H	A	A
lg5N	75	Tag_2857r	88.1	scaffold_859	23454	scaffold_859	22955	Chr05N	69070567	N/A	N/A	N/A	N/A	Chr03	71573575	scaffold_5	45160662	-	H	A	H	H	H	-	A	H	H	-	H	H	A	A	H	A	A	A	H	H	A	A	A	H	A	H	H	H	H	A	A
lg5N	76	Tag_2907r	88.3	scaffold_11084	1336	scaffold_11084	837	Chr05N	69098037	Bd4	6084880	Chr11	27265834	Chr05	3424242	scaffold_5	45181780	H	H	A	H	H	H	H	A	H	H	A	H	H	A	A	H	A	A	A	H	H	-	-	-	-	-	-	-	-	H	-	-
lg5N	77	Tag_1954r	89	Chr05b	97076088	Chr05N	97075589	Chr05N	69222484	N/A	N/A	Chr1	40544186	Chr03	71680564	scaffold_5	45247352	H	H	A	H	H	H	H	A	H	H	A	H	H	A	A	H	A	A	A	H	H	A	A	A	H	A	H	H	H	H	A	H
lg5N	78	Tag_1955r	89.8	Chr05b	97179208	Chr05N	97178709	Chr05N	69395166	Bd2	56927735	Chr1	40647724	Chr03	71853585	scaffold_5	45428265	H	H	A	-	H	H	H	A	H	H	A	H	H	A	A	H	A	A	A	H	H	A	A	A	H	A	H	H	H	H	A	A
lg5N	79	Tag_1960r	92.2	Chr05b	97643692	Chr05N	97643193	Chr05N	69866071	Bd4	45101277	Chr1	41685271	Chr06	56028160	scaffold_5	45748858	H	H	A	H	H	H	H	A	H	H	A	H	H	A	A	H	A	A	-	H	H	A	A	A	H	A	H	H	H	H	A	A
lg5N	80	Tag_1959	92.2	Chr05b	97618148	Chr05N	97617649	Chr05N	69840532	Bd2	57264221	Chr1	41004448	Chr03	72320440	scaffold_5	45734379	H	H	A	H	H	H	H	A	H	H	A	H	H	A	A	H	H	A	A	H	H	A	A	A	H	A	H	H	H	H	A	A
lg5N	*80	Tag_1957	92.2	Chr05b	97558554	Chr05N	97558055	Chr05N	69779899	Bd2	57233870	Chr1	40978411	Chr03	72270321	scaffold_5	45701057	H	-	A	H	H	H	H	A	H	H	A	H	H	A	A	H	-	A	A	H	H	A	A	A	H	A	H	H	H	H	A	A
lg5N	81	Tag_1963r	92.7	Chr05b	97725890	Chr05N	97725391	Chr05N	69945764	Bd2	26251551	Chr1	41081668	Chr03	72402864	scaffold_5	45803174	H	-	A	-	H	H	H	A	H	H	A	-	H	A	-	-	A	A	A	H	H	A	A	A	H	A	H	H	H	H	A	A
lg5N	82	Tag_1968r	94	Chr05b	98561829	Chr05N	98561330	Chr05N	70259591	N/A	N/A	N/A	N/A	Chr03	72703500	scaffold_5	46082906	H	H	A	H	H	H	H	A	H	H	A	H	H	A	A	H	A	A	A	H	H	A	A	A	H	A	H	H	H	H	A	A
lg5N	83	Tag_1975	94.9	Chr05b	99526842	Chr05N	99526343	Chr05N	71094344	Bd2	58291908	Chr1	42275567	Chr03	73542199	scaffold_5	46749510	H	H	A	H	H	H	H	A	H	H	A	H	H	A	A	H	-	A	A	H	H	A	A	A	H	A	-	H	H	H	-	A
lg5N	*83	Tag_1973	94.9	Chr05b	99397434	Chr05N	99396935	Chr05N	70980521	Bd2	58166552	Chr1	42187165	Chr03	73444317	scaffold_5	46644203	H	H	A	H	H	H	H	A	H	H	A	H	H	A	A	H	H	A	A	H	H	A	A	A	H	A	H	H	H	H	A	A
lg5N	84	Tag_1977r	95.6	Chr05b	99876149	Chr05N	99875650	Chr05N	71702492	Bd2	58585575	Chr1	24615908	Chr03	74006465	scaffold_5	33666977	H	H	A	H	H	H	H	A	H	H	A	H	H	A	A	H	A	A	-	H	H	A	-	A	H	A	-	H	-	H	A	A
lg6K	1	Tag_1983r	0	Chr06a	832741	Chr06K	832242	Chr06K	1091041	N/A	N/A	N/A	N/A	Chr05	20092252	scaffold_8	4001190	A	H	A	H	A	H	A	A	H	H	H	H	H	A	H	H	-	A	H	H	H	A	A	H	A	H	A	H	H	H	H	-
lg6K	2	Tag_2002r	1	Chr06a	4572202	Chr06K	4571703	Chr06K	1450019	N/A	N/A	N/A	N/A	N/A	N/A	N/A	N/A	-	H	A	H	A	H	-	A	H	H	-	H	A	A	H	H	H	A	H	H	H	A	A	H	A	H	-	H	A	-	H	H
lg6K	3	Tag_2004	5.3	Chr06a	5363550	Chr06K	5363051	Chr06K	2262748	N/A	N/A	N/A	N/A	N/A	N/A	scaffold_7	31488602	A	H	A	H	A	H	A	A	H	H	H	H	A	A	H	H	H	A	H	H	H	A	A	H	A	A	A	H	A	H	H	H
lg6K	4	Tag_2073	7.7	Chr06a	48067168	Chr06K	48066669	Chr06K	3169698	Bd3	42560706	N/A	N/A	Chr03	5756674	scaffold_6	33171456	A	H	A	H	A	H	A	A	H	H	H	H	A	A	H	H	H	A	H	H	H	A	A	H	A	A	-	H	A	H	-	H
lg6K	5	Tag_1999r	10	Chr06a	3162864	Chr06K	3162365	Chr06K	4175649	Bd3	13647649	Chr8	2036885	Chr07	2844045	scaffold_6	6487540	A	H	A	H	A	H	A	A	H	H	-	H	A	A	H	H	H	A	H	H	H	A	A	H	A	A	-	H	A	-	A	H
lg6K	6	Tag_1998r	10.2	Chr06a	3160846	Chr06K	3160347	Chr06K	4173629	Bd3	12917530	Chr8	2035127	Chr07	2842086	scaffold_6	6489539	A	H	A	H	A	H	A	A	H	H	H	H	A	A	H	H	A	A	H	H	H	A	A	H	A	A	A	H	A	H	A	H
lg6K	7	Tag_2010r	12.7	Chr06a	7696975	Chr06K	7696476	Chr06K	5025258	N/A	N/A	N/A	N/A	Chr04	51446592	scaffold_3	10745863	A	H	A	H	A	H	A	A	H	H	H	H	A	A	H	H	A	A	H	H	H	A	A	H	A	A	A	H	A	H	A	-
lg6K	8	Tag_2012r	14.8	Chr06a	7941291	Chr06K	7940792	Chr06K	5805597	Bd3	15120013	Chr8	3123297	Chr07	4331450	scaffold_6	4828214	A	H	A	H	A	H	A	A	H	H	H	H	A	A	H	H	A	A	H	H	H	A	A	H	A	A	A	H	A	H	A	A
lg6K	9	Tag_2018r	16.6	Chr06a	9412917	Chr06K	9412418	Chr06K	6202152	Bd3	14666752	Chr8	3392101	Chr07	4778815	scaffold_6	4416030	A	H	-	H	A	H	A	A	H	H	H	A	A	A	H	H	A	A	H	H	H	-	-	-	-	-	-	-	-	H	-	-
lg6K	10	Tag_2015r	17.4	Chr06a	8711712	Chr06K	8711213	Chr06K	6586287	Bd3	14532340	Chr8	3534656	Chr07	5121211	scaffold_6	4189997	A	H	A	H	A	H	A	A	H	H	H	A	A	A	H	H	A	A	H	H	H	A	A	-	A	A	A	H	A	H	A	A
lg6K	11	Tag_2019r	19.4	Chr06a	9631225	Chr06K	9630726	Chr06K	7568539	Bd3	22331108	Chr10	6877624	Chr06	59939670	scaffold_9	47669350	A	H	A	H	A	H	A	A	-	H	H	A	A	A	H	H	A	-	H	H	H	H	A	H	A	A	A	H	A	H	A	A
lg6K	12	Tag_2035r	20.3	Chr06a	14353715	Chr06K	14353216	Chr06K	8176069	Bd3	12188845	Chr10	3117690	Chr07	1494440	scaffold_6	7848244	A	H	A	H	A	H	A	A	H	H	H	A	A	A	H	H	A	A	H	H	H	-	A	-	A	A	A	H	A	H	A	-
lg6K	13	Tag_2025r	22.1	Chr06a	10573487	Chr06K	10572988	Chr06K	8703790	Bd3	13771986	Chr8	4669888	Chr07	6581282	scaffold_6	3287659	A	H	A	H	A	H	A	A	H	H	H	A	A	A	H	H	A	A	H	H	H	-	A	-	A	A	-	H	A	H	A	A
lg6K	14	Tag_2028	26.2	Chr06a	12071277	Chr06K	12070778	Chr06K	10815545	Bd4	45698768	Chr11	26460058	Chr07	7901038	scaffold_6	2402993	A	H	A	H	A	H	A	A	H	H	H	A	A	A	H	H	A	A	H	H	H	H	A	H	A	A	A	H	A	H	A	A
lg6K	15	Tag_2053	27.1	Chr06a	27769049	Chr06K	27768550	Chr06K	11245055	N/A	N/A	N/A	N/A	N/A	N/A	N/A	N/A	A	H	A	-	A	H	A	A	H	H	A	A	A	A	H	H	A	A	H	H	H	H	A	H	A	A	A	H	A	-	A	A
lg6K	16	Tag_2032	30	Chr06a	12602547	Chr06K	12602048	Chr06K	12458785	N/A	N/A	N/A	N/A	N/A	N/A	N/A	N/A	A	H	A	H	A	H	A	A	H	H	H	A	A	A	H	H	A	A	H	H	H	H	A	H	A	A	A	H	A	H	A	A
lg6K	17	Tag_2123	30.9	Chr06a	72061050	Chr06K	72060551	Chr06K	12914743	Bd3	16792273	Chr8	7664160	Chr07	9404909	scaffold_6	1504828	A	H	A	H	A	H	A	A	H	H	H	A	A	A	H	H	A	A	H	A	H	H	A	H	A	A	A	H	A	H	A	A
lg6K	18	Tag_2044	31.3	Chr06a	21664863	Chr06K	21664364	Chr06K	13056202	N/A	N/A	N/A	N/A	N/A	N/A	N/A	N/A	A	H	A	H	A	H	A	A	H	-	H	A	A	A	H	H	A	A	H	A	H	H	A	-	A	A	A	H	A	H	A	-
lg6K	19	Tag_2043	31.3	Chr06a	21658994	Chr06K	21658495	Chr06K	13061887	N/A	N/A	N/A	N/A	N/A	N/A	N/A	N/A	A	H	A	H	A	H	A	A	H	-	H	A	A	A	H	H	A	A	H	A	-	H	-	H	A	A	A	H	A	H	A	A
lg6K	20	Tag_2061	33	Chr06a	35771734	Chr06K	35771235	Chr06K	14896900	Bd3	17180970	Chr8	8384793	Chr07	10814215	scaffold_6	1190914	A	H	A	H	A	H	H	A	H	H	H	A	A	A	H	H	A	A	H	A	H	-	-	-	-	-	-	-	-	H	-	-
lg6K	21	Tag_2047	34.2	Chr06a	26451756	Chr06K	26451257	Chr06K	18701950	Bd3	17982475	Chr8	10102510	Chr07	17643241	scaffold_6	11036422	A	H	-	H	A	H	H	A	-	H	H	A	A	A	H	H	A	A	H	A	H	-	H	H	A	A	-	H	A	H	A	-
lg6K	22	Tag_2068	35.1	Chr06a	39969085	Chr06K	39968586	Chr06K	21203199	N/A	N/A	N/A	N/A	Chr07	50276468	scaffold_6	18877293	A	H	A	H	A	H	H	A	H	H	H	A	A	A	H	H	A	A	H	A	H	H	H	H	A	A	A	H	A	H	A	A
lg6K	*22	Tag_2056	35.1	Chr06a	33738797	Chr06K	33738298	Chr06K	28844458	N/A	N/A	N/A	N/A	Chr02	50792604	scaffold_9	10826266	A	H	A	H	A	H	H	A	H	H	H	A	A	A	H	H	A	A	H	A	H	H	H	H	A	A	A	H	A	H	A	A
lg6K	23	Tag_2054	35.1	Chr06a	31226462	Chr06K	31225963	Chr06K	29252584	N/A	N/A	N/A	N/A	N/A	N/A	scaffold_8	10127552	A	H	A	H	A	H	H	A	H	H	H	A	A	A	H	H	A	A	H	A	H	H	H	H	A	A	A	H	A	H	A	A
lg6K	24	Tag_2064r	39.3	Chr06a	36808190	Chr06K	36807691	Chr06K	33698106	N/A	N/A	N/A	N/A	Chr01	21910699	scaffold_5	15672049	A	H	A	H	A	H	H	A	H	H	-	A	A	A	H	H	A	A	H	A	H	H	H	H	A	A	A	H	A	H	A	A
lg6K	25	Tag_2112r	39.3	Chr06a	69777986	Chr06K	69777487	Chr06K	33531478	N/A	N/A	N/A	N/A	N/A	N/A	N/A	N/A	-	H	A	H	A	H	H	A	H	H	H	A	A	A	H	H	A	A	H	A	H	H	H	H	A	A	A	H	A	H	A	A
lg6K	26	Tag_2076r	40.2	Chr06a	49887948	Chr06K	49887449	Chr06K	34220215	Bd3	37606238	Chr8	19548519	Chr07	53164141	scaffold_6	25253639	A	H	A	H	A	H	H	A	H	H	H	A	A	A	H	H	A	A	H	A	H	H	H	-	A	A	A	-	A	H	A	-
lg6K	27	Tag_2084r	41.6	Chr06a	50874127	Chr06K	50873628	Chr06K	35625586	N/A	N/A	N/A	N/A	N/A	N/A	scaffold_6	26419268	A	H	A	H	A	A	H	A	H	H	H	A	A	A	H	H	A	A	H	A	H	H	H	H	A	A	-	H	A	H	A	A
lg6K	28	Tag_2087r	41.6	Chr06a	51019876	Chr06K	51019377	Chr06K	35765657	Bd3	38130298	Chr8	20216873	Chr07	54714792	scaffold_6	26970879	A	H	A	H	A	A	H	A	H	H	-	-	A	-	H	H	A	A	H	A	H	H	H	H	A	A	A	H	A	-	A	A
lg6K	29	Tag_2077	43.1	Chr06a	49948093	Chr06K	49947594	Chr06K	34355594	N/A	N/A	N/A	N/A	Chr03	66342602	scaffold_9	54410552	A	H	A	H	A	H	H	A	H	H	H	-	A	A	H	H	A	A	H	A	H	H	-	H	A	A	-	H	A	H	A	A
lg6K	30	Tag_2088	43.6	Chr06a	51357489	Chr06K	51356990	Chr06K	36113050	Bd3	38309939	Chr8	20565470	Chr07	55204227	scaffold_6	27254536	A	H	A	H	A	A	H	A	H	H	H	A	A	A	H	H	A	A	H	A	H	H	H	H	A	A	A	H	A	H	A	A
lg6K	31	Tag_2091	47.3	Chr06a	58137843	Chr06K	58137344	Chr06K	37873629	Bd2	6943224	Chr1	40048325	Chr03	116740	scaffold_7	22785840	A	H	A	H	A	A	H	A	H	H	H	A	A	A	H	H	A	A	H	A	H	-	-	-	A	A	-	H	A	H	-	-
lg6K	32	Tag_2090	47.3	Chr06a	57285925	Chr06K	57285426	Chr06K	37761249	N/A	N/A	N/A	N/A	N/A	N/A	N/A	N/A	A	H	A	H	A	A	H	A	H	-	H	A	A	A	H	H	A	A	A	A	-	H	-	H	A	A	A	A	A	-	A	-
lg6K	33	Tag_2096	51.7	Chr06a	61184648	Chr06K	61184149	Chr06K	41122791	Bd1	323224	Chr1	4924440	Chr10	42006253	scaffold_6	31345155	A	H	A	H	A	A	H	A	-	H	H	A	A	A	H	H	A	A	H	A	H	H	H	H	A	A	A	H	A	H	A	H
lg6K	*33	Tag_2098	51.7	Chr06a	61429131	Chr06K	61428632	Chr06K	40627345	Bd3	40695407	Chr8	23649098	Chr07	59491941	scaffold_6	30955279	-	H	-	H	A	A	H	A	H	H	H	-	A	-	H	H	-	-	H	-	H	H	H	H	-	-	-	H	A	H	A	H
lg6K	34	Tag_2099	52.2	Chr06a	61728607	Chr06K	61728108	Chr06K	41302593	N/A	N/A	N/A	N/A	Chr07	65159711	scaffold_6	31479666	A	H	A	H	A	A	H	A	H	H	H	A	A	A	H	H	A	A	H	A	H	H	H	H	A	A	A	H	A	H	A	H
lg6K	35	Tag_2101	52.4	Chr06a	64452398	Chr06K	64451899	Chr06K	41491091	Bd4	38782446	Chr8	24271421	Chr07	64974710	scaffold_6	31624776	A	H	A	H	A	A	H	A	H	H	-	A	A	A	H	H	A	A	H	A	H	H	H	H	A	A	A	H	A	H	A	H
lg6K	36	Tag_2102	52.9	Chr06a	64524659	Chr06K	64524160	Chr06K	41562840	Bd5	28299168	Chr4	35288406	Chr06	60901171	scaffold_6	31683048	A	H	A	H	A	A	H	A	H	H	H	A	A	A	H	H	A	A	H	A	H	H	H	H	A	A	A	H	A	H	A	H
lg6K	37	Tag_2103	54.7	Chr06a	65093208	Chr06K	65092709	Chr06K	42518984	Bd3	41588305	Chr8	24730851	Chr07	64459891	scaffold_6	32101145	H	H	A	H	A	A	H	A	H	H	H	A	A	A	H	H	A	A	A	A	H	H	-	-	A	A	-	H	-	H	-	H
lg6K	38	Tag_2106	56.5	Chr06a	67791939	Chr06K	67791440	Chr06K	43984773	N/A	N/A	Chr8	25584931	Chr07	63617351	scaffold_6	32816962	H	H	A	H	A	A	H	A	H	H	H	A	A	A	H	H	A	A	A	A	H	H	H	H	A	A	A	H	A	H	A	H
lg6K	39	Tag_2108	60.6	Chr06a	69086348	Chr06K	69085849	Chr06K	44941880	Bd3	42861106	Chr8	26381048	Chr07	62722975	scaffold_6	33630864	H	H	A	H	A	A	H	A	H	H	H	A	A	A	H	H	A	H	A	A	H	H	H	H	A	A	A	H	A	H	A	H
lg6K	40	Tag_2109	61.1	Chr06a	69203317	Chr06K	69202818	Chr06K	45090349	N/A	N/A	N/A	N/A	N/A	N/A	scaffold_6	33785574	H	H	A	H	A	A	H	A	H	H	H	A	A	A	H	H	A	H	-	A	H	H	H	H	A	A	A	H	H	-	A	H
lg6K	41	Tag_2110	61.7	Chr06a	69403745	Chr06K	69403246	Chr06K	45537340	Bd2	18542086	Chr11	18584073	Chr09	45786286	scaffold_5	46142910	H	H	A	H	A	A	H	A	H	H	H	A	A	A	H	H	A	H	A	A	H	H	H	H	A	A	A	H	H	H	A	-
lg6K	42	Tag_2113r	66.9	Chr06a	69872294	Chr06K	69871795	Chr06K	46820416	N/A	N/A	N/A	N/A	N/A	N/A	scaffold_7	14181330	H	H	A	H	A	A	H	H	H	H	A	A	A	A	H	H	A	H	A	A	H	H	H	H	A	H	A	H	H	H	A	H
lg6K	43	Tag_2119r	68.7	Chr06a	71523903	Chr06K	71523404	Chr06K	47570384	Bd3	43887101	Chr8	27825224	Chr07	60767081	scaffold_6	35426545	H	H	A	H	A	A	H	H	H	H	A	A	A	A	H	H	A	H	A	A	H	H	H	H	A	H	A	H	H	H	H	H
lg6K	44	Tag_2120r	69.2	Chr06a	71566157	Chr06K	71565658	Chr06K	47612530	Bd3	43915789	Chr8	27863189	Chr07	60734734	scaffold_6	35388912	H	H	A	H	A	A	H	H	H	H	A	A	H	A	H	H	A	H	A	A	-	H	H	H	A	H	A	H	H	H	H	H
lg6K	45	Tag_2125r	69.2	Chr06a	72314129	Chr06K	72313630	Chr06K	48158899	Bd3	11247691	Chr8	28202142	Chr07	60005886	scaffold_6	35818379	H	H	A	H	A	A	H	H	H	H	A	A	H	A	H	H	A	H	A	A	H	H	-	-	-	-	-	-	-	H	-	-
lg6K	46	Tag_2111	71.8	Chr06a	69674490	Chr06K	69673991	Chr06K	47919392	Bd2	14137368	Chr9	9398290	Chr01	12848292	scaffold_7	28462512	H	H	A	H	A	A	H	H	H	H	A	A	H	A	H	H	A	H	A	A	H	-	H	A	A	-	A	A	-	H	-	H
lg6N	1	Tag_2128r	0	Chr06b	566170	Chr06N	565671	Chr06N	434982	Bd5	27626298	Chr4	34780752	Chr06	60264904	scaffold_6	155999	A	H	H	H	H	H	A	H	H	H	A	A	H	A	H	A	H	H	A	A	A	A	A	A	A	A	H	A	A	H	H	A
lg6N	2	Tag_2129r	0.2	Chr06b	960706	Chr06N	960207	Chr06N	747426	N/A	N/A	Chr5	11206075	Chr07	2706089	scaffold_2	47410459	-	H	H	H	H	H	-	H	H	H	A	A	H	H	H	A	H	H	-	A	A	A	A	A	A	A	H	A	A	-	H	A
lg6N	3	Tag_2900r	0.4	scaffold_7489	4367	scaffold_7489	3868	Chr06N	891934	Bd3	11779807	Chr8	329550	Chr07	492949	scaffold_6	360685	A	H	H	H	H	H	A	H	H	H	A	A	H	H	H	A	H	H	A	A	A	-	-	A	A	A	-	A	A	H	-	-
lg6N	4	Tag_2134r	1.8	Chr06b	1602056	Chr06N	1601557	Chr06N	1361327	Bd3	11876114	N/A	N/A	Chr07	880158	scaffold_6	641149	A	H	H	H	H	H	A	H	H	H	A	A	H	H	H	A	H	H	A	A	A	A	A	-	A	A	H	A	A	H	H	-
lg6N	5	Tag_2137r	1.8	Chr06b	1654544	Chr06N	1654045	Chr06N	1403895	Bd2	14532244	Chr5	28082603	Chr09	57245795	scaffold_6	722511	A	H	H	H	H	H	A	H	H	H	A	A	H	H	H	A	H	H	A	A	A	-	-	-	A	A	-	A	-	H	H	-
lg6N	6	Tag_1987r	2.9	Chr06a	1374461	Chr06K	1373962	Chr06N	1491379	N/A	N/A	N/A	N/A	N/A	N/A	N/A	N/A	A	H	H	A	H	H	A	H	H	H	H	A	H	H	H	A	H	H	A	A	A	A	A	A	A	A	H	A	A	H	H	A
lg6N	7	Tag_2140r	10.3	Chr06b	2667209	Chr06N	2666710	Chr06N	3801437	Bd1	25294280	Chr3	24419954	Chr08	3610128	scaffold_6	6728002	A	H	H	A	H	H	A	H	H	H	H	H	H	H	H	A	H	H	A	A	A	A	A	A	A	A	H	A	A	H	H	A
lg6N	8	Tag_2145r	12.6	Chr06b	3255761	Chr06N	3255262	Chr06N	4211576	N/A	N/A	Chr6	30226398	Chr07	2504845	scaffold_6	6133969	A	H	H	A	H	H	A	H	H	H	H	A	H	H	H	A	H	H	A	A	-	A	A	A	A	A	H	A	H	H	H	A
lg6N	*8	Tag_2144r	12.6	Chr06b	3243800	Chr06N	3243301	Chr06N	4199780	Bd4	43095863	Chr4	14182897	N/A	N/A	scaffold_6	35781582	A	H	H	A	H	H	A	H	H	H	H	A	H	H	H	A	H	H	A	A	A	-	-	-	A	A	-	-	H	H	-	-
lg6N	*8	Tag_2146r	12.6	Chr06b	3256603	Chr06N	3256104	Chr06N	4212418	N/A	N/A	Chr6	30225451	Chr07	2503947	scaffold_6	6147831	A	H	H	A	H	H	A	H	H	H	H	A	H	H	H	A	H	H	A	A	A	A	-	-	-	A	H	-	-	H	-	-
lg6N	9	Tag_2143r	12.6	Chr06b	3175798	Chr06N	3175299	Chr06N	4142244	Bd3	12919212	Chr8	2036712	Chr07	2843835	scaffold_6	6487755	A	H	H	A	H	H	A	H	H	H	-	A	H	H	H	A	H	H	A	A	A	A	A	A	A	A	H	A	H	-	H	A
lg6N	10	Tag_2147r	13.3	Chr06b	3469098	Chr06N	3468599	Chr06N	4387192	Bd1	28562190	Chr5	15887241	Chr02	64839107	scaffold_6	5964498	A	H	H	A	H	H	A	H	H	A	H	A	H	H	H	A	H	H	A	A	A	A	A	A	A	A	H	A	H	H	H	A
lg6N	11	Tag_2155r	15.2	Chr06b	11789588	Chr06N	11789089	Chr06N	5067827	N/A	N/A	Chr6	11152617	Chr06	42607363	scaffold_4	29373558	A	H	H	A	H	H	A	H	H	A	H	A	H	H	H	A	H	H	A	A	A	A	A	A	A	A	H	A	H	H	H	-
lg6N	12	Tag_2156r	16.1	Chr06b	12159377	Chr06N	12158878	Chr06N	5612674	N/A	N/A	N/A	N/A	Chr07	4049507	scaffold_6	5072224	A	H	H	A	H	H	A	H	H	A	H	A	H	H	H	A	H	H	A	A	A	A	A	A	A	A	-	A	H	H	H	A
lg6N	13	Tag_2158r	18.5	Chr06b	12429067	Chr06N	12428568	Chr06N	6366447	Bd3	14782076	Chr6	397018	Chr07	4628962	scaffold_6	4571897	A	H	H	A	H	H	A	H	H	A	-	A	H	H	H	A	H	H	A	A	A	A	A	A	A	A	H	A	H	H	H	A
lg6N	14	Tag_2167r	19.4	Chr06b	14365121	Chr06N	14364622	Chr06N	6830236	Bd3	51996146	Chr11	20749065	Chr10	17847467	scaffold_8	29298674	A	H	H	-	H	H	-	H	H	A	H	A	H	H	H	A	H	H	-	A	A	A	A	A	A	A	H	A	H	H	H	A
lg6N	15	Tag_2164r	20.8	Chr06b	14109151	Chr06N	14108652	Chr06N	8147179	Bd3	14152471	Chr8	4070909	Chr07	5802135	scaffold_6	3741242	A	H	H	A	H	H	A	H	H	A	H	A	H	H	H	A	H	H	A	A	A	A	A	A	A	A	H	A	H	H	H	A
lg6N	*15	Tag_2165r	20.8	Chr06b	14117872	Chr06N	14117373	Chr06N	8155900	Bd3	14143310	Chr8	4080042	Chr07	5811946	scaffold_6	3732238	A	H	H	A	H	H	A	H	H	A	H	A	H	H	H	A	H	H	A	A	A	A	A	A	A	A	H	A	H	H	H	A
lg6N	16	Tag_2166r	21.3	Chr06b	14202626	Chr06N	14202127	Chr06N	8291408	N/A	N/A	Chr1	11325108	N/A	N/A	scaffold_3	29064597	A	H	H	-	H	H	A	H	H	A	H	-	H	H	H	A	H	H	A	A	A	A	A	A	A	A	H	A	H	H	H	A
lg6N	17	Tag_2163r	21.3	Chr06b	13891027	Chr06N	13890528	Chr06N	8521630	Bd3	13934925	Chr8	3736634	Chr07	6244277	scaffold_6	3521267	A	H	H	A	H	H	A	H	H	A	H	A	H	H	H	A	H	H	A	A	A	A	A	A	A	A	H	A	H	H	H	A
lg6N	18	Tag_2575r	21.5	Chr08b	65311907	Chr08K	65311408	Chr06N	9336534	N/A	N/A	N/A	N/A	N/A	N/A	N/A	N/A	A	H	H	A	H	H	A	H	H	A	H	A	H	H	H	A	H	H	A	A	A	A	A	A	A	A	H	A	H	H	H	A
lg6N	19	Tag_2176r	23.4	Chr06b	16233004	Chr06N	16232505	Chr06N	11431314	N/A	N/A	N/A	N/A	N/A	N/A	scaffold_9	49077043	A	H	H	A	H	H	A	H	H	A	H	A	H	H	H	A	H	H	A	A	A	A	A	A	A	A	H	-	H	H	H	-
lg6N	20	Tag_2174r	23.4	Chr06b	16155795	Chr06N	16155296	Chr06N	11739786	Bd1	73046580	Chr1	12513921	Chr04	62152434	scaffold_1	13902949	A	H	H	A	H	H	A	H	H	A	H	A	H	H	H	A	H	H	A	A	A	H	-	-	A	A	H	A	H	H	H	A
lg6N	21	Tag_2177r	23.4	Chr06b	16573832	Chr06N	16573333	Chr06N	11780926	Bd3	16127574	Chr8	6174159	Chr07	8486162	scaffold_6	2130574	A	H	H	A	H	H	A	H	-	A	H	A	H	H	H	A	H	H	A	A	A	A	A	A	A	A	H	A	H	H	H	A
[truncated: 193 more rows]
[truncated: 443 more columns]

## Sheet: HH-Pop1
Linkage_group	order	SNP_name	genotypic_score(cM)	AP13V2	AP13V2_Pos	AP13V4	AP13V4_Pos	AP13V51_Chr	AP13V51_Pos	bdi	bdi_Pos	os	os_Pos	sbi	sbi_Pos	si	si_Pos	A00001A	A00001B	A00001C	A00001D	A00001E	A00001G	A00001H	A00001J	A00001K	A00001L	A00001N	A00001O	A00001P	A00002A	A00002B	A00002C	A00002D	A00002E	A00002F	A00002G	A00002H	A00002I	A00002J	A00002K	A00002L	A00002M	A00002N	A00002O	A00002P	A00002Q	A00003A	A00003B
[truncated: 6,028 more rows]
[truncated: 443 more columns]

[truncated: 3 more sheets: AH-Pop2, HA-Pop2, HH-Pop2]
