# Supplementary material for: Quantitative trait locus mapping combined with variant and transcriptome analyses identifies a cluster of gene candidates underlying the variation in leaf wax between upland and lowland switchgrass ecotypes
Source: Theor Appl Genet. 2021 Mar 24;134(7):1957–75. doi: 10.1007/s00122-021-03798-y (PMC8263549; doi:10.1007/s00122-021-03798-y)
Supplement: Supplementary file 16 — Supplementary Information 16 (XLSX 4834 kb) [file 122_2021_3798_MOESM16_ESM.xlsx]

## Sheet: AH-Pop1
Table S3. The NPs and their flanking sequence.
Marker name	Flanking sequence of the markers
Tag_1	TCGCCTTTCAGGCCGACCTGCGCCGCCGAGATTCACAAGTCAGCGCATGCAGTGTGATCGAGCTTGCACTGAGGAGGACGATGCTCAAACTTAGAAGCACCTGGTATGTCCATTTCTGATGGCTGAGGTCCCTCTTCCCCTCGTTCAGGCCGGAGAGGGTCACCGGTCCCAGGACGCCGACGTTCCACGACTCGAAATGGTTCCCGGTGTTCTGCGTCGCCGGCGAATGTCAGTGGTACGACCATTTTTTCAGTAAGATGATGATCTGATCCTTGTTCAGGAGACCTAATTATTGGTCTGTGATCGAGCAACTTACAGGAAGGCCAACTGCTGAGCTCAGGATGGAGATCTTGTTGCTGCCCTGCCACATCTTCACGTGTCCGGTGAATGTCAGTTTCG…
Tag_1005	TCCATCTTTTTGTTTATACATGTGGCTAGGGTTTGTTGAGTTACGTGCCGTGTTACTTGCAAGGGAGGTAACAGGAGACTGCTGTGAGTGAATCATTTTCTTGTCTTTAAAGATACATTAACACACCATCCTTCATTTAAACAAAGATACCTTAACACCGTCTCCCACAGGGATTAGTGTTTGGAGCTTCTTTTAATTCGTGTGGTTTCGTTCGAAAGGGATGTTAGATTTGGTTAGTTGGAACAATTAACAAACATAAGTGTGCTTTGCCTTCAAAGTGTCGTCTTATATACGTGCAAAAGCTATTCTTGCTGGTGGCCCTGTTTGGTTGCCACTATTCCGTTCCGTTTTGTTTGTTCGAAGGTGGCGATATCAGCCGGCAAGACAGCAAGTATGAGT…
Tag_1006r	AGAGAAAAAAAATCCAAATTTATTTCAAGGAAGCATGCATGGAGTACCCACTAGCCTTTTGTTACTGATGAAGCATGCGTACATTCTGACACAGATAAGGCTACCTATTTCTTCACTGAAGAAGATCAATATGGATCTTGATTTCTTGAATTAAAGCAGTATAGATCATGTTACCTCACAAAGATTTGGCGGATTGTCTGCTTGCTGCGGCCATTCTCATCAAATGGTCCAGCATTACAGCTCATGTGAAGTACAGCGACGATGTGACAACCCGTATCTGATTGCACATCTTTGCTCGTGATCTTGACAGCTCTGCTGGTTGCTACTTGCTAGGATAGGTGATGCATAGTTATCAAAACAGAGTGATGAATTTTCAGTTGCTACTTGCTATGCATCGGT…
Tag_1008	ATTAAGCATGGAACTATGATTTTATTCACACATCGCTGCAGAATATACTCTCTCTTTTTTATCTTAGTAAAGGAGAAGAAGTGGATCAGTGAAACTTTATAATGAATACACTCACCAAAGTACAGAACCACCATCATCACAAATCGCACAAACATCATATTCCTACAAGAAGAGCACATTGATTTTAATTTTTTTCAAACAGGATAACCACACAGAGCAGAAAATGGACATAAGAACTGTATTAAAGAAGACAATATAAAAAGAAAACCTGAAAACCAATTTAAAAGACACATAGTCTAGGCGTGCTTTAACATGTGTAGTCAGTAAACTGACTAAGTTTTAGTCGAGATTAAAAAGAATAGCTGAGTAAATCGAACTCCAAAACTCCTCTTTGGGCCA…
Tag_1009r	CAAAGATCGCCACTTTTCTGGCCCCTTTGCTCTGCAAATTGGCTTCTTTGCGCCAAATCTTTCAATCCAAAACTGACCCAAATCAACAGACCCAAAACAAAAAAGCCTCAGAAAACGCCCCCAAAAAACCGAACACATCTACCCATCGGATCTCCCGCAGAGAGAACGAAACCAAACCAGAGCAAAACCGTGAATCGGATCTAGCAGACTAAACAGCAAGAAACGAGACGGGAAGAGATCAACAGCAGCAAGAAACCACTGGGAACATCCGATGGCGGCGCAGCAGAGGGACGGCAGGGGGGATTCGAAAGTTTGGGACGCACGATGGCTCGTTTTTATAGGGGGGTTTGCCCAGCTTGGGGCGGCGGCGAAACCCTAACCCTCGACTGCTCGAATCGT…
Tag_100r	CACTCGATCGTGAAGCAAGCAGAGGCACGCGTTGCAGCGCCACTGCTCAAACCGGTCAGACCGGTGGTAGAGATCGGTCAGACCGGTGTTCGCTGGAGTAGACAGGCGACGAACCTATGAACGCTAGCCCGGAAAGACCCGTCGGAGCAGGCGCACGCAGGGTTGTTCTAGCGTCGGCAGACCACTTAGAATACCCTCAATCGACGTAGAGACAAAGAAGAAACAGTAAGTAATAGATTAGAAAAGGTAGTGCAAGAAAAAGTAAAAAGATAAAAGTCTGTATATTTGATCAATTGGATGTTGACTCAATCGGCCGTGACCTAGGGTGTGATGGACTTATCCCGCAAGAAATTCTTTTTACAAATCTAGATCTACAAAAATTCTAATTGTACTCGAATT…
Tag_1011	AAATTTATAAGTAATCTTCATGCAGCCTAGTATTTTTTTCCTTGATCTTTTATTTTTTAGAAAAAAAGGAATCTCCTTAATCTTTTTAAGATCGCACTACAAACTCACGTACAAACACTTGTTTTCATGGTTACATCGTGGGCCATTACCCTTCCATTTGCTGTGTCTAATTAATATGTATCTATAAGCCTGCTGGATGGGTTGAAGTTGAATGCTAAATTTTAGCACCTGATAACACTCATACTCTTTCCAAAAAAACACTCATACTCTTGCTAATTTTTTTAAATCTGACTAAATTTTAGCCCACCCTGCCCCATTAGCACTTTTTTTTTTCTTTTGAGTTACATTAGCACTCTTGTTTGAATACTCTGCCGGCACGTCTGCTTTGCTTGCAGGGAT…
Tag_1012	AAAGGATAATTATACAGTTATTGGCTTATAGCAATGCTAAGCACTGTTAGAGATGCAATAAATTTGCGTTAGCGATGCAAAATCGACAGTAACAATTGCAAAAAAAAACTAGGAACTAGAAATTTTCGTACAACTAGGTACTGTCCTTTATACTCTACAATTGCAACCGGTCCTGCCTGCTCACTGAGGCTATAACTTTTTGCGACAAAGACTTTATCTTCTAGAAAAAAAACTGCAGCGAGTATTGAACTAAGAAACGAACTATCAGGGAACCTGGAAATTCCTCCAAATATATGTTGTGCATGCATTTTAATAATTGAACCCTCATACTTATATTTAGGCCATTCATTTGTTATTTGATATGCCTACCTTTTGAAGATGGTATATCATTTATGTGCG…
Tag_1014	TGCGATCATCGTCAACAACTGGCCGATATACGGTGGAGCTGGCCCAAACGCCACCATTGTTGCCCGTGCCCAAGGCATGCACGTCTATGCTGGCAACTGGAACAATGTTTTCAGCATAGTCTTCGAGATTCAGAGGTAGTACATACAGAAACATCTATATGTAAGATATATAGTATAGTAAGAACAGAATCAGTGAAGATTTCTGCCTTTTTCTCTTAGATTGGAGCGCGCGATCATTGCGGAGCATGGTACTACTAACTGAAAAATGAATACGTTGCAGGTTTAAGGGGTCAACGCTTCAGGTGATGGGTATCTCGGTTGAAAATGGTGAGTTTGCAATTGTTGGTGGGACGGGTCAGTTTGCCATGGCAAGCGGTGTCATCTACAAGAACTTTCATG…
Tag_1015	TTAATGTTTACACAGTTTATAATCAAATGATAATCTGTGGAGTTCAACAAACACACAATGGTTGAGAAAAATCTATTAATATGGTAATGAAGGGTAGGAGTTGGAAGTACCTTACTGATAGTCTTCTTAGCATTTAAGGAAGCAACGGTATCTTTTACTTCTGGAATAATAAAGCAAAACTTTCAGCAATTTATAGCACATATTATGGTAGGGCATGTTACTATGCAAAATAAAATCAAGGTAGAGAAATGGAAGTGGATAGCAGGAAACAGCCGATTTGAAATAGATCCTGTTATAACTTGTAAATATTTACGGTACACTATATCAAACTACTATGCAAATCATAGAAAGTGAAGAACGAAAATATTAATCAGGATCAGCAAGTAAAAGACTATCAAC…
Tag_1016	GGAATATTAATTGTCATAATAGAACAATGGGCTACGTACTGGATGATGGGCTGTTTTCGTGCCGTGCCGGCCCAAGAACGGTGCAAAATGCGGGTCGTGCCATATAACCCGTTGTACTGAAATCTAGGCACGGCGCGGCTCTCGTGTTCGTGTCGTGCCAGCACAGCTCAAAATATTTCATGTCGTGACATATTTTAGATCGTGCCAAATAATCGTATCGCGGCCCGTCCAAAAACAACACAGTCCAAATCCCAGCTCTCTACGTCGGAGGCGTTGGTGGACGCCGGATCTTGGATTGATCCGGCGAGATCTCCGCACTTAAGGCTAACATGGAGCTCTCCCCTTTCTCATCCATGGTCGGCGGTAATGGAGTTCTTCCCGTGCCTGAGCAAAAAGGGA…
Tag_1017	GCCAAGCGGATGCTCGCGCTGGCGCCGAGGCTGGTCGAGGCCGGCCTTCTCAGGGGTGCCGGAGAGGCGAGGATCTCCGCCGACGAGGCCAGGCGGTGCGCCGAGATGATGTTCGTCGGCAGCGGGCTGCCGGTTCTGCCGGTCGTCGAGTGGGACGGCCAGCCAGTTGGGGATGGTAATTTTTGCGGTTCAGAATTACAGTGTCTGCTAGAATGAAATTACAGTGTCTGCTGCTGCTAGGATGAAATTAGAGTCTAACATTGGTAGATCAAAGGTGTGATAGAGATGAATTGTTTTGTTTGATGATGCAGGGCGAGTTGGGAAGGTCAGTCTTGCCCTGTCTGAAATGCTCCGGGATGACATGAAGTCTGGTCCAGATAGGATTCCTGTTCCTTACAG…
Tag_1019	GTTTCAGTTTTCCTTCTGCACACTAATGATGATGTTACAGCAATCTCTAACAGGTAGTTCTAGTCAACCTTTGCTGCCATCATAGCTCAAGAAAAGTCCATATGGAGAACGACGTTTCTTTAATAGTTCACAATCAAAACAAGGTACCAGGCTTAAAGCAGATACCAAGGTGAAGGTGGGTCCCCCTATTACTTTACAGCTAGGACATGGCGCTTCACGATGGCTGCTCTGCACTTGAACATTCAGATGAATTGACCGTGGTTGGCGTCGCTTACTTGGGGAGTGACAAACTGAGGATAAGGTCAGCATGATGGCTTTCAGGCAGTGATGTCGACATTTTTGGTGTGTAACTAACCAGAGAGAACAAATTGCAGGATGCAGTTATTGAGACAGTTGACT…
Tag_1023	TTTTCCAAACCGTATATCGAAATCAAAATCCCCAATTTTATCATTGTGTTTCTCACTATGAAATCTAAAAATTAAGATCACACTTGAATTGAATATATTTGGATGATTTTGTTTTGGTACAATTCGTTAAATACGAAACAATTTTAATATGAAGTTAGAACAATTATTCCAACATAATAAAAGACATATTCCGTCGTCTTGTGTGATGGATGAACTCCAGGTCGCGAGCGAGCTGGATTATTTCTGCCTGCTCTGGCCGGTGGCTGCAAGAGCCAAACATACAAAATTTCCAAGCCACCTGCTACGCTGCTGTTGGTGACTGTGTGGGCCACTGGCCACTCAACATGCATTTCGACAACTAACAAGGTAAACAAAAAAAAGAAACAGTCTACTAGTACC…
Tag_1027	TCGATCTGCAGAACAAGCCGCCATAAAACACGAAACCTTTTTCGTTGCCATGGCGCAGAGGATTGATTTCGAGACAGTGTTAACCGAACATCATCCTATTTGAACCAAGAGAACGTTAGCAAGATTTTTCCTGTCCCGTAGTCATCGCTCTGCTGCTGCTGCTGCTGCTTATTAGCTGTAATCATGGGGCCAACCAAACGCCCCCAAAAGGAAGCGAAGCGACGCTGATGATGCTCTGCTCTCGGATGGATCACCGGTTTGGACGTGCGCTGAAATCAAGCGCGCCGCATTGGCCGATCCCGGAGCAGCAGCAGGGGTTGGCGTTGCCCGATGGGGCAATGCCATTGCCATGAATCCATCCATGATGGTTCCGGCCGCGGCCGTCTGGTGAGGCCACTG…
Tag_1029	TTTATGCAGAGAAAACCCGGCGCCTTTCTGTTCTCAAAATAAAGGATCAAGAGAATCCAGGCGCAGAGATTGTCACCATGTTGATTTGTTTGTGCAAGAGCTTGCAGCTATCTGAACATTCATGGCCTGATTCATTTACATGCTGAAATGATCTTTTACATGATGATATGGCTCCATCTTGTTGAATTGGCTAAAGAACTTCTTGCCTACCATACCATCTTCACTTCTTCAGTTGTTCGCTCCGATCCTTTTCTTTTCTCCACATGCGGTTTCAGATGATGGGATGTATGGCTCAAGCACGCCATTTCCTTTCTAGTCTTTCACGTATGTGCGTCAGTACTGCAGCCCTGTTGGGCTATTTCTGTCACTCACCGGCCATGATTGCAAGCAACAAATGAT…
Tag_103	CATGTTTTGTGAAACGAGCAAACCTTAATTTATCTTGTCTTTTAGTGCAGCCAATGAGCTTTTTTACTTGCAAGCCTAGAATTTTTGCTTGTTCCTTGCACTTAACTTTGTAAATTTATGGAGTAATACAATACATGAGTTCTGTATCTACTAATTTGGCTTTTTTTGAACAGAAAAGGAAAATTTGTGCCTTTATGGCTACCCTAATGAAACATGGGAAGTAACTTTGCCAGCGGAGGAAGTTCCTCCGGAGATCCCTGAACCAGCTTTGGGAATAAACTTTGCTAGGGATGGCATGAATGAGAAGGATTGGTTGGCACTAGTTGCTGTCCACAGCGATTCCTGGTTACTAGCTGTTGCATTCTACTTTGCGGCCCGGTTTGGATTTGACAAAGAGGC…
Tag_1030r	GTGTGTGCTTCGATTCGGTGCCTGTGCGGTTCTAGTCTTGTACATGGTAAAATCAATGCTATTTCACTGTCTTGTTTCATGAAGATACCACACCAATGTCAACTACCATTTTTGCCTTGACATCTGCCAAGATACCACCCCAATGTCAATTTCTTTGGTTAGCCCAAGTAGAAAATGGATGCACGTATGAGCAACTTTGTGTAAAATTTGAGAATGCAATTCCCTTGGAAACAAATACGAACCAAACTTTATGTAAATTTGAAGATACAATTCCCTTGGGGAAAAAATACGGATCAAACTTAGTTTATTTTGCTATTCGTAACATAGCATATATATCATGCGTGCAGAGCCAATAAAGCAGCAGAGTACAAGGCTGCAGACGACGAGTGGGGGTCGACA…
Tag_1033	TTCTATTAGGCTCAAGGATTAAAATAGAGTCACAAGTGGCCTTCAGAGTAGACGAAGAAACAGTTGGCTTTTGCCTACTACTGACACAAAGTTCTTTTTATTCTGAATTGCTGATTCGCGGTGCTGACAACAGATCAGCTGCAGTAGTGGCGATGATTGGGCACAGGGCTAACTGCAAACGGCGTCGAGTTTCGCCGAGTCGACGCCGTTCCTTGGCAGTTTTATTTGGATGCAGCGGCACGATTGATGCACAGTGTAAAGATAATGCGTGTGTGCGTTGGGCTGAGTTGAAGGGACGGAAACTTCAGCTGGGGAATCAGAATTCAGAACAGGACTGATTCACCCACTCGTCTGCGTGTTGACTTTTGCAGTTCATGAGGGCTTGTAGATTCCGGTCAA…
Tag_1035	CGAGGCTTCCTCGGCTGAGCGTCTGGCGGAGGATCGCGGCGGAGAGGATGGCGGAGCAGACGGTCTGCACGGGGCCGAAGACGGACACGAACAGCGGGCCCTTCTTGCCCAGGCACCACGTCTGGAACGCGATGCACGCGCCGCTCAGCACGCCGCCCAGTATGGCGATCCCTGCGACGAGCGTTGCGTCGATCTTGGGCGACCCCATGTCCAGCTTGCCCTCGACGACCACCTGCAGGGCGGCGGTGAATGCGGCCCCCATGGCGGACGTGACGCAGCACATGGTCAGCGGCGCGGGGAAGCCGCCTCCCAGCGTCGCCGCCTGTAGCACGGTGACGAGAGACAGGACGACGACCGCGCCGACCAGGTAGGAGCAGCCCAGAATCCAGCCGCCGCCCG…
Tag_1038	AGATCAGTTTATGTTGTAGCGCCCAAATAATGGTTTTGGCCACTTGTCCTAGGTTGTAATTTGATTCGATATCAACCTCAGTACTTGCTACGAACACGTACAGTTTAGGCTTTCTTGCTTTCGGAAAAGGAGTGCAGTTTGTAGTTTTAGACCACGCCAGAACCCTCGTATTCACTTTCTTTCATGTTATCAGATCAGGTGTGTCCAGCACACTATGCTGATCTAGAAGCAGTCAATTGTCGAAGTACTAGCTGAAGAAACAAGTTAGTTACGGACAGTACAAAGCACTTTTTGCCCCCGTATCGTTTCTTTTTAAAAAAATGCGATGATTTCTAATATGTGGATTGCTCTTTTGTAAGGAACATTCAGAATCTGCAGCAACTTATTAGCTGTTTACAT…
Tag_1041r	AGTAATCTTGTCAGTTTACTATCTCTGAAACGAACAGATATAAATATAAGTTCAGTTTAGGAATATGTTACTAAAGTTATAAGCTGTCAGGGGATTTCTTTACAATTACCTGTATGGGACATGTCCAGAGTGCTCAACTAGAGCATTAATAACACGACCAAGCGTAAGCAAACTCTTGTTGATTTCTCCAGCCTCTCTCGCTCTGCCCTGCAAACCAAATTCAATGTCAAAAGTGCTTTGTTGAATTTGAAAGATCAGGGGATGCATTTGATTATTTTTAGTTTACTATGAAATTCAAAAGTTACTCACATCTCTAGCACCTGAGCGTGATATATTTTCCGAACCAGCTAGATCGACAAGATTAAGCTTCCCAATTTTGATCATCTCCTCACCCTCATG…
Tag_1043	AGAGATAAAATTGGATCAAAAGAAGATCAAAGCTAATTTTAGACTCAGCGCAAAGAGGGGTTCAGACAGAGATTGGACTGGATTTTGACTGCTGGTTTGTAATTAGCAGAAATTGCGCAAACATAATTAAACTTGAATGCATGTGATGACATGAATTCAAAATATAATTATGCATGCACAATTACCACTAATGACAAAGCTTAAACTAATGATCATGATTAAGCGATGCTTAGCGGCTAATATACAAGATTAACACCAGGGGTGTTACACGAACCTTCCATTTCTTTTTTGTGCTTCCGAGGGAATTGTTGGCTTGCCACGTGTCTTTGTATCTATCAGGATGGGTTGAACTGAAATGCCATCCATGCACATTTGGATTTCATCAATAATCCCTATAGT…
Tag_1044	TTTCCAGATCAAGCCCTGACATCATGACATAAACACCTGGGACAAAAACAGGCACAGAGATTGCAAGTGAGCATCAGTTAAAAAAACAACAGCAACTCTTTTTAGTTTCGCAGAAAGCTCAGAAACTAATTCTGCATGATAATAGGGTAGAACTATCATAATTTCCCATCATCCCATGTGAATGATATATTTGCCTTTTCGGTTAGATATTATAAATCCAATCTCTATTCCATGTGTACTGCACAGGCAACTAACTAAACAACAAAGTAAAACCCAGAAGCCCAGAAGGCCAGGACAAGAACCTATTTAGAATAGCTTAAAAAAAACAGTCAGAAGATAATACCTTTGCCCTCTTCACCAAGAACATTTTCGTGTGGCACAAAGCAGTTCTCGAAAACA…
Tag_1046	CACACTTAAAGGGACCTTTGATGTCCCACTAGAAGGTGAAATATTTTCTGCATATGTGACACCTGTGGGAGAACCCTCAACAGCTGTTCCGGCCTTAGTACTCACAGATTTAAGTTCACCTTCCATCAAATCAATCTCGAGTTCGGTCTTTTCAATCTCCTTGGAAATACTTTCCTTCAGTAGCAGCAGCTTACTTGCACTGGTTTGCCCTTTTGAATCCCCAGAGCAAGAATCATCATGTTGGAGAAGGTCAGCAAGCATGTTTGCAATGGAATTAATAGGATCATCAGCCAGCTGATCTAACTTAATGGAGAATTCATTGCTGAAAGTTTTATCACCAGCTTCAGGGACATCTTTAGTAGGGTTTATGACCATATTTGCCGTCTGTTCACATGATTT…
Tag_1049	TAGAGCAGCAATAAGTACCATGATCCATTTCAAATTATTTGTCATTTTTACTTTAAACTAAAAACAGCTTGAAGCATACGACATGCTCAGAGTACATGTTCATGGGAGAGTAGGGGACTAAGGAAGTATAAGCGCCAGAGTTGCAGCAATATAGCTAGTGGCATCATAAAGTCAAACTTGCAAATGTTAACTTTAGTTTAGGATTATGCCCATATAGATCAACTGGATATTCTAGGTGTGCCTTGTTCTATATGTTTATGATGACCCAATTTTATTGATGACGAGCTAAACGCATGATCACATATACTCTGTCTCACACGCACTAGGAGAAAAAAAAATCCATGTCTCGCACATTCTTCTTTGGAGGACATGACTGACCAAAAAGTTTTTTTACCCGGA…
Tag_1050	TCTTTTGCTCGCTACTATCCCCCACACACTAACGCTAAACAGTTGCTGGCCGCGACAGGGAAGATTGCCTGTCCTCATAGCCTACGGAGGCGCAGAAGGAATATAGCAAGCGACAACGTGGTGTCACGGTCACAGGCGTTTCGGCTCCACTGAAATTGCTCAGGTGCAGTTTGGTTCAATAGCTTATCACGACTCGTAGATAGCAGCTTGTATTTACTCTTTTGTCTGTTCAGACATCAACATACATCCAATCTTGTGCAGGGCAGCAGCTAGTCTGCGCAGCTTTCAGAGGGCCATTTTTACACACCTTCTCGTTGAAGCTAAATCAGCATGGGCGTCTGAATGGACCTTCCAAAAGGGAGGAAGAGATCAACCATCGAGTCATACTCCTCTCTGCTA…
Tag_1055	TGTTAACTCACTGATATAAAGCTTGGCTTGCCAGTTTTCCACATGAATTGTATACCATTTTCTTCTATTTGCAACAACAGGCAGAACATGAAAGAGCAGAAACTTCTTAAGGATGATGTCTTCTCCTTCTGGCTTAACCGAAATCCTGATGCATCTTCCGGTGGCGAGCTTGTCTTTGGCGGCGTCGACCCTAAACACTTCAAGGGGAACCACACTTATGTTCCTGTTTCCCGCAAAGGTTACTGGCAGTTCAACATGGGGGATCTCCTCATTGATGGTCACTCAACTGGCTTCTGTGCAAAAGGCTGTGCCGCTATTGCCGACTCTGGGACTTCTTTGTTGGCTGGCCCTACAGTATGTATCCTCATACTGATGATCCTCATTTTCTCTGTATTTGCA…
Tag_1059	CTAATCCTAGCCCTAGCAGGGTCACTCCTCTTAGCTCTCATTTGGCGTTGTTTGCACAAACACGTTATGAGAATTGAATCCATCCAGCATCTGTGCTCCACACCAAAAGGCACTTGCATATACCACCGTAGATACGAGGCCCAAATTAACTTGCAATCTCCTGCGGCTATTCCTATGTAGATGACCCTACCTAAGCCCGATACATTTATACATGTACCTTCTCCTCGCTTTAAGGGGCTCCGCTGGAGGAGCTGGAGCCATTTTAGAGTAGCCAACGTTACTCTATTTTTTCTACTAAAAATATCTTCTCGTACAAAATCTTTGGTAGGACTTCTGCAAGAGCCGGAGCTGGAGCCATTACAAAAGCCCTGCTAAACAGAGTCTAAGAATGCCCCCATA…
Tag_1062	ACAGATGCTCATCATCCATGTAAAAACACTGCAAACTAGAGTGAGCAGCAACAGAGCCTTTGGTCTTTGCAGATTAGAGTGCTGCGTTTACCTGAAAATATGTCTCCAGCTTCTGCTTCAGGGTGGCATGCTCCCTCTTCATCTTCTGGAGCGATCTGCGGCATCTGAGCGAGACAAGGAATGGTGAAACAGGTTAGCACACTGGAAAAGAATGAGATGCAGATATAGAGGAAGAGTGATGAAATGTACCCTTCCAGATTCCTGTTACTGCAGTGTGCTTTGAACATAGAGCACTCATTCTTCATCCTCAGAGCACCGATGCTGTGGCAGAAAAGAGGATACCTTTAGTGAACTTGAACTATCTTGCTAATCATATTTGTATCAGTGAGCTGAGCACTC…
Tag_1063	CTGTACTTTTATACGAACCCATGCATCTTTGCTGCTATATTTCGCAGTAGCTTTCTCAACCGCTGAGAAGACACATGTAGCGGCCTAATATTATACTTGCTCCAATCTAGTAGTACTTATTCACAAAAAAAATCAAGTAGTACTTAACTAGTGATCGCTCAGAAGTACTAGTGATCTACTGACATGAGGTGACGGTGTGGGATTTGTTCTTTCAGTTCGAGAAATTTGGATGTGCGAGTCTTCCACGTACGGCAGCCGGAGGTCACAGCTTTGGGTCAGGAGACTAAGCATATGATTTACTCTACTAATTGCTAGTGGTACCAGTGTACCACAACAGGAAGCTGGGCTTGGCTCAGAAATTACTATCTTGACATACGATTAGTTCCGGATATGCTCTGT…
Tag_1065	GCAACACATGAAAATCACCGTGTTCGGCAGGCTGGAGCTGGAGTAGTGTGAGAGAAAAATACTGTTACTTGGCTGGAGGCTGGAGCTGGAGTGGTGTGAGAGTGAAATACTGTAGGGCTGGAGACCAGCTGAACACGGTTAATGTGTCCATTCAGACCATTTGAATCCATCTCTCTTTCATACCTGCTCAACTTCCACGGAGTCTGGATGGTTCATGCTAAAACTGCAGCTGGCTTCAAAACTACCGTGATTGAGTTGTACTACTAAGGATCTCAGTGTGCAAGAAACAATTCAATCAAGTACAGGTTATTCAAATGTATTGAAACCCTACGAAACTCGTATGTTCCAAATGTGACTGGAAATTACAAATGGTCTGATAAAAAAATAAATTTCAATTTG…
Tag_1069	TCTCTCTCGCGCAGCGGATCGATCGAGCACGCACAGTTCACGGATTCGCGGCCGTGCCTTGCGACTTCTTGCGAGAGTGTGTGGCGCAGCACTCCTATACACTTATATGTAGTGCCGGCGGCGGCGGCGGCGGCGCGCGGCAGAACCGAGGTCGATCGAGCCATCGAGGCCGCGTTTGGCATGGAGAAGAAACACATGGTCCGCGTGGCGCGTGCTCAACGTTTGGGCGCGGGCACGAATTTGCGCGCGTGCGCCCGCGTTTGGTGATGTACGCGGCGGCCGGCGGCCTTGGAGTTGGGGATCTGGCTCACGTTGCTGCTGTCTCCTATCACTTCAGTGAAGTGCTGGAGCGCCAGCTCCTGCCTGCCCTGCCGCGCGAGGCGTGTTGCGTTTAGGCAG…
Tag_1070	TAATCATTTCAGGGCTAGTATGGGTGCCCAGGACTATCTCTTGCAGCTAGTGCTATTTCAACAGCAGAAGTTGCAAGGGTTGATGCAAGATGCTCCGTAATTATTCTAATGCATGCTGCTCTTGTAATTCCTGCGATTGGTAAATCTAGCATTGTTTCGTTACCTTCCATGGGTTGCCAAGGAACAATTACTTTGTACATGCAAGCTAATAGGTAAAGCGTAGACCTTTGTGGGTCAGAGGCTCAAAAGCAGAAGTATTTACCATCTCTTGCGCAGTTTAAAACTATTGGTTGTTGGGTGAGTACTATATATTATCCAATTTATATTTTAACGCTTTGTGTTTATACTGTCAGCACTTCAGTATTGACCACTATTTGATATTTTGCCTTTCTGAGAGGA…
Tag_1071	TAATTAATTTCCTGGAATTCGTATAAATCATCATCTGTAGGATAAGAGTGCATGGTATATATCTTTCTTTTTTCAACTGTATTCTTTCATTTTTGTGTTGTATGTACAACTCGACCATGCATGATTGTTTGCCCCTGCTTGCTGCTCTGTGGCATCATGGTTTAACTGCTAGCTGCAGTTATATATGTATTCCATGGTCTAAATGAATCGGCCCTCCAACAGAGCAGATCATGGACAGCATTGCTCTTTGCTAGTAGTATTCATCCAACTGTTGGATTGTTGTATTCCAAAGTCATCTGCTGCAGCATGCTGGTTAGTATTTGGTCGAACTTAAAATGAAAATAGCAAACATAGAAATATGCCAGTGTCCAGTATAATCGTTCAAAAAAATATATACAT…
Tag_1072	TCATCAAAGGTGTCTCCCATTCCCAATTGCAGTAGTTGCTTCGCTACCCAAAATGCTTGACGCCTACAAAAGATCAGGAATTCAAAGTTGAATGTAAAAATGCAAGCTGCCAGAGCTACAGTTGCAAAATGTTAGAAGGCCATAATGATGGGTCATGGGTGCAGGGTTATTTCACCTGATCCAACCTCCATCTTGGAGCTGGAAAACCACATCAACAAGATGAAACAAGGGGACACTAAGATTTGGTGCCACCCACTGCAATGACATATATTTGAAATAATTTGTCAGTAAGGATTCAAATAATATAACTAGAACAAATCTGGTGTTAATAGCAACAAGTTCGTTGAAAATAATTAGAACCTACATCATTAGGAGATACAGAGAATCCATCAGACTCCA…
Tag_1073	TCTTAGAAAACACAAATGCTGATGAAAATTCTGGAAATTGCACTCAATCAAATCGGTCCATTTTTCATCTGACGGCCATCTTCATTCTCTTTTTTTCTCAAACTTCTTTTGTACTATGGGAGTATAGAAAATAGTGGTCAAAGTTGCATGTTGAAGACTAAAGGGCTGCTTGGTTGCCCACTGCAGCTTGCCATGCCACATGCCACACTTCGGTGGCGCCGATTTCCACCGCCACACCCGCCTAACCACTGTAGCGTGGCGAGGTGTGGCTACAATCCAAACATCCCCTAAGTCCCCTCTTGTTGCATAAAAAAAAAAGACTACTAAGTCAGATATCCAAAACATTACAAATTTTATTAATGAATGCAGTAGGGTTTATTTCTCAACAAACAGAAGAGC…
Tag_1077r	GGCGCATTGGAGGTGCTGTCTGCGGCGAAGGGGATGGTGATGCAGCGGTTCGGGGGCTAGTTCCCGGCTCAGGTCTGCCAGTCGCAGCAGCGGACGGCGTGGTGGCATGGGCGCACGGCATAGCCGCCGGCCACGCATTGAGCAGAGCCCGTGAGTTCTTTTTTTTTCCCCGAAAGATGAGCCCGTGAGTTCTCATCGCTGCAGATTGTTGTAGAGCTTCGAGACTTCATTGGTCTGTATCTTTACTTCGATTTGGGGAAATCCAGATTGTCCTCACCTAGCATCGTGTCTTCTCCATGTTCTACCATTGAATTGCGTATCAGCAACCGCACAAGCTGTACTCACATTTTACAAATTTGTTGCTCAAAAGTTTCAGCTACGGCAATGGAGAGATGCGTG…
Tag_1078	CGGCCACCGAAGACGGCCCGGGATGGGGTGGTGGGCGGCGGCGCGAGGCGCCTCCGGATCACCAACGAGAGCAACTTTGTCCGTAGCAACGCATGGGCATAATTGCCTAGTCATTTTTAAGAAAAAATAAAAGTGTCTTCCGCATATTGCTGACCGACAATACCACATTCGCACATATCTGTCAGAAGACCTTGAATCAGCCCTGCCTGCCGCTCTACTAAGAGTTGTTTTTAAAAACATTAACCACAAAGTTGAAAAGAAGAGGAGATATGTGGTCTCATTGTCACAGTCCCTTCCCAGCCGGTAAATAGCTACCATTTTCATCATCTAAGTCTAGAACAAATCGAAACTCCTCTTTTCATCTTAGGCCAGCTCTAGTGTGTTGTTGAAAATCGACTT…
Tag_1079	TGCAAAAGTTATCTTTTCATCCCTCGACTACAAAATCGGACATAGTTGCTCCCTCATCTTTCAAAACTGGACACATGACCTCCCTGCCTGTTTTCCCTCAGTGATTTTTCTCTTTTCCTTTTATGTTTATTTTGTTGAACTCCACATGAGTAGAGTAGATCTATGCAGTAGCTATGAATTAAAAAATTCATCATAATTGGACCCCAATAGCTATGAATTAATTACAAAAAAGCATAGATCTAAAAGTACAACAAAAACTTTATACTAAAGATAATTCCATGCTCATTAGATCATGTACGACTGAGTTATACATTAATCTAGATAAACCTAGACAAATCTATAACTCAGGCATACATGATCCAATGAGCATGGATTTTTTTACTGCAGCTCAAGCATATA…
Tag_1086	TTTTAAGATTAGATGAAGGAAAATATTATTGGTATCCTGCAGTACTGATCGCCCAATCAACTTGAGTTGAGATATGCGGTCAGTGTCCTGCAGAACCTACAATCAGCAGCAAAAAAGGTGCTGGATGCATGCATGGGTGATGTGTTGGACGCTCATTCACATACACCTCCATCTCTGCAGGGGGTTGCATCAGGACAAATAATAATGCAGCTGCAGTCAGGCGCCACAAATAATGACACATTCATGCATCTAGAGTTGTTAGACTGCCACCAATAATCCATGCTTTTTTTCTACTAGCTGCAGCAGAACCCAGTCCTGGCACTGTCCCCACTGAACCTGTCCACCCTTCCAATGATCCATCCACACTCGAAGCGAGATCTAACGAGGCACCATTATTCG…
Tag_108r	GGGTGAAAGGCCTGAGGGCAGAGATAGGAGAACAGATGCCTTTTGTGCTGTGGTTGGAAGTTGGAACGTAGATTGGCTACCCATATACAAACGCTAGCTGCAGGAGTGCAGGTTTTGAGGGACGCTCACCAAACCCAACCAGTGGATGATGCATCGGCGGCGCCGGCGGAGGGCTGGGCCGGCGCGTGTGCGTGTGCATGTGAGTTTGGTTGGACCTGAAGCAAATCCTGCTCCATCTGCAGATGCCTTTGTGGCCAAGGGATTCAGGTAAACTCAACCCAAAGCTTGCAAACAAGGCCACACTGTCTACGTACTACAATAAGCTAGTGTGAAAAGAGAATCAGAAACCTATGAAAAGTAAGATGATAAGCACACAAAAGAGATCCTAGAAAGGAAGGG…
Tag_1090	AAATAGAGAGAAGAACACAGCATGGCTTTGCCGTGTGGAAAAAAAGCGTGTGAAAGAAAGCGCACAACAAAGCATGGCTTTTATCGTGTGTTATATCTTTGTCGTGTGCACGATAAATTGCACACGGCAATCTTTGTGCCGCACGGCAAACACGCCATTTTCGGTAGTGCTGGTTCCATGCACGCCTGCAATGTTGCCCGGACCCATCTTCTGAAGATCCGGGGCCGTTTCGTAGGGATGTTCTGAGGTCTGCCTCCGACACCCTTCCAATCGAACAAATTAAATGATATGTCCAGTCAAAAGATCTCTGGTGGCTCATGCATGCAGGTTAAGAGCTTAATTAGGACCCCATGTTTTTTCTTCATCCTCCCCTTTGGCCCTTTCCTTCTCCATGGTCAT…
Tag_1091	ATCTTAATAAAACCAAGCTAAATAAATTTATTTTACATGTTAGAAAAAGTATATTTGGATATGTACCACAAAAATCTAAATATGCATGGATAATGAAGATAATTATTTGGTTCTTCCAAGAAAAATATTATTTTGTGTTGGTGCATAGAATTATAATTGAGGTGTTGTTTTGTAATGAAGTACATCATTTAGAGCTACAAACCCAATAAAGATATATTTTCAAAACTAATTCAATAATTTGTACACACTAATTAATTAATTGAAGCATACCCTATAATTTAGGGCACAGAAGGTATAATTAGTGTCCGCGAATACCTTCCAAAAAGATTCAAAAATCCTTGGCGGGTTTGTTAGAATAGCAACTGCTATCAGTCCTGGATAATATTTTTGAATTATATG…
Tag_1092r	CTATATTAGAGAGTTGAGAACTATGAAGAAAAACATGGAGGCTGTTACAAAACAGAGCCGGACATTAGAAGAAGCAAAACTTGGAGGCGCGGAAGAGATTCAAGGATACCAGAAAGAGATTGCAAGTTTGAAGGAACAAGTGCAAATACTCAAGGATCAGTCACAAAAGAAAACAGAGGAACTAAAAACTGCAGAAGCAAATTCTGTGGCTTTACAGAAACAATCTGAAGGTTTACTTATGGAGTATGACCGTCTAATTGCAGAGAATGGGGATTTGAGGAACCAGCTGCAGTCAATTGACCTCCGCATGTCCCATTCCGACTGGAAGAAGAATTTGTAACAGAATTTCAGCAATTTTGAAGAGCCTGATGTACTGTAAATTTTGGGCCTATAGTGTCA…
Tag_1095	TGTTTCAGTTGTCGATGCTGAATGCCTGAATGTCTGCATCTGTTCGTAACAATTATATTCCTGTTTTGATTGGATTTTATGTCTTAGTGTGGTCAAATTCAGTCATCTGTTCAAAATTCATCACTATGCTGCTGCAATCCCAGCATTTCGCAGCTGTTTTCGTCATTAATCCATTCGATTTTCTACCTCGTGCTGCCGAATTGACCGTCGATTACTCGGTGACAGAGGTCTGGCGCGCCTCCTGCTCGGAGGATCACCATGCGGGAGCACATTTCCTCGTCTCCCATGAATTCGCCGCCACACCATGACATGCTGTTCATTGATGCCGACCGTGCACCTTCCGGCCGAAACCGACATACGAGTGGGCGTCGGCACTCGCACGCACGGCTCGAGGAAGAG…
Tag_1097	TTTCGTGTTATCCCTTGTCCGGTGAGATATAGCTACAAAAATTTTAGACAGCATAGCAGTGCAACCTGTCAAAGAGAGGTGCGGCATTCGACCAAATGAAGAGAAGAAGCATCCCAAGGAGTGCCATGTGACAAAGGAGAGTTACTACATTGTAATCAACTACGTCGAACAGGAACCAGACCAATGTTGCCCCTGCGAGGATCCCTGCAGATAGGTTTTTGTCCCTCCATAGCAGGATGTCCGCAACTGCAAATCCAAACTAATTCAGTGATCACTCTGGAACCGATTCAGACACCAGCACCTGGAATGTTGCTGATACATGACAAACTTTTCAGAAAATACTAACTAGTAGCATTGCACCTTTCCGTCGACCGAGTAGCTTATGCACTGATCCGCGTC…
Tag_1098	GCTCTCTGGGCCAAATAGAGGCCCACTCACCGGAGGCTACAAGTTTTCGTGGAGGCCCATTTGAGACCCATGCACGCAGCCCAGCTCTGTGGACTCCCCATCGAGCTTGGTCTCCGTCGCCAACCGGTGCGCGTCGAGGGATTGGCTACCCCAACCCCAAGCGCGACGGCGGCGCCCGGCGGCGAACTGGGAAGCCGGCGCCGGCAGCATGAGGCGTAACTTCGGCCACCGGTAGTTTCTGCATGTTGTACCAGCACCTGCGAAATTCCGTTGGCTTCTCGGTTCACCCCGTTCTGCTTATCTACTGCGGCTTTGTCTCGTTTCAGGAGCACTTTGTTTGGACTTTGAGCAAGTGAGATCAGTTAATCGTTGTATTCTTGTATGCTTGATTATTCAAAT…
Tag_109r	CGCGCGGCTATCTTCGCAGAAATTAGAACAAGTGTTTCATTTGTGCCGCTTCGATCGTGCTGTTCGTGGAATGGGACAATGGTTGGAGATTAATCCAGCTGAGAAATACAGGCAGAAGACCTGCTATCGTGAATTCCTGATCCTGCCAGGCCACCTCTGACCCTTGTGTCAGTTTCTTTAACCTGCCGATACAGTGCTTGTCCATTGTGGCTGGTGCCTTTATGCTAGGAGAAAAGAAACGTATCGCTCAGCTGTTAGTTTTCATTCCTGTAATCTGAATTGAGAGATTGATTCCTCTCCATCTTCTTCTTCTTCAGTTACCGCCGTTGACAGCGGCAAGAAGGCGATGGAGCTTCTCGGGCCGAAGGGGCAAGGGAAGCTGGGTTCATCTGATACTGA…
Tag_1100	CGTCCGGGGGTGGATGGTAAATGAAATACCGTCCGCCCTGGGTCGTCGCTGTACGTTGGATCCTATCTTTGCGGTCGTGATCCGTCCAATCCCTGGCCCCGCCTCCACCTCTGTTCTGAAGAGCGCCGCCCACGACGCGCTCCCGTAGCCGTAGCTGCCGCAGGCCGACTTGGCATGCCACGCGCGCGGCCCATCAGCGTCCTCCTGAACATGGCTACGCCGCCCGACTGCATGCACCATCCGCCGCGCCGGAGCTTGCCGGCCATGGTCGTCACCCTCGGCGCCCTGATGGAGCCATACGGCCTGCAAGTTGCGAGGGCGCCGGCGGCTCCAGGCCATGCCGCGCTCGCCACGCCGGTGGCCGGGTGGATCTTCCGGGACAAGGCCATGTCGCCGCCA…
Tag_1101	CAGGCCGGCGCCGAGGACAGGCCGCCATCGCTGCAGCTGATCCTGACGCCCCCGACCCTCTTCTTCGCTGACAGCGCCGCCGCCCTCCTGCGCTGCCGCTGCCGCCGCGGCGACATGTACTTCATCGCCCTCCTGTGTCAGAACTTCACTGGTACACACTTCGAACTCCACCTGTACAGCTCCAGGAGTGCTTCGTGGATCAACAAACTGATGCGTCTTGATTCACCCAAGGCGGAGGAGTACACATACACCAGCAAAGCTATCACCATCGGAGGTGAGCCCGGCTCAGTGGGTTGGACTGATCTCCGCCATGGCATCCTCATCTGTGACCTGCTCCGTAAGAAGAACCACCTTCGCGTCATCCCTCTGCCGCCGCCACTTCTGCCCGATCTGCCCAGA…
Tag_1104	CTCGTCGGCGAGGCCTCTGGCGGCGGCGAAGTATGGTGAAGGGACGCCAAGGCCAGCGCGTCAGGTAGGCCGCATTGACGCCGAACGCACCCCCCCTGTTCTCTCCGCCTCCCGCCGGGGAATCACCTGATCTGATCCTTGGTTTTCCGCAGGATGTACGTGCGGGGCACGATCCTGGGCTACAAGCGGTCCAAGTCGAACCAGTACGAGAACACGTCGCTGCTGCAGATCGAGGGCGTCAGCACCAAGGAGGATGTGGCGTGGTACGGCGGCAAGCGGATCGCCTACGTCTACAAGGCTAAGACCAAGAGCGACGGCACCAGCATCCGGTGCATATGGGGCAAGGTGACGCGCCCGCACGGCAACTCCGGCGTCGTGCGCGCCAAGTTCCGGTCCAAC…
Tag_1106r	AAAAAAAAAAGAAATAAAGTCATAAACAGAGATGTGTCAAACGAGAGAAACTGCATGTGTGACAGCATGACTCTTCAAAAGGAAAAGGGCTGAAAAAAATAGTGAATTTTGTTCGAAACCTTACCTCTGCATGTGCCCACGCATAGCGTCCCTCAAGAGGCCCAGTAGGCTGGCCCAAGCGAGCAAGAATTCAACCAGCAAAAAGATGGGCCGATGGCCCAAATAAGAGGCCCGGTTGAGTACAAATTTTGTGCAACAGCCAGGCCCAAATTTTCCATGCAGTTTCTCTTTTTTTTTTAATCAAACAATATTTGGGCAAAGAGGGTGGTTCTAGTGTTACGTTCCATTTTGTTATCACGAAACATAGAGATTATTTACAATCGCATTATTCTAGGGGAA…
Tag_1111	AGCTAAATCTATGCCGAAGAAGGCCTCGTTTATTTCTTTTTTTTTGAACAAAAAGAAGGCCTCAATTTGGGCAGCAGTTTTGCCACTCACAAGGTCACTTCACCAAAGTGAAAGAAGCATCCAGGCGACCAGGCCCAAACCTTGTCGGTGTAGTTGATGAGCCCGGCCCCAGAACCCAGGCAGGCCCAGGGAGAAAACGATAACCAAGCCCGGCCCGACCCTGGTCCAAAACGCAGGGCCCAATGCCTCGTTTAAATCGTGTGATTTGCGTGAGCGCGACAAAGTGAAAATGGGGTTTGGTGTTGTTGCGGAGCACAGCGTAGCACATTCTAGAGCTGACGGGGGACGACGGCTCGGTGAGAGAGACGGCATGTCAGCATGTGTTGCCTGCCAAGCATC…
Tag_1112	TTCGAACATCCGGAGATCAGAGGGTGGTGCACTGGTTGGTGGTGGTGTGATCCATGGACGAGATCTCGTGCGTCGTGCATTGCCACGCACGATCGAGCTGGTGTCCCCGTACACTCATGGATCGATCGATTATTGATCCTTTACCGTGCATTTGTGCGTCCATCGGCTTTATTCTTTCTCTCCCTCTTTTTTTTTTGGCTTCTTGGTGATTTGTATTTGTAACTTAATGTGATATACACTAGTGCTTCTTTCATTGGATTCCATCTTGCTCGCCGCGATCTGGATCTGGCTTTGTTTATTTGGACGTAGCTGGTAGCTCTGTGTCTGCCTTCGCTTGTGTCTGAAGCAGCATTTTATACTCCCCCGGTATAAAACAGTGACCTGCAGACAGTAGTAGTG…
Tag_1114	CGAGAAAGAAGCGCCAAACGACTAGGAATTGTGCGAAGCAAATTGTCCAGATGTGATTAGAACATAGTCATGGTGCCCAACTTGTGCCAACGAGAGGAACTAGTGTCTATAAAATGGTAAGCTGTACAGCGAGATCCAAAACTAAAGAGCATAATTACATAAAGAGTAAAGAGCATGCCGTCTGTGTCCCTTTCTTAGCATAATGGAAAAATTGACAAAGATTTTCCACAATTGAAGGTTGATTAGATCTAGTTTAGCACCTGATTTTTCGGATCATCGAAGATCATCGCCCACTCCGGTTGGAGCCCCACCACCCATGGCTTTTCTCCAAGCCTGCCCCCACACTCCACAAAACCGCGAAGGGGATTTCCATCGTCGGCGAAGAAGGCTTGTTGGTCG…
Tag_1117	GGTAATGTCATCAGGATGGCCTCAAGTTAATTTACTGCTTACATAATTTTGGGGCTAATCCACCCACCGTACTCATCTTCGAGGATCTGAGGAAGGTCCATATGGTAAAGAACAGCATTTATCTTAATCCCTAATAAAAACCAGCAGGGTTAGCAAGGTCAATGTGTGGACAAATTACCTAGAGTTATTAGCATGGCTCATTTAGTAGTAAAGATTGATGTTAAGACATGTTCAGATATTCTTAATTGTGTAACATGTGGCGTTGTTTAGGCACACTAACTTCCAATTTTGAGACTTCATAACATCTAAATGACATGAAAATATCAAAACATATTTACCTTCTTTTACCAGATCATCCATCAAATTGTTGTAAAACTGCAGCCCTTTAGGATTCACTGC…
Tag_1119r	TACGCATCAATATATTAAGAAGAAGAAGAAGTATGAACTTGAGACTTGGGCGAGCAGTGCCTAATTTGAAAAGGCATTATTGGTGTTATCACCATACCTTTTCTTAACTAACAGCGTCACTACAAAAATACTGATTCAAACACATATTATCATTCTGAAAGAGCAAGAAACAATCTTAATGGACTCAATCATTACTCAAAATAAAGGAAGCTTAATTGTCAATATCAGTCTTATACTGATGCAAGTCCCTTTCAGGTAAAAGCAACCCACCATATCAACTCTCACGTCCCTTTCTCCATAATAAGGAAATAATAAATGTAAAACAACCATATGAAAAGCTTTCGAAATTCGAATAGTCAAAGTATCAACAGTAGAGCCCCTCCTGTTTCCCTTCAAAAA…
Tag_1121r	ACGGGCAAAACGGCCATTTAAACGGTCAAAATAACTGATTAAATGGAAACGGTGTACCACTGTGTAGCGTTTAAACGGTGTGTAAACGGGCTAAACGACCGTTTAGGCGAACAGTGTTATTTAGATAATTCTATACAGTATGGCTAGTTATGTACTTATGCATCTTCCAGTCTCTGAGATAGTGCGAGTACAATTGAGAACCAAGTTCATGTCCCACCTTTCCCCAAGGGAATTATTGCGTGCATGTTCCACAGCATGTATGGTGGGCTCATATGGGAGCCATGTGCACCGGCAGGTGCAATTATAATCTTGTGGGGACCATCTGCGGTTTCGTCGATTGGTTGACTCGGTCCCTTAAATCGTGTTCAGTTAATCCGCCTCTTTTTTTTCTCTCTGAGA…
Tag_1122r	AATATTGATGTGATTGATGTGTAAAGTTTTTGACGGTGAACTAAGGCTCTGTTTAGTCCCCAAAATATTTTCCAAAGTACCCGTCACATCGAATGTTTAGACACATACATGGAATATTAAATACAGTCGAAAAAAATAAATATTACACAATCTAACTGATTAGCACGAGATGAATCTCGTTACCCGAGCAAGATGAGCGACGTTTCCATCTTCTCTCAGCTCCATGTCGGCTAAAATCCGAACACTTAACATTCTGCTCGGTGCTGTTGCTGGTGCTAATTTACTATGAAAAAATATATTGCTGATTGGCTCGTATTAATTTGATGTAAGAGAAAAATATTACTCCCGTTGTAAACAGAGCGCAAGTACTCTCACTCCAACGGCAGCGTGGCTGGCTAT…
Tag_1126r	NNNNNNNNNNNNNNNNNNNNNNNNNNNNNNNNNNNNNNNNNNNNNNNNNNNNNNNNNNNNNNNNNNNNNNNNNNNNNNNNNNNNTAAAAACCAATTGCTAAGTTATGGAGAAAAATAACTAACTTTTTTTGAAAAAAAATTCACCTCCCCTCCTCTCACTCAGCTGCCATGAACAGTGAGTTCATGGCAGCTTGGAGGGGGGAGGGGTTGGGGTATTTATAGGCGTGGCTCAAAGGCACCGGTTGGTGCTCAACAACCGGTGCCAAACAATAGGCATAGGCACCGGTTGAAATTACCAACCGGTGCCTTTGTTGTGGGCACGTGGCGGCACCAGGTCATGGCAAAACCCGGTGCCATTGTCCGCCCTTTAGGCACCGGTTGGTGCTGCCTATACTGGGG…
Tag_1127	TGTACTATCAAGATCCATTAGATAAGGCCTGCCAAACAAGGCAGTATGATAAAGCATTGCTAATACATTGCAACCAAAGAAGGCATTATAGATATTTCAGAGCAGAGATTGAGTAATAAAAACATTATGAAAAAATAGGATAACCACGCAGAAAAACTAATGAGCACAGGCAATTACCTCACTTTCTTTACCATCATGCCATCTGGTTGCTCCTTCTCTACAAGTCTGAAAAGAAAACGATGAACTTTTCCTATATGAGTTTTCAATAGAGGTCTTTTTGTCAATGAAATGATACACTGCTATCCTAGGTCGTTAAAGAAATGTAAAAGTGTAGGCATACCTATATTGAAGAACTGCATGCTGCTTGCTGCAGGAGGGATGATCTGTGGGGATGTCTGA…
Tag_1128	CAAGTTGTTTGATGGTATGCCTCTCGGGCTTAGTCAGCCGAGTGTGAAGTTACCCAAGTTGTGATGCAGGTTAGTCAGCTGAGTTAGATGTTATGGAAGTGATGATAAGGCTTCTATATGTCCTATTTACTGGTTTACATTTCACCTTATTATTTCTATCATGTGAACGTATCAAATAGGTGATTCATTGTACTCCAGGATACCGTCTTGCTACGCGCACGGACCCTAAAGGTCAGGGTTACACTGCTGTTCTTTTTCAGGTCTTTTCCAAAAATTTGAAATCAACATCGATTTTAGTTTTATCTTCAAGTTGTTGTACTACTCATACTAATACATAAGATTAGACAGACAACTTTAAGAGCAGAGGATATCTTGAATTCTTGGCCGGAGCTTGAAGTT…
Tag_112r	TGACCACTATGACAGAAGCCGAGACAGGGAGAAGGACAGAAGAAAGGGAAGGTGACCAACTGACCATACCTAAAATCCCTGTCAACATTCATCATTTGCCTGCATACAAGGGCCCTGGAGCAAGGTAATATTCGAGCTACATCAGTTAACATCGGCTGCACCACGGTAGGTTTCCGGCCTGCTCCGAGCCCTTGAGAACCTGTCTGTAATCGGAGTTGAGGACTAAGGTGATGTTTTTGTAGAGATGATCTGTTTGTAGTAGGTAATTTTGCGGATTAAGATGAAGTCGGTGTGTAATTTTATGCCAAAAGCTAATATTTACATCAAGAATGATCACCACTGCACACCCTTGGCATACATTGATGATTTTCTAACCCGGCCCGTTAGGCTGTCTTGCAC…
Tag_1131	CAATGAAAGATCTCAGGGGCAAGAGTTTGAGTCAGACAAATCAATTTCGTGGCCCTCATGGATACAAGTGTAGCTGCGTGGACGTGCTCAGGATACTAGGCTGCTTTTGTCTAAGAAAAGTCGGAGCATGTGTGTAAACGAAAAGTTTACCAGCTTCCGGTACTAGAACGGTCGCACGATTATAGAGTGCATTATAATTAACGCCTACTTTATTTTATTTCAAGTTTTGAATTGTTGTCAAAAATCCTAGTCGCACAGCTTAGACCATATCAACTCGATCTCTCTTGAGCAATAACTATTTTTTTTATTTTGACGATGGTTGCTGCAGCATATTAAAAAGGTAAATCCTCGATGGATAAGGTAGATAGAGAGATGATTTGCCTTCATTTATGTGAGAGC…
Tag_1133	TGTCGACGCCATCGTTGCTACTGCCACCAGTGCTGCTGCTTGCAGCGACAGTAGCCATGGCGGAGAGCGTCATCAACGTGAAGCCGGGGTGCCAGGAGAGCTGTGGAGGCGTGGCCATACCGTACCCATTCGGCATCGGCCCCGGCTGCTTCCGGCCGGGCTTCGAGATCAACTGCGTCAGCACGGGCATCGCCAGCATGCCGGTGCTGGCTGGGGCGACCAGCAGCGGCCAGGACGACGCAGTCGAGGTGCTGGAACTGTTCGTGGCGCCGCGGCCGGAGGCCCGGGTGCGGTTGCCGGTGGCGTGGCAGTGCTTCGACGCCAACGGAACCCTCACCGGCGACTCTTCCGGCGACTTCAACTTCAACCGGGAGGGCGTGTACCGCATCTCCAACACCA…
Tag_1138	GTTTGATAGTCGCGCTTACATCGGTCGTAGTGACTGATCGCGGTCTGAACAAATCTCTTGCAGTCATCAGGGTTAGCGACATCGCCCGGTAGAACGATCACGTCACGTGCACCAAGCTCGATTGCTGTGTCGGCAACCTGACGGAGGCTCGACTCCCTTCGTGCGACTAGGACTAGGGAGGCCCGCTTCATGGCGTACTGGTAGGCCAGTTGCTGCAGAGAAAACATCATCAAGCGTAAGTGAAGCTAAGAGTTCATCTTCCTCATGGGTTTCATAAATGTTCTGAACTACAGCAAACAGCCAAGTAATTCAAGATGAACAGAGTAGTAGTCTACTGGTAGACAGATAATCTCAGTTATTCTAAGCTCTTACTCCAAGGCTGATGCAAATAGTATAAAA…
Tag_1139	ACGGTGCGCACTGCTGTGAATGGATCCCTGAAGCCAAGTTTGACAACACGACGCTTACAACTCCTGGTGCCTCCAAATCCTGATGTACTGTTATGGAATCACAAGAAACGATAAACCAGCATGTACCAGTGGTGAATACATATAGTTTCCATGTGTCCACTGGATGCACGGACACTACCCTGAAAGAAATGTAACCAGTGGACACCATTTTATAGTGAGGAGGTCATCCAAAGCAAACTAAATATGCCAAACGCTAGCCACGGACCGGCGGTGAAACTTTTTTCACCGCTGGCCCTGTGGCTCCACTATACCACTCACTATAGGGCTAGCCGTAAAAATGCTACAGCATATATATATCTTCCTCCCCGTCCTCCTACATGACTCCACCATTTCTGTATA…
Tag_113r	AGTCTAGGTTTTCACCATGACAACAAGCGGCAATTTCATTACGGTTCTCACCATGACCAGGGGAGGTAGTTCCAGTTCTCACTCATGTTCCTCCTCGTCGTCCTCCACCTTAGGACGGGGAATATATCTCGATGCAAGTATGTAACAAAGGGCTCTCTAGAATCAACGCAATTATGGACATCAAGCGTATCATCATACTACCGGTGTTCTGTGATGAAACTTTTCACAGCAATCGCTCAGCAAACAATACAACAATATTTTGTTCTATAAATCCACAGTGGATGCGCCAAGCACTGCACAGCAGATGGAATGCCCAAACAGACTGAAGCTTGGATTCCATGTGCAAGTCAGCAAGTGCATCAAAGGGGGAGAACAGTCGGTATTAGCACAATCTTCTGG…
Tag_1141	GCCCACGACATCGAGTTCACCAGCCTCGACCAGGTCGCCCGCCACCTGCTCGGCGAATTGCCGCGCCCGCCCCTGCAGCTCGCGTGACGCGGGATCCAGCAAGTCGCTCTGCTGATACTCGTTGTTATTGTAGATTGTGAATGAGACCGTTCCTGCGCTCCGGAAGATCAAGGAGAGCGGGAAGGCGCGGTTCATTGGAATCACCGGGCTGCCCCTCAGCATCTACCCGTACGTGCTCGACCGGGCGCCGCTGGGCTCGGTGGATGTCATCCTGTCCTACTGCCACTACGGGATCAACGACACCTCCCTGGTCGATCTGCTCCCCTACTTGAAGAGCAAGGGCGTCGGGGTTATCACCGCTTCGCCCCTTGCGATGGGTCTTCTCACAGATAATGGGCC…
Tag_1146	CTCTTTAATTTTGGATCAAGCAGATTTGCATTTTCAGTTTAAGCCGCCGCAGAGCGAGTATTCCTGAACTCTAAATACTCAACTGAAATTCTGGTACTAGTAGAAGTAAAATGACTTCACATTATTATCACCTTCCTGATGTATACATGAATCGACAGGCTGTTCACTCATGCGGCAGTGGAGCCATTCATCATCGCGACAAAGAGGCAGCTGAGCGCTATGCACCCGGTCAGCAAACTACTGGAGCCACATTTCAAGGACAACATGCAGATCAACACCTTGGCCAGGAGCATCCTCCTCAGTGCCGGAGGCATCCTTGAGACCACAATGTACCCGGGGAAGTACGCCGTGGAGATGTCGTCGGCCATCTACTCCCAATGGAGGTTCACCGAGCAGTCC…
Tag_1148	CCCCTCCCTGCCTCCAAGCCCTGACGCCTCCGCGATCTGCCCCCTCCGCAGTTCTACCAGGCCAAGAAGCAGAGGCCCTCGTCGCGCAAGGACGACGCGCCGCGACCCGGGCCGCAGCATGGGAGCCCCGGCGGCGCCAAGGGGTCCCTGGAGGGGTACCTCGTCCGGTCGCCTTCCACCCGTGCCACGGTGGCGGCCTCGGCGGCCCCCGCGGGCTCGCCGAGGGGCGGGGACGCGGGCGCCAGGCGGAGCCTCACGACCGCTATGGACGTCGATGTCGCCTCCTCTGCTCCGGTGCCGGCGGTTGACGGGGACGATTTGGAGCTCAGGAGATTCACGACGGACTTCCTTTCCCATTGCTGCAGGTGAGCCATTAGTGTGAAGCGGGAGGGGGGATCC…
Tag_1150	CAGCCAGCTACTGGCTGACACTCGCTTCACTCGCGTGCTGTGCATGCCTGGCCGGGAAGGCCTGCTAGGCAGGTATGCCCCCATGACAGCGCCGTGTGCGCTCTGCTGTACTCGAGTTGAGAACAGTAGGGATGGAAACGGATCGGATACGAATGGATATCACTGATATTGTATTTGTTTTTACATTTGTGTTCGAATACGGAGTTAGATATGGATAGTGTTAGTTTTTGTTGGATAAGATTGTAATGGATATCGACATCATAAAAATGTAACTTTTGAGCATTCGGATACAGATCGGTTACGGATAGTGGATACTCGGAATCGGATACGAACGAATAAAAACACTTCCAGACCGGATCAAATTCGAATACGGTCGGAAAATATCTGTACCATTTACAT…
Tag_1154	TTCATTGATTTTGCCTTACGATAAGCCACATCCACTAGAGATTGGCCTTTCTTTGCCTTCTTCCCTCCTTTATTATTTTCCTGTAGGAGACTCTTCAATGTTTAGGACCAAATGTATCGCAATTATCACTATGCTATAGGTAGGAACTCGAATCAAATGTGCCAGACCAAATTTTTGTTTACACGAAACAAAAGTTTATAATTTATTCCCCATTGGAGAACACTTATGTTGCATAAGGTAATCATGAAGTGCTTCCTGGGAATTAAGCTACCAATAGAAGGGGGCATGAAAAGTAAAGTTTTTGAAAAGAATTCCATTTTCTCACAGCTCCTAACTCAGGCTCCAGATTACGAACATTGAAGCATGGCATTCATGCAAAAGCACAAACATATTACAACT…
Tag_1155	AGCTGCATGGCGAGCCGCGCCGCCTCCCGGTCCAGCTCGCCCTGCTCCTCCAGCTGCCGCTGGTACTCCTCCGCCTCCGCCCGCGCGCGCCGCTCGGCGGCGAGCTCGGCGCGCAGCGCCTCCAGCTCCCGCCGCTGGTCGCGGAGCGCGGAGGCGACCTGCCCGACGGTGAGGCGCTCGTCGCCGTCCACTGCCACCAGCTCCGGCGTCGTGGCCGGGTCCACGGAGGAGTTGCCGCCGCCCCGAGGCTGGGCGCCGGCGATCGGGGCCAGCTCGAAGAGGGACACGAGCGGGCCGCTGCCGCCGTCCTCGATGCTGCTGGTTCTCGCGATGTGGCTGCGGGCGGCAGCGCGTGGCTGGCCGCTGTCGTCGGCGTCGTGGTCCTGCTCGCAGATCTCG…
Tag_1160r	CGTAGCGGCGGAGCTGCGGCACCCGGTGGCTTGGGCCGGCGGAGGGCGAGGGCGAGGCCTCGCAGCGCGCGGGCGGCGGCGGCCTGCCCGCGGAACATGTGGCGGCGGCCGGCATGGTGGCCGTTGGATGGCCCGATCGGATGGCCGATTTTTTTCGGGTGACGTGGCGCGATGAGAGGCCCGGGAATGACACCGGAATCGTGTTTTAGAGATTATACGTGTGAGGTTCCATCTACAAAGGAAAAAGGGAAATCTGACCTTATATATAAAAGTTTCTAACTCTGTCTGGTCAGCAACTTGCTCAGCCACCGCACAGGCACAGCTCCTCGATAAGTTGGATTTTGCTGTAGCTTCCCCTACACACACATATACATACAAATAAGTTGGAATAAGTAACTA…
Tag_1164	CATGTTCATAATTTTTTCAGGACCAAGACGAAGAAAGGATCCGGCGTACCTTGCTACGCGATGTCGTGCACATCAAGAACGACAAAGGCCAACTACTCCCCAGTTTCGTCCATGTTATAGATTGAGCTGGATCAATGTGATGTAAAACCCGTTGAAATGAATAAAAGTTCCTGTAATCAAACAAAAAATGTTATAAATTTAGTCTTTCTCCGTAACCTTTTTTTCACAAACGGTCATGTGAGGTGAGCTGCCACAAGGAGCGAAGCAAGTCGTCAGGCCCGGCCCTAGGCATTGGCGCGAGGGGCGAGCTACTACGGCCCACGCCAGACAGGGGACCAATACAAGGCAAGCCTCGGATGGACGAGTGCCCCTATTGCGAGTAACGGTGCCGCATGCCAC…
Tag_1165	TCTGGATGTTTTACTTGGCTTTCCTGTTGGTCGGTACATATTGTAATTATGCATGACAAATCTTGACCTGTCTGGACAGTGAGTTCTGCAACATGGTCCACAAGATCTCCATCTACACAAGGGAGGAGGTGGAGAAGATGAACCCAGGCGCCCTGAACTCAAGGTCTGAAGACAGTCTGTCTGACTCGCTGGGGAGAGGGTTGGGTTCCAAGGAGGCTCCAGGTGGGCCATCCGCTTCGTCCCGCAACTCCGAGAACTACTAATCTGCCCCGTTGATGAGGTAATATTCATCAGCAGCAGTCCGTGATCCTGTTTGCTCAGTGCAAACAATTGGTCGTACCGAATTAATCTCGTGCGGTTTGTTTTAGGTCTTGTGTGGTGGCAAGGGAGACGTGCCCA…
Tag_1166	TTCCTTTCGCCGTGGTTTTTACTGATTATTCCCACAATAAAGATACCACGCACCGCTTCATCTTAAGATGGCACGGTGGGGGGTAACATAATTGGGCCAGAAAACTGACTGGACAATAACGTGAAAAAGAAACCTAAACAGAAGGAAACTATCTAACACATCCTCGTTTGCCTCCCAATTTCGGTCTGATTGTTTCAGTGATCTTGACGATAGCGAAGAAGATGGTCCTGTATATCACCATCATACCGCATAGGATGGCAAGGTTTACCCATTTTGAGTACCCCATCTCCACCTGCAGCTTGCTCTCCAGGACCTGAATGCCGCTGATGGTGACATTAGACTCGATCAGCTGATCACTTGGGAATGTCAGCCCCATGAACTCGTTCTTGTAGAATCCTT…
Tag_1171	CACGCTTCCCATGGCGTCCCCGGCCGCCGCCGCCGCTGCCGCCATCTCCTCCTCTTCCACCCGCCCCATCTTCTCGTCACGGCCCAATCGCATCCTCCTCGCCCGCTTCTTCCCCGCCGCGCCGGCGCCGTCCGGGGCGAGGGGGCTCCGGACGTCCGCGGCTGCGGCGGCTGCGGCCGTCGAGGTGGGCGGCGTCAAGATCGCGCGCGACGGTGAGTGGGGGGCTCGGGTCTCAAGGTGTGATGCAAAGGTGGGATCTTGGGAGGCAGGGTTCTTTCTGGGTTTTGGGCTTGATTACACTGGCCAAAAAGTTAGCATTTTTTTTTGAAGATTAGGAAGTTCAAACTTGGTTAGCTGTGTTATCGTTTTGGGAGGTTTCATTCATAGGTGGTCCTCCGG…
Tag_1175	GTGCACACTGAATAGCATGGTGCTTGATCTTATCGCCAACAAGTCAGTAGAAGACAATTTCGTCGCGGTAGTGGACAGATACCAAGGGCTGATAGGACTTTCCGAGAAGGTTCGTCGACTGTCGCTTCAGTTCGGCAATGCAAGACATGCAAATAATGAACAAGAATATATCAGTTTCTCACAAGTTCGGTCACTGGCATTTTTCGGGTTTTATAAATGCATGCCACCAATTGAAGAGTTTGAACTTGTTCGAGTTTTGGTCCTTCAGATTTGGGGAGATAACTGTGGGACAACTGTTGACCTCAGTGGAATTTCCGGACTGCGGCATCTGAGACATCTGAAGATTGCTTGTGACACCATCATTGATCTTCCGACACAGATACGCCAGCTGCAGTACTT…
Tag_1176	ATGCTTCCATTCTTTCCCCGTGCTCAAAATTGCGGCCATTTCACGCACGCAGACCTCTCCTATAAAAAGATATCCATTCATCATGGAACGATCAGGCTAAGTGTCCATCCACAACATACATCTTGCACACAACATACTAGCAATCTCGTCTCTGTAGCATTTGAAGAACTCCAACGAAAATGGTCTCCTGCTCTCTCTCGTCCGCTCCAACTGAATACAATCTCGTTCTGAATGTTTTGTCCATCGATTACTCATACAGCTTTCTTCTAGCTGTTGCAGAACTCGGTGGTGAAGATCGGCCCCTTTGGCAGCACCTCCGAGGCTGAGGGCAATCGCGACATCACCGTAGCGCCGCTGCGCCTGGAGAGCATCACCATCCGCCATGGGAATGTGCTCGAC…
Tag_1177	AATTGACTCTTTTGCTTCCACGTAGCTTCCTAGGGCTTTTCGCAAGGAGATAGCTAGTCCATAGCTACTGTCTCGCCCTTGGTTCGAGGGCTTGTCGTGATTGTCGTGATATAGGCCGACGGATCGATTTCGAGAGAAATTTTGATCGGATCCCATTCACCCCTCTAGTCACCAGTTTCGGTCTCTCAGGAAGAACAAGATCGGTGCTTTTCTGAACTAGGATGCATGTACTGTGATTTTTAAGTAGTCACAGGAAATTAGGTCGATATGTGCGGCACGAGGCTTCTATTCCCTTAAAAAGCAAGTCTCATCTTCCTGAGATCGCTGAGAAACTTGTACTAGGCTAGAATTGGCCAGCTTGCCGGAGAACTGACCCGGGACTCCTCATCGCCGTTGTAC…
Tag_1181	GGCACCCACACCTGCCTCGGCGCGGCGCCGTCGACGTCGCCGGCGGCGGCGTCGTCCCCGCCGGCGCCGCCACCACCGCCGCCTCCGCCGCGGCGTAGGATGGTGGTGGTGGGGTGGTCGGGTTCTTGTCCTGCTTCTCGTCGCGATGTTGGCATGGCAACAGTGGTAATGAGACTGCTGCAGGTGTATGTGTAATGTGAAAGACGTTACTGTGGAGTGTGTTGAGATCTGTGTCTCTCAAGATGTGCTCTTTCGGCTTGTACTGCACATGCACAATTGCACATAGCTACACACCTCACCAAGAGCTTTATATGCATGTTTGTCGATGTGTATGTAGACATATCTTATCAAAAAATGTCTTCCTTCAAAAAAAAATGTATGTAGGCATATAGCCTCTCT…
Tag_1182r	ATTAACAAGACCACATAATCACATGACACTGACAGTCTACTCCTTCTGCTAGCATGTCTCTAATAAGGTCAAAGTCTAAGACTAAATTACCAGCATATAACTACTACCTGCCATTCCAAAAATTTAAATTAATAAGTGCGTTGTTTCAGGAATCATCACAGCCACCGGAACACTACTTTGATCACTAATTACTCTTATAAAATATATGCATGTGTAACAACATCTTACAACAACAACAATATAGCCTTTTTTCCCAAGCAAGTTGGGGTAGGCTTACTATTGTGAAAATGCTCATTCCCCATACTAACTTTGATATACCACACTTACAAAGTTCATCAGTTGATGAGATTTTAAAGTTTGAAAATGTTGAGAACATGCAAAACCCAAATTAAATAGCGA…
Tag_1183	TCTGAACGGAGTCAAAATGGACATTACTATTGTTCACTCTTGAATTGCAAGATCCCAATTGGCATCTGGTTAGTGTTGCTGTAGTGTTGATTGCTAGATATGCTGGCCTGCCCTTTCTGCTGTGACATTCCTGCATTCTGGTTGCCGCGCCTACCAACCGGCGGTTCATGGTTGTGTTTTCCTTCATAGGTTGTTATGACAGCCTTAGGGTCTGACGATGCTCTTTCAATGTGCTTCCTAACATTGCATCCAGCAAATGTGCACTTGTAGTAACTCCTACATGTAGAGGTATACCATAAGTGAATGGTGAAATAAATAAGGTACAAAAAGCACATGTCATGCTTTTCTTGTGGTGAATTGTGCCTAAGTACCCAGTTTGATTATGACCAGCCACAATAT…
Tag_1186	GAGAACTGAGAAATTGAGCAGCGACCCCATACCCATGTGGTCCTCGGGCGTGGGCTGCCAGTCCTCGGCGAAGGCCTCCGGCGGCAACTCCACCTGGATGAGCGCGAGCTTGGGCTCCACCCTCTGGGTGCAGCCTCGCCCCTTGGAGTTGACGAGCATCCACTGCCGATCCCACCGGAACCCTGCGCCAGGATCAATGCGGAGTGAGAGAAAGCAGGCGTCTTCTTTCTCGAGCGAGTCAAGGATCGGAAGAGGACGCAGCAGCTAGCGGAGGCAAGGTACCAGTGGCGGTGATGGGGGCCTGGGGCACGGAGATGCCTCTGCAGGACTTGATGGGGTACACGAGGACGGACGTTACCGTGGCAGCCGGCGCCCTGGCATCGCCGCCGCCGGCGAGGA…
Tag_1187	AATATTTTTTCCTAACAAGATCGCATAAATAAAACACGTACCACTGAAAGTTACAGTTGCACAGATGGATTAAACATTGCATGTCTACGCCGTGTGGTAGTAGGTCCATTTTAAGGAACAGATGGAGGCAGAGAAGCTGGTGCTATAGCTGAGAGATGAAGGAACTACTCACAGAGGCTGCCGCTGGCCGCTCTAGTAGCTTTGAGTTTGATGTGACACCTAGGCCTCAGAGGCATCAGGAGAGTGCCAGCAGCCACCATCGCGCATTGCTGCAGGCATCCCCTGCACACCATTCTTTTCTCTTTCAGCTTTATGTGGCTAGTGAGAAGTAAGAACAGAGTATTGCTTTTGTATTCATGTACGGATGTATTTGAAGTAATGTGATATATGAAAAGGGGC…
Tag_1188r	TACTGCAAACGTAAGTTGTGAAAGGCAAAGATTTGACAATCTTCATATATAGTTTCAAAGATCATCGTTAAGGGTATGTAGTATAATCACTGTGCCATGACACAATCTATAATACAGACAATTATCAAAAGTGGAGAGACTACAAATTAAATCCTTCCACCACATGATCAAGTTAGATCACTATAGCCCTACAAGAGGCGATATACGGGAACATACCAAAGAACACCATCCTTCCTCACAGGACATGGTCAAAAGAAGGGTGCGGCTGTGGCATTTATGCAAATAGGCATCCATCTAGCAATGGGAACTCCATTATTTCACTACTAAGCTCTGGATCATCATACCAGTTATTCTGCAGTCCATGTAGCATCATTGCATCATTGCACTGAAATAAATCAA…
Tag_1191	CCCGCTCTCTCCCTTCCCCGCACCCCCAACGCGTGACGTCAGCCCGGCATGAACCTTGTGATGATTGCGGTCTACATTCCTAGCCCGCTGCCGCCTATAAGTAGGCCTCCCCGCGGCTGCAGCCCCACGCCCACCGCCAAAGAAGTAGGAGTAGCAGCAAGGACGGGCACGCAGGGACTCGTCGCCGCGCTCCAAGAAGGCGGCGTATTATTCCGCCGGCGACCCGGATCAGGCGGGGAGTCCAGGTGGGTTCTTCTTCCTCCGCGCAATGCTGGTGGGGTTCGGGCATGATTCTTTCTGAGGTTCCTCGCGGGGGCTTCGGTGGGGTCTTGGTGGTGCTGAAATCTCTCTGATTTCGTGCGGAAATTCCATTGGGTTGCGGCTCCGGGTTGGGGGTTT…
Tag_1194	TCCAAGCCCGAATGGCAGCAGGGGCGCGGTGATTGCGGTCACTACACCGGCGTCCAAGAACCTCTCGGGCCTGAACTCCTCAGGTGCGTCCCAGAGCTTGGGATCCCGGTGGATCACCCAAGCATTCACGAGGACCATTGTGCCGCAACGAACATCGAACCCACCGACAGTGCAGTCCTCCATGGCCTCATGTGCAGGGATGACCGGTGCGACAGGGTATAGCCGAAAGGTTTCCTTGACCACACATTGCAAATATGGGAGGTTTGTGATGTCTGACTCCTCCACCATCCGTGCGGTGCCGACATTGGTGTCTATCTCAGCCCTCACCTTCTGCATCACTTCCGGGTGTGTCAGCAACAATGCCATTGCCCATTCCATGGTTAGCACCGACGGGTCAGT…
Tag_1195r	CTTTGTTGACTGCAGCACGATGATCGAGTCCTTCCAGGTCCGGAATATGCTTGCAGACAAGAACACATCAATCTTGTAGATGAGGTTTCCCTTGTCAATTGTCTCAAACATCTCAAGGTACTCAGCTGCACAACGCGCTGCGAGGACATTGTAGGCGTTCAACGTGACTATCAATCCATAGCAGAACTTGGCGCAAATTTCAAATGCCGCAGGTCCACCGGGGATATCAGAGATATCTACTTCATCATTGCTTTCATCATTTGTTGAGGCTACCAATGTTTGTAAGCGGGGACTCTTCGACAAAAGAGGGAACTGCATATTTAAAACAAGACATCTTATCAATCACAAGTTCACAGATATGAAGCTGAGTTGTTTTGATTTAATTAATGGCATACAGAA…
Tag_1197r	ATGATATCATTTAAATTAGGTGGATCAAATTTGTCCATTAAGGCTTGCATTGTCTTTTGATGGACAGGCACCGGATCAGATCACACTATATACAGATTATTGTTGCAAATAAAATGCTTTCTTGCAGCCTTTGTCAAAATGAATGGTAAAGAGTTAGATGCATGCTTAAGTGAGCTGCTGATACTTTGCTTGAACTCAAGTATAGGAATGGAACAGTTGTGAACACTGAACAAGTTATAAAATCATCAGGTCAGAGTCCTATGCTATGCTTGTCAGGTAGTTATCCATGGACAGACGTGCCCGGCCGTCACCGATCTCCAACGCGTGATGTTTCTTTCTTTCTTTTTTTGAAAGAAAACGCGTGATGTTTCTTCTCGTTGTTGTTTGCTGTGCCCTTCG…
Tag_1198	GTAGCGGAGGAGACGAGACGAGGACGGCGGCCGGGCCGAGCGTGCGCCGGGAGGTGGGGCCCGCAGGGCAGTGGCTCACTGGCTTGTCCGTTGCGGCTCGGTAGCTGATGATTTCCTGCGCCTTTTGTCCGTGTGTTCTTGGATGTTCCTCTCGAAAGCTTTCCAAGTGGATAGAGGCCTCTGCATCATCATTCTAATTTCTAATCTAATCTAAGCTAAAAAAACAAAGAAAGATACTTTGGATCACCAGACGGCTGTCGTACGCCAACCAGGATCTGAAAATCGCCGCCAATTTCAAAAAAGAAATGTTCTTTTTTGTGTGGTTTATTGTGAACTCCATTCCAATCTGGAATTTAAAATACGAAATGAGACAAACGGTATCATGTTGCTATTTTTTTT…
Tag_11r	GTTACCTCTCTGGAATTCTTTTATCCTCTCAGCTCTGCTGCCAGGAGAAGTAACAGCATGGCCTGTCGCTATGACGAGATAATCATATGGAAGAGATTGGCCGTCAGCTGTCAGGACAGCATCATTAGTGATACTGACTGCAGAAGATGTCACGATGGTTGCATCGGTGAGGTAATCTTTGTGATAGATCAATGATCTCTCAGCGAAAGATGGCTCAACCATTGACCTCAGTTCAGCCCAGGGGATCTCCAGGTACTCCTTCCTGTGATTAGAAGGAATAGTACAAATTATTAAGGAACATATGAGCGATTATGAACTAGCTGACAAAGCATCAACATCAGGGCATTAAGACAATTTGTGATCAGTGCAGAGAACAGGTGTTCATCAGAATTCAGTGTA…
Tag_1200	GCTGACGCGCACCACACCCGCCGACGTGGAGCCCGTGCCGCAGCGGTGCTTCGGCCCCGGCGAGCTCAAGGTCGTCTTCTGCCAGTCCGCCATGGTGAACGCCGCCGCAGGCGTCGCCGGCGAGGCCACCGGGCACATCCGCACCGTCGTCGCCGACAACTAGAGCCTAGCTAGCTAGCTGCTGTGCCTGGGCAGCCAGAAAGACGCCGGTGGCCGCCGGCCTCTGTTTAGTGCGCAATGATGGTAGATTAAGGAGGTAATTTAGCGTGTGTTAGTGTTGTGAGACCGTGTCAGTGTTCGTGTGTGGTGGTGACCGTTGGCTTGGTTGCCAAGTGTCCGGCCGGCCGTGACGAGTGAATAAATGCATGCATTGAGCACACGCATGCGTCATGTAGTATG…
Tag_1201r	ACAACTCAGTGGTTCATTTAAATCTATGAGGACATGATAGTCTTCTAGATGAATTCAAAAGGTAACTAAGGCTGTGTTTAGTTCCCATGGAAAAAAACACTGTAGCACACTGTATCACTTTTTGTTTTTTCGTGGTAATATTGTCCTACCATGACCTAACTAGGCTTAAAAGATTCGTCTCGCAACGTACATCAAAACTATGCAATTAGTTTTTTTATTTACCTACATTTAGTACTCCATGCATGGGTCACTTACTATATTTAATGTTTCGATGTGATTTCGATGTGATGGAAAGTTTGGAAGAGTTTGGGATCTAAACACATCCTAAGTAGATTTCTGACATGGAAGTGGTATGGGCATGACTGTTGACTTTTAGTTACGCATTCCACTATGTATGTG…
Tag_1202	TCCGCGGAGCGCACGGGGGCGGTCTCCCCTGTTTCCATCCCGACTTGCCGTGTCGTGTCGTGTCGTGTCCCGCACCCAGGCAAATTAAACCAGTCCGTGGATGCGGATTGCGAGAGCCATCAGAATTTGACCGGAGGACTAGAATCCATCAATCAGGCATCCGCCGGGCATGTTTTTCATCTCGATCTCCTGCACTTATCGGCTCAACAAGCACTCCGATCCATTCGTTCTACTTCTCCTGATCTGATCGCAGATTTAAAAAGCAGTTTTAATTAGTTTAAACCATACCAATGGATCGGATTCATTCAGTCCAGGCCACATGTCACATCCCCATTGTCCCACGTACGCCAGAAAGGGCCGCCCGGCGGGGCCCAGGGTCCGGTCTCCGGGGGACATGGT…
Tag_1205	CGCCTGAAGAAATTTGTCAGAAGAAGATTCAGTACACTTGCAAATGAAAATACCAAATTGTTATCTGTGTGAAGTAGGATAGAAATGGAAGGAAAAAAAATACCTTTCCCATGTCCCCAAATATGACAACTCGTTGCAACGAATCTTGTCCAGGGTAAGGCGATGCCTTGAAGCTGTATGACTTGCTCCAGATACGAGTACCGTTCATTAGCCTATGGCCAAGCCTGTAAGTATACCTGAAATTTTGCAAATCAACATGTTGCTTAGTAGCTGGATCAGCCACAGTTCTACAATAGGTTAACCATAATTGGAATGTACAAACATATATTTGGAAGACAGAACACATACAGGGAATCTGGCCAGAGATCCTTCAGGTAGCTAGTATGAATGTAGCCAGGA…
Tag_1209	CTCACCACTCTGTTCATGTTGTTCTATCTGAGCAGCGCGCTCGTGGCCGTCGTCGGCATTGTCACCGGGGGCGCTTGGGTGCGGTGGCCGTCGTCGGCATCGTCACCGGGGGCGCTTGGGTGCGGGACAACCTGGATGACAGGAGGCTGAGCCTGTTGTACTGGATGCTCGCCGTGCTCAACATGCTCAACTTTGTGGGGGTTCCTCTGCTTCACGAGCCGGCAAGAGTACAAGCGCTAGCCGCCCGCCGCGGCGGTCACGGCTATCACGCAGGTCGTGGAGCTGACGAGTCATAGCGCTCTCAGGGTGTTTGACGTATTGACTATTAGGGGTTTTATGTTGGATGAGGTTGTTTTTACTGAAAACATACCATTTAACTAATCACAATTTTATTGATAT…
Tag_1212r	CATGGTAGGGCCTGACGTGAGAGGCCTAAAGATAGGGATCAGACGAAGGTTGCAACTAATTACACAGTCTAACTAATTAGTATAAAATAATTTTTTAAATCTAATTAGTCCATAATTAGAAATTATTTGTCAAGTAACAATAAAATGTGCTACAGTACCAACTCAAACTTTTTCACCAACTAAACAGGGCTCAAGTTCGCGATGGGGAAAGTGGACAGGAAGCACCTCTTTGCATCGACAACCAACGGTGAAACAAGCGGATTTGGTCCATCTCTAATTTCCATGACGATTATTTTCAAAAAAAAAATACTTTCATGACGCCGACCCGGCCTCATCCATCCTCTCCATCTGAGAATCAAACGTAAGACTTGGACTTTGCTTGATTAGCAATTGCATCAG…
Tag_1213	GAAAGAGGGCATGGTACATTTTCATTTTTACCCTTTTAGCCTCCTGTCGCACCGGACACATTGGGTACTGCGCGGGTCCACACCTTTCCCGAATCTCCACACGAGTCTACCTCCTACGGTCCAGATAAACCTGGCGACTGCAGGGGCATGCAGAATTTCCACGTTGTGGTTTGTGACTAATAACTGACGATTAATGGTTGGACACAAAATGACTTGTAACTAATGGCTATCATATGACTGAGGGTTACTAGCAACTGATGTTTTGATAGCTGTCATTGATGCAATGAACCTGGACGTCCAGAGGTCTACTGGTGGCAGTATACTCCCTCCATTCAGTTATGATAGTTATATTTTCGCATGGCATAGTGACCAAGGATACCAAGTATGCTTATGATGAAT…
Tag_1217	AAAGGTTCGAATCGGAGTTACTAGCTTCCCAGGCCCAGCCTTTTAAGCTGGTCTGGTTCAGCTACCGTTTCAGTGTGGGACTATCTCTGGGAATAATGTGCCGAAGCTATAGTACTCCACCGACTACCGTACTCAAGCTACAGTATTTGCTACAGCTCCACCATATAATGATTAGCCCACCATAAAAATTTCACCATAATTAGACAACCGAAACTGTATCTATAAATTAATTATAGAAAAGTATATATATAAAATTACATAAAAAATTTATACTAAAGTATACTATATAATATATTCACTGCATAGATCTACTCATGTGGAGTCCAACAAAATTAGATTTTCTATTTTATGATTTTTTTATTTAATATAATTTTTCAAAGATTCAGTCAAAATAAATAT…
Tag_1219	GTCTGAAAATTTTAATACAATGAAACCTCACTTATCAAGTCCATAAAAACATTCAATTGGAAAAGTGTGTTTTCTGTTGCAGCATTGCCCTTCCTGGAAGTTATAATAGATTCGCCTACCTTGTCTATTTAAAATCTTGGATTCCGGTTCAAATTCATATCACAGTTCAGTTGGTCCATCATCATCAGTATAACGACCAGCTATTACTTAAGACATATTTGTCTGCTTTTATTTCCTGTGGAATTACTTCAAGTAGTGAGGTTGACACGGTGCATAAGAATTTGAATGATGATTGCTGAGCAGTCTTGTATTTTTGTTGTTTTTGCCAATCCAGCGTGCCAAAATGAAGGAGTTGGCTGTAGAACGTGCAAAAAAGTTGAAAGCTGAGGAGGAGGAACG…
Tag_122	AAGAAAACTCGGAAATATTCGGAGTACTAAAGCCTTAAAGCCTTATTTAGTTGTAAAATTCAAAATTTCAAAACTATCACATCGAAAAAAAATCTTACATGCATGAAGTCTTAAATCTAGACGAAATAAAAAACGAATTGCATAGTTTGTTTGTAAATTACGAGACGAATCTAATGAGCCTAACTAGGCTATGATTAGATACTAAATTACTACAGTACACATGTGCTAATGACAAATTAATTAGCATTGATAAATTCGTCTTGTAGTTTACAGACGAGTTTTGTAATTAGTTTTGTAATTAGTCTATGTTTAATACTTAAAATGTGCAAATATTTTATTTCAAAAATTTTACGAACGCAACTAAACGAGATCTAATCTTGAATAAAATAGTGGCGATTT…
Tag_1221	TAGTTCAATTAAATATATATCAAACACACATGAAGGTGTTATGCAAAATAAAATCTATTCCAATATTATGTTATGGTGGCTGCACTGGGAAGAACTGTTCCTTTTTATGCAAGAAACCCACCCCTTTTTTTAGTCTTATAAGAACACTAAGCCAAACAGTCTATTTATACAGATTCCTACAATCTTAGCTTCTTCTTTCAACTCTTCTGTGAGCGAATCCGGTTATTTGTAGTGAAAATATGTCTCAAGGGGAGCAAGCAAACTCCAAATTAATATGAATACGAACCTGGTTCAAGAAGTCGAAAGTCATAGGAACTTAGAGATTCGGTTTCTTATGTAACTCGCTTGCTGGAAACAAGTCTTGGATGACATAGACCATGTTCCGGTGAAGTGCACAGT…
Tag_1222r	CATGGAGACATCGCTGCTGGCTTATTCCTTACATGACAAGGAAACAGGTGCAGATAAATGATTCAGACTGAGTAAACATTCCTTTTCTCTCATTCTTAATATTGTGACTTCTTAGCACTACCATGAAGACCAAAGCTGTAAGCTTGGCAATCAGTCAATCACTTTTATGATGTTAATGAAACCTACAGAATGTCTCCTTGCCAGTTACCATGAAGAACATTTAATTCTGTTTCTGAAGGTGCTGGATGAACTGAAGAAGTCAACAAGATGGAGTGAGTTACATGTTGCTGACAACTGCTGCTTTCACTACCGCAGGGTTAGTAGGTTCCTTATCTGTGTGTTTAGTACTACACAATACTTAAAAAGAAAATTTGTTTGTTAGTTGATGGTTTTCATGTG…
Tag_1223r	GAGAAGTAGAAGTGATCCATTGCAGGTTGGCATAGTAGTATAGTACATACCTCGGTGCACTTCACTTGCGTTATCTTTGTCGCCGCCTCCTTCGCCGTCGGCACTAGCTGATGATCATCCTCCGCACGGCCGGCGGCCACGTCGTCGCCACTACCTGCAGGCTGCTTGTCGTCGTCCAGGCGGCCGGCGACAGCAGGTTCGACGTCGCCGCGGACAATTGCGAAGAGTCACGCCGCCATCTCGTCCTCGCATGGTGGCTGACCAGCAGGAGGCGACGGCGTCGACGACGAGGAGGGGAGGCTGCTTCCGGCAGCGGCCTGCGTCGTCTCCGTCCTGCAGCTGCGGCCGGCAGGTCCGCCGCCTTGCCACACCAACTCAAAGAGATCGCCACTGCCACTG…
Tag_1224r	ATGCAATGAAATAGCCTAGCCTTTCTTGGATGAAGTATGTTTATGTGAGTTCCAAGTTTGTAATCATGTCGGCCAATCATATATTGGAGCTATCACTAATTTATCAATTGAATTAACAAGCAGTAGTAGTTTAGTGACCTTGATCTACCTCCTAATATAACCTGGTACCTAGTTTCATCTTTGCCAAACATGATCTTAGTACTTGGTATATCAGATGCTTAGTTCAAAGTTCAACAAAATCACTTGACCACTGATATTTACCACTACAGCAGTACTAAATTACTAATTTATATGCAGTATTTCTGTTCATGTTTTAACATCACCTACTGCTGCAGCACTGTTACAAGAAACTATAATTGATTTATTGACGTATTTAAGCATATAAACCTATATATAGAC…
Tag_1230	TGCCTTTTACCCTCAACATCATCTGACGATTTGTTTGTGCGCACCTTCAAACCCCCCAGATGATGAGTATGCTCTTGCAGTCTCTGCCTCATTTCAGCCAACTCATTTTCCTGCTGGAGAAACGCCCGTCTAGCCTGCCCACAAGCACAATGATGTAACAAATCTGTTGTATTCTTGGGTTCCAAAATCAAGCACGGGAATTACTCCATGGGTGCTATTCAATTAGTTTCAGCCTTTCAGGACACGCTGCATAGGGAAGAATTGGGAATGTGGGTTTCCGTCGTTTTGACATTCCAAGCACAACCAAAGGTATGGAGACGAATCCAACCTTTCCCAGGAATAATTCCGGGCTGAAAAGGAAAGCACCAAGATCCGAGCACCCACCCATTGGAGAATCAA…
Tag_1233r	TAGAGCAGGTCCAACAGCTAGTTTTCAAAAACTTGTTATTCCCTTAATCACACAAAAGGCTATGCAAAAAAAAAATCAGCATTCTAGTGAGTTGTTTATCATCTTGTAATCGACAAAGGAATATAATGCTAGCACTAACTAGCACCGTTGACCAAATAACCAATCATGTCGCGAGTTGCTGCTGAAGTTTCCTTTTTTCCATTACAAAAGGTGGCTCATCGGCTGTCAAAAGAAGCCAAACCAGCTGCCATATACTCTTCTGATTTGAAGCGTGCTGCTGAGACTGCAGAAATTATAGCAAAAATTTGTGGTATAACAAATGTAAGGGCATTCTGTTCTTTTTTTCTGAAAGGAAATGGAATAAGTGCGTTGTGCATTCTATTTGCCCCTTTTCTCAAT…
Tag_1237r	TTTCTTATAAGTAAATTATTTCAGAATATGATTAGAACCAACAAATATGCCGATGAATTGCTATAGGAACTTCCTTCTCAAGGTAAACCATGCTCGCCCGCATTTTTCCTTTTCTCCAATGCTAAGCCTCCATCTAGCTCACTTGCTATTTACAAGAGGAATATAAGTTGATCTCGATTCCGTGTCGGAGGAGACTTCAATGCAAACATGAGCTCCATGCGGTTCCAATTCCTTATTCTATGAGAGTATAATGAAAATCAACGACAGGAAACAGTGCTTTTTTTAGAAATACATGTATGTAGAGAAGAGATAGAGATAAAAATAGAGATAGAGATAGAAATAGAGAGATAGATATACCTTAGTGCCGGGAGGAGTTCGCGGCCGCCACGGGCGTGTCAC…
Tag_1239r	CGCGCACGGAGCGCGAGATCCTCGAGGCCGTGGACCACCCCTTCCTGCCGCGGCTCTACGGCGTCGCCGAGGGGGACCGCTGGTCCTGCCTCCTCACCGAGTTCTGCCCCGGCGGCGACCTCCACGTGCTGCGCCAGCGCCAGCCGCACCGACGCTTCTCCGAGGCGGCGGTCAGGTATGAATATGATCTGAGCCCTCATTACCCTGTTCATTTATTACCAACGTCTGCGATCCCGATGAAGTAATAAGTATCGAGTATGCCTCGCAATTCTAACGGTTTCCATGCTCGACAAAGGGCATTTTGGGGGCTAAAATGTTACTCCACACATGAATGAATTTGACAAAGATGGTTTGAAATTTTTTTATGACTTTAGGCTTGATCCTTATGTAGGTATTACG…
Tag_1241	CTAATTCATAATATGTTATACTGTCACTTTAAGCTATTGTTCTCCGACATATCATGTAATTGCAACAGCATGTGAGACCATGGTATTCCTTTCTTTCCTTGGGTCCAAAATTGATGTCATCCTAGAAAGTGTGTAGTCAAATATCAAGTCCTTCAGTACAATATATAAATGTACTCAGTTTTGTTACATGAAAACAACAATGGAGCATATGCTTAAGAAAAGCAATTATCAACGATGTGCAATGGAACTGTATTGGTGACCTAAATGACTAGTGAATCAGAGAAGAGGTAGTACTATACCTTGGCTGTTCACTAGTCTTAGAAACAGTGAAAAGGAAAATGAAACACCTTATGCATATGACACAAAGAAGCAATCAAAAGGGAAACCAAGTCCATCAAT…
Tag_1243r	AGAATGTAATGGTATCGATGTTAGTATACGTATAATTGGTGCAGATAAAAATGATCTCATACAATACGAAATGCCAAACAGTGATGAATTAGCATTGTTATAGTCGGTGATGTATCATTGCAAAATTATAAACCAGATATCATAGTACGAAGTAAAGATCAACGTTTACGTGAGATATCAATTTTACACCCTGTATTTATGGTATGAACAAGTAGTATTAGCTAAAGGAATCTGCATAATACTGGCTAGAGTATACACCAACGTGGGCCCCATAGGCAGTAAAAGGGTATCACCGTATCAGCTCATCTGCTATAGCCGTACCATGAGATGAGAAAGCAATTTTTTACTCACTATTGCTGCACTTAAGCTTACAACGCACTGTAAGCTTTTTGTTCTTAT…
Tag_1244r	ACCTCTCCTTTTCAACCTGATGTTTCCTGAAACCTCCAACTAGCTACTACCTGCTGCTGCAGCTGCAACGGGCCCGGCTCGACCCGTACTGCACGTAGGGTTTCTGGAAGGCAACAAGAAAGAAAAGGGGCATTCCTGGGTGACGGAAGGAAGATTGCCCGGGAAACAAGGGATCTCTTTCACTCCCTTCCTTTTCATTCCACAGGTCAATTCAAACCTGTCACTCAGTACAGACAGACTACAGAGCAGTAGTAGTGGTAGGCTGGTAGCTAGTTTCTTCATTGCTGGTTCTGGTTGTAAGGATTCTGCAAGCATGGCCTCAGATCTCCTTCTTCTGTCCTATGAACTGCCCCTGTTGACAAGAAAATAGAAGATACTAAGTTTTCACTTAATTATTAA…
Tag_1248	GGTTGGAAAAGTTCGAGACTGGAGAAACCACCTGAATGCTGAGATGGCACGCAAATTGGGTCCTGTTGTCTAGGAGAAATTGGATCACCTTCTGATTCTGATGCATGTGCCTGTCAATCTGCCGTCCACGTTTTAGATCACATTACAATTTGGACTTCAGTCTAGAAGCATCCCCAGTCAACCACGGTGTACCTGCCAATACAACCCCTATGACGACGTGTAATTCTACATCTGTTGGCTAGGTTGCTTCCAGTCTATGCTAATGTCAAGGTAAAAATGTACCTGTATATCCTATTATCCTCTATGAATATCATTTGCAAGCCATGTTAACATTTCTTTTCTTAATTTTATGCTTATTTGTTGAAGGTGTAGTTTACAAAGGCCCTCAGCATCCGGTTT…
Tag_125	TCTCTTTACGCAGTGCCCTGGAATTAGTCATCCCTGGTAGATTTTCTTGTATAAGGTTTACTTAACTTGTTCAAATTAGCATTAGTATCATACTATCATCATGGTTTTCAATTTGTATGAGTATGACAACCACTGGTAGGAAGTTGTAGGGCATGCAGTGAGCATTCACACCAACAGATCCTGCTATTGTCTTGCTCTTGCTGGTCAATATATATAAAAGTATAAAATCGTTGCAGATCTTTGCATGCTGTTTTGAAGTTTTTTGGTGGTACAGGATGTCCCATATCTGTTAATCCACAAATCATTTTAACTTCAGCTGATATTCAGTAGTATTTTGCTCGGCATGATCGTGGCATATTGCTAACTCTGTCTGCCCTAGTCAATGGAATCAGTCACCAT…
Tag_1254r	CATTGCTATTAAAAATTAAAATGCGCATGATTATTGGGTAAATAGTTTTTATGCAGATAGGTTGTAGTTGTAGCCACCATGTGTACGTACACGTGTGTGTAGATGATTGAAAATGACTTTGAAGCAAAGCAAAGTGTGCACATATATATACCTGCTGCTGCTCATCAGGCTGCTGGACTGCAGGCTGCTGTGCTTCAGTGTTGCTATTATTATGGTTTAGCAACTGCACAAGGAACCGGACACAAAAGATAGATGAGTGCAAAGTGGCTTAAGCTGGGCTGTAAAGGGTTAGATTCTTACATCCAGGAATCATGCATGTGCAACCATAGGGGTTTCTACGTTACCTGGCCGGGGTATTCTGGGAAGAGCCCGGGGTTCCTTTCTCCCATTGGTCCCTAT…
Tag_126	TCCCAGTGACCCGATTCGCAGTAGCCACCTAGTCCCAACCAGCAGCGGCAGCAGCCGCCCATCAACTAATCAAAGGCTTCATCAGTCAACAGGACTTGAGGGCAGGACTTCATCATTGTCGAAACCCGGAAGGGTCGTCCATGATGATCCCACTATGAGGAACTTTGAACGCCTTACTATCAGTGCAGACAGGAGGAAATGAAATTTTTACTAGAGCAAAAGATCCGAGCTGCTCTCACTTTGCTGTAGCGCTGAGAATTCATTTGGTTCCAAGTGATGCTTACTGATGAGCAAGTTAAATGATTCTGTGCTATACATGATGCTGTGATCTGCACATAACTGTACTTGTCAAATCTTGGCACAGATGATTTGGGTTCTTCTAATTCAGTGAACTGTTCT…
Tag_1260r	GGCGCCGAACATGGCTTCAATCACAAGTTTGCCCCCTTTGGCTGTGGCGTAACTAAGTTATGAGGACTCCGTGCTGACATCACGATACTTTCAACTGATGCAGTTTGGCTCCTCCTGATGCTGCGAAGGTGCGAAGCATCACGCCGTCGTTCCTGACGCCGCTCATTCTGAAAGCAAAAAAGACAGTGTAGCATGCTTCGCTGATCGACAATGTCCCTTCCCCTACAACCTGCCCTTTGATACCAGTACCACCGAGAGCATATGAACCGGCCGTATGCAACTGGCCTGGGAGGCTGGGAGACGCGACTGATGATGACAAATGGAGATGATATATATACAGATCAGAGCTTGCTCACCTAATAAATAGATGGAAGATAATAATAATAAATTAATAATATA…
Tag_1264r	CCCAAGTCCCCGACTATTCCGAGGAAGGAGCAGCACATGCACATCGAGGGGAGCGCGTGATGCTACCATGGTGGAGGGGCATGTGGCCGTGATCTGCGCCGCGGTGGCCGCGCTCGCCCTCGCCGCCGCCGCGCTGGGGATCGTCGGCGAGGCGACCGGCAAGTCCAAGGCAACGCGCGCGCGCACGCATCCGTCTACGTCGTGCGCGTGCACGATGGGTCACTGCCTGGCTGACTGACCTGACCTGGCGGTGCAGTCTTTTGTCAGGTACGACGGCGCCACCTGCGTGTACCGGAGGACGCCGGCGTTCGGGTGCGGCCTCGCGGCGGCGGCCTCGCTGCTGACCGGCCAGGTCGTCCTCTCCGCCGCCGCCGGCTGCTGGGGTCGCTGCAGGACGCG…
Tag_1265r	GATTTCTAGTGGCTTGGCAGCATCGAAGGACGGCCCTATACAGACGTACAGGGTGTCCTTCTCTGGGTTCTGATTCCACACTATGGAAAAGATGCTGTTTCCACACCTCCTCTGCAAATAAGTAGCTATTTTAGTTGCAGTCATGTACACCAAGCATAAAACTGCAATCTCAAGAAATTTTATTTTGTTTATTGTTTTGGAATTTTCATTGTTTTGGAGTCCTTATTACCTCATGGATTTTATGCAAGTTTGGGCCATCAGCAAGCCAGACGGCTTTGAAACTATTGTCAACGAAGGCAAGCTTTGAGCCATCTTTGGAGATAGTAGGAAACACACCGGACACCCTGAATAGCCCCACATCCTCGTGTGACTTCGGAGACTGTATCTTGTGGAATTTCT…
Tag_1266r	ACTGAAACGAGATGAGGCAGCCATCTTCAAGCTGGGACAAGAAAGAAAGGCTAAAATTTACATAGTACGTCTTGCTGTTGCCTGCTTGGGAGTTTGGACAACACGGAGACGGAGCTGTCATGCGAGCAGGCCAGGAGGTCCGAGCCGCGTAACGGCAGCTGCTCGCCTACCGGGCGGGCACGGAGCGGGGGGCTACGGCTCCCCTCGTACGTACGTACTCGTTCGTCGCCGGTTTCCCGTGGACTGTGGCCGGCCGCCGCGCGCCTGCGGGGTGCAGAGCAGAGCTGGTCGGGAATGACAGCGACGGATCGTGCTCCGCCTCCCGCCGGGCTTGTTCGTTTCGGCGGAGGGATTAGCGCCCCCGTTGGTTCCAGCCTTCCCGGGAATAAAGTTTAGTCA…
Tag_1267r	TATTCGCCCAACTGTTACCATCGTTGGAAGATCTGGTCAAAGGGAGGATAGCTTACCAAAGCTGGCTCACAGACGAACTCCAAATCGGAAGGTTAAAAGAAAAAGATTGGAAGGAGAAACAACTACAATGGAAACTGTGGAGAAAGATGCTGTTGCTAAGGACTCCTCACCTGTACGTTCTGCTTCTGGCATCACAAGGAATTCTGATAACATGAAGCCTCCGAAGCTGGAGTCCAAGTGCAACTGTATAATTATGTAAGTAACTCCATCGTCCAAGATCGAAGGAGCTTTTTGGGATACTGGTTGGATGGAATGGCAGGTTTCATATCACAAGTTGGACGCAGAGCTGAAGCAAGGCTTCACCTGTTACATCAGCAAAGAAGGCATTCCCTGCAGGTC…
Tag_127	ACCAGTTCATTGGTCATTGCCGTTGGGCACCTAACACCGGGAGGGACGGAGCTAGTGGCGGCCGGCAGAGACAGACACAGCAGGCACCAGACACCCCTTGCTTGCTCTTGCTCTACGACTTAGCATACGTTGCACGCCTTAGCGCTTCACACTTGCTGTGGCAAGGAGCCCCTGGCCCTGACATCCATGGACACACTGCATCTGCCTGCACGCGGCTCTGTAACTGTCGACGCAGCGCCATCACTTGCTGCTAGGACAACAAGAGTGTGAGAGAGGGCCGTGCCCTTGCACCAGCCACAGGATCGTACATAAATGCTGGTCCCGGACCGGTTCTTGTCACCTTCGTGTACATGTCCGTGTAAGGACCATGCGTAGATGCATCGATGAATGCAGATCAAT…
Tag_1271r	GATGATGTTTCCATTGGTAACTGAATCTTGAAGGTTAAGCTTAAGCAGTTCAATCATATATATAATAATCTCATATGGTTCGCCGTGGAGTGACGCAACCTGCCGAATTAGCTAAGCTCTCTTGTTGTCTCTCCAGCCGTTTTGCTTTCTCTCCGCGCGCGCGCGCACGCCAACTCCATTTGTTTCGTATGGATGTACACTAGTAGCCCTTGGTCAACAGTCAAATAGAGCCAAAATCACGTTGGATAGCAAGAACAAAATCACAAAATTAAGAAATAAGGGTATATCACAATTGCACTGTGAAGTAGAAGTAAGAACACCCATTTCACTTAACATAAATACTCGTTGCATTGGAGAATGATCCTCAACGGAGTGATTATTTATCGCAAACTAATCAGG…
Tag_1274r	CGACGACGACCATGCCAGACATTGTCTAAGCACCAGTACAGGTTTCCTCATGTCAACAAATCCTTATGTTAGGTTTCAGACTTGGCCGTCAGATGATCGATAGAAATGAATCACATCGGTTGTAATCATTGGAAGATAATGGCAGGCTTTTCTGTTGATGCTGAAAAGCCCATTTGGATCAAATTGCGTCAGTAGGTATCTGCATCCGCAGGCTAGATGGAAACTGTGAATCTGAGCTTGTGTGAAAAATTGGAGTTAGTCGACTAACTACATCGATTTCACTGAAACCTGTTTGCTCCTAGTCACCGTTGCAAATGGCTTAGCTAGGTAAGCTGCAGCCTGCCGCGGCGTCTGTACTCTGGACAGTGTCAGATGAATTCTGCCATGAGGAAGAGGAAG…
Tag_1277r	CTCCTCGTCGATGTCCTCCGGGTTGAGCCGCTTGTCCTGCACCTTGCCGGCGAGCTCCCGGCATGCCTGCACGATGTCCCACCGCCCGCTGTAGCCTGTCGCTAGTATCAGATGGAACCGTGAGTTGTCCCGTGTCATCTCCTCAGCCTCCCGAACAGCCTCCTGCAGAGAAGCTGGCCAGGTTGAGGGATCACCAATGACATGCACCCGAATTCCTTCCCTGTACGCATGCAACAGAGTAAATGAGCTGTAGCTTTTGACCAAATCAAAGGTTGTGGTAGACAGGCCTGGTGGTAGATGCACAAGATCTGGTCACCTCGCATACGATTCCATTCTATCAGGGTCACGGATGGCCAGCTCGATCAGCTCCATCACGCAGTCGACCTCCTCCTGCAGATT…
Tag_1279r	GAAGAGTCAAATCATCTCAATGTTTGACCAAAATTATAGAGAGAAATACAAAGATTTATGACATCAAATAGGTATACTATGAAAATATAACTAATAAAGAATCTAATAATACTTAATTAGTATCGTAAATGTTATTATCTTGTTGTATAAATTTGGTCAAACTTGAAAAAGTTTGACTCTTCAAGATTCTTGGAATGTCTTATAATTTGGAACGGAGGGAGTACTGAACTTTCTTCAGATTGTTTATATATATACATGTGTGTGTTATACTGAACTTTCTTCAGTTTTTCTTAGATAATAGTTAATGTGCACTTTCTTCGGATATAGAATTGAATTGAAGAACACTGATGACAATACATGAAACCGGTTGGAAAATATATCTGCTGTCGTCATGCTAAG…
Tag_1280	GCCCGTTTCGATCATGCAGAACAGCAGGAACCCTGCATACAGCTTATCGCTGGGCACCCAGGTGCAAGAAAACCTTCCATTTGGAGCCTAGCAGTAGCAAGCTACTCAACTGGCATGGCAGATGATAATGCTATTTTATTTGATCAATCAACAATTTAGCTCTGGATGATTATCAATTCCACAAGCTTCCAAACCCATCATTCCTCTTGGGCAATAAACTCTCGGCCAAACCGGCCGAATCCTTCTGGGGAGAATGACAAACGCAGAGACAGTAGGATCTTAGGTGCTAATCACGATATGAGAAAAATCCTTGTTTATTACGGAAGAACATTAAAAAACAGTTAGCTTAATAAAGTGCCAAGTACTACTGCTGTATCCATTGTCCAGACGTGACTACTT…
Tag_1281	ATTTGCATCCAAAAGCGGCTGGCCGTCTCCTGCAGTACCGAGTGCTAATTTGATGGATGATAAGAGGATTGCTGGTGTTTGTGGCGGTGATTTCGCTTTGGACGACAGCTGGGATGTAGTCGACGATGAAGAGACCATCATGACCCCAGCAAGAGCCAAGAGTACACCTATGCTGCTCTAGATTTACTAATTAACCAGTATTTGCTGCCCCTTTCATGAACAAGTTATTAGCACTTAACCATATTTTTATCTGGATGTATACATTATTATTCTATTAAGTCGAAATTTATAATGTCTATATCGGTCTGCATGACCGATGTTCTGCCACCGTTGCCCTGTTTTGTTGGGATCATGTTGATGCTGTTTGCTTGTTGCTTCCAGCCGTTGTTTGTTCTTTCT…
Tag_1288r	CTCGCGCATAGATGAAAATGGCGCCAAGTCCGCGCGTTTTCCCTCCAGCTAGCGCAAGTCCTGCCTTTTCCCTCCAACCAGCGTCTGTCCCCGTATACATCATTTGACCCTTGGATTCTTTTAGGACGCTCAAGATCTTGCAACGGCTAAAGTTACAGTTGCTATAGAGACTGCACCCGATCCGTGTCTTGTGGGTGGAGTCTATAATCCAGATGCAGCAGAGTGGAGATGCTAAAATAAACAGGGATAGAAAATCAGAATGCCAAAACCAAAATTCTTTTTTTAGGGAGAAACCAAAATTCTATTTATGAGCTCGAAATAAGAATGCTGACCCCACTTCTTATTTTCCCATGGGCCGAGAAGTCGGCCTGGCTTATTGGGCCCCGGTGTTCTGGCTTC…
Tag_1289r	AAAGACTCCTGCTCAAATAGATATAGTATTCTTGTCAGGGTCTGCCTCGAAAAATCCAACGGTTGAAGAACGGATTAGCAAGCTAACAGGTGATCTGCTGCATATTGCATACTGCATACTGATACTTTCGTGTGTGTTTGTCATGAGGTGCAAAGAAACTTCTTTATCAAAACAAATCTACTTGGGCTCTTGAGTTTCGACTTGTTCTACACTCTTGCGTAGTTTGTCAGATCTGTTTTTACGTACGTCTTATGCTTTCAGTGAATCTGAAATGGACAATGTTGGAGGCACAAGTATATTCATTGTCTTAGTCACTGATGATGTCAGGTCCCATGCTGAGCGCTCGTCTTGAATCAAAACAAAAGGAATTTGAAGAGAGATATGATCAAATATTCAATG…
Tag_1292r	TCTAACTTGCTCTTATATTTTTAACTATGAATAAATGCATTAAATCCTAATAAACAGTTCTTGTGCTTAGAAAATTATCGTGTTAAGGTTGGGCGTGGTCTTCTTTTGAGGATAAGCAAATCATATAGTTTTTGAAGTATTTTCACCCATTCTCGTACTGAGGTCGGGCGTGGTCTTTAGACCACAGCAACCGGAGAACGGCCATGGCGGGCGTTGCGTGCAAGCAACAGCGCCCGTTCGGCGGCAGAGACAGGCCGCGATTCTGGGAGCACGTCACGAGCTCGGGTTCGATCTTGGAGACTCGGCATCCGGTGCGCGGCACGTGCGCGAATCAGCAGCCTAGGGAGCTTTACGTTTGGGCCGTTTGGAACAGAGGCGGATGGGATGGGCCGGCCTGGT…
Tag_1297r	TGGGAGAAGTCAGTGAAGTATCCCTCGCCGACAGCGAGCCCCTGCTCGGCGGCTAGCTGCCGCACCCTCTCCTGCACCTGCTCCGCCCCCACCCTCGCCGGGTCGAGCAGGTTGCAGGCGACCTCGGTGACGCCCTCGCCGTGCGCGAGCCCCATCGCCTGCACGGACCTGAGCCCGCCGCCGCGCTCGCTGACCGCCCGCGCGATCCGCTTCGCCGCCGCGACGTCGGCCGTGTGCACGGGCACGTTGTAGTTGTCGACCCAGGCTGTCGCGCCGATGGCCACCACGCCCTTGGACCTCGACGGCGTCGCGGGGCCGGCGTCCGGGGCGACGGGCAGGGATGAGGAGTCCGGCGCGCCACGCCATTGCTCGCCGGGAGAGTTGGGCGTGAAGTAGCCG…
Tag_1298r	GCGTGCTCTGGTCGCTGGCTTGCTGCGGCGGCATCCCAGCTCTAGTGCCCCGGCGGCGTCCGGCCGCGGCGGTGGCAGAGCTCTCGCGGTCTCACCTGCATCGGAAGCTCTCTCTTGGTCTCTTTCCTCAGTCCTCATCCTCGCAAGGGAGCTGAATGCTCTTCACCGTGGTGGGCACGGCGAGATGGCGACCAGCTCGAGCCGACGCGCTCATACTACTGCCTCATCCCCTAGAACATGTACAGTTCGTGTGCAGGTGCAGCTTCAGTTGTTCCGCTTCACAAACTGCGATGGCCGGCTTCAGTCACCTCAATTTAATTTACTGAGCTGAAAATGAGCAGACTTTTGTGCTTCACTTAGTTGCAGTTCCACCAGTAAGAACCTCATGCTTTCTGGTGC…
Tag_1299r	TCGGCGAAGCGGCGACACCCTCGCCCGCGTGCTGCTCCCAACACCAACAAACGCCACCGTGTGTCCCGCCGGCACGCCGCAGGCTGAAGCTTTTGAAGATTGGACGATCTACGTACCCGCGGCATACCAGGCCGCCTTCGACGCCAACCCCTTCGATCTGCCACTGCTAGGGTGGTAATGGGTCATGTCCTTAGGGGTCTCTTCACAGCCCAACAAAGTTCTTAAATTATTTAGTTCAAAATTATATAAAATTATAGCCTAGCTCTTTTAAGGTCCGGTTTTCTAGTTCAAAATCTTAGCCCGTTTACCACCCCTAGCCACTGCTACGTCGCCAACAGCACGGCGCGGCACGGGTACCATGTCAACGTCTCCGATGTGCTGACGCGATTGGCCTGGCCC…
Tag_130	GAAAGAGAGAGAGAGAGAGAGCGCGCTTGTGCGTTGGTGTAAGGTTAGGTGGCTCGAGACGGCGAGCCCGGGGCGCCGGTTTTATAAGCCGCCGGGGTGATGAAATCTTGGGGCGAAAGGCGGGGTGGATCCGTGCTTAGTCAGCACCGGCTCACCGGCGCCGGAAAAATTAAAGCAGGCGGTGGCGGTCCATGCATCCATGTTCGCGAAAAGGGCCAGGCTTTGGCGTGGGTCTGTGTCATCCGCCTCCGAGCTTTTCCGTCGATCGTGCGCGCGCGCGGCCTGCTGGAGGCCTGGAGCAGGATATTGCTTCTTTCCGCCGCGCGCCGCCGTGGAGGCCTTGCCGTATTTGCCGACGGCCGCCGCGGCGCGGGGACAGGTGGCTCGGCGCGGCGGATG…
Tag_1308r	TTTAGGGTTCCGGGTTACCTGGGTTCGAGGAGCTCCATGGCCGCCGGCGTTAGAAGAGGAGGGGCCCCGGGCGGCGGAGGATGGGCGGCGGCGACGGTTCGGCCGGCGGAGGGCGAGGCGGCGCGGTAGCGCCGCCGGCCGGGCGGGGTAGGACCCCCGGTGGGCGGCGGCCGGCGGCGGGGGCGAGAAGAAGCCGGCGGCGCGGTGGCGACGAGCTTGGTTAGGGTTGGAGGCGGTGGAGGGCGGCGGCGGAGGCGCCGGGGGCGGCGCCGGAGCTTGGGGAGGCGGCGGATGGCGGGGGAGCGGCGGCGAATCCCTTCTGCGATGTGTTTGTCGCCCCTCGCATATGCGGGGAATAGACTCCCCCTGATGTCCTGATCGATCGTTATCCAAGCTGGT…
Tag_131	GCTGAAGGGTCAACAACAAGCAGCTCAAAGACAGAAATAACAACAAATCACATAGCATTCATTTTCATTTTGAACATATCATGAATCTTTGAAATTTCTTATTAAATCTTCCTATTCGATTAGATGATTACTTGGTTTTGAATTTTAATTGTTTAAAAAGTATTAAAAATGGACCATGCTGAGACACGAAAGTAATTTTCATGACAGTCGTTCTAATTTTACAGTGTATATCTTTGGAGCAGCTTGTGAACTTTCCTCGTCAACTATGTGTTTGGAAATTAATTTGTATTTCGTAAAATGTGTCAAGTTCCAATAAAATTAGTAACAATAAATCTTGGGCATCTCACTATACTAGTATAGTGCCTTGCATTCCTTGCATGAAGCAAAAATCCGGAGAAG…
Tag_1310r	GGCCCGCGCGGGCCCGAGCCCACGCGGTACGGCGACTGGGAGCGCGGCGGCCGCTGCTCCGATTTCTGAACTGCTCCTGCTCCGCCGCTGACCGCGAGGTGAGGACGGCGACGGGAATCGCGTGTATATTATGCTGCTGAATCCGTTCCGTGATGCCATCCGTGTTCGCAATCTGTGCGAGGGCGGTGTGACATGTACCGTTAAAAATGCGTTTTGCTTTGTTCTCTTGGGAATAAAATTGAGTTGAAACCACTCGATTCAGAATGTTCAGACTTCGTAGCATCTTCTCGACGATCTTTACTTGCGTTGGTGCCTAGATTCTCCAATTTCATGCTATGCTGCTAGAGGGAACACATGCGGCTATTTTTTTGATTATCATAAAAATAGAACAATTGAGTA…
Tag_1311r	TGTACACCGGCCACCGGATCTGCCGCTCTCCATCACCTCCGGCGCCTAAGAGGCAGCCTGACGCGGTGGAGAGACTCTGGATCCGGTGCCGGAGGGGAAGTCGCCTCGAATTCACCCTCTTCTACTGTAGCGAGAGGAAAAGTCGAGAGACAGCGCGGAGTGACGCGGATTCGTTGTTATATGCTGAGGCAGCTTCCTCTTGTGTCATTTGAAATTGGGCGCCATAGTATTGCAAACAAGTTCTTCTAATCAGGAAATGTTTTTTTGGGTATGAGCATCGTTTTGCTCCTTGTCAGCTATTGGAAATTTGATTCTGCTATCGATTAAACTTATCTAGCTGTAAGAGTTGAAAGTGAGTCCGCTTACTTGTGTTTTATCACTCCACTCCTCTTTATTGAC…
Tag_1314r	CCCGCTCGCTTCTCTACTCGGCACGGGCACCTGACGCGGCGCGGCTGCCCCCCGAACCCGGGCTGTTCTGCCGTCCGATCGGCCCGCCCGCGCCGACCACCGCGTCGGCCGCCGCGCGCCTCCTCTCCTCGCCGAGATCACCTGCCCGAAAAAAAAGAGGGGGGCCATTTCGTCTTGGTAGGATCGCAACCTGCCCGCTCGTACTCGCTCGCCCCCCAGCCGCCTTCCTCCCCCTTCCTCCGTTGTCTCCCCGGTTTCCCCGATTCCTTCGCCGGCTCGTTTTTTTTCCTGGCAATTCGCTGCGCGGGCAATCGCAGCCGGCTCCTGGGGGCAGCAGCTACAGGCCAGGCTTCTCTTCGAGGACAGGCCTCGCCCGCCGCCTCCCGGCCCCTCTCCGCG…
Tag_1315r	TATCTCTTGGCTATGGCCATGTGGTTTGAGACAAAGGGTAAGAACATTCCCTTTTTTCTGAAAGACAAAGGGGGGAGAACATGAATCAAACATGCTCTGGAATCTCGTGGTCCTCGTGGCAATCAGTAAAAAAAATGTAATCTCATGATCCTCATCACACCAACTACAACTGCTGTGCTTTGTTTGGGCAGCCAAAAGGGACTTTTTGGTAAGCAAAAGGCTGGGAGCCATGGTCAAATCAACTGCCGCGCAGGGGAACCACGTAGCTCACGAGTACTCGAGCACTCGAGCAGCAGCAGCCCGCCCCCACATCGCAAACAAATCACCGCGGAACAGTTTCTATTCGACCATAACCCATGGAGTTAAAAAAACAAAGACACTCTTTTTGTCGACAAATCA…
Tag_1316r	CCGAGGAGGGGCACGGCCTGCACGAGTGGGCCAGGGACCGCCGCCTGCAGCGCGACCTGGACGCCGTCGCCGATGAGCGCTCGCTGCTGCCGCGTGATCCGCCGTCGGTGCTGCCGTTGGGCCTGCCGCCGGGGCGCGAGATGGAGGACGCCGTCGTCATGGAGCTGCTCGAGCTCGGCGTTGCGTGCTCGCAGCTTGCGCCGTCGATGAGGCCCGCCATGGACAACGTGGCGCACGAGATCGCTTGCCTTAGGGACGGTACGTGGAGGAAGTACAGGGCAACCGATCGGAAGGCCATTGACCAGATAAAGTCCAAGAAACATTAGTAGACTGGTAATTCGCTACTTGAATTCTGTTAATGAAATACGTGTTCAGGCAGTGTTGTAGAAGCTGTAATTG…
Tag_1317r	GAATTGGCCCCTCCAAACTGTTCCCCCCAATGCTCAATTGCTTCAGGTTGGAGAGGTTCCCGAGCTCCGGCGGCACTCCTCCGGTAAACGAGTTTCCGGAGAGGTCAAAGTAGTTGAGGCTAGAGAGTTTGCCGAGCTCCGGAGGGACTTCACCGGAGAACGAATTGGCCGACATGTCTAGTAAAGTGAGGTGAAAGAGATTCCCCAACTCCGACGGAACCCTTCCGGTGAAGAGGTTTCCCGAGAGGTTGAGTATGTTGAGGTGGGAGAGGTTGCCGAGTGCCGGAGAGACCTCACCGGAGAGCTTTTGGTCTCTTAGGATCAGCTTCACGACGCGCCTCGCCGCCATGTTGCAAGAAACGCCGGTCCAGTTGCACACATTGGGTGAACCCCAGCTAG…
Tag_1321r	AAACTGGTTGAGCTGGCCAAGGATATCTAACAGTAGTTAGTTGAGATATGATTGTTGTAATTAGTTGTTTCTATCCTTGATCGCCAAGCTCTCACGGTTGTTACATCTTGTAATCTCAGCGCGTTTAGTCGCTCATATATAACACGCAGGCAGCCACGGGAAAGGTGAGCTGTTTCACCCAATCTTCCGCACCTCTGGTTTCTTTCAGTGGACTTGTGATGGCATCCGCGGCACGGTTCGGGTTCGTGATGCGGATGTTCCGGTGACAGCGTCATGACCAGCTCGCCGTCGCCATGGAAGTGCCCGTCGGCCACAACCCCCCTGCACCTATCGGGCTCGGCGTGCAGAAGCCCCAGAACTAGCCGGCGGTTGCCAAGTCCAACCACCCGGTAGGAGTGG…
Tag_1324r	GTGAAGCTTCTGTAGATTCATGCAAGTAGTAATTGTTGTGCTATCTTATTCCAAGTTCACGGGCTTCTCTTTTGTAACTTCTCTAGTTTTGGCACTTCAGGTTATTAATTTATCCCTGAACAAGAAACTTCTGTTTTCTTTCTTTCCATTTTTTTTATGATACAATTGAGGAAGATAATGAATCCCAGCTGTGCAAATGCATGCATTTGAGGAAATCTAATCCATGCTACTATATACTGGAGCTGCAGTTTTGGGTACCAACTGACAATTGAGGAAGATAATGAATCCCAGCTGTGCAAATGCATATATTTGAGGAAATCTAATCCATACTACTATATACTGGAGCTGCAGTTTTGGGTACCAACTGAAGAAAATATTTAAAAATGTTTTATGGAGTAA…
Tag_1330	TAGAAGTTAAGTTGGAGAAAATCTTGCGGAAGGTATATATGTTTCACAGGTGTGCTAAAGGCTGCTTAACGCGGACACAATTCCAACGCCGCACTCCAGCCGGCCCAATTTGATCCGCAACGCGGCGGCCCACATCGCCCAAATTCGGCCCGCGGCACCCACGTCGCCCATTTTTTAGGTTCCGTCGATCCATGACTGCTAGCGTCTTGTCTGCCGCCGCCAGGATCAGCTCCGGTCTGCAGTTGTTCCACGCCAATTGTTCCAACCGAGAGAAAAGAAAACTGTTCCAGCCTTGAAATCGAATTGTTCCAAGTAAGAAATGAAATTGTTCAAGGTTTGGAATCACACTGTGCTAACTTCCAACCAAGAAACAATCCGGGAAACAGAAATCAAAGTTGA…
Tag_1331r	ACTCAAAACTTTAAAACACTTTCAACATTTTCATAAATCTACTACAACATTTTATAGATATTAATTCAACATTTTACTAAAAAGTGTTGAAATGGATTATTAAGAATGTTGAAATGGTATATTTGAATTATTGAATTTTAAAAATTAAATAAAAATATTCATATTGGATCTTATTTCATTGCATTAATTGTAATGAACATCATGGAGCAATCGGCTTCTCAAACGCACCAAAGATTTGTGAGGAAACATATTTTAAAGTGGAAGTCAATATGAAACTCGCCACCCACCCATCTCTATATCCAATAGGTAAGCGCCACCTGTCATTCAATCAAAGTACCTCATGCGAAAAGCATCGGCAAGCACATGCGCTTCCGTCCGTATATAGATTAGCATCAATCT…
Tag_1335r	GGGATCCCGTGGTTACCACGGCGGTGGCGTCGTGCAGGACGGAGGTGATGGCCCAGTCCCCCTCTCCCTGCGCCGCGGAATAGAAGAACGGGGTCAGATGGAACACCGCGAAGGAAGGGGCGGGGATGTATCGGGGAGGCGGAGAGGCGCACGGCGGTGGGGTTGAGGAGCGAGAGGCAGCGCGGGCAGCGAGGCGAGCCGAGGCCGGGGTTGATGGTGGGGTCGCGGTGGAGGTGCGCGCCGCTGCGGAGCTTCTCCTCGTACACCTCCCGCGTTCCCATGGCGGAGGAGAAGGTTGCGCCGCCGCCGCTGTCCGGAAGGGAAGTCGGGGCCTCGTGGGCGTGAGGCGTCGATGACTCGCGCTGGGGTGTTGGTGGTCTTGGACCCGAGACGGTCCAC…
Tag_1347r	CTGCTTTGTCTATGATCCACCCTAGTTATATTATTTTTTATTTTTTTGAATAAATTTTTAGCAGACATAGCGGACATTTATCACTGCTAAATCCTGTAAAACCATCTTTAGCGAACATAACGGACAAATATTGTATAACGTAGCAGTAGATCTCCTAAAAAGCTAATAGCGGGCAATAGCGGACTATTAGCGGACTATTTTGTACATTGTAAAAGACTCGGCACAACAAATACGAGTTTATTCCCAAATAAATTTCAAAAATAAAAAGAGTTTAGTCCCATATATCACTTTACTCTTTTTCAGAGTGGATCGGTCCGTTAATCTTGGGGACTTGTGTGGGCTACAAAACTAACGCCAGGGCATACATAGGTCCACACATACCTTGGATGGGGTATATGA…
Tag_1348r	TTTAAAAAATTTCGTAAAAACGTAGTCAAGTGTGGTCTTGTTTTGAAGATCTTGTTGTAAGAAATACAATGATGCGATCGAAATTTAATTTGGGTGAACAGTTTAAGATTTATAGATTTTTTTAGCTTGACCCCATTGCACATGGGTGATGTCATCAATTTTATCCTCACATGTGGATATGTTCTCGTGATAGTACTAATTGGATTTTACTTCTTCCGGTCAAAGCATTTGATTAATAAATGGGCTTGTGATACAGCCCAAAATTCCGTCCGCAATGGTGGAAAACTTAATTGCTCCTGCTTTCAGGTGATGGTTAGCACAAATATCACCTCAGGCGACAAATAACCGCGCCCAGTTGGAGGAGGCTAGTTGGCCGATTTTAAAGTTTAAGGACGAAAA…
Tag_1350r	TCAGCTTCTCCTGTTGTGAAACCTGCAAGACGAGCCTCATGAAAAAGAAGTTCATTATCTTCAAACAAATCGTTACCGTCCGACATCTCACCGTCGATTGGTTCTTCGTTGTCGTCTCCGGCATCGTCAATGCCGGTGTCGTCGTGCCCGTTGTCATCTCCAGCATCATTGGCGTTGTTGCTGGTAGAGTCTTGTATCTCGATGCCGGTGATCCCCAACAAAGGTCGGGGAGTAAGCGCTGGCATAGATCACCTCCGCGTCTCCTTGGTGAACCCTCTACCTTAGCAGTCATCCTACTTCCTTGACATATCCTACCCAATGCAAGGTTTCGAGCCACCCAACGGAATGATAGGTTGCCGAACAGTTACAAATGAACTCGTCGTCCTAGGTGGGCACTGA…
Tag_1352r	AGGAAGATAAAGGAGCGTTCTAAAAATTTCCAGAAGCCACCATTACCATCCCCTGTGAGGGGAGGCAGTGCAAGCCCCAGAACCCTCTCACCTGCAGCACAGAAGTTTGTGCAGAATGCCATCTCAAAGTCAGCAAAGTCCTCAAACACCATTGATGAGTCTCTCCGTGCAAGCTACAGAGGTTCAACCCCATCTGGAAGCACTCCCAAGACAAGGTTTTCAAGAGATCCCGGCCTTGGATCCCGGTCTCCGTCAACGAGGCAGGGTTCCACCCCTCCTTGGTGATTTTTAGTAGACCTGTGACTTTTATAAAATGGATACATGGTCTTTCCTGTATTGTAGCAAATTGTATAATGAAAGAATGGAAGTGATGCTTATTTACTCTTGATATCTGAGCCA…
Tag_1360r	GCTCTTGTCAAACGGCAGTGAGAGGTGGTTCTCTAACTGGAGCCCGACATGGAAACGTTTAAACCGCTGTGCAAATTCTGGGACGGAAATGTATCTGTAAGGCCTCTGCTTGTCGGCCCAGTACTGCTCCTGATCCTTTCTTGATGTCACCTGAAAAGTAGCCAAAGAAAAGCTTGTCGTGCAATTCATAAACTGGAACTTTCAGAGACATAGCAAGTGATTATTAGACGAGTGCTACCTCCTGAAGAAAGTCTGCAGTACCCTTGCGCTCAGGGCAGCGGAATCCACATGTTTCAAAGAATTCAAGAACATATTCGCGAGGTCCCTGGTAAACAATTTGGCCTTCTGACAGTAGGATGATGTCGTCAAATAGGTCGTAGGTCTCAGGGGCAGGCTGAA…
Tag_1362r	ATTAGCTGGTATCTGCTGGATTGGACTAGAGCTTTCAGGGCGCAGTTTGAGCTTCTGGATTTAATGCATAGGTACGCTACTGTATATCCCAAGTCTGTTCCCTACAAGCTGGGCACCGGTTCACTTGGGAATTTGGGATACGAATAAGCTCCACTCAGATATAGAAGGTGAGTTTGTTCTCCTGTTGATGATTACAGATGGGGATGCTCGCTTGCTATGCCAAATTATCAGATATCTTGATCATCAGTTATCAGTGAAGTGTTCTGAAATATTCAGTTTGGGTGAGTGCAAATGATTTTAACTGCATCACCTAAAGGATCGTAGCAAATTATATGCCACAGTCCCCAGGCTATAGGAGCAATTTAAGCATAGAGAGTGGACTGTCATTTTCTAATGGAT…
Tag_1371r	GCTATGCTTACTTCATGTAGGACCATTACACCCTTACAAGGTCCAAAAAAGAGATTTTTTTTAGAAGACTAGCACAACATTTTTTTTTTGCACAATCAATTACAAAAGGCACTCTTCTGCAGCTGCTGATATTACTGATATAGTAAAATATGCTCACTTGGGAATATCACAATGGCCATCAAAATCATTTAGGTCAGATCCTTCACCATCAGATGAAACCTTTTGGATTTTATGTTGCTGCTTTCTTTTCCATTCAACTCTGTTCTTCCAAGCAACAGATCCATAACCATACAGTGCGAGGTCTCTTTTAGGATTTATTGGTCTTGTTTGCACTAAACCAGCAAAACAGTGTAAGGCATAGTAGTAGCACACTAAAAATAAAAGCAAGACTAGTTGAAA…
Tag_1374	ACCTCTGAATTGATATTTTCCTGCAGTTACGATTATTCGGGGTACGGACAATCATCTGGGAAGGTATAAACTCACATTTTTCTAGGAAAGTACTTTCCCTTTCCCTGTTTTCTTTCATGCTATTGTCTGAGTTCCAGGCCCCCTTATATAACATGACTGATCTGTTTAGTTCCTTTTGATTCTGCAGCCAAGTGAGCAAAACACTTATGCTGATATAGAAGCTGTCTATAGATGTCTTATTGAAACATATGGAGCCTCTGAGGAAAACATCATTTTATATGGTCAATCAGTTGGAAGTGGCCCTACTTTGGATTTAGCATCCCGTTTGTCTCATTTGCGAGCAGTTGTACTACACAGCCCAATTTCATCCGGTTTAAGAGTGATGTATCCTGTGAAACA…
Tag_1380	GTACCTGGCCCTGGAGAAGAGATACAACTTCAGTTTGGACGAACTAGACGTTGTGGCCAATGGTTATGCTCACTTCCGAAGTTTCTTCGCAACTCAACAAGGTAAATTGTTTTCCGAAAGCATTCTGCTTGCAGTTAACAAAACCATCTAAGCTATCTATACCTTTGACCCCATTTATCTGCAGAACACGAGGGTGCACCCGACGGAGATAAACCAGGTCTCGTTGGAAAGCTGATAGATCTCGAAGAGGTTCCTCAGTATATCAGAGAATATGAGAGGGGCAAGGATTTGGAGATTTGGGAGATCGAGTACAGTCCAGAACAGGAACTGCACTAACTTGTGCAGAAGCCATCGACTCTCTGTTCCATGCTATAGTATTCTACAGGAACAAGAGAACAG…
Tag_1381r	AGAGCTTTATTCCTCGATGATCCTGATTACAAGCTAGGCGGTGACCTTTATAGATTAGGTCCCGATCAAGCTAGCTACTAACAACCTGCTAACAACCTCCTACTAATGCGGAAACAAACTCCTAGCTTCTCCCGTGAAAACAGCACCTGAAGCCTGCGCTAGCCACCTTGCTGTTGCGCCTGTTGCCGCTTGTTGCGCCGGTGGTAGTGCTTGCCAACAAACGCGTCGACAACAAAGCCTGACTATTATGATTCCGTGCCCTTTGTGTTGATGGTTGACAACAAAGAAAGGCATGGCTGACAAGCAAAATGGCTGATGGCAGCAAGAGAGTAGGATAAGGATGGAACGGGATGTATTTGTATTTTTGTTGACTCATTTAAGCTATGCTTGTAGCCATTT…
Tag_1382r	TGGCATACATGGAAATCACACTCTAAGAAAAATTATCGCTAATCTGAAGTGAACTTTTAATCAGGTCGACTCGAGTCAACCGTGTTTGCCGAGACATCGACGGATGGATGTGTAGATACAAGAAGTACGCAATGTTTGTTAGGGAATGGCGGGCATGGCTCGGCCTTCTAACCTCTCCTTAATTCATTCTGAATCCCTCTCCTGTACCTCTCTCCTGGAATGCCGGGAGCATTTTTTTGTAACTCTAATTTTAAGTTAATGGTAGGTGGGGATCTCCCCCGATGTTGCTCGAAAAAAAAGTGAACTTTTAATGAAACAGAACCTAAGATCTATTGATCTGGTTTGGGGAATGCCCCCATCCGAAATCAGCTAATCCAGAATGAACTGGTCCCTCACAGG…
Tag_1386	TCGACGGCCTTTTCTAAGCCCGGCTCGCCTGCTGGTCGTGCCCGTTCTTCTTCCCCCCGAACATGAGGTAGCCGAGGGCGCCGACGGCGACGAGACCGCCGACCGCCAGCGTCGTCGGGCTGTAGCGCTTCAGCGGGCTCGAAGGGTGTGACGACGCCGACGACGCTCTCTTGAGCGGGTCATCGGCCATGGACGCCCACGCCTTCATCTTCTCCGGCCACATGACGGAAGGGCAGCGCTGCTCCCTGATGGTTCTCTCTCCACTACAAACCAGGAAAGCTTTCTGTTTCTTGGTCTTTGCCTATGTTGCTGAAACGTGCTATGAGGTGCTAGAAGCAGCTTTATGGTGGCAGCAGGTTAAGCGGCAAGAGGATACGCGGGGAGCAACACGTAGAGCCG…
Tag_1392	GATGCTTTCCTTTTTTAGAAAAGCATTCAGGTGTTTCCACAAAAAAAATGTTTCTCTCAACCACAATACAATTTTTAACTAGACCGAGGACCTGATTTGCAGCTCCCTATTGCAAGTTAACTTCAGAAGTTATATAGCTCAGATGTGCAGTTAAGTATCACAATCAAGCTCATAAAACACTCAGCTGTCAGTCATGGACTCATGAGGACCTGATCTATATTTGCATTATTGGCAGGTGGCAATGTGACATTTCAATCACAGAATTAATAAGTTGCACGATCATGATCAGCACTGGGCGACGGAAAAGGAGTAAGGTGTGTCAAGTGCAGCTAACCAACTTAAACGCTGAACTTTATTGGTCCTGTAGCACCTGCAGGAAACACCGAAAGACATGCTAAC…
Tag_1397r	GGGCCCAGCAGGTCGAGGCCCATATGGACGCCTCCGGCGTCGTGCCTGAGGAGCCCGAGCTCGCCGCGCTGCTCCGCGTCAATGCGGATAAGGGCAGGGCCGATGAGGTGTACAGGCTCCTGCACAGGACGCGCGTTCTCGTCAGGCAGGTCTGCGACACGACCGCCCAGGTCGTCGAGGCCTGGTTCCGGTCCGACGCGGCGTCGGAAGCAGGGGTGGACAAGTGGGATCCCAGGAAGGTCAAGGAGGGCGTGATCAAGGGTGGCGGCGGCTGGCATGGCCAGGGATGGCTTGGCAAGGGGCCATGGAGCGTTGACTGGAGCGAGATGGACAAGAACGGGACTTGCCAACGCTGTGGGGAGAGGCTTGTCTGCATAGACATTGATCCATCGGAGACTG…
Tag_1400	CGCCCTCGCGGCGTTCGGATCCGCCTCCCCCTCCCCCAAGTCCTTCGTGAAATCCACCGTCGCCGCCCACGACGTCGTCATCTTCTCCAAGTCATACTGCCCGTACGATCCCCTCTCGCCCTCCATCGCTTAGATGCGTATCTCGTCTTCTCTCTTGCGGAGATCTGATTCGAAACTTGAAGCTGTAGAAAATCTGGTATTAGCTGTTTTGTTTCTGATATCATCCTTCGGTTTGGTAAAAAATTGCTGCTGTGAATTTAGGCGCGTAGACGATTTATTGTCCTGTGAGGCTAGAATCACTATAGAGGATGAACGACTGCTTGGTTTCTTGGCATGTCCCGCTGCGGACTTCCGGTTTTTGTAGTACTATAAAATTCACGATTTAAAGTTTACCGAATT…
Tag_1401	TTTAAAAATTCAAAATTCAAAAAAATTCGTCCGAAATTCGCCGAAATTCCGGAACGGAATTCCGTTTCCGCCGATCACCGGGATTTCACCGGAAAACGAAATGGTTAACCCTGACAATCACCCAGCCCTAGCTAGCTTGGCCAACTGTGTGCTATGAATGGCGGTACTGATTGTGATACTTCTGTGGGTCTAGTTCCCATAAATTTCTCGACCATCTTTGTTGGGAGGGAGGGACCAAATGAATTCGATCACTGCTGGACGGGCAGCTATAGCAACTATACATGGCTACAGCTGCTGCAGGGCTTGCCAACTAATCCATGCATCATCCAGAGCATCGCCATCGATCCATGCATGCATGCATGCATGAAGATGAAGGAAGCAGGCAACCCATGCTTGCAT…
Tag_1402	CTCTTGTTCTCTTCTCTCGTTCCTTCTCTCTCTATCCCCACTCCCATTTTTATCTGTTCGTTAAGCAAGCACTACCGGCTTATTACCACGCAGAAAAAAGCTTTACCGTTGCCATTTCCATTTGGAGACGAGCGCCCTGGAAGCGAGAAAACCTCGGTGATCTCCCCCGCCTCCTGCTATAAAATCCTCCCAGGACCAGGCGGATCTGCTGCAGAGTCCATTTCGGCGAAGCCCACCGAGGAGCGTTAGGTAACCTCTCTTCTCCCCTCCCTTGCGATGCGATTTGTTCTGGAACTTTCATTCTGCGGTGAACTTTTACTTAATATTACGCAGTGATTGATTCCGATTGATATACTTGTTTCACTCTTTTGTAATTGAGCACACAAACCGAGTTGGTGG…
Tag_1405r	TTCCATTTATCCTATTGGATTTTTAGAGGTCTCAGGATATGTTTTGAATATGGAGAAAAGATGCTCGATCTAGATATGTTCCTTTTTTGTAAAATGTCGTAACGTGTATGAAATCCTCCTCGCCTTTTGACTTTTCAGATGCCTGGAACCTTTACAAAATGTAAGTTGCATTGACCATGACTGAAGGTTTCAAATCACAGAAGAGCCACATTAGTTTTGTATTTTACCATCACCTTGGACAATCATAGTGCCTGCATAAAGTGATGAAAACATGCCTGAATCCACTAGAGCTAGTCCTGCAAACCCACTAGATGACTTATGCCGGATCAAACATTCCTGTGGATTGTAACAGTTTCTAGACAATATATCACTTTATTTTGTTGTAAACATAATTGTCTC…
Tag_1413	CCAGCACCACCGCACCGTGTTCTTCTTCGATCAGCCCAAGCTTGATATAAACATGTGTACCTAGTTCAAGTAGGAGCGTTCTTTATTATGAGTGAGTCACTTTTACTTGACAAGTTGACATCATTCATGGCGATGGGATGAAGACTATTTACTAGTATTGCAACTAGCGCAATACATTTTGTTCAAGTTCTTGTTAATTTCTTTTTTTAAAAACACTCTTGATACTTTTCATGTTGTTGGAATTAAGTTGTCCTTAATTTCATGTTATTTGGGTTCAAGTTTGTGTTTTTTTTGCTATCTTGGGGAATGCCTCAGGCATAGGTGGACAGGGAGATACGAGGCGCACCTGTGGGACAACAGCTGCCGCCGGGAAGGCCAAAGCCGCAAAGGCCGCCAAGG…
Tag_1414	AGAGCATATAAAACAATGGAACACATTAAATTCGATGCTTTAATTTACATGCTACTCAACTTCATAACAGCCTTTTCTACAACAAAAATATGGAAACCAGACCATGCATTGTATATATAAAAGCTAAGTTTGACCAGATGGTAACAAAAGACAAAAATTAGGGCTATTGGCGAAATATTGTCTTTTTCGACATAACAGATTCACACCCTGAAGATTCTGTAATGAGGCAAAAGCTTCCTGTGTTCCACACTCCATAAATTAAGGCAGATGATCCCTTTTAGTTAAGAGAAAGAAAGATGATTGCTAAAGTGGCCATTGGTCAAATACAGCACTGTAAAAGGTGTTTCCTTTGGTAGTATGCGGGGAGCCCTTTCCCTCGGTTTTATAAAGAGTTGTTTG…
Tag_1415	TTACATTACATATCCTCTCATCCTAATTAAGGTCGATTTTTTCATAAGCTCTAAAAATAAAATCATCTCATCTCATCTCATCACACATAATGACTCAAATTAAATATACTAGTGGTATGCTTAGGACGAACATACTTCCATAGATATGTTTGGGGTTTATGAACGGAGGAAAGGGACTTGCCTTTGAGGAAAGGAACTAAGCAACTTAGGAAAGCGTGCGTGCCTACAGGGTTACGTTTGGGGTGTTCATCACTAATCAGTTGCCCTAGGCTCCCTCTGCATGGATCGGATCGGACTGTGTTCCTCTGCACAGGAAACAGAAAGGCCACTGGTCTAGTCTTTATTGTTGCCTCTGTATACATGTAAGCATGCACATCAAACTTTCTGATGCCGGCCCGG…
Tag_1417	GCTCCTTGAAGTGGTTTGCCTGGAACTGCAATTTTAATGTGTTCTAGGAATAAGTGTTCTGCTTAGTTCAAGTCATGAGAATCTCTCTTCAGTGTACTATACTCCAAGTAATTTATCTCATGATCAGCCTGCTCCTCGTTTTCTGGGGAAAAGTTTAGTAACCTAAGTCCATCAAATATTCCTGCAACTGACAAAGACGGCATCCTTGTTCTGCAGTTCTATCAGCAGTTTCTGGCCTCAGAATTAAGTTTCCAGAACTACATGAGAGTAAGAGGCTTCATTGCTCATATGGATTACTTTTATTAGCAACACAAACTAGTAACATTTTTCGGCTACTTGTTAATCTTTGGCAATTTGCATGAGTAGCTACAAATGATCGACTCCGTTTTGTGTTGTGTA…
Tag_1418r	GGATTCAAACTGCCTAAATCTGTCAGATATAACCTTAAACTGGTTAGCTTACTTAGATGCATAAACATATGCTATCAAATAGGCATGATTTGGAGGCTAGCAACAACCATCGCGCTTAAGGCTATCTTGAGTGATCTCATTCCCTGCTTGAGCCAGAGAGACTAGCTGCCAATTGATAAGAAGCCCATTACTGGTGAACAATAACCCAAATCGCCCGGTAGAAGCAGGGAGCACAAGAGCATCGAATAGAGTAGGCAAACCTGCATTGCCGCGACAAATTCGGGGAAACCCAGGTACCCCTGCCGTCTGGAGTCCGCGATCGCCCATACCTTAATCGCAATACAGTTCGACAAAAAATGGCACATGAGGAAAAGAAAAACCGATAGCTCCGCCAGCGAG…
Tag_1420	CCAGAATCTAGGCAGAAAAACTTTATGCGGTCACGTTGCTTCTCCGTACAAAGAACCTCCTCTGCCACAGGAGGATTTATGCTTTGACTGGAGTCCCACAGTTCTCTACAGTCAGAAAGGAATATATCATGCTTTCCAGGGTGCATCCACATCGATGAAAACATATTTCCGACCTCAGATAGCGCCTCATCAGTATTTGGAACTACATCTTCCAAGCCTTCGTTCTCCTTGTCAAGTGAGACCAATTTAGAAGAAGAAACTGTTCCCTTGACAGACACCTCCCTGGGATCATGAACTATCATGGATAGTATAGCACGAGGCTGAAGAATTTCAGCATGATCAATAATGGATGCTTCCAAAAGATGAGGGACAGTAGAGGAATCCGGGGAAGTATCAGTT…
Tag_1421r	TAGTGGGAAATTAGTGTGATATACTGATACTATGATTGATGATGGTCTTAGTTGTCTTAAAAGAAAATATATTTGAAAGGAATGCTGTATTCATCTAGTAAATATATGTGCTTATGTTTTACAGAACTTTCAGCACTAGTTACGTGCATATAGCTTACTCTACTTCAGTCGTCACAGTTTCATATTCTTAAGGATGTCAATCATAATGTTGCCACGCTGGGCAGCAATGTAATTTTAGCAATGCTGTTTCTTCAAGTGTATATATAAGTAACCTATTTTTTCTGTTTCTTGATTATTATGAATGTATCCCTCTCGCTTGGAGGAGGTCTGCCTCTGTGTAACTCTTTTTTTTTTTTGCTGCAGGTGCAACTGTCCCCAAGAAGGAAGTTATTGATGTGA…
Tag_1426r	TCTGTACATAATAAAGCACAGTCTTTTCAAGATCACTACATAAAGCTGACATTCAGGAATGAGCACTGTCAAGATATTCAGCCGCTGATGCCCATTGAGCGCTAAATCTGAATGCATCGAACTTATGTGCTGAACACTGATTGGCACTAGATCCATAGTTGACTTCAGGGTACATCAAGATATTCAGCTGGTGATAGCCCTTATTAACCACTCAATCTGACTGCATTAAACTTATGCGCTGAATACTGATTGACACTAGATCCATAGTTGACTTTAGGGTAGACGCGTAGCAACTTAATTTACTTCTCCAGCCTACACAATGTTAGCGGGCGGAGCACTCCACTTCAGTTGTTTGTGGAGAGGGTAGACAGACTCCCTGCAGCAGTCTTTGTATGTAGG…
Tag_1429r	TGCATGTATTTATTAATTTGTGGCAGCAAGAAATCAAACGAGCATCTATGGATCGATGTTTTAATCTATATATATATATATATATATAATATATACTCCTATGTACATAATTAATTAATAAGCAGATCGAAGAGGAAAGGAAATTACGCAGCAGGTACCACGAAGTTGTAGTTGCTTTCACAGCAGGTAGGTATGTAGCCAGCATTGCATTGCAATGCATCATTTGGACCGATGGGTATGATGGGTTTCTTGTCTGGTATGGTGGTCGTCGGTGCAGACGAGGGATGCAGACTGCATTGCACGCACGCCTTGTTGCTGCTGCAGCAAGCAGTAATTCCTTGGTTTTTTAGTTAAAGAATTGCAGTAACTAACAAGGACTCAAGGAGGAATTCTAGTTTG…
Tag_1434r	CGGTTTTTTGAACCGGTACCCCGAAAGTGGTACCAAAGGCTCGAGCCTTTGGTACCGGGAGCCTTTGGTACCAGGTAAATTAACCGGTACCTAAGGCCTCCAAAATTCACGAAAAATATTCTCTTTGGCTGGGATTTGAACTCGCGACCTCTAGCCTTGCGCGTTGCTCCTTTACCATCTCAGCTACACAGTTCTTCTGATTGAGAAGGAGATGCTTTCCTTTTGAAGTAACCCATGGATGAGTCTAAGGTACCGGTTGACCAACCGGTACCTAAGGCTCGTCTAAAGGTACCGGTTGGTGGTACCACCCGGTACTAATATAAAAGTTACCACCCGGTACCTATGGAGAGCCTTAGGTACCGGTTGATAATACCAACCGGTACCTAAGGCTCATTCAAA…
Tag_1438r	TGCCGCCTTGTTCTTGCCTGGTGCTAGCACCTCCACATTGTCAGGGCTGCTGACCAGTGAGTAGATAATTCGCTGCCGAATATCATCCTTCATTCAGGTATGCTTGCTCTCACTGCAAAACATGACTCTACTTACTAAACTAGTACTACTCTGATCTCCGTTCAGCTTATTACTCGGTGGACTATTTCTAACTTCCCTTGTTCCTCCATGGAATGGAATCCTGCAGCAAAAAACTTGCTAAGAAGGGCAGGGCTTCAGTTGATTGGCAAAATGACATTCAAGCACTTTGGTATTTCTATCTTTGATTACAAGAGCCTGTGCTGGGCCAATGACATGCAACATGAGCTGAAAGACTCAGGGAATCATGAACTTTTAATTCGGAGGACAGAGTATGGCCTC…
Tag_1442	TCTAAATAAAGATACTACGAGTTGCCATGGCAAGCAAAACGGAAGGTACGCAGCCTGCTGCTAGCTGCTTGTCTTTCTTACTCTTCCCCACAGGAAGGTTTTTGTTCAGCCTCTTGCTGTGGAGACAGACAGGGAGAGAAGACTGGAAGAGAGATGTGTGCATAAGCCTAATTATACCTACTTTGCACACTTGCTGTGGGGGAACCAAAGGGGGGCTAAACTTTATTTCCGCGAAGAACGGAACCCGGGGCACGCTCCGCGTACAAACATGGATGATTGCATCCTGATGCGCCTGTGGCACTCGAGCCATCATCCACGAGACCATCCCACATCACCCAACCGCAGGCCATCCTCGCCGCCATCATGGCAGGCAGGAGCAGGACGGAGCGCAGGCCACGC…
Tag_1449r	TATAAACAGATTTTATTTAATAATATAAAATAGTAAGATTCCTTTTGATGTGATAGGGACTTGGAGATTCGGTAGTCGACTTGCCGCGGTTTGGCGTGCGTGAATACGCCGAATCCGCGGCGACGGCGTTATTGAACAGAGCGAGGCGGTATCGCACTCTGTTCTAACACCAAGACCAGTCCCATCGTACAGTTTTATTGCATTGTTATTAAAATTGAAAACATGATAAATATGCCTACTCCTCTCTCATCATAACCGAGTTATGGCATTAATTTTAGTACCCGTAAAACTCACAATCGAGATTGGTGTATGGTCTTGGAGCATAGAAGCTCACATCTGGCAAAAAGCAAAAATCTTGGTGACAATTGTCACCCCAAACTGTTCATAATTCAGTTAGGG…
Tag_1451r	GCGAGGCGAATCTAATGAATCTAACTAGGTCATAATTAGATACTAAATTGCTACAGTAATGCTATAGTAAACAACCTCTAATGGCGGATTAATTAGGCTCATTAGATTCGTCTCACAATTTACAGACGAGTTCTGTGATTTATTTTATAATTAGTCTATATTTAGTACTTTAAATATAGAAAGATGCTCTTTCAAAAACTTTACAAACATGCAACTAAACAAGGTCCTAGTCCCTGTGTTGACCTCCTGCTCCTTGCCTGCAGCTGCGGCTGCAGCCACGCCCGCCGGCGTCGTTAAACAACCGTCCTGGCGCCGTCATGCCAAAACCAGACCCAAGATCTCGAGATAGAGGTTTCCTTTCCTTTCCCCTAGTGCCCAATTAGGTGGTTTTCTAAAGAG…
Tag_1453r	CCGAGAAGAAGGGCCGTTGGGAAAGGGAGCTTTCCGTGACCGAGACCAATACTCTATATTCGAGTCCAAGCTGATCTCCACATGAAAAAAGCGCGTGTAATCGCAAGCGCTCGACGTCAGTGCTGTACGGCCGGGTCGATCAGCGTTGAAGCTGACACAAATCACCAGCACTCCAGCAGTCCAGCTAGTTGTTTATTGGTAGATTAAGTGTTGGTTGTAGGCTTGCAGTCAAACAGCAAAGCCCTGAGGCCTGAGCTGACGTGCAAACCGTCTCCCGGCATCTTCTTCTATATCGTACTCGTTGTAACTGTTTTTGTTTGTTCTGATGGCACATTCAGAAGCTGGATCTCCCACGATTCAGGTTGCAGCCAGTAGTAGTAGCCTCCCGCCCTGCAGTCT…
Tag_1455r	AAACCAAGTAGTAGAACATAATTTCATCTTTCAGTAGCACATAATCTCATCTTTCACTGTCGCAACTACTACTATCATGGAATGGGGGACATTTATTTTAGTGAATCACTCATCCCTGAAACAAAAGTAAGCACATACTCTAACAGTTCATTGTCACAACCATAATATCATGGCAACGACAAAAGCAACCCCGGATGTCGTTTTTAGTTAATATATGGTGATATAAAACAAGGTACTATTCAGAGAGTTCAGAGTTGGACTATTATATAGTATTTTTTTCTTAGAAACACAGGGCAAAACTCTTCCATCAAGAATGGATGTTAGTTCAAGTTCAATCACAGACGCAATACAGCAAGGTACTGCTCAGAGTTAGGCTACTTTATAAAAAATTTCTTAGAA…
Tag_1461r	GACAGCTCTAGGAAGCCGAAAGAAGTACCCACTTGGGAGCAAATTCTGAAGAGTGTGGATCCTAGCAGAGCTCAAGAGAGTGATGGGGATGCCGAAGACGAGATCGACGATGATAGTAAAATGCTGATTCAGCAGATTGTAGAGAGAACCAAGGTTCTCCTGTACTCATTAACGCTCAAAAACTTATGTTTTCTGTGGATCAATACGACATTGCTTTTGAGATGTCATGCAGTGTAAAATGATCGATGAAAGGGAAATATTGATTTTTTTAACCTTCTGACGATGTATTATTATTATTATTATTATTATTAAAATCAGCATTAACAGATACAATGCTCACAGTAAAAACTAGAGGAAATTTTATTCTCAAAGACACTGCAGACATAATAGTTACATTAT…
Tag_1463r	TTCTCAGTTGCCAACACGCTCGTTGATATCTATGCAGAGTCCAAGCCACTTTTAAGTTTTATACGTGCATGCCAAACAAGAATGTAGCATCATGAAGTTCAATGATAGCAGCATTTTTGCTTCAACCATGCTGGCAGATATAAATAAATAAACCTAGTTCTGTCACTTTTATCGCCACTCTCTTGCTGCTTGTGATCGTGGTGCTACTGGAGCTTTGAGGAGTTTTAAGGTGTGGTATTGGATCCGAAGGTTATTACCCCCATCCCCTTGTAGACTTGTATGTCAAGTGTGGCCAAACAGGCTATGCTTGCTCATGGTGGAAGGACAGTGTCTTGGAATTTGGAATATCAACTTTGCTGGTTTTGCCACTCATTAGCATATTACTGCTCTGTCGTTCTT…
Tag_1466r	AGCCAAGCCCCTACAACCATACATTGAAACCAGTGAAACTTAGCTTGTCTCTATTTGACATGTGGCATTAATGTTTCTAACTATAACTTGATGAAACAAGAATTTTGATGGACAACAAATTGAACATCTACAGGAAGATAAGAGTATATAGGGTTTATTTCTTTATTGTAATTTAGAAGAAGAATGAAAGACATATAGACAACTAATCAGCCTTTCAAAAAGAAAAGGTGCAAGAGATTCTATGTATACATCAAACAATATTCCCTAATTGCACAGCAATTTTAGTTCATATTTGTGCACATACTTACATTAAGTTTAGAATTTAACTGGGTGCATTAAGTTGTCAACCACCCAGGCCTACTGGCCAAATAAAATATCTTAGCTGCTTAAATATTAGAT…
Tag_1467r	AGAAAAAATAGATGGAAACAGATCGTGCGATGAGATGATTACGGACGCCAGATCCTAGTCTGTCTTGGACAAATAATTTCCATGTACTTGTGCATTGTAGATGGTCAAATACAAGGTTTGGATAGTCTCCAAAATTGGTACCTCAGTACCAGAGCTTCAAATTGTACATGTAATCTTTTTTTTTTGCGAAACCAAAATCCTACATAAATTTATGTATTCCACAAGTTGTCGTACCGACCCTCATGGCTTTTTTCCAAATAAACGAGCAAATTGAAACGAACCATCCCTGTCACGAACGCAACTGAACCAGTAGAAAGCATGTTTGACAAGGGCTCGTATGACCTTACCAGGAGTACGCCATGAAAATGTGCTGGCATGACGAGGTGCACGGCTGCAGAA…
Tag_1469r	GTATTGTGAGTTCCAAGCTGACGACGAGAATCTGATCTGCTGTATCAATTTGCACTCACTTATGCAGCAGGAGTCTTATTATGTCTGTCTGTCTTTCTGTTACACAGCTGAATCTTAAAATGGAACAGCCACAACTGTCGTAAATGTTTCAGAACAGAAGTTGCCATCTCAGCAACCTGCCAATGCCAGCCTTGCCAACGTGCTGGTGTACAAGATACATGCACCATCAAGTTAGTACTTTACAAAGTTCATCAGCTATACAAATACATGGCTATCCGATCCGACAGTATTTCAGTCCTAGGGCAGCGATCAAACTACAGCTGTTCCAAAGGAACCACCGTAGTTTCGGACCATATTCTTTGTGGATGGCATTCCAGCAACAACGTCCTCTTCGATGCC…
Tag_147	GCTAGTTTGCTTGCTCCTTTTGTTCTAAGATGTTGGTTGATGCCCCTCACCTGGTTAATTGTTTATTGACATTAGCAGACGCTCCTCTAATTTCCTTGCTGAGATAATGCTTAGGTATTGATGACATACTGCTCCGGTACAATAGAGTGTTGCTTGATAAAACCTGCTGACCGCTGTGATGTTACTGCAATGCATGCCTATATGTTTACCTTCTTTAGCTCGAAAGTTATTTCTTGACCTACGTTTCACTTGCATACTGGAACACTTGCAAAACCCCACCATTCCAGTCTTGTTTCATGCTCTTATTGTGTACAATATATTGTGTGCCTTATGGGATTCTAATTTTTTCTTATGTTTCTGTTCTAAACTGAAATATCCTAGTTGTATTTTATTTCTGAA…
Tag_1470r	TCTCACGGAAAAGAGCCAGTGCTTACGAATTGAATGTCATCCTGCATGAGGTTTGGCATGATAAGTTTAATGAGATCAATTCCTTTCTGATAATCCAATCTTCCAATGAAGCCAATCTGTAAATCAAGCTAATAAATCAATCCACTATATTTTTTTGAGAAAAAAATGATGTCTGAAGCATTGGTATCTAACCAGAGGAACATCAGGCCTTATAGGTAAACCCAGCTCCTTCTGTAATGCAGCTTTACATTTGGCCTAAAACAACAATGCCAGGACACAAAGGATTAGTGAATGAGAAATTTGAGAAATGGGAGGAAGAGAATGAACATAGGAGGCAGCTATCCCAAATGTCACCATACCTTTCCAGATAGATCATCAGCAGAATAATGATAAGGGATA…
Tag_1472r	TGTAATCTACGGTGACTATGTCTCATCTTGGTATAGCAAAGGTCCAGAGGGCAAGCGTAACATTGACGCCCTCCTGATTCAGCCGTAGAGTTAGAGACGCTTGGTTCTTTGGGAAAAAAAAGCCAGAGGTGTCTAAAAACAGGATACAACATACAAGCCATCCGGGGTTTCCCAATACATGTCGAACAAATCAGTTGCCAATCTTGATCAATAAAGATAGGGAACACAACTTGTATGATGTATATGGTGCATTAAAGTACTTTATCATTGCCAATATTTGTTAATACTTTCATCTCACTGGTTGAAAGAGTAAACAAGACTGAATCTTGATATCTTCATTTTCCTTTCACATAATATTTCTTATTTTTGAGTTTTTTTTTGGCTTAGTTGCTAAAAAGC…
Tag_1474r	TGTTCAGTCGTTTTCTGCCATCAACGTCAGCAAAAGACATCTGCTGCTATCCAGTTACGTTTTCAAAGACAAGCTTTACAGTTACAGGTTAAAGAACAAAACATCACGTCTATATAGAACACAATCTCCACAGCAACCAAGGCTACCTATCCATAAACATGTTGCATTTTTCGAGGAACAAGGATACAAATCAACAATAAAAAAACAGAAGTTTATGTTAGCGTGATCTTCCTTTTGGTTGGCAAAATGCCAGGATACATTTGGATCAGACTTCAGATCATCACAAGACAAGAAGCAAGCTGGTCAATGTTTCAACATTGTGTTAGGCGCACCAAAACCGTTTACCATAACAAGTCTAGGGGGCAGTTCATCACAACTTCTCAAATTCATCAGTTTAAT…
Tag_1476r	TAACAGCCATTTCCATCTCCCTCGCACTCCAACCAACCAACTGGAGATCAGAACCCAAGAAGCACTACTCCGTAGCTGTAAAAATCGACCTTGCCAGTGAATGGAATATTTAGAGACCATTCTGATGCAGTGTACCCTCCAGTCCCATTCACCCTTGACTACATCTGTGCTCTGGCTCCTCGGCTCAATAGTTTTGCCAATCCAAAAACCTGCAATCTTTGGTTCAAATTCCTCATCTAACAGCATGTTCTCTGGTTTGATGTCACAATGCACAATCCATTCTAGGAACTCATGGTGGAGATATGCCAGTCCTTTTGCCACCCCAAGTGCGATATTGCACCTTTGTTTCCACTGCAGCAAAGGAGAGAAGCTTGATCTGATTATCAAACAGAGCTTTGT…
Tag_148	GGTTTCCTGCAAACACACTCCATTATGAGCTCAAGGTTTGTCAGGATAACCTGCTGTCTTGTTTGCTGATGGGTGACTTGCCGGCCTGCCATTTTCCTTCTGCCATGCAATCGGCGCCTCGGCGGGATTGGCTTGTGTCAATTTTTTCTTTTCTATTCAGCTGCGAACAAGTCTCTGGTCTTCAGCAAAATGACCAGACCTGAGACCTTGGTGCCTTGCTGGCTGCAATGTAGCTGCCGGATATATAGCATGCAAAGGACTGGTGAATAGTCCTTGGCCAAACAGAGGAATCTCGCGGTCCACATGATGCGTCAGGCTAAGCTTTCGAGTGTTAGGATAATGCCAGTAGTGGATTTGTTAGTGAAGTGCCGGTAGTATAGTGCCAGTGGCTTCGAGTGG…
Tag_1480r	CACCCGCGTCAAGAGTTTGCTTCCTCCTATCCTGCTCTTTACGTTTCCGCATTTTATACTAGCTTCCTTGTGTGCCTTTACTTTCATAGAGTAATATCTCGATAGGAAAGGCTATATGTTGCTAAACTCTTTTGGGATAGGGGTTTCACACTAGAAAAGCCATAGTTGCTAGATAACATGTTTTAGTTTAAGATTGTGCAATTTAGTTGGTGACATAGGTTAAGATTTTAAGTTGCCTAATTCACCCCCTCCCCCTCTTAGGCTAGAGCACACGATCCGATCACTTTCAATAAGAAAGTCGTCTCTTGGCCTTTGGCAAAGATTAGAGTTTCTTGACTTTGGTGGAACTCCATCTTTGAGGCCCTCAAATTCTTCATCATTTCGAGCAGAATTCCTTCC…
Tag_1482r	GCGGCGCACGCGCAGTCGATCAGCCAGTTCTACCACCAGGTCGGAGCTGCGGGGGCCAGCGGCCAGCTGCAGCACCAGCACGAACACCAGCATCACCATCACCAGCAGCAGGAGGACGGTGAGGACGACCGCGAGGACGGCGAGTCCGATGAAGAGTCCGGCCAGTAGTGTAGCCGTTCAACCTTGAGTTTCTGGGTGTTCCTTGAAGAGGAGAGAAAGGAGAGAGAAAGTGTATGCACGCCGCACGCAGGCCACGGGATGCTTCTGCTACTCTTGGGTTATTATTGTTCGTCGAGTTGTGATGAATTTTTATGTTCATTTTTTCTCGTGTGATATGAAACTCAATGGAGGCCTTTTGCTCTGAGGACTTGCTGGATCAAGATCATCCCGTGGTTCATC…
Tag_1486r	CGCTCGTGAAAGTGTCCTGCAACAAGGGTCTCAAAATGCTGCAGGGAAAGAGAAGTGTGTAAGAACAGTGGATGCAGAGCATATTTGGATAATTGGATTCGATATATGGAGTTCAATTTCCTGGACACGAAAAAGTATAACTATAGTCATGAGAGCTGATATAACACTATATCAAGAGACGAAGGATTCGGCACCTTTGGAGGCTTTCGGAGTGAATATAACATTGTCTTGCAGGACAGCACAAAGGCCGTCTGATTGTAAACCAAGGAATTCTTTTCACCAGCTGTTGTTTTAGCAGAATTTTTGTTTCCAGGCTCATTGAAGTATGGCTTATCATTCAGCACAAGGCCCTGAATGGAGACCAGCACCTGCAGCATGGTTGAATTTGACTTGCCCCAC…
Tag_1487r	GCAGCTCGGTGCGTGCGTGATCAATCAATCTGATCATACCATACACCGTGTTGTCAGGCAAGGATCGGACTTTCTTGGTCATCACCATCGAGCCAACTCCATCACATTGCATGCCTGGCCCATACAAAGCTCGGGTTCGGCTCTCCGGAGCCGATACGGTCTCAGCGCGGATGCGCCGCCCAGAGCAACCGCCGCCGCTGCCGCCTGCTCATCCTCGTGCCCATGTCGCTCAACGCCACGCGACATGGTGGGTGAAACACAGCGGCCGGCGCTCCTCGTGGCTGCGGCATGCCCAACATGGTTGTGGGCTTGTGGCTAAGGACGGCAGCAGGACGCACCTGAGCATCAGCGACGCCATGGAGGCGGCGCCGGAGTACAGCAGCCTCCGAGTTGTGATCT…
Tag_1489r	CTCACCTGCCCTTCTCTACATCATTTTTCCAAAGGAACAGCTATTCTCTCATTTACCGTTGAGCTCAGCTGATCGTGCAGTAGTTTTTTTCCCCAAAGGAACTTGCTCAGTTGGTCGATTCATCAGATTGTGAATAAAGTGTGTTAGTTTAGTATACTTTTTTCTGGATCAATGTACCAAGCTGACTCTGCTGGTGTTTCAAAAAAAAAACCTATGGTAGAGCTAATTCCTTGCTTTGTTTCAGTAAACTGCTAGCCTAATTCCTAACATTGAATAGTTAAACTATGGTGGTTATCCATTTGTTTTTCTGTAGCAGCGTTAAGTCTAATGGTTAAATACCTGGGCTGCAGTCATATTTGTTAAGCCAAAATGCAAACAGAAATGAAGCTGTACTTTTTT…
Tag_1490r	ATGCTTGATTTTTTTTTTCGAAAGACAAAAGAAAAAAAATGCTTGATTTCAATCAGCATAACTTTTTGCTGCATTACTTGAAAGGATGGTCTTGTAATGTTACACATGCATACACAGGGGCTGCAGGGGCTGCGGCAGGGACGAGCTTGAGAGGGGCTGCAATGGCGAGGGGCGGATCCAAGGGGGAATAGCCGCCGTCCCGGGCTTCGGCTGGTGGCCCATCAAGGCCTACCGGCCATGCCCCGGCTTCGTCGCCTCCGGCGGCCGCTACCGGCGCCAGGGCCAAAGCATGGACGACGTCGCATCCGGCAGGGGAAAGAAAATCTCCCCGCCCAAAAAGAAGATGTAAACACAAGTACATACTTCTTAGTGCTGTAATTTTTGCTCAGGTGAATACAT…
Tag_14r	CGTGGCGAGGGAGGATCTCAGCCCATCAAATCCGGACCATCCCGACTGCAAAGTTTGTTTGTTTGTTTCTTGAAAGAAACTGACTGCATGTTTGGGTTGCGCAGTCTCACAGTATAAGAGGGCGTTAGCGGCAGAGAGGTTCTTATTAATTTGAAGAACTTGATGATGTCTGAAGAAATAAAGTTAAGCGGGGATGCAATGAATTACAAGTTCCAAATTAAAGCGGCCTCAACTTTAGAATTTAGCGTTGGAATCCTGTCGTTCTGTGTCAGTAGTAATTCCTTCCAAAGCAGAGGCGTCTGATTGGAGAAAGCCTTCCTCACACCACACAAGCAGTCCAAAGGAGAAGGAATGAGACGCAAAGCTGCTGGGTGAGAAGAATGGAAGCACCACCGATCG…
Tag_1500r	TCCATGCTTCCCGTGCTAGCTGTTCCTCCAGTGGGTCTAGGAATGCAAAATTCGAGAGCCACTCATTCATGCGATTTGTGACAGAGGCCTAGTTGAGTGGCTAGTGCGCAAGAGATCCACTGTGAAAGCCTGAAAGGGACAGATGCGAGGAGCGGTGGTAGGAGGTGAGAGACCCAAGGAACCTAGCTTTACAAGGAATGTTGTAATCTTGTGCTTGCAGTTATTGGAAAGCTACCCTACCAAGGGCCGAAACAGCAACCTGCCAAATAACAAAGAGGGTGTGGGGGAGAGGAGAGGGCTCGAAAGAGCCAAGCGAGCTTCATATGCTTGGCTGCTAGCCTGCTTCTGTCCCTGATCCTGCTTGCTAATTACCTGGTTTTCCACGCAGCTCTTCTGAAT…
Tag_1501r	GCGTTTTATCCATGCTAATCTCAAATAAGATGGTCCATCGAACAAATATTGAGTTGAAGCCTCGAAATAAGTTGGTTTCGCAGTAGAAGGACAACCAAGTGATCTGATTAGCTCATGGACCGGTAGGACCTTGAATTTGGTTGGTGGATTCATAGCAACATTGTGCACCTTGTGCTCATAGATCTTCCCATTCTTGTCGAGTTTATACACGGAAGCGCCATCGAAGCGGCCATGCCCGTCCCAGGGGACTCGAGGAATGCCGTGGGCAATCCAGCGAATCATGATAAGGTTCTCAGCAGGCTGCCATATACTAACTATATCAACCCACAGTGCTTTGAAAAAGATCCGGCCAGTAAAACGTAGTGCCCAAAATATCCTTTTGTAATTTTCCAGGCCCTT…
Tag_1505r	ACGATCGAAGAAGAGCCAGAGCGACAAGAGGACGGAGCCTGTCGCCGCCGCCGCCGCAGCAGCCAGCAGCATGCAGCGTGGGGATCCGCTTGTGGTGGGGCGGGTGATCGGCGACGTGGTGGACCCCTTCGTGCGCCGGGTGCCGCTGCGCGTGGCCTACACGGCGCGGGAGGTCTCCAACAGCTGCGAGCTCCGCCCCTCCGCCATCGTCGAGCAGCCGCGCGTCGAGGTCGGCGGCCCCGACATGCGCACCTTCTACACCCTGGTACTAATACTAATTAATTGGTCAGCTACCTGCTGATCCATCTGATTATAATCATCAGAGTGATTTATTTGCATCAGGTGATGGTGGATCCGGACGCGCCAAGCCCCAGCGATCCCAACCTCAGGGAGTACTTG…
Tag_1507r	CAAATAAGAGGGGCCAGATAGTACGAAATTATATGATTAAGATATTGCAAATTTGCAGTAGAATCACCTTCAGTGAGGAATTATTCAAGGAATAAAGGCCTACATAAGGAAATCATCTAATAGCCTATGAACACAATACCACAATTTCGCAGCATAGTGATCAAGTCAACATTGATACTTTGTTCGCTTCTCTGCATACCCGGTACTTTCTACTGCCTGAAATTCTTTATCCCTCCCAATTGATACTTTCTACTTAGCATGAAACTTTTGATGATGTGATAGAGGAATAGCCAAAAACTCATGGTGTTGCACTAGGTTGCTACCAAGTAGTTTACTTCCATGAAGACAATGGCCACGGTCATTGAACACTAAAAATTTATCCGCGCTGCTAATTGCACA…
Tag_1521r	AATCAACCGTTAGCCAACACCTGCCAAATACGAAATATAAAATGTGTTCTCACGTGGGGCCACATTCCATTTCAAATGACTTCTAAAATTTGGCAGCAGGCCTTCTCATGCTATGACAAATTCCATTCCGTTCATATCTATTTTATACACCCTAAAAAAATCTATTTTATACACCCATCATTTAGTTCCGAGCTGCAGCCTGCAGCTAATCCCTTCTATTGGTGCAAACCAAAAGTCTGGCCAGACCCAAATTAGGAATCCCATAACATCTCCTTCCGTTGGTTGAACGCGCTTTCTGAACTAGAGAACAGTCTGAAAATCAAGAATTCGGTTTTTTTTTTTGATTCAAGAATTCAGAATCAGAACACATCCTTGCTGTACAGCGCATGGCGCAAATGG…
Tag_1525r	GCAAGCGAGGCCACCAGTGTTCAAAAATTTCCCCTGAAAAATTCGGCGTCTCCCTCTCTCGCGCGGCGGCCTCGCTCTCGCCTCCTCCTCCCCATTCCGCCCGCGCGCCCGCGCCCGCGCCGGCGCATCCTCGCTGGAGCCTTCGACGCCCTGCCGCCGGCGGTAGGGGTCCTTCCGCGGGGGCGGGGCTCGTCTCCGGTTCCGCTCCGGGCCTGTCCGCGGCCTCGGCGTCTTCCTCTGCGGTGCCCGGCGCGCCGCCGGGGTCTCGTCGGGCGGAGCTAGGGTTTCGCCGCTTTGGGCTCAGGACGGCGAGATCTAGGGTTTCTATCTCAAGTATGCCTCTGCTCTCCCTTGAATTGTTGCGATTGCGTGGGTGCCGGTTCGTGCGGCGAGGGCCCC…
Tag_1528r	CAGCTCGCTGGCGGCAACTAGCTAGCCTGTCGCCCTCGCTCTCTCGGTCGCGTCGTCGATGCATTGCTCTATGCCAACAAGGATGGCATGGCATAGTAGGATGATGGATGGAGTCTACAAGGATCTAGCTAGAAGACACCTACATTTTACACCTAATAATATACTGGACTTTTTTTTTTTGAAAAGAACCTAATATACTGGACTTACATTGCTGTATCCGGTTCTACTCAAGTAAAAGCATCAATATTGTCACCATGTTCTTGGGAAATACAGATTATCGAACATCCGTGTACGGATTTTACGTGGCGGTAATTACAAGATTTTTTTTTTTAAAAAACAATTACAAGATTTAGAAAATTTGTTTGAATTTTGCCTAGTACGTTAGATTAGACTAATAGT…
Tag_1531	ATGGGTCCCTGGCATGGTCATGCGTCGGGCAGATGATCACAGGAGGTGAGGTTGATGCACCGGGTGTGAAGCTGCAGATGATCAGCATGTGCAGACCTCAGCTGGACCAGTTCCAGGGCACGGAGGAGGAGCTGAAGCTCGCATGCCGCAGTGGAGGTAGTAAGCCTGGTTTGAGTATGAAGGTCCCAAGTGCCTGACTGATAAGCATCCGGCAACACTGATGTTACCCCTCGTTATGTGGGACTCCGGGAGTGCAAGGCCGGCATGAACTGAGCTAGACGAGCCGGCCCCAGCAAGAGATCTGCCCAGAACGCCGTGACAGGCAAGACCTCACCACCATCGGGGCCTCTGGGACGGGTGTCCAGTTTGGGCTTCAGAGGTACAGCACTGTGACAAATG…
Tag_1533r	ATGGTTAAGTGCTGTCATAGCAAATTAGTTAAGGGACTAATGATTTACCCATGCACAGTACTAGCTGTCAAAGTTTTCACTGCATTATGATCTAGATCTAGCATCAGACTATCAGGCTCTGCCTACCACCCACTAGTTAGTCTACTTCTGCTTTTCTGAATACTAGCATATAGTACATGCATATTTTTGACCAAATGCCAGGATTTGAAGTTTTGGCATGCAACTGGCAGCTGTAATTAAGAACCACAATTTATACTGGTTTAAAACAAGTTGATCTGCAGACACTGATATTATCTTTATGAAAGGAATCATAATATGATCTTTGCTCATAGAAAAATGGATAACACATAGCAGAGGAGAGCAAAAGTGATCGGCAGATCACGTGAGGCAGTCGACTCT…
Tag_1534r	ATGAACGGACATTACATCAATTGTCCCCAAACCTCTGAGTACCACGATGAACAGGTAGAAGGTTGAACACATTTTCAGAGGCAAAAAGGACACACATGAGGTTATGATGACACCTTGAAGCATGCTCCCATATGATTACCAAATTACTCCACACACAGAACCAACATCCTCTAGACCTCAAGGATTTCTCCAGAAAACATGTTCTTCCCAGACAAAACTCTTCTGACATAGCAGCCCTATTTTCTTCGACTACAGCATATGCTGGTATCCATCTGCAGAAGAGACTCCCCAAATCGCATTGCAGAAAGGCATATATTGAAGCGGAAATCGCAACCATCCGAGGTAATTAACCATCAATTGCACAAAAGACATGGCAGGTAAATCAGAAATTTGTTACTT…
Tag_1536r	TTCATTGACAAATCAAGGGAAAATATACTCTTCAAATTTCCTATGCTTGCTGGAATTGGTCCCTCTAGATTGGTATTTTTTGCATGAAGGTTAACTAACTTTGAGAGATTTCTGATAGATGAAGGGATTTGGCCTAATAGGTTAGTGTTGGATAAAGAAAGCCAAGTCAAGTTTCCTAGCTTGCCAATGCTATTTGGAATTCTTCCGGATATAGAAGTATTCCCAGTATAAAGTACTTGAAGACCCACCAGATTGCCGATGGCTGAGGGGAGGCTTCCTGAAATCCCAGTGGCGTCAAAGGTGAGAAATTGCAGGGTTGTTGAGAGATTTACAAGTGAGCTTGGTAGGTGCCCAGTGAATCCAGGGTTGCCGGTGATAAGTAATCGCTCGAGCTGGCTG…
Tag_1538r	TGTAACGTTTGGATTTATATATCTACTTTGTGGATATAGAGGCTGGATTAATCCTTTATTAAGAAACATCATTAAGAAAGCGCTTGCTTGGAGCCTCGTGCTCGTGATGGTTTTTGCAGGAGCAAACTCTGGTAAGGCTGCCTTGACGCCTACTGGCGTGAACTGAGTATTGTGTTGACTGAACTGGGGCCGGCAGTAACGTTATGGTCTTTTGGAAGAGATAATTTTTTTGGCTTCAGACCCAGAACTAAGCAAACTACGTTAATCATGTTGACTGAACTGGGGCTGGTTCTGAAGATTGAAGAGAAAATTTCTTCTAGCTCTGAAGTTGGAAGAGATAAAATGGCACCAAGACAGGCCTTCAGAGGAAGATCAACGAAGGCTTCATAGAATGAGAGT…
Tag_1539r	GTTCGGGCGCAAGCCGCTCGTGATCACCAAGGACCGGAACTACTCCGCCCACGACATGGAGGACTTCCTCGCCGCCACCGGTTACGGCGCCGCCGTGGAGCCATTCAGGAGGCGGGTAGTCCCCAAGATGGGCTATTTTCAGGCGCCCATGGTGCCAACGACGTGCCTCAATGGGGTGGGGATCGAGACGCCGGAGCAGCTTGTGTACTGGGATGGCGACTTCGACGCGGACCCGGAGACGGTGAACGGCGACGGGGACGAGGACATCAATCTGGCCAGCATGCTGGCATTCGATGAGCAGATGCGCCAGCAGCCGGAGCAGAACAAGCTGTTCAAGACGATCAAGCTTCATGGAGCTAAGCACGGTACGATTGTGACGGAGGACTGGGCGCTGAAGAG…
Tag_153r	GTCGTCGGCCGCCATGGACTTGCAGTGGAGGGACCGGACCCAGCTCCCCGCCGCCGCCGTCGGGCGGCGGCGGGGCGGCGGAGGCTTCTCCGGCATCGGGCGCGCGGTCGGAGACGCAGCGGTCGCTGTGGCCGACGGCTGTGCGGTGTAGCGACGACTAGGCAGAGTAGAAGGCTAGCAATGGTATATATGGTTAAGCAAAGCGGGTCACTACGCTAGCGCTGCCTTGGCCCTTGGTGGTCTTGCTAATATAGGGCTGCGGTCTGCTGCTTATCCTGGGCAGGTAGCGCAGCTGTCAGTGTTAGCGTTGCTCAGACAGCGCACTTGATCAGAGGAAAATTACTATTTTACAACCGGTAGAATGCATCGTCGGATATACGGTGTACATAGTACTGTACG…
Tag_1541r	GAGAAGAACATAAACACCAACAACACGCTTCTGGACAAATCACAACACACAAAACTGGAAGAAAACAAAACTACAAGGCCAGGGCCTAGATTCCACAGTGGAAGCATGTCCTTGTTCACCGAACATTGCCACCACGATCGATCGAGACACGAGTGGCTATACAATGATGATCTCCATTGCACGGCACATATGACTTTAAAGCTCACATAAATCTCCATTGCTCTGGGATCTGGCAGTTGGCTGTCATTTTCTTGAGCTAGCTCACGAGCCAAACGAGCCAGCTGGCAGATGAGCCGAGCCGACCCTGACTTCTAGCTCGGCCTAGTAACGAGCCAGCTGAGCCGGCTCGATATCCAGCCTCAAGTGTGACTACTGGGCAATGGCCAATGGGTGTTTTGT…
Tag_1544r	GTGGAGTCGTTCGGCTTCGGCGCGCTCAAGGAGACCTTCTCCGTGGACGTGGCGGCGGCCGAGGCGCGCGCGCTCGACGTGCCCCTCGCCGCGCCCTTCACCATCGCGACCTCGCGCCTCGAGGCCGTCTCCAACGTCGCCGTGCGCGTCGAGCTCCGCAGCGGCGCCGTCGGCTGGGGGGAGGCGGCCGTGCTGCCCTCCGTCACGGCCGAGGACCAGCCGGCCGCGCTCGCCGCCGCGGGCCGGGCCTGCGACGCGCTCGCGGGCGCGCCCGCGGCACCGCTCGGCGCGATGCTGCAGGAAGTCGCCGGACGTCCTCCCCGGGCACGCCTTCGCCTCGGTGAGGAACCCCCACCTTCTCGTGCGACTCGGCAAGGAAATTTTGGCTTCTGTTACAGA…
Tag_1546r	TCATTTGTTTGTGGTAATTGTTGTCCTACCATGATCTAACTAGGCTCAAAAAATTTGTCTCGTCGTGTATATCAAAACTATGCAATTAGTTTTTTTATTTATCTATATTTAATACTTCATGCATGAGGTAAAAGATTTGATGTGATGGGTGAATAGTGAAATTTGGAGAGAGAAATTTTGGAAGTGAACACAGCCTCATATTAGCGTGTTCACTGGTACCGGGAATATAAAATGTTAGCTGGAAATGAAGATGTTCAGTTTTAAGTGTGCACCGTCTGCTTCAACTGCAAATTATTTGATTGGCTGATTAGTGAAGTTATTCCATTGATGGGGACGGTGAGGCCGACTGTACTATAGTCAAACACATTGGTTGAAGTGTTCAACTTTACTATTCGATTA…
Tag_1549r	AATCAATCACCCATAAAATTGGAAAGAAATGTAACCAAGGCACAATTAGCTAGGGTTCTCGGGTATGATCTTGCCTTGCCGATGCCGGTTCATGTGGCCGCCAAGCGCTTGAGACTTGCAGAACTTGAGGGAACAAAACCGGCACTCATACACCTTGGCAGCATCATCCTTCCCTCCGCCACTCTTCTTCTTGATCCCTGCAGACATACATTGGTAAGAAGAACAAATCGGTCTGCACTACAAAGTGTGTAGAAAGATCTTACATTTCATATTAATTGAGATATTGTGCACAAAACGAGTTGGATCTTTTGTTGCTGACATTTTAGATCATCCATGAGGAATCTATCGCATCACACAGAAAACATTTTATGTTTTGTTTTTCAAAAAAGAAAACAGTAG…
Tag_154r	CTTTCGCTTGACCTTCACCTCATATCGTCGACCTCTGGGCCGCATCCTATACCTGCACATCACGAGCTCTTTATCAGCTAGTGATTAGCCTGCTTGTGATGCTTGATCATGATGTTAGCGGGGATACTTATAGCCGAGCGCCCGAGCCGGATCATTAGCGTTCATGTTAGCTTTGAGACGGATCGTGCATGTGAAAGCGGTTAGGAAACGTCCGATCTGGCCACCTCGTGTATTTAGTGTTTTCTCGGATGGCTGCATTGGTTGGCGACCTCGTGTAACTTGTGTTTTTCTAGATAATGGTGTACCAATTTTATTTTCTGTACAGCTCCGGGGAGCCTCCGCAAAATGGTCAACATCGTTGCATGGGCTGGTGAACACTAGCACTTTGTTTTTAGTATG…
Tag_1550r	TAATAACACTGCTTGGTCTGTCATGAAGATGCCAAAATTGAGGTCCCTTACCATCTTCAAACCTGCTGGTGTAGCAATTGATCCGATCACGCCCACCCTTTCATGCTACCATCTTTTGCGTGTGTTGGATCTACAAGGTTGCAATGTCGAGGACCTTGCAAGCCTAGGGTTGGTGGGGAGCTTAACTCATCTACGGTATCTTGGTCTACCAAGTAGTAGTAAAAGAAGTGCTAAACTGCCAATAGAGATCGGGAAGCTACGGTTTCTGCAGACACTGGATTTATCTAAAGCTGGAGTAAAAGAAGTGCCGTCAAGTGTTATTACAGGTCTAGGACGACAATTGATGTGCCTACGTGGTCTGAATGATTCGGGCACAGACCTACCATTAGATGGGTTGGA…
Tag_1554r	TACACTTTCTTTATTTCAAGTGATCAACTTCTTGGTACTGTTCATTTTTAGGATTTTGTTTTTATGTTCTTAGTGTTGCATTTGTGGTTTTCAATGATTTTTAGGCTGGCATTGATATCTTACAATCAGGCTGAGGTACCGGTTAACTGGTGCCCTGCTCTTGGAACTGTCCTGGCGAATGAAGAAGTAGTAGATGGTGTGAGTGAGCGTGGTGGTTATCCTGTTATACGGAAGGTATGTTGTAGAATCCACGGAGCTCTTTTCTGCTGTGAGTATGGCTTTTCCTTTTGATATATGTTCAACCTTGTCAATGCATGGTTGTTAAATACCTGTCTGCCGAAAAAGGAATATTACAGCTATCCATTTTCTCCTCTGTTGTATAGCCAATGCGCCAATGGA…
Tag_1556	AGTGGTTCCATCGGAGGAATAATTCGGGGGCATACCATACCACTGAGCAGTGAGAGGCGGGTAGGGAGGAGCGGCGGTGCAGGCGATGGGCAGCGAGGCGAAGCCCGCCGTGAGGGGGCTCAGGAGCTGGGCGCAGCGACACCTCAACGCCGGCTTCGCCGCCGGCTTCCTCCTCGTCCTCCTCACCTACATCGTCGTCTCGCAGCAGTTCGCCGTCACCGCGCCCAACGGTAAGGACTGAATTCTCCGTTCCCGCCATCAGCGACTGTTTTATCCCTGAATTGTGTGATCAGCTCTTGTTCCTCCTCGTGTGATCTGCAGCTGTCGCGACCAAGGGGTCGCGGATTGCTGATAAGCAGGTGATCGGAGGTGCAGGCGATGCAGGTGAGCGCTTCTGCC…
Tag_155r	CAAACAAACGCCGAAGAGCTGAACGAGATATGATTTCAGTTCTTCAAAAGGTAAGGTTTCTCCCTTATTAATGATTGAGATTGCAAATATCAAACCAACGGACCAACCAAAGTCATACACTAATTTTACAGACAAAAGAGATAGAAAACTTATATCAGCATGAGATCAGGCAGCGAAAAACAACTGAGGAAACGCTCATGAGACAGGCACAAGAGATTGAAGAAATGGAAACACAGCATCATGCTATCTCCAATGAACTACATGATGTCAAGGAGCAGAAGTTCACTCTAGAGCAACAAATAAAAGAGATGGCATCTGTAATCAAAGATTGCGAAGAGAAGATGGCGGCGAACAAACACCTTCTCGATGTGCTGCAAACAGAAAACGAGAAGCTGCAGC…
Tag_1565r	CGTCGTCCTTGTGTCCCTCGAGTCGAGAGTTGCCTTTCCTCCACCCGCCCATCCGCGCAGTGAGGTTCCCCGATGGCGGAGCAGCCTCCTAGCTCCGCGCCGCAAGGTCAGATCCTTTTCCTTTCTCGTCAATTGTTGAAAACAGCTCAGAACCCTTAGTAGCTTTGGTGTTCTCTCTCTTCTCCGTGCGATTCTTGTGCCAAGCCGTGGCCTTTCCTTGCCGTGGGGTCTCCAGTGCCGGATTGATTTCTCAATTCTCCCTGATTAATTAAGTAGTAACACTGATGCGGATTTTATGGGTATCTCGTCGAGTATTAGCGGCGGCGAGGGTATGGTGCCTGTGGCGTTGGTGGAATCCGGCAGCTTGGTACTGCGGGCTGAGGATGCCGGCTGGAGGGA…
Tag_1566r	ACAGTGCACTCCTCGCTGGTGGCGCTGGCCTGGTTCGCCTGGCACTCGATGCCTGCACCAATGAACGAACAAGCTCAAACCCATAGAACCCTAACCCTTACTAACGCGGTGCCGAAGGACCCCCAGAACTTACATAGATCCATGATGTGGTTGCGGCAGATGGCGCAGTTATCGACGACGATATCTGCAGGGGAGTAAAGGGGGAGAAACAGCATATCAGATTGGTCCAATCTACAGGAAGGAAATCCAGGGTGGAGGGATGAGCGCGCGTGCGAACCCCATGCCCAGAGCGCGACGGCGTTCCACTTCTTGATCTCGAAGCGCTTGTTGGGCTTGCGGGAGGAGGATGAGGACGGGCCGGCCGCGGAGGATCCCTCGCCGGCGGGGGCGGGCGGCGGC…
Tag_1567r	AAACTTCCAGAGAAAGGGACCCCAAAAACCTACGCTTCTCCAACTCCAACTCCGGATTATCAGCTGACATCTTTCCCTCCTCCGTCGGGTGATCAACGGTGAGGTACCAGGAGATGCACCCATAGGCATCATCCGGATCAACATGTGCCACTAGGCAAAGCGTTTCACCTTGGTCAAGATCAAAGTAAAGGCACAGGAAATCTCTGGTCACATTCATCCCGAGGACCATCGCTTCTTCATGAAGCCAGTGGATCACTTGGCTGGCGACCTGCCAACACAAAATAAGTTATCAAACTGTTGCAAAATAAGGTATACAATAGCACTGGAAATAGATTGCAGAGAATGGCATGATACTGACAATGGATAACGATTTTCAGATGGGGCACAAGGTAAGATTTT…
Tag_1573r	TTTGGAACGGAGGGAGTACTAAAGAAAATGGGCGTATCAGCTTGAGCAAGCCAAGCTGCATCAAATATTTTTTCTTTAGAGTGTTTCCAGCGTAGCAGTCGCCTGTGACAATGCCATCATGTGAATGGACGAGGGCGATGGATGATTGTCATTTGTGACGTTCCAATCATGGTGTGAGATCGACAACCTAGAAGGACGACCTTGATTTTGGCTTGTTGGTGACGGCATGCTGGGTGCTCACTGCTCAGTCAGTCTCTTGGATCTTGGTTGATCCATCTCTAATACGTGCGAGTGCAAGAAACATCGTTGAAATAATGTGGCGGCTGGAAAAACAAAATGAAAAAAGGAGAGAACAACGGGAAAAAAAAGGAGAGAACAACGGGAAAAAAACTGGTAGCT…
Tag_1574	TTTTTTTTTTTTTTTGAGCAGAGCTGGAGGCCGTTGGAAGAACCGAGATCCCCGGGGCAGAGGGGTCCCATGTAGCAGTAGCACTCAAGGCCCCTAGCATTTCTTCTTCGTGTTATTTTTCCCAAATTTTTTTCATCTTTTTCTTGGCAATGGAGACACCAAGCTCGCTCAGTATGGTACCATTCACGCATGGAATTCGCAGAAGGACACCAAGCTGAGGATCGCGAGCTCGTGCCACGGTTCAGACGGCATGGGAAACCAGGGCCTCCCGCCGGCGACCGCGACGAAGCCAGTGGACCAGCCGGCGGCGGCCTTCCTCGTCGAGCAGGCGATCCTGTACCCTGGGCAGGTCACCGTCGTCGCCCTCGGCCCTCTCACCAACCTCGCTCTGGTCCGCTT…
Tag_1576r	GTGGCGGCACATTAATAAATCATTTCGGGGTTGATTAGTAACATTGCACATTGTTACGTCACTTCGCCACTGACAGACAAACACCAAAGGCAACAAGCCACTCTTCTTCTCTTGCGAGAACCAACAAACTTCTTCATCCAATTTCACACTTATTTCATGCTACGCGGACTTATCATCGATCAGAAAAGCAGATGCGATTCACTGAATTTGGTCATTCCAGAGTTCAAACACGCTGTTCAAATTCGATGCAAACATTTCAGTTCAGTTCCCCTGCATGACGGGGCAGCCTGAACCTGACGCAGCATCGGGCGGGCTCAAGAAGCTGGCCAGGAAGTTGCCGCGCTCGTAGAAGTACTCCGACTTCTCCACCTTCATCTCCTCGTCAACCTATCAAGCATC…
Tag_1580r	TCCGCGGCAACACCAACACAACGGCGCTCCTGGACCGGAACATCGGCTACAATGCCTTCTTCAAGGTCAAGTCCGACTACGTCCGACATGCCATCGACAAGGAGGTCTGGCCGGAGATCTTCAACTGGTTCTCCATGAACGGCTCCGGGTTCGTGATGCTGGAACCCCACGGCGGGGTCATCGGCACCATCCCCGCCGGGGCGACTCCGTACCCGCACCGGAGCGGTGTGTTGTACATCATCCAGTACATCGCTCCCTGGCCGGCCGGCGACGATGGCTCGACTGCGAGAAACTGGGTCAGAGACTTCTACAACTTCATGGGGCAGTACGTGACCAAGAGCCCCAGAGAGGCGTACATTAACTTCCGGGACCTAGATATCGGCGAGAACAAAGTGGTGA…
Tag_1582	TGGGGCGCTTTCTTTGTGTTACTCCTAGTGTTTTGCTGCAGAGTCAAGATACAGAGGTGCGGAAGCTGGGTTTGAAACAGCTCGATGACCAGATGATAGGTCCGGCTGCCTGCACGTTAATATATAAGAGAGTTTACAATAGGATCTCAACCATAACCGTGTTCTATCTCCTACATTTACAACAGATTGTAGATAGGTCTGGTTGAGATCGAGATTACAATCACGTGTACCCCGCTTTGGGAATATCAAAACCGAAACTAGAGCTTTCTTCTAGAACATATTCTATCTCTGATAATCTTCCTATCTCTAATATAGAGGACTGCTGAATTCGGCCATGCAGTGAGTTTTTATCTTCTATATTTTTTACTTTCTTCGAGTCTATGCTTGTCCGGTTCACCT…
Tag_1583	CAGAACTTCAGAACTATCAATGTAATTTTGTACTGCCATCTAGTAGCAAACAGAGAAGCAAATAAATTATACATATCATCTAGTCCCTCTTATCACATCAAACCATTATGTCAAAGACTGCAGTATTATGAACAGGTGCTCGGAGAGGTTCTCTACAGCCAAACATGCAATGAGACTTCTGGTATTGTCACATCAACCAAAACACTACCAAGTCTCTGATGCATACATTAGCAATGTGACGTGTAAGGAGCCTATAATATTTATGCACCCTGAGCTAAACATTTTGGGCGTTATGGATGTGATACAATAATATCTGTATGGCTAGAAATTCACAAGAACAGTCTTCAGAATTTCGGCCAGCACAATTAGCGTGAAAATCACACATGCTTGTGCAAAGTA…
Tag_1584	ACCAGACGTGAGTCGTGTCTCGTAAGACACCCACGGCGCCACGGGCCATGGCCACTCCTAGACGGCCACGGGATTCTTGAAATATCCCATCTATATGTATTACTTTACATATATATCATATATGTTATATTATTACTTATTAGTTGTTACTATTGTTTAATTTTACTAGGCCACCAGGCCCTATCTTAATATTTCGCACTGGGCCCCGGTTTTGCCGGGACACCCCCGCTTCCTACGAAATATGTAACTTTAGAATTTTGCTCATAGCTATCTAATCATACAAATATAGTTTCTAGAGTATCCCATATTTCACCATGAAGCATACTCTCTGATTTTGCTGGGAACTGGTGGCGCCTCCTTCAGTGTTCTCTGACCAGCATCTGCATTCAGAAAATGTAT…
Tag_1587r	AGCCTACCCCAATCTTCAATGTGAGTTCATGTTTTTGTTGTTGCTGCTGCTGCTGCTTCTTTCACAGAAATTATTCATATGTAACACCACTACACCAGCAAATCGTCTGCTACTGAAATAGGACCAAAAACACTTAGACATATAGGTTCAAAAAGGCTAACATTTGACCGCGATTTGCTTCTGCTGCAGTTTAGCAGACAAAAGATTTAATCTGGGTAGCTCAGCAAACATTACTACGAAAAAATGAATGAATTGCAACAATTTTGACGCCTCTGAGATGACTTGGGGACAACTCCGAAGCATCTTTTTATAGCATCGATCGATCAAATTACTGGCAGAGTACAAGCTAAAACCCACCAATTGAATCCTCTAAGCTCTTATCAGTCAGCAATCACAGGT…
Tag_158r	TAGATTTTTACCTGTAAACCCTGTAAATATAAAAAAAATGTCCCATCGAATATTTTGACACATGCATGAAATACTAAATGAAGTCTATTTACAAAACTTTTTATATGGATGGGCTGTAAATCGCAAGACGAATCTAATGAGCCTACTTAATTCATGATTTGCAACAATAATGCTACAGTAATCATCCGCTAATTATGGATTAATCATGGATTAATTAGCATCATTAGATTCGTCTCACGATTTATAACCCATATGTGTAAAAAGTTTTATAAATAGACTTTATTTAATACTTCAAATTAGCAAAATTTTGTCGCAAAAATTTTTTGCGCTCTATCTGAACACGGCCTGATGCGTCCTAGCTTTGGCCCCGCTCGATCCCCTGTTCACCGGCTACGGATA…
Tag_1590r	CGGGGAAGCGGCATGGGTAACGCGGGGGAGCGGGCGGGTATGCGTCCTTTGGTGAAAAAAAAAAGACAGGGGATTTAGGCACAAACAATTTCGTTGATGGTGTTTTTCCTCCCACCAAATCCTGTCATGCACCTAGCCCTTCCATGTGGACCTTCAAGAGAGGATTTGTGAGAGGAGTGGCTGGGTTAATATAGGTAAGAAAATAATCCAATTCTTTCATCCTTTATAGAATAGATTTATAGTATAGACTATTCAAAATTAATAAAAAGACTTGTGTAACCAAAGAGGACGCTGACATGCAGCCACACCCAGCTTCAACTGTACAAAGGATTTTATTCGGGAATGAGGAGTTAATTCGGGAGAGCCTTTTGCATTTTGATGCTGAATCAATTTTGCATA…
Tag_1592r	TCTATGCCCTCTTCTCCGGAGGGATAAGTTTCGACAAGGGTACCTACTACCTAGATCAAGATGAGAAGGACCTGTTTTACGACCATTTCCTCCGGGCTCACGGTAGTGACGAGCTTTTTTCCTAAAACTTTGCACGCACACGACTGTCATCCGATCCCTTTCTCAACGGACTTTTTTCGCCCATTTCCATCGCTTGTGCACTGTGACCCTGCCTGCAAAATCCGTATCTAATGGATGAGTAATCAGTGTGACAGGACGTCTCGTCTCGCCCTTTTTGCGTTTGAGAGTGGAGGCGATTTTGCTATGTCACCCACTGTTGAGAGCTAGGCAGACCGCTCGATCGACCTGTCTCCGGCATGTCAGACTCAAGAGAGGAATATTCATCCATTCTGCAGGCTG…
Tag_1594r	CGATTTATGCACCAGAGATGAGTTTTAGAAGCTTTCTTTACTGGGTAGCGTTAGTTACTTTTAGCTTGGGATTTATGCACCAAAAAATGAGTGTTAGAAAAAATTTACTACTGGGTAGCATTTGTTAGTTTTAGCTTGATCCATTATATTAAAGGACTCATCGAGAGTAGATTGCAATTTACTTGTATGTTTTACCTCAAACCGGTGATGTTTCTGTCATTCTTACACAGGGAGAGCAGAGGCTCTTCTGTTAGCAGCCTATGGGAAAGGCCTTGTGCTACCATCAGGGAAGTTCAGCAAAACCCCAACTTGACATTGATGGTGATTGCTGATTGACTGGCCATTTCTCATACTGATGGAACTGCAAATAATTTGGTTGGCGCAGGAGGTTCCATCAAG…
Tag_1597r	TGACAATTGGTATAAACAGTTGCCATTGTGTTATGTACTTGCAAACTTTTTTGATTAATTGTAGGGAATTATCACACAAGATGAGTTTGCAGCATTGCCAAGATAAATGAGATCATTTTTTAAGTTTGCTGATTTGCCCAAGACTGAGACAAGATCTGATTTGTCCACATTGCATGAGAAGATTTTCTTTTAACGAACCGGCACGAGAGGGTGCCTATTTCATTGATAGAGAAGGGGAGTAAAGCCAGCTAGCCGGTGACAGATCTTAGATTATGGAAGCACAATTCAATTCAATAGTTATGTGGCTATCGATGGAATCAAATCTAGAACTTTTGCATATAAAAAAACAAGAAGCTTCATGTATGTGTAGATCAACCTCACGGTTTTCCAGGCTTCATG…
Tag_1598r	CCAAGATGATATTAAGATAGTCTTTGATTATGTTTCCATCTGATACATCTAGAAAGAAGCGAAACAAACTATTTGCAATTGAGTGAAACAAAAGTTTGTGTGATCTGCACACAAAAGAAGAGTGTGTGTTGATTTGTGTTTTGTGTATATCACTATATCTTAAGAAAAAGGTAAGTGTTGCTGTGGAACAACCACAGCCTCAGAAAAATGCAGGACATGAGTACACTATTTTTTGAGTCTTTGCAAAACATTGTTCATTTTAGATAGCTAAGGCAGGTATCTATCCTGAACCTTTCTGCATAAAACTGAGTAACTTAAGAAATCCATTTCTGTTCTTGCAGGGTGGCTCCAGTTCTAGTCTACGATTTCCGGTCAGGAGGTTAACACTCATGTCGAGTA…
Tag_15r	AGGCCCTCGAGACCGAGCTCGAGAACACCAAGAAGGTAACGGTCGATCTCCACCTTTCTGCCGGCTTGCTTATGACCATCGACACCATGGTGTGGTGTGTGACTGAGCATATTTGTTTTGTGCAACAATGGCTGGCTGCAGCTTCTGGAGACGTCGGTTGGCCAGCAGGAGGAGGTCCTGGCTTACATCGAGAAGAAGAAGAAGAAGCGAGGAATGGTATGTGATCATCTTACATTCTCTCTTACTACTCATCAGTTCTCATTCATGTTGTCTATATACTGATACCATTAAAGTTTTGCCTCCAACAGCAAAACCCGTTCCGCTGGTGAAGGGGGATGATCATCCATCAGCAGTGACCCTGGGGAGTGGTGGATCGCCGCGAGCAACACCCGTGCCTCC…
Tag_160r	CAAAAGGTAGAGTGCTAAATGGCACAGGTCCGAAAGATGAGAATGAAAAGGCAAATACCAAGGAAGATGATCCTGTGGTGGTAGTTGCTAAGATGTGGGAGAACAGCAAGGTCACCGACTATGACTTGTCTACCGAGAAGGAGAAAGATGGTGAATCAGAACTTGATCTGGAGTCCAACAGGGGAGATGCTGCCTCTGACTGCCACAGGTTGTCCACAGATACCAGGATAAACAGCAACACGAAGCTGGCAATCAAGCAGCAGCAACCCAAAAAGCCTTTGATGAAAAAAATTGGTGGTTTGTTGAAGAAGAAAAGCCAGCATTAGAACAAACTGAGCCATCTCAAAGAAAAAATATCGATGTACGCTATGGATGACTATTTCTCTAGCTTCACTTTCA…
Tag_1613r	AGCAAGGACCATATATAGCTTAACTAAGAGAAACGCCGGAAGTTATTTATCTGGTGGGCGATGATATTTTCTTAGGAAATGTTGTTTTTGACTCTTTGTTGCAATTTTATCCTTGGAAACTTTTCGAATCAAATTAGAAAATGTTGTCTGTCCATTGATAGGTATTGTGAAGAGTACCTGGGAAATATTTGATATACAGCCCAGGCAATTAATCTGAACACCTCTTTGGCGGGAGCACTTTAGAGCGGTATTATGTTTACACGTCTCGTTAAACATCATGCCCAAGTTAATTAAAACAGCATGTCATCACGTGACTGGAATATGGTCCTCTGCTCTGCTTGTCTGCTTCCAGCTTATTCCGACTTATATTCTCTCTCATAGAACAGCAACTAATTAAAA…
Tag_1618r	TCTGAGATCAGGGATCCGCTCGAGAAAACCCTGCCAGTACTGGCTACTCATCAACAAAATCAAGGATGAAGCAAAAGATAGGCCTTACCACAGATTGTCCTCTGAATTTCTTGAACACGAGATAAATCGATTCTATACTGGAAACAGTAATTATTACACATGCACTTCTATACTTCACCCTATGTCTATGACCATAAGTTGAAAAAAATCATGAAAATTATAAGCTGTCGGTACATTTTTCATCTGAATTCGCCAATGTACAGGTGCACCAATATCACATAGATGTTAGTGGACATCATGGTAGAGCATGATTCAGTACAGCTAGAGGATACAACCACCAGTAATCAGCAGCGAACATGTTGCCAGCATTATTTCTGAAACTATACGATCGATGATCCT…
Tag_1623r	CCACAGGAGTTTCAGCACCTCTCCGCCAAATCCCTCTACCTATTCTACACAAGTTACAACAGGTTTCATTAAAAAATATATACTGAGATAAAATTACATGTCACTGCAACAGCATGTAACCAATGCATGAAAACCTATCAATCAAAGCCAAACTCTAGCATAAAAATTGATGCTTTCTGCAGAACTGTACCTCATTCGGACCACAAAACATTCTCTCCCACCATGATCAAGCACAGTGCGGGTCAACCATCGTCCTTCTTGTGGACGGTAATTTCTCATGCGCAATATGACATCAGAAATCATGGCCCCACCATCATCAGTGACTCGATCAGGAACACACTTCAACAAGTATGGTGCTTGAACTGGAGGGGTAATTGATGCCATTGCTCTCATCCCGAC…
Tag_1627r	CGGGTTCGTGGCGGGAGCTAGGCGGAAGGAGGCCGCAGCGGCGGCTCTCATCTCGTCGCCCGGCGGGGTTGCGGCGACGGTGACTCGGTGGGGAAAGGGTAGACGGGGAATAATGGATAATGGATCGAGGAAGGAGTCGTCGTTTGCTTCTAAAACGGCAGGGGAGGCCCAGCCCGCCCGGCTCTGTTCATTCTCTTTAAGGTGCTTTATTTTTTAACTTAATTATTACAGATTACTGAACATGTCTCAGTACCCTTTTATTAATCTATAATTAGGAAATACAGTAGGAATTTCCTCTAGTGGATAAATTTCTCATCCAATTCTTTTTGTTGCTTCTGCACATCAGAAACGATTAGGTTATTGGACATTTTGTTACAATTCTAGAGACGTCGACACTGA…
Tag_162r	TAAACTTGGCCTGCTCAAGGCCATCCATGGAAGGCACAATGTTCATTGTCTCCAATGCTGGTGCATTCTTGAGCAAGATCTTCACCAGTTCCAATCCACTTTTGCTCTCATCAATGTACTGCATCCTAACAACCTTGAGATGCTTCACTGTCACCCCCTTACTACGTGGAACACCATGACACTCTCCATCACCACACCGTCTCTGTTTCCCCTGCGATGGCTGCAGCAACGAATATCATTGGTTTACCCCTACAATTTAACAGAGATAACAGAACACTAAACAAAAAGGCATATCTCACCACAACAGACACACAGAGCTCTTCAACATTCCTGCAATTTGAGAGCAATGGTGCAATGGATAAAGCACCTTCTTCCCTCCTCTCAATTATGCATGACAAC…
Tag_1634	CTGCTCCTTTGGATCCTCCATGCTTGCCGTGGCTACTGCCGGACGCCAAACTCCATCGTCGGCAAGACCAACACCAGAGCAAGGGGTCACGGCAGGATACACACCGAAGCCAGGTATATGGTTACGGTGCTGGCGGGGTGGTGCAGATTGGAGGTTGTTGGCATTGTGGTTGTGTGGAGGTTGAATCTGCTTTTCTTCCTAGTTAGCTTCGAGCCACCGGGTGGATCCATGACCAGAGAGGCACGGGATGTAGCCCCGGCCGATGTGGCTCCATATGGTGTTTCAGTTCACATCCTCCAGGATGGGATGTTTCTGCTGCTCGTTTCAAAGCGTGTGTGCAATGGTGTTTGCACCTGTGCTAGACTGAACAAATTGAAACATGATTAATTCGTTATCATC…
Tag_1635	TATTATTATTATTATTATTATTATTATTATTATTATTATCCTTTAAACATGTCTCCCTGGGGGGCCAGATTCTCAGGACCGGCCCTGCTCCTTTTATGCCCGAAATCCAAACCGATCAGTGAGAGATGCAGCTACTGTTTGTGTTTTGCAAAATCTGCTGGGACACATTTAAGAACATTAGGAGCTAGCTCTTCTAAACTAATTTTGGACGAAATTCACTGTGGCAATTTTCAACCGAAAATTAGGACTAAGCATAATCTAATTATAAAACTAATTACATGGATGGACGGAAAATCACGAGACAAATCTATTAAGCCTAATTAATCCATCATTAGAGATTGTTTTCTGTAGCACGACATTGTCTAATTATGGTCCAATTAGGCTTAAAGATTCATCACG…
Tag_1639r	TTGTAACTGTGGCGACAAGTCCTTTTATAGTGATCCAGGGTCCCCGTTCTCGATCTCCTCCACTGTGTCGATTAGTCCTTTGGAATCGAGTTTTCGAACCCCTCTTTGATTCGCTTCATTCATAATTGCAATATCAGATTGTGTTTTTACATCTTCTTGCTTGTGTTCTTCGATTCGCTTGCAGGAAAAGACTTCTCGGTGAGGTCAATCAAGTTGTGCTTGGTTGATAACCAACAGAGCAGTGGTGTAACGGTTGCTTGACTTCGAATCGTGCTGATTAGAAGCCGGATCGCCAACGTCACACACTCCACCAATCGAATTTACCTCTACCTCTTGGAAAATCGGGCCTAGTTCTCATCAATCCGGTAGGCTGTGAAATTTAGCATTAGACAAAATGAA…
Tag_1645r	CGCGGTCAAAGACCTCATTAGATTTCTCTCATGAAGTAGCACAGGATTGCAGAGTTATTTTTGCAAATTGCTTTCATTTAATACCAGTAATTAATGGTCCAAATTCTCAAGTACAACTAGTACTAGAGAACCAAACAGGGCAATTTCGTCTGTCCTCAATCTTGATGACTTTGGACTAAAAAAATGTAGAAAAAAGCAAGTAAATCTCCAAACCTTGAGATTTGAGAAAAAAAAGTGATGTCAAGCACTCGAATACGTACTTGGCCTCCTCAGATGAAGACGCCTTACGCTCGCACGTAGAGAATCCACCCCCCCCCCCCCACCCCACCCCACACGCACACATCACCACCACCTCCTCTGACACCAAAACCTTCCTCAATGTATGCAGACGAAGAGCTC…
Tag_1647r	CCCTGCTGACTGTTGGGGGTTATAACTACATAAACATGAGATGATTGCAAAAAAAGTTTAATTGCTTGTTAATAGTATCTTTGAAGCTTTGCACGCATTTAACATCAACCATACTTTTTTGGACTCAAAACAGCCACTTTGAAGGTGCATTTTCCTTGTGGCCGGTTGGTACATTTGGTTTGTGATGGCATCTGGCCCAAGAAGCATAATCATACCGGAAAAATAGAAATGATAAATAAGAGCCGAACTTAAGCTTCATACTAGCCATAATATTCACTCTTTTATTCCTCTGTCAACACATTATTTTCCCCACATCTGCAGTGACAATATGCAACCTTCTGTTGTGATAATCATGCTTCAATGGAAATGAAACCGATCAAATTCTTGAGTTCTTGCATT…
Tag_1648r	TCTTTCAGTGAGTGAGGTGTGGTTTCTTAGTCTCATGTCTATAATACCGCTTGATCCTCCATTTGTGAAAATAAGGTACAATGAAGGTAAGAGGACCAGTGCCAACTGTCAGTGCATATATTATATCCATTTACAGGGGCAGACATCAGAAACAGTGATCTATTCTAAACAAAAATATCAACTTTGCGGAAGCCAGTAACAAACATGTCTCACAGGGCAGAACAAAAAATAGAACTGCCTGTTCCAACAAAACCACACTGCAGACGTAGTCCTGAAGATCACACCAAAAGGATCAGGAACATTTTAGAGTTGAGCATTTCAAGCTATTATCTCATCCTACTATGAGCCATTCATCAAAATTAGTCCTTGCATATGAAAAAGTAAAACTGCAGACGTAGT…
Tag_1654	CCGTATTCGAACACAAATATGAAAACAAATATGATATCAGTAATATCCGTCCGTATCCAATCCATTTTCATCCCTAATGCAGCCCAAAGAGAAGAGATGCTGGAGGCCCAAATCCGGCCGCTTGGCACTCAGCCACTCTACTTATTAGCTAGTCCGAGTTGCAACAATAGAAATCCACACTACTAATGAAAGTGCTACACTTTAACACTAGCTTATCTAAACAGAAGTATTAATTTGATGGGCTAAAATTTAGCGAAGACTTAAAAACTTTAGCACGTGTTAATACGTGTTAAAATTTAGCGCATCCAAACAGACTAGTTTGTTTATTCTTGTTGACATTATCACGCTTGCTAGCCGCCCGGCCCCTCTCCGTCTCTCGATGGCAGTGATTTGGTGAGT…
Tag_1655r	TTTTGCCGAGTGCCTGCCGTTAGGCACTCGGCAAAGATTTGAAAGTTTGCCGAGTGCCACACCCAGTACTAGGCAAAACGACCACGTGGCGGGACCCTGGGCGGCCGTTTTGCCGAGTGCCTGCCGTTAGGCACTCGGCAAAGATGCCGCCCAGGGTCGCGCCACGTGGCTCCTATGCCGAGTGCCAAGGCTCTCGGTAAAGTCTTTGCCGAATGTCCGAAATCCGACACTCGGCAAAGACCACTGTGCCGTGGGAGACTTTGCCGAATGGTGTTTGCCGAGTGTTACACTCGGCAAAGAGTTTGCTGAGTGCAAACTGGCTTTTGCCGAGTGTAACCGGCACTCGGCAAAGCGGCTGAATCCGGTAGTGATCCGTCCCTCCAGCGCCGGGCCGAAGCC…
Tag_165r	ACTTTCTACTCCCTATTCTTGCCATGATTGTATGATACTGCTCACTGATACTTCTGTTATTCTCATGTGAGTTATCATTTTGCCAGTATTAATTATCACCACTGTGGTGCCTCAAAAACATGGTATGGTATTCCAGGCAGTGCTGCTTCTGATTTTGAGAAAGTTGTACGTGAGCATGTCTATGATCACGAAATTTTATCATGTGAAGGGGAAAATGCAGCATTTGATGTTCTTTTGGGAAAAACTACAATCTTCCCTCCAAATATTTTGCTGCATCATCAAGTTCCAGTCTATAGAGCCGTACAGAAACCTGGAGAGTTTGTTGTAACGTTTCCCCAAGCTTATCATTCTGGTTTCAGCCATGGTAGGACCTCTTATGCAATTACCTGCAGTCATTTA…
Tag_1660r	GCCTATGATATCCTTTTATGATTTATTACTATTTGCTCACAAAATTACATCAGCATCACTCACACTCATTCATTGTCTCTTGCTCATTAAACTTAGTTGAATGTATATATATTACCGGGTCCTTAATGACATATTGGAGACCCAACACTTCTAGCAAAAAGATTGAAACAAATGTAAAATTATGGTAAGATCATCTGATCATACCTTGCTTTCTCTGGTCATTCTTATTGCGATGCCAGGATCTGCAGTTCTCCTCGACAAGGTGAAAATGGACATAAAAATAATATAATATTCCGCTTATGGAGCTCTAGTCTCTACTCCAAGCATTCACTCATGATTTTGCTCTTGAAACTCTTGAGGCGCAGCACTTCTCGTGGCTACGTCGGGTTTCAGGAGCTG…
Tag_1665r	AGGTTGGCAATTATGCATGTCCGATCTAGGACCCTTACATTTAACTCATATGAAAATACGATGAACATTTAAACAATGTCGCCAGTAATCACATAAAGATGTATATGTCGCTGCAGGGAACTCCTCCAAACGATTTCGTCAAAAACAAAAATAACCGTGCAGGGTACGTACATGTATATTCGAAATTCGACAACAAAAGGCGGGTAAGAGGAACGACAATATATAATATATACTTGCAAGTCAATAAATGAACTCCATGATAATGACATTTTTTGACATGGTCATAAATTAAAAGTGACTGGGCAAAAGTAACCATGTCCTCATCATGCACAAAAGTAGAGACGTTAGATAATTTAGGCATCACAGCAGATTCACTGATACATAGCTTAACTAGCTTGG…
Tag_1667r	GGCAGTGGAGGAGGAGGCACGAGACGGAGACGGCAGCGGCGGGCCAGGTGCGAGGCGGATGCGATGTCGTGAGGCAGAGGACGGGAGGATGACGATTCACAGTTAGGGTTGGTTTTGATGGACTGGGCCTTACTGGGCTATTTCTTTTTTTCTTCGGGGCTCCACGGGTCCCCACGGGTCCAAACTATTCCCCGAACCCGTCCCGCTAAATTTCGGGGCCACGCCCCGTTAGCCCCGTGGGGGAATTTTCAGCCCCGTATCCGCCCCAAACGGGGCGGATCCCCGCAGGTCCCCAAGCCCATTAGCCCCGTTGCCATCCTGAGTAGGTAGGAAGGAACCTGTGTGCATTGATGCCTTTGTAAGAGTTGTTGACTTGTCTCTTCGACCGAGAGTTTTCAA…
Tag_1669	AGGTCACTCAATATGGAAGAATTGCTGATTGGTCAAATAAACAAGCTAACAACTTCTGTAGTAGTCATGCAAATAAACAAGCTAACAGCTTCTGTACCGACGAACAGCAGCACGCACGCGATCACCGCTGCTACCCTGCGTATATACGTAGTGAGCGATCAAGTAGCTAGTGGTATATGCCGGCCGTAGGCCGGCCACGTACTCACCAGGAGCCGACGGAGCAGACAATGCTGACGATGCGCTTGGTCTCGGAAGGAACGGCGCGGGACTTGCAGCAGCCACAGCAGCCGCCGACCGCCGAGACGGTGACCTGGGCGGACAGCAGGAAGATGCCGGCGCAGATTCCCAGCCCGGGCGAAGGGTTCTGCAGGCCAACGTAAACATACTCGGAGTCGTGAT…
Tag_166r	CCCACCCAACCCCTGCTCCGAATCCGCCTCTCCCCTGCTCCCGCGGAAATTCCGCGTCCAAGTACTCGGATCTTCTCCTGCCGCTTCCCCCGATTTTCCTCACAACCCGTTTCGTCTCCTCTCGCGTCCGCCGCCGCCGCGCTGTCTCCTCTCGCGTCCGCCGCCGCCGCCGCGCTGTCTCCTCTCGCGTCCGCCGCCGCCGCGCTCCAGGACCGGAGTCTTCTCTCCTCGGGGATCGTCGGCGCCCTCTTATCCGCCGCTCTCTACCGGTGCTGGACTGCCGTGGGGTGGAGATCGGCTTGAATCAACTCTTCGTTTAGTTTGTTGGTGGTGGTGAGTAAACCCTAGCCTCCTTGGAGGAATCTTCTAGGCGTTCGTCTTGCTTTGCGGATTTGCTAA…
Tag_1673	GTCGAGGGTACGGGTAAACTGGTTGAGCGCCGGCGGCACCTTGAGGCGCTGCTTGAGGATACGGCGCTGGCGCTGGATGCGCACGACCTTGGGCCACTTGACGAACCGGTGCAGGTCCTTCTTGGGCGGAAGCGCACCGCCGATACCGAACTGCTTCGGCCTCTTCTCAAAGAGCGGGTTGGTAATCTTCTCCTACACCAAGCCAAACACAACCAAATCAGTCCACTATATCCAGCAGTGGCACCTTACACATCTCGAGAAAGAACGTGGTGGGGCGCAGCACATACTGTTTTCTTCTTGGCCGGCACCGGCGCCTTGCCACCTCGCTTCGGGGCCTGCAGATTTGTGGTTCAAGGTCTTAGCACATTGCATCAATCATACACAGATTTCAGCAAGAAA…
Tag_1674r	ACGTCTCCGTTCTTGATTACTATAGCCTCAGTTTGAAAAAAAAGAAGCAATGCTCATCATTCTGCTCACCATATTATTTTTCATATTAGACATATATTTCTCTGAACACAGGTTTGTTTGGACAAACTGCAATGCGCCAATCTGAAAACCTTACTGTGTCTGAAGTCACTTATTAGGCTTTTCTCATCATTAAAATTTATAGATTTCAGAGCTATCTTTTGTAGATTTCAGTTTGGTGCTGTGAGAGCTACTCCAATCCAATCTTGTTGACATTTGAACCAATCCAGGACTTGCCACCGGTATGCACTAACTCAGATAGCTAGCATGGAGTTGTTCAGTCTTGTTGAACGTTGTTGCTTATAGCTCATGTAACACACAAGGAGTCCTTACAGCCCTACT…
Tag_1679r	TATATATGCATGCCAAGGTCGGCCCTGACTTTTTGGTGGTCCCGTGTGAAAAATTAATGGAGGCCCTCATTAAATATAAAAATATAAAAAATTAAATTGGCATGACAAGCAGGTGGCGAATCGGCGATTCCGTCCGCGCTCTCTCAGGGCCAGCCCTGATGCATGCATTGCCCGTTCAGTGCTTCGGTTGACGGATATGCAACGGTAATTTGAAGATAATTATCGACAAGTGCCGTCGAGCATTTCTATGGAGGGGCACTGAAACTGTGTCCGGTTGGTCACTTGGCCCTGGCAAGTCGAGCTTGGCGGTCTCGGGCTACCTGATCTTCAACTTCAAGGATTTGCCAGATGCGCTGGCCAATCCTGGCATCTTTATGACATGGACTGGCATTAGCTTAC…
Tag_167r	GAAGGGTATTGTAGATAAGCTCTCTGGCTTACCTCAGACAAGAACAATGGAGAGATGATGTCAAACACATCATTTACAAAGGCGTCAACATTGGTACAATTAGTAGGTTTATCTACTTTGCTCTGCGACGTTTCTGGCCCCTTGCTCTGAACTTTGGGCTTAGCCTTCACTTCTGATCATGGACAAATTGTCATGGTTAACTATTGAAATTTAAGATATCCTAAGCTCAGTAAAAAATTACAAATAAAATGCATGTATATATAAGCACACAAGGAACAATAAGCAACAAGATGTTGCAAACTTGCAACCTCCTTGAACACTGATGGTTATGACTTATGAGCTAAGGACAAAGAATAGAATCTAACCGGTTCTTTCTGCAAGAGCCAAAATTATCCAGAA…
Tag_1682r	ACCAAATACAGGATCAAGAAAGGGATGCACAACACAGCACAAGCTACATGGCACTGAAAGGACTCAAGGTCTGGAGGTCTCGAGCACCATAACTAGCCCCCAACTATTCCTGCTCCTTATCGATAAGCCGCGACCGATAGTGATTAACCAGCTACAAATCGTTGCTCAAACACTAGATGATAAAAGTCACATGAAGAATCGAGACCCTTATTCAGGCATGTGGTGCAGTAGATAAAATAAATCCATTTTTTCTCGAATATTTTGGTGAGCATCAACTGTACTTGTTATTGCTGCTGTCTGATAAGGCTGGGGAAAGAGACGTAAAGTCATGAACACGGGCTTATTCTCTAGCAACGGCCACGGTGGTTTCAGTCTCAGCAGTCAAAGCACAACAGCTAA…
Tag_1686r	TCACTGTCGAAGCATACAGATCCAGTCAACATTTTGCTTCGAAAGAAGCCTTCTGCATTATTGGGATTTTGACTATTCAACTTTGTGCTACCGGATATTTTTGGGACACCCTTGTGGCGCTCATAAGTCTCCCACTTAATGATCATTGATGCTATTCTAGAAATAACTTGTCCTGTGGTCTTCCATACTTGCAGAAATTTCTGTAGAATAAGCCGACAGATTGGACTGGTGGTCAAAGGGCTTATTCTGTTTCTTTTCCCTTCTTTCCTGTACTGCATATAGATTCACGTGCCTGGAAAAAAATTGTATCGTGGACTTTCAGGTTTGTTATAAGGATATTGCTCTTTGCATGACGGACAAATTGGCTGTTTAGACAAAATTCTATTTGATTTTCGTATA…
Tag_1688	AACATAACTGGGACATACAGAGCACTGTTACATATTTATTGCAGCAGGCCTATGTGTTTACATGCTATATAATTACATCAGTATCATTGAAGTTTTTATGCAATCTATTTAACTGCTCACAGAAACCACAAATAATTTATAGGTTGAATTTATAAGGTCATCAATGATGTGTGATCCAATAACAGTTGAATGGACTGGTTAGTGTGTTAAACTCCAAAACCGGGTTCGAAGCAAGGCACCTTATTAGAACAAAGCCCGGGAGGGAGTCTCCCCCCATGGTTGAGTTTTTTTTTTATATAATAGTTGAGTAGTGGGAGATAGCTTGTTTGGAAAATTAGAAAACTGCTGATGCAATAAACTTCTCAACATGCCTTGAACATCCTACAGCGCTTCAATAAA…
Tag_168r	ATCCATCCATCAGCTCGTGTTTGTTTTCCCCCCTCTCTCTTTTCGGGGCTCGTCGGATGGATCGTCAAAGTGGACGGAAATGGACAGCGGGAGTGGTTAACCCTTGCAGGCGTATCTTTCAGGCCTCGCCGGCAAGGAGCTGGACTGCATTAGGAGCAGGGGACAGCGGATGGGTTGGGAAGCTTCCCGTTACGTGCGAGCGTGCGAGATGATTCGCGCCTTGCCTTTTTTTTTTTTTGAAAGAAAGCGCCTTGCCTTTTGGGCGATGGGTTTTTTCTATTGTGCATGTGAGGGGAGGGTGTTAACCTGACTAGTAGTAGCTAAAGGTATGAGAATTCTGCCGCCTGAAGAACTTGCAGGGTATCAGTTACCTACTTGCTTGCCTAACAGTTGGGATTC…
Tag_1692	GAATTCTTTATTTCAAATTTTCAATTGACACACTTTGATGGCAAATAATTCACAAGTTCCACAATTGCATACCACAAATAACAGGACTAGGTTTTAGCCACCACGCCGGGGCAGCAAGCAGAATACATCAAGAGGCCGACAGGTATTACTTTCACCAAATGAATCCATGTGCTGCAGCGAAAAGTGAAAAAGGGTATCAGATCATGGCATAAAACATGCATACAATATTTCTGCAAATATATATTACTAGGGCATGTCAGTAATTCTATGTTCTATCACTACTACAAAAACAATTTGTAGCAATGCCTCACCTTTTTTTAGAGGCAGACTAAAATTTCACCCGTTCCTACAAATAGAGCGGAGTTACTGTAGCGACCGACCCGCCTCTAAAAAAATATT…
Tag_1699	GTTATTCTCCTATTGTCCTCACATAATTGACAACAAGTTAAGCACTTCATGTACCATCTTCAAGTCCAAACATTCCATAGTTACCAACTAAACAAGGAGGCCACGTCATAACATAGGGGTGTGCACCACTATCATATGTCCTCTGAAACAGATTCTCCAGTTCCATTGTTTCAAGGCAGAGGGACAGGAACCAACTTGGGTTCCGGGAATCATATACCTTCTTTGAAGTTGCCAAGTATGCAAAGCCATCCCTGACTGCCACAACCAGTAGCTCATCATAGTTGCCCTTCTGTTTCCTGAGAACCCCATCAAGCTGTGTGTCCAATGGGGTGGCCCTGTCCAGCATCCACTTCTCAACTCCATCACTATCTGTTCTTCGCAACATCACACCAACAGTGA…
Tag_169r	TTTGTATAAATATGCTGTGCCTTCATGGCAAGATCTTTATAGAAAAAAAAATTAGCGCATGAGAGGGGATAGAGTGGGGTGACCTCATCTGCCGTCAGCTGCAGTATTAATGCAAGCTCACTCTTCATCTCCTCAAGAAATCCCCTTACTTCACGAATTGTCGAGTCAAATGTGATGCTGAAAATAGGCTGAATTGAGTCTGAATGGGAAGCATTATGTGGAAGCAACACTGTAATCCCTCCTGGGAATCCCAGGATCTCTAAGCAAAGTGGGTCTCCAAAAACAGATGGCGTCAGAGATAAATTCAGCTGCTGAAGTGTAAGTCTTATCAAAGACGTTCTCAGTGCGTTGATGGATTTTATGCTCATGGAGGTATTTCTTGGGTCTGGAAGAACACCA…
Tag_1701r	GTGAGCTAAACTTTAGGCAAGACTTAAAACTTTAGCAAAGATATGTTCTAATAGGTACACTTAACTTTAATCCATCCAAACGGACCATAAATAAAAAACAAAAAAATAAGTGACCCTGCATTTTTTTTTACATATAGCGAATACTTTGCTTTCATCTGCAGACATATTGCCGTGTTTGCTTTGTTTTGCTAGCTAGTATGTCCATGTGGATCTATGACCTAGATTCATCATTTTTTTAAAAAAAAGTTTTATTGTGCCAAGGCCTAGAGTCATACAAAAACTAGGGACTCAAAATAATGCGTTTGTGTTTCCTGCATGAAAAAAGAACTGGCAAACAACTTTAGAAGAACACCAAAGTTTCAAACTAAATGGAAACGAAAAGCTAAATTCGCCTTGGCT…
Tag_1702r	TTTCTCCCTGGCCCTTAGCTCTTCACCAATGTTCAAAAAGTGTTACGATAGAGAATCACATGGGGCCCAGGCGCAGCCTAGCAGACTCCATTTAGAACAGTGCTACTATGACCTTGTTCAAAATGTAAGTGCATGTTTCAAAAAGCACTTGGTGTTGACGTTCAGGCACAATGCCTAGGTGCTTGGCTGAGCAGTGCTGAGACGTTCAGGCACAATGCCTAGGTGCTAGGCTGAGCAGTGCTGTCCCACCTAGCATCTAGGCACTGCCTTCTAAAACGAAGTGCACATGAACAAAGCTGTGATTATAGCAGACAATATTGGATATCCTCAGCTCTAGAATTCTGCTTTCTACTTCAACTATGTCAAGAGAAGCTGTAACTTTTTTAATGGAAGGTTTTC…
Tag_1707	GGCTGGCATTCTTCCTAACTGCAGTGTGCTTGTGGAACTTACCGTGACGTCGACGAAAATGGTGGGCTCGATGTAGTACCCTTTGTCGGCGGCGGGCTTGCCGCCGGTGAGCAGCGTCGCGCCCTCGCTCTTGCCGTGCTCAATGTACTTGAGGACCTTCTCAAATTGGTCCTTGTCAATCTAGCACAACGAACAATGCCATTCAGATGCCAATCAACCTGAACAATTTGGCATCCATTGCTCCAAGCAATTCAGGAGAAACCAACAGAGTATGCTATGATCATATCATACCTGGGGACCCATGTTGGTGGTGACATCGAACGGGTCTCCGACCTTCCAGCTCTGCGCGGCCTCCACGGCCTTCTTGACGAACTCGTCGTAGATCCCTTCCTGCACATA…
Tag_1708	GAAAAAAATGAATCCACACAAAGTCAATGGTTGTCAGCTAGTTTAATACTGAAACATGTTCTTGAAAAGATGAAACAACAGCTGACGTCGCCGAAACATGTGTCTTCATTGTTCTTCAACATGTCCATGCAGCATTGCTACATCAAAACAAAGCAGGATCAAACAATTGAACCTTTCGATCTGTATAAGACATTATTTCTTCATCTCTTCCTGTGCTGTTCAATTGCTCATAGGATGAGATCAGGGCCATGGTTTGCTAGACAACGGTCAACGTCTGGATGTACTTTCCAAGCAATTTACCCGCGAAGACATTCATTTACTTATTTTCGGTGACGCCCATGCATCTTTATCATAGCAGAACTGATTCGTAAAATCTTGCCATATAATTCTAGAGTACGA…
Tag_1709r	AGAGGATTGCTGTCTGAAACCTCACTGAAACTGGATTTTCCTGGATGACCCCTGTCCGAAGCTTGAGCTGAGTCGCTGAGAGATGTCTGCTCCAATCGAAATGGGTTCGTGTTCTTTATTCATAGACTTCTGTTCCACGCGCAAAGTTTGGTGTAGTCTTTTTTTTTCAAAAATAAAAATTGATGCTGCAGTCCTATTGTAAACGATGTGCTTGGATTTGTATTTCTCTTGATGGCTCTGCTCAACCCACATGAGATGTACTCCTTTTGATTACAAAAAATTATGGCTTTAGACATAGTAAAATGTTGAAATGACACTTTTACTCTTTAACCACGGGTATGCATTTGCATAATACGATAAAATTCTAGTGCCGTGTGATTTTTTTTTTTTGAAATAAAT…
Tag_1710r	TCCGACGCCTCGCGTGGCACCGCGCCAGGCAGGTTTAGTCCTCCTCGCGTTTCCTTATGCTCTCCCACCTGACATTGCTGAGGCCTGAGGGCTGACGCCGAGCAGATAGCTCTCTATTCATGAATCATGATACCGCGAGCGTTTCCAGACGATAGTGCATCAATCGTGTGTATTTAATTTTGTCAGACAGATTATGCAACTCGATGAGCCAATTGAGGTTAAAATTTACGAGTGGAACACCGGGGGTCTACTGACAAGAATCGAGGCAAGGGATCTTTCCCCCATTATCTGTTGTTGATGCATCTAATCATTAAGTTGCATTATTTCTGTTCAAGGCTAAGATTTAGGCCAACTTAATTTCAGGGGCTGAGAGCATTCCTTCCTAAAGTTGAGCTTATG…
Tag_1713	CTCATTGCTTTGATGTTCAATGAGTGCGCCTAATGACACAGGAGTCCGCAGGAATGCTTCTTCACTATAGCTTTGAGCTTATACTCGAACAAAATTACACAAATAAAAACAAAAAATACTAAACGGTCCAACAAGATAAGATTTGATGTAGAAGTGGAGAAAAGATTTGCACAGAAACTTGTCAGGAAAAATATTGTAAAAAGAACACACTGATAACCTTGAGCTTGACACCTCACTATAGCTTCCCCCTTAAACAAATGAACCACATCATCAACATTAACCTATTCCCCCGGTTCAAATTCATGGACAAGCCGTTTTCACAATGCATTAAAAAAACCAGCATGAAAACACATCTGTGCCTGCTGATGGACACATAATTAAAAGTAGCATAAAACCATA…
Tag_171r	AAAAATTGAATCTTTGGGTCGCCGGCGAACCAACAGGAGAAAGAGGCCGAGAACTCAGCTCACCTGAGCAAGCACCGCCGCGAAGGACATCCCGAGGGGCAGCGCGAGGTCCTGCACGCCGCCGTCACCGGCGCCGCCCTTATTGCTGCTCCCCCCTCCCCCGACCGCCACCCGCCGCCGCCGCCGCCGCAGGTGCACCCCCTTGTGCAGCCGAAATCGGGACTCCGAGCCGCCGCCATACGACGAGGCGGAGGACGCCCCGCCGGCCTCCGAGCAGCCCGAGCCGGCGGCGGTATGGGCCCCGTCCATACGGGAAGGGGCCCGCGGGGCAGCGGAGGGGCGGGTAGGGTTTATTGGGGTGACTCCAGCCGTGCGCCGAGCACCGAGCACCGGCACGAT…
Tag_1723r	AATTTGCAATATAATCAACAGGTTAAGCAATTGAAGAGTATTCAATAATATATATGTACGTGACTGTCTCACTGAAAATATAGCTAATTTATCAACCGGATTATTTAGATCCATCCTGGACCGTACAATCTCTCTCTCTCTCNNNNNNNNNNNNNNNNNNNNNNNNNNNNNNNNNNNNNNNNNNNNNNNNNNTACTACTCTCTCTCTCTCTCTCTCTCTCTCTCTCTCTCTCTCTCTCTCTCTCTCTCTCTGTGTGTGTCTGTGTGCTTTTTTTTTTGCCACGGAATTAATCGAATATATTTAATTTTGTGCTGGCCGCCAAGGACAAAAATATCATCGACCGATCTCAGAATCCTAATGACATGGGCGGCATGACCTATGTGACGCGCACGAATCAAA…
Tag_1724r	ATAAGGCCTCATTTTACAAATGGTACGTCAAGTTTTTTTTAAATCATGTTTATTTTCTGATGATGGATGCAGAGGCGGTAGTTAAAGTCCTCTATCAAGCTAGAGACGGCCGGCCGGCGAGTTGTTTCGTTTGAATAATACGATCGACGTGCTTGTGCCCTTTGAACCGCTTTGAATACACACATAAAGCCGGGACCCGGTGTTCCCGTAAAGCCATGGCAGCTTCTGCTCCACGTCGTCGTCAACATATCATTGCGATCTGCAAGCTAGCTATTTGCACAAATACGCTCATGTACTTGCATGCCGCCATGCATGCATGAATGTCGTCGATCATCTTCAAAACAAAAGCAGGACCGGGCGGCCTACTATATAAAATTATAAACTATATATTATTCTAGA…
Tag_1726	TCGAAGAAAAATGACCAAAAATCTGACATTCGAATAGACATCCGAATCCATCCTTGACTGCGTGCATGGATCTTTACTGCAACTTTGACCTAAGAAACAGCGGGTGGGGGTGGGGGTAAATGCGGTGGTTGGACCTTTTCTGCAGCGGGCAGCCAGGCACGGTCTGCCGTGCGTGCATGCATCGGTGCATGGCGCGCGGAGGCTGCTGCAAAACTTTCTTTGATCGTAGTCGTAGCGTGATGCAGTGCAGTGCAGGACTGCAGGTGAGCCAGCAATGCAGCCTACACCGGCACCCTGTAGCGGGTCTGCGGGTAGCTACTGCATTCCTACTTTTGACTCTGCAGGATGGGTTCATGTACAGAGACAGCATCCCAACTCCCACCCAGCGAGGCATCAGCC…
Tag_1727	CGCAGATCCGGGCGGGCTAGACGTCGCGATCCGCACCAACCGATCGCCCAGTAGTGACCGAATCAATCAAGGGGGTAAAGCGGGCAACCGGGACGCCGGGGTCGCGGGGGACTAGGGGGGGGCTCACTTGTTGATCTGGGCGATGGCGCCGTCGAAGAAGATGACGGAGGTGTCGTAGAGGCCCTCGAGCGCGTAGTCGCGCGCGAGCTTGAGGTGGTCCTGCAGCCCCGCTAGGGGGTTCGCCATTTCCGCGGCCGCCGCAGCCGCCGCGGAGATCCGGCGCTAGGGTTCCCGACGAAGCGCGTCGGGCGGGAGGAGCCGAGCAGATCGGTGGAGAAGACGGGAGGGAGATGGAGAGCTGTGTCGTCCACGTGCAGGTGTGGCTTGGCTTCGATTGCT…
Tag_1728	TTTTACTGTATAATACAATTTATCTTTTTTTCTTCATACACAAGTTGAATTTTAATTTCAAAAAGTAGCGGTGAATGTCAGAATGCATATTAAAAAAATTATCATTTTTTCGTTGCTATTTTTCATTTAACTTTGAACTCCAATGTGTAATTTATTATTAAATATCCTAATCCTAACCTATCAAAATAATTAAAAAAATTAGGACATAAATTTTCTAATGTGTTTTGATGTTTACTATCATCTTATAAAATTTTAACTTAAAAATCCACCTCGAGGAATAAAAAAGACAAATTATATTAAAAAATAATTTGAACCAAATGACATAATTTGAGGATAAAATGGACCGAACAATAGTTTAGAACATTATTCAAACTTTGGCTATAGTTGAGAGACATAATT…
Tag_172r	AGCTACTAGTATTTTTTTTTCAGTTTTACTACTACTTCTCTGCATAGTCGAGGCACATCATCATTATGGCAGAGTAACTGGTGTTTCTCTGAGCGGTGTCATGCCCATTTATCTGAGCCCAAAAGTGCCCCACGGTTGCAGGCCCATGGGCCCCATCCGTTGGTGTCAGCGAGCATGCTCCCCCTTTCTCCTTCTACTTTGACCAGTCAAGTACAGTAGTATTTGATGCCTAATTATTGTGCGCTAACTCTACCGTGCGGGGGGAAAAGCTCAATAATGACGCTAAGCTGCTCTTTGTTCGTAGAACAACACCTTTTTCTCAGCGTTGATGTGCTTAAGATGGCTGCCACTATTCTTCATTCAAAAGCCTTTTTTGGGCGATGTGCTGCTGCTCCAAGT…
Tag_1730	CGACGGGAAGGTTGGTAGCCGCACGCGAGCCTCTATCTCGTTCTCTCGCCACCTGGTGGCTGGTGCTTGCTTACGGTTCTCTGTTTCCTCCCTGGATTCATTGGCGTCTCCGTCTCTTGCGTTAGGCTGGCAACTACACGTGGCTGACCTACAAGGAGGTTTACGACACCGTGATCAAGGTCGGGGCTGCGATCCGGAGCTGTGGCGTCGGCAAGGTGCAGACGTTTGCTCTGATTATTGCTCTGCGGCCTTCCATACCGAGAAGCTGGAACTGTTCCTCGTTTGTTCCATACTTCCATTATTCTCTGTAAGTTTGTGTTGATGGGCTGTTGAGATGACCCATGCCTGATTGTCTGTAGGGTGGCCGGTGCGGCATCTATGGGGCCAATTCGCCTGAGT…
Tag_1731	AAACAGTAACACAATATGAAGCCATTGTAATTCTAGCAAGCAATTCCTAATCTCTCACAGTATACCCCTTTTTTCCTTTTTTTCCCCCTTTTCTATGTCAGTTTTTTTAGAACAAGGACACGGATTCTAAAAGAAAACATCCAACATATGCCACATTCTAGAGGGCAACCCACACATCAACATACCCTAAGAAACACCCGGCCGTGAGGCAAACTAGCTTCTTTGAACCACAGCACAAATTCCTTGGCAAAACCTTAGCAGCTTAATAGGAAGGAGGAGAAAAAGATTCAACAGAAGAAAAGAAAGTGCCCTCCCAGATGAAAAAATAGACAAGGAGGGCGCTCTAATGCCTGGGCACTGAGGGCCTGAACCAAATGTCCCGGAACCTTTTTCCCAGTC…
Tag_1732r	GTGGCTCCGTCTCGCTGACTCGGCTGGTGCGCGCGCATGTGCCCGGCTCGCTGGCTGGTCGGTCTTCGTGTCGTAGCAGCTGCCGAAGGCAGAGTCTCTCGTGCACGGTGCACCGCCTGTCATCGTCAGCTCGCAGGGAAACGTAGACATGCCCTGCATTCCGATGCTTAGATTTTTCTTTTTTGGCGAAATTCCTCAGGTGCCTATTATAATTTTCTTTTTTGGAAATTATAGGCGCTGCCTAGGCAGGAGTAGTAACAAAAGGAATCCTTATGTTTGCGGATCCTCAATATGGGCCCCGTTCGGTGCACGGACGCCAAGCCCGCAGGCATCATCCTCTCGTCTTTGTGTGTACTGAACCAGCAAGTCGAGCCCAATACTCAAGTGGGCTTTGGGCTA…
Tag_1733r	AGGGCCTTATTATGCGTATAAAAACACTGCCTCCTCTCGATCTACCCGACTGGTCAGGACTCGGGAGTGCAAGTCAAAAGGGGCCCAAGAAAATTATTTGGGGGTATAAACGCCATGCACCTGCCACGCATATCTATATAAATAATAAAACTCTGCAAGCATTTGCCATATGGTCAGTGGTCAGTCCACTCCTGTAACGATCTTTGACAAGCACCGGTACTCTTGTCCTGTAAGGCTCTGGTGAAAGAAGCATTTTTTCCTTTGTTTTTTTTAAAAAAAAAGACAGCAAAAGGCACCTTGCAAGCTAAGTTTAATTTGGATTTACTTGATATACCGCGGTCACTTTGTAAAACTGATGAATTCAAAAATTCATGCATGGAGAAACACTTTTGTGCATTC…
Tag_1734r	AACACCAGTTCCAACTCCCAACTCAACCCAGATGATCACATCACTTTCAGGATCAAACGTAAAGGAAAGTTGCTCATGGGCCATCCTTTTTCCACGCCATCTTATCTCTGGGTGGGGGGCATGGAAACGAGGGGGGTCTCCCGGCCTATGAGGCCTCACCACTTGCATGGCTGCATGGACTCTTTTCCTTGTCTTGCTTTCGCCTGGCCGTGGCCATCAGAGTTCAGAAACATGCAGGCCAGGTCAGGATTATGACCCGGTCAATTTGGTGGCTGGGTGATCTAGTCGGAAAAGCGAGAGGCATGCATGGCGAAGCCGAGACACTTCAGTTTTCAGCTTTTTGATGAAGGGGAGTTTGGATTCTTTTGACGGGACCAAAACGTGCTCGTTTGGAAAAAA…
Tag_1736r	TCATTGTTAGGCGAGGTTCCTGTCGACAGCGATGCGCCTATGGTGACTTCGTTAATCTCGAGGATTTATCGGCTCAGTCTTCAAAGATGCTTATAGAAGTAGAGTTTGCGTACGTGTATTCATAGGGGTGTGAGTGTGCGTGTAATCTAGAAAAAATGATGCAGAGATGGACCACCTGGATTCCAATCCTTCAACTTGGCGCCCGGAATCCTGCCGGGCTGCTGCCTTTGCAGATTTGGGATGATCCAGTTGACGCAGACCCCAGAACAGCTAGTGGGCTGAAAATCCGAGGGATTACACTTACACAGCAGTAGCCAGACTGAAATTCTAAGATACATTCATCGAGCACATGTGCTAAGCTAGCCATTAGCTCATTACTGAAATGTGCTCGGAGAATGC…
Tag_1737r	CTGTACGCTAATCGCAGCCCAAAGCCCCAAAACACCAGGTGTTCCTAGAGCCTGGTGTGGTGACGTGGTGTGCCTAGAAGCAATGCAAGTTCCCACGCTTGCTACTACGAGTAGTAACTGTGAGGAGTTGTCCTGACCCTTAAGTTCAAAAAAAAGAAAAAAAAGAGGAGTTGTCCTGACTGGCTGACTCCTGCGAGCGCCGAGCGTTGCCGGCAGTCTATCTAGTAAATTAAAGAAACTGTAAAGTGATTCCTTGGTGATGAGTCACCCCGGCGTGTAGCCAGAAAAGATTATTAAAAAGACTTGCTTTATTTCTGAAACGCGTAATGGTACCGTGAACGCGATGTGTGCATGGTGCCATCGCCGTTTCCCTGGTCTTTTCGTTTCGAATTCGTATAT…
Tag_1738r	TTCAGACCGGGGGGTATCATCTCTCGGACACTACAAGGCGGAGCGAGACGTGGTGTGTGTGGTGTCGCGGTCGAGGCGGCGGAGAATATCCTACGCGGGCGGGCTCGTCGGGAGCGTCCAGGCCGACTCCAACTCCAAGCAAGAGCAGCTATAGCTTTGTACGTTTGTGCCGGCCGCACGCGCAGCCGTCGCCACGTAAACGTCGAGGGGCCGACCACCATTCATTCTTCCCGCCGCCGGTGAACGGACGGGCGGGCGGACGGGCGTGCGCGCGGTCCATGGCCAGCGCAGCGTCGTTTTAATTAGCTAGCGCGCGTGATTGAGGAATAAATGAGGTTTAGTACGTTTAGCTAGTACGTTTTAATTAGCTAGCGTCGTTTCACTATGCAGTAGTACTAC…
Tag_1739r	GAACTATCAGGTTCTGGGATGTGCGCCGGAATATGATGTAAAATGACGCGAAATAGTTGATAAGCAGAAAGACCTGTTCCAAGTCACAGGAAAACTTCAGAACACGCTACCCGCCAAAAAAAAAAAAATCAGAACACACAACAGTCGAGTATCCCTGTACACAAGTTCAGACAAAATGTTGCAAAGCATGTACTATATATCCAACGCCGAAAATTTCACATTTGATTCAGGTTCAACGAGGACACTCACTGTGAAATACGGGACCGCAGCCTTGTAGCCGATGAGGCTCAGGTAGAGCAGGCACCCCAGGACGGCGGTGGTTCGCCTCTCCCGGATGGACAGGCGCTCGCACATGATGCAGTAGCCGTGCGAGATGAGCATGAAGGAGACGAAGGAGGC…
Tag_173r	GCAAGTACTCAGTACATGTAGGCAAGATCCTGTATCACAATCATGGATTTCATCATAACAGTTGCACAGGCATCAGAGCAAAAGAGCAAGTTTTATAACCCAGCGGGTCGGTCGGCTGCATGGCGTAGCTCTGCGCTCGCTCCGCGCCCGCGGCAGGCTGGGAGCCAGCTTTTCCCTCCATCCGGACCCACGAACAGAGAGCAATTCGCCCGTTTCAGCCGGCGGTGTGTGAAGCGCTCGTTTTCTTCTCTCTCTTCTACTCTCTCTCATCCACGTAAGATTTAGCCTCCTTCTAGCCTTCTATAATACTTGCTCTCATGAGTTAAGCTCTCAAAGGCATGGCCTGCTTGCCTGTCATGCACAGCTTTAGATTGTACGAGCACAGTACTTTCCCGGAAT…
Tag_1743r	CCGGAGTGAAGGGATGATTGTTTTCTACTAACTTGATTTGAGATAAGATTGGTCGGCGTCTCCAAGGTGCTTGTCGAAAATCGCCCTGAATTAACTGAACAGCTAGGCAGCTAGCTGACTGTCAGTCGCTCAAGCAAAATGCTCCTGGAAGAGAAGGCCTGCACATTGAACACCACCAAGAAAAGCCTGCAACTCGCCCAAGAGCACCGAAGACACTCTTGTTGCTGCCCTGATTTGAGCACAGCCACCATGGCGAATCGCCCTGACTCCTGAGATCCAGGCAAACTCCCAAACCTGCAGACCGAGAATGCAAACCTTGTCCATCTGGAGCCAAAGACACGACTAGATGACAGTTAACCTGATCGGTACACGTTCAGTAAGAAAAGTTTGAGGACGTCA…
Tag_1744r	GTACATCATTCAGCAAGTTCCGCGCCAGATTGTTCAACAACAATCGTCGTCTCCTCAGTCTCAGAGTGCTCCTCAAGTCACGCCCTTGTATCCTTCATACTGTTCCCAGAAGCCTGTCAATGCTAACTCTGAGCCAATTTCAAGAAGTGTGGCTGGACAGCCTCCATACTCTTCGCCGCAGTTGAAGCATCATGAAGTCGCCCATTCGTTTTATGGCCAAGGAAACACGATTTTGCTTCCAGTGGCTGATCATAATATCCAGCAGCAGCAGCCACAGTCTCTGCAGGCACACAACCAGGGCCTCTGTCCGCAACCAAGCCACCCCAGTCACTGTAGTGTTGCATCTTATGCTGTTCAAGGAAATGGGCAGACCTATAGCTCCGCATACAAGAACCCTTC…
Tag_1748r	GCAGCTTCTCGCCCAGGCGCAGCAGCTTCAGAACCTCGGCTTCCTCGCCGCGGCGGCGCTCCAGCAGCAGCAACAGCAACACCAGCAGGCGCCGTTCTTCCCGGGAGGGTTCCCGCCGAATCCCAACCAGTTCGCGCCCTACACAGGCGGGCCGCCGCCAGCCGGTTTCATTGGTGGCGGGGCGTTTCAGCCTGGCGGTGCTGGGATTTGCGGGCCGCGGCCGCCAAGGCCCATGATGAGCCCTGCGGGGAAAGGTTCCAGCAACAACGCCGGCAGCGGAGGAGCACCGAAGCCGATTCCAATTCTCAATGGTGTGAAGAAGGACTACAACAACAGTGGCGGTGCGCCGAGGCCAATTCTCAACGATGTGAGGAAGGACCGGAATAGCATTGGTGGTGG…
Tag_1749r	GTTCCATTATTTCGATCTGAAATGTATGTTGGCCTGGTTCTTAGATGCAACTATTTTGTTTGGTGCAGGAACTGAAGGAAATCCTAGCAAAGCAGCAAGAACTGGGTTTTGAATTACCTGAGTTACCTCCTGGCTATCTATCTGAAACTGAGGATCAAGGCAATGAAAAAAAAAGTAACTGGAAAACTCAACGCAGGGATTCTCGTTTTAGAAATCGTGCCAATACTAACAAAAGAATGAGGTATGAGCGTGGAGAGTTTCAGTCTAAAAGATCCAAGGTATGGAACCGTACTCCTATCGGTGATGGAGCAACGGCTAAGAGCAGGGAACCAACCCTCCTACAGAAACTACTTAGCTCCGATATCAAGAGGGACAGGCATAGGCTTCTTCACACGTTCA…
Tag_1752r	CTAAATATACAACTTTCCGGACCGAAATTTCTGCCCCGGTGACTAGCGGAAACGGAAAAAATGACCGAAATTTCGGTCTTTCCATCCCTACTCCCGTGACGCTCTGTGGCTGCGGCGCCGTCGGTACGTCATGGCCCTAGTCGTCTGTTCTGAAGCGCTGCGCATGAGGTGCATGAATGAATGAGCATAGCCGGCCGGACCGGCGCGCGGACTCAAGGCACGGGTAGGACCGTAGGCACGGGCTCGTCACGGGGCCCGGCGGCTTTGCCCTGCGGACTGTCAACGGCAAGCTGCAGTATCCGTTCCTTCTATAAATTACATGAGCCCCATATTGACATCTTTTTTGAAATCCTCAAACTAGATACAAGTTGTAGTATCTAAACTCACACCACACACGAT…
Tag_1757r	AAAACAAATTGCAGAACCCTAGGGCTAAACCGCAAGACGAATCTAACGAGGTGTATTAATTTAATTCATAATTAGTGAATAGTTACTATAGCATTATAAATAAACATTTGTCAAAAACATTTATAAATAAATTTTATCTAATACTCTTAAATAATTTAATTCATTTAATTCATAAATTAATTAGGCTTACTAGATTCCTGTCGTGAATTAGCACTCATCTGTCAAAAACATTTATAAATAAATTTTATCTAATACTCTTAAATAATAAAATTCTCTTTAATGTGATAGGGACTAAATTTAAATCTGCAGAAACAAACAGCACCTCAGACCCATGCGGCAACGATAAGCTTCCTTCAGTCAACAGGACAACAGTACAGTGGGCCATAGGACAACTGCAAG…
Tag_1758r	TGATCCTTGAACAGCAAGCAGTCAGTTCGTGCATATGCTTGAAACGGCAAATACCACGAGATTAGTCATAATTAAATCGCATTATGGCTGCTTAATTAAAAAAACTACATTATGTCATTGTTTCAAAAAAAACTGCATTATGTCATCATGCAGGCCACTGGCGTCGCTGTGATAATGTTTTATATTGTTTAGATAAACCGTCCATGCTGTTAATTCCGATGGTAGATTGGTACGACATGCCAAGTTGGCATCTTTAATTTAATTTGGTTTGGGCTGCTAATTGACTAGTACTATGGTTTAGTACGTGCTCTGCCTCGAGAGACACATCTGTTCGTGGCCGGTTTAGTACTTCACAGAATATACTATGTTATCATCAGCCATATCATCATGCTGGGGAAC…
Tag_1759r	CTTCAGTTCGTGGAAATACCAAGCTACCAGGACCCTGATCCTTGCAGTGCAATTCTGTTTGTAGAGTATGTTCATCTTGAACAAGAATGAATTCAAAAAAAAATCAACTTGTACAAGGGGTGCGATAGATGAGTCTATTCTTGCACTTATTAGGCTCGTGCTCACACAAGTCGGCTCAAGCAACAATGCAATACTCTACATATTGGGTGCTGGCAATCTCTTCTTCTTTCTTTTTTTTCCAGACATTGTTGTAGGTAGACTCCCTCCCTGTCGTCACTGCTTGGGGGTGGTTTCTGCGGCCGTGACTGACGCCAGGAACTCCTTGAGGCAACGGTTGTAGACGCAGGGCCTCTCCAGGTGCACGAGATGCCCTGCCTTGCTTATGCTTTGCAGCATCGT…
Tag_175r	ACCATCAATCAATCACAAACAAAATTCCATTTTAAAGTTTCCCATTTTAAGTACCTCAAAGATTATAACAAGCGAAGGTGGATTAAGTTCCTTATTGTCTTATAAGGCATAGGCTTCATACTTATCATCAAGGGTATGGTACTTACAGCAACAACGGTGACTCCTCCCGCACATGCCACAAAGGAAGATTAGTTACTGGATCCTGCAGTTACCAACAAAAACAAAGAAGCTGACTTCAGTAAAGTTCCAGTGATTTAAACAGGATCACAAACATACAAAAATGATCATAAATTCATAATAGATAATTCTACCCGCTGTGAAAGGAATAGGGCTAAGGTTTAAATAATTGCTTCTCCACGATCCCCAACTTTCCGTAAAGAGTGCCCACATCCAGTGGAT…
Tag_1760r	CCCAACGGCCAACTGGGCCTTTGACTCGCGCTCTGATCGGGAGCGCCCAACCCAATGTGAGGCTGGTGGGGCCCGTCGCGCAGTGCCATAAATAGGAGGTGGGGGTCAGTGGCTAGGGTTACAAGATTCACCACAGCCGCCACTGCTCCACTGTCCATAACCGCGATCCGAACTGCGGGGTGCCGAAGCGACGGGAAGCCGCCACCAGCGCAGCCACTGCACCACGCCGGCATCAGCTCCACCGGCGCCCTCTACACCAGCCACTGCACTGCGCGTCGCTGCCCTAGCGCAGATCCTCACCGACGAACCCGCGGTGGCTCCTGGAGAAAGAAAGTAACTTTCCGGTCTACACCTAGTCGATCCTAATCCTATCAGAAAGTAGTAAAAATCAGAGGGGGG…
Tag_1762	AGTCTTTTTTTTTTTTGTTACTTCCCTCCATCCCTGAATATATGTCATTTTTGTTTCCCATGAAACAATTTTGACTAAATATATTAAAAAATATCAATATTTATGGTACATAATTAGTATCATTAGAGAGATTTTTGAATCTAGTTTCTAATAAATTTATTTGAATATATAAATATTTGCACGTATTTTCTACAAATCAACTCAAATTTATGGCACGTACACCAACAACAATAGTTATTTAGGGACAGAGGGAGTAGTGATCAAGGCTTGAAATTCGATTGTTTTTTCCTTTTGTTAGATGGGGCTAATGGTACTTTTTTTTCAAATTTTGGTAGTGTAAATTCTAGTGCCATGTCAAAAAAAAAATGGAATTCACGCACTTGCAGGAATCCTATAGGC…
Tag_1764r	GTCCAGGCGGCAGCCGGAGCTTCGCGTGCGGCGTGGACGATGACGGCGCGCAAGCCATGCTGGTTGCCTGCGCCGCGGGGTACCTTCGCTGGTTTCCTTTTTGTCCTACCCTGTGGTGCAACCTGTTTTGGTTCTGTTGAAACAAAACGAGCCTTCCCAATCAAAGGCGGCGGAACAGCTAGGTCCAGACGAAGCAGTCTGCAGCCTACTCGTTTTACCCCGTGCGAGACTACAAAGGCTAAGCAACACCCAAACGTGTCCTTGTTCATGAAAATATTTTAATATTACAACCTTCGCTTGATGTTCTCGCATAAATGCAAAGTGCAATTTCTAATCATCTTTCTCGTTTGACTTGCCATGCTAAGCTAATACACAAAGGATCCAAGGCAAAAAATCTCT…
Tag_1765r	TCCTCAGGTGGCAGGGTCGGGTTTACATTAGAGCCAACCCATCCTTCGGATGCACCGTAGTCAGCACTCATCAGTGGTAAGTGTCCAGCATAATGTCTCAATTTCTTAAGGTATGGCTCCATGGACCCTGTCATGATGCCATAGATGTACTTCGCATTTGGCCACAGTGCTGGGATTCCCCCATACCAACTACTCAAATTCTGGCACTTATTGTAAATGGAGCTAGCAAGCTCAGGATTTGGCCTCAAGATTTTCGAAACAGCTTGACGGATAGATGGTGTGGTAATTCGCTTTGAGAGAACACCATGTCTTATATCAGCACATAGATCTTCCCATACCTCCTCGAGGGTATTAAATGCATGAACAAGGCTGTGTGCAAATGGTGAGAAAACAAACTGA…
Tag_1766r	ATCCACATTCCCTTGTACACCAATTCCATTACCAAGGCGCCTCCTTCCATCAGCCATGTCCACTGTCCAGTCAAGCCCAATAACATCAACTCCTGTATCCTTCATTCGCTCAAGTAAACCTCCATTCCCATTTATATACAACACAAGGGGTACATGAGGGCACTCTTTCTTAATCCTACTCACAATCTGTCAAAGAAATGGAAAAGGTTAATGAACAGAATAGACCAGATATTCATGAAATCTTTTATTCTAAATCACAGTCCCAAACAAGCTTAGAATTTATGCACATTTACAAGCTCAAGATGAAAATTGGGATTTGTTTTTCCTTCTAAACACATTGAGCCTGCAGAAATGACCATTTATGACCAAGTCAGTCAATTACATGTATTGTGCTAGTTG…
Tag_1776r	TCTCTTTTTAGGTGTATTTTTTTAGAAAGGAAAAGGTCCGTTACTACCCTCACCGATCACCAATCCATTTTTCCACTTTACCTCTCGAAAAAAAAGTTAGATTCGATCAATTCCTTCAAACTATTTCGGTTGGTCCAATCTACCCCCAACACAAACATATGCAGGCTTTCAGCCTACGTTAAGTTACGGCCACCAGATTATGCTTCTCCAGGCTCTCCTCCAAAGCTATAAAGCGGACAGGAACAAAACTGATAGTGTAAGAACAACAATTGAACCGAGTGCATTACAGGAAATGTTTTGTTCCTGTGCAGCCCAAAAGACAATAGTGCTTGCCGGCCATGGCTGGCTTTTGCAGTTTGCTTAATACTTAACTCTGTCTTGTCGATTTCCTGCTCGGGA…
Tag_1779	ATGGCGCAGGAGATTTTGGGGAAAGCCAATACGGTGAGATGATGAGAACAATCTGCCGGCTTTTAGCCATGTAGGCGTTGACCGCAGTGCAGTCATCGCACCGAGTATATGTTTAGCGTGTCATCTGTTTCAACTTTCAAGAAAGCTTTCATCACTCCTAACTTTTGCATCTTCTGTTTCGCGGCGCTCATTCGCTGCAGAGCTGGGAAGAAGATAGATTCAGATCGATGCTTCTTTCTTTCTTTGAAGCAGATCAAGAAATTTTCTTTTTGAAAAAGCGATCACGAATTTTTCTGCAGGTGAAGAAAGACCGTTGTGTTCTCGCCACTTTGACGTTCCCATGAGCACTTTCAAGCAGATAAGTTGCTCATGTGCCACGGATAAAATTAATAGACGCGG…
Tag_177r	TCAACCTGACCACTTTCTACCTGATTGATAACTTCTCCTATTCCCTCCTCCAGAAAGGGAAGATTGCAGGGGAGGATCCACCTCAAAACTAACAGCCAGCACTATGTTGCGTGGTACTTTAATGCCCTACAATTCGTCCTTCAGATTTGTACCCGAGCTCCTCACACCCTCTGTCTGAGTGCTCCCGGTTCTCGCCGTTGATGATTGTTGGCGCTTCAACTTGAAAGGGATGCTAGCATACTTCTTGATGAATTTGTACATCTCTACAATGGTCCGGTCCCCCTCAAAAGTGATCTGAAAAGTATAATAAAAACAAACTAACACATTGAATCAGTCAATGTTCATATCTTAGGAGACACAACACCATACACTTTCTTGTTGCCTGGTCAATTAATACCC…
Tag_1780	GTTATGCGCAGAATGGGAGGCCACAAGAATCTCTTGAGCTGTTTGAGAGGATGAAGGCAGCCAATTGCAAGCCGAACGAAGTTACTCTTGTTGGTGTATTATCTGCATGTGCGCAGCTGGGTTCTGATGAACTCGGAGAACAGATTGGGAATTACGTCGAGAGTCAGAGATTGCCACTTACCAGCTATCTTGGATCTTCTCTGATTGATATGTACACCAAGTGCGGGCACGTTGGCAGAGCTCGCAATGTCTTCACCCGGATGGGACAGAAGGTGGTCATCACTTGGAACTCAATGATCAGAGGCCTAGCACTTAATGGCTTTGCAGAAGATTCTATCACCTTGTACGAAAAGATGCTATCAGATGGGGTAAAGCCAAATGAGATCACCTTCGTCGCAC…
Tag_1781r	AATTAGCTAATAGAGATAAATCAAAGGTTTGATCTCTAATGATGTAGGGTATAATTACTCCCTCCAGGATTTCCAATTTTGTTTTCTATTCGGTTCCTATTGAAACCAGCGAAATCCATAAAATTTCATACTTTCAGGTCAAAAAGTTTGTCTAAAATTTAGAAATTAGAAATTTGAACATTTTGAAAGGTTCTTACTTCTTAGAAGCAGTAGAGAATTATTCACAACTTGGTATATTTTGTATTCAATAAGATCCTAGTTCTTCGAATCACTGTTGGGTCAATTTGTTTTGTTTTCAAGAGCCCTGTTTGTCAGCTAGCGAAAAATAGGAGAGACTTTTTTTTTTGAAACGAATAGGAGACTCTGTTGACCCAATGAAAAATATTAACCTTAACCTTT…
Tag_1782r	GTCGCGGGTCTTGGAGCATGAATCAGAGGACAATACCAATGTCAACTGAAGCCATTGTTCATGGCTAGGAAACTAGTAACACCTACTCAGAGTCTGCACTCTGCACTGCATTGGATTCCACAGATAATCACAGGATTCAGTTCCTCGGAGTGCAGCTGGCCAAGTGAGCCTTGAAATTCTCCAGTTCTTGGAGAACTTCCTCCTCTGGGCGGTAGATCAAATCACTCATCCGCCATATCTGAACAAATAAAATTGTAAGAAAAGAACAGAATCGATATGAATAAAGGGCAACGGAAACATATAGGTTTAGTAGCTCCATTATCAGTGAAAATACAGCTCACTTTTGTCTTGTCAATTCACAATCGTTTGCAAAATCACAAGAAAGACCAGTACCTGCAG…
Tag_1783r	GAGCTAAAACAATATGTGCTCGCAGATGCGCTTGCCTGCTCAGATAGGTAAAGGCGCTGGCGATTCTTGTAGGTAGCTTTCTCAAATTGCGGGCCCCACCTGTCCAACCAAAGATCAGCATCATAAGTGGGAGGATCCAAGCATTGAAGCAACTTAATAAAGAGAAAGCAACCAATCTGCAAATATTTATCTTCAGCTTCAAAACATCTGGCTAGATAACAGAATGTGTCAGGACTCTGATCAATCCTAGGATTTTCAAGAGTTAATTCATTTTGAATTGAAATTGGATCCACATCCCTTCCTGCCCAAACAGGTACTTAAGTCACTACTGCAGGAATTACATAAACACACAAGCTCTTAGCCCCCAACCAAACAGTAATAGCCCACAAAAAAACCACC…
Tag_1784r	CAAAGGCAATTAGGCAAACAAGCAGCTATTTCTATGTACTTGTTCCAACGTGACCCTGGAGTCCTGGGCAGCATTTTTAAACATGTCTTGCTGTGGAAGTATATCTGAAGAATGGCGATAGAAGAGATCTGAAACTATGGCCTATTTTCAGTACTCTGTATAACCATTTGGAACAACAAAATTTTCCACTTCAAACTAGATATCCGGTGCTAGCGTTGGAGAAGTAAAGGTTGTCACCGACATGCACGAAAGGAAAGCTGAGATGGCACGACAAGCTGATGCCTTTATTGCTCTTCCTGGTACACAATTATCATTTTTTCTCTAGTACATACTGACAGAGTGACAGGGACTTCAATTTAATTTGATGTGCTCACATGAAAATGACGACTTTCTGGACAT…
Tag_1785r	CGGTCAAAACAATCGCTAGCTGTTGACATGTAGACCGAAACTAATAACTGGCCTATAAAATTTCGAGTCAAAGCCTCTAAACCTGGTGGGCATGACAGACTCGCAGCTTCGCTGATTAGTCAACGATCGCTTCGTCTGATGATGAGGATTTAGGCCGTCATGGTGAGGATCCGATTCCGATCGCGGTTCTTGCTAATCAAGCCTACTTAATTATTATATTGTCCGGTACCGAGCCTCATGTTCATGGATTATGAGAAGTCCAGAACGCCATGGCATTCAAAGCATACTGCTCATATGCATCATCAACAACAATATGCAAATGTGCAGCTATGGAGTTGTGGTTCGCTTCAGTCATTTTGGCTTTTTCTTCAGAAAAGGTACCAAATGCTTGGAGTTTCT…
Tag_1786r	ACATGACCAAGTTGATGTCAGAGAAGCATGGATGTTTAGGCTAATTAATGAAGCTCAGAAAGAGAGAGAAATATGCATCTCCTGGGATTCAGAACGATCCATGAGGCATCATACGGTCCACAAATTTTCGATACATTGCCCCCCTAGATCTTGCATAAAAGTTTGCTCTAGTGCAACTTGTCAAGTTTAACTGCAGGTCTCCAGCATGTGTTTTGATAAGTGTAGTGCGACATCGAAATGGACTACAATATGTCAATACCACAAGCTTACAAGTTACAACTAAGCAAGGAGGGCCTTCTCTTCTTTACAAAAAAAATGAGCCAGAGTCTTGGGGCCCCTCCGTTCTCGCCCTATATAAGTGCACCAGATGCTAGGACAATGACCGTGTGCCAATCAAGC…
Tag_1788	CTCAGTCTTGATCACAATCATGAAGCACTTGCCACCTTAATTTCATGCCTGCTGAACAGCTGTCCCAACCTCAAGAATCTCAAAATCATTGTAAGCCCCAAACAACTCATGTTTATTCAATTTTTTTTTTCTGCCAGCAGCTGCTCCTAAAATGCTTCTCTGTTGTGTTATTCGAAAGGGTGCTGCTCATGATGATCGTTGGGAGAGTCCCGCGCCCTTAGCTGCAGAGTTTTGGGAGGAGCAGATAAATGGAGATCGTGTGCTGAATCACCTGTCAAATATCACCATCTACGTCGATTCACTATTCGAAAACTACCCTTGCCTGGGTCTCTGTCAGTTCCTGGTGATGAATGCAAGGATCCTCAAAAGAATGAGCATCCATTATTACCGCTGGCAGCT…
Tag_1789r	GGCTTGTGGTGCATACAGTTCATACCTGCAGATCGACCTTCCATGGGCAAGGTGCTTGAGAAGTTGAGATGTTGGAGAGCAACACCATGGACTTGCAGCTGCCACCCAAGGCCTTTTGAGCTTGTTAAACAGAGCATCAGCAGCGGAGCTTGTAAACTTTTGCTCTCTTCTTCTGATTGCATATTCTTTTAGTGGAGGTCCTACTGATTTGACATTTTGAGTGCAGTCCTGAAAATAGGCGGGCATGATTCCCTGTAATCTAGACAAAAAGGCAACCAAAGTGGTGGCCACCAGTGAGATGTTGATACGTCTGAGCTGAACACGTGACCGATCAGCACGACCAGTAATATATACTGCTGTTGCATCTAAAGGGCAAAGAAGATAGCAACATTCCTCGCC…
Tag_178r	GTGAATTGCAGTTTTACCTGTCCCTTATGAATCAGCAGCTACCTATTGAGAGTCAGTTCGTGTCCAAATTAGCTGATCAATTGAATGCAGAGATTGTTCTGGGGACTATTCAGAATGCTCGGGAGGCATGCTCGTGGCTTGGCTACACTTACCTCTATATCCGAATGCTCCGCAATCCGGCATTGTATGGTTTGCCAGAAGACATCTTGGAAACTGATAAAACACTAGATGAAAGGAGAGCTGACTTGGTGAGTACATTCTGTATTTCTGTTTGTTTTTGAAGTTGTCATAGTTTCTCATCCTTGCTGTTTAATTTATCAATTATTATTGCACTGGCTCTTGCCTATGTGAAGTTGTGACTGTGCTCTAATTGATGATGTATTCCTTAGGTGAGTCTAT…
Tag_1790r	TAGTAAGATTGTTCTAACAGAAAGTAACAGCTTTGCATGACCTGGCTTCTTGTGTTAAAACGATCGGCATTTTCATGCCAAACAAAAAGGTTCTCGTGAACCACATCATTTTCAGCTATGCATAACAGGCTGCACAGCTTTGCTGGCCTCCTACTGGTAGCGTTTCTTAAACAGATGATGCCTCTTTGATGGGTCCTTGGGTTTCTTCGGAGCACCCTTCCCCTTCCCAGTGCTGGAAGAACAGGTCACAGGTGATTTGCATCCAGTTAAAGAAGAGGTTGAATATGGCATAGAATAGAAATACAGAGCAAAAGCGGACAGAGGCGGCACCTGTACTCCATGTAGACCCTCCCACCGGCTCCAGAAAAGGCGCTCATCGATCCGGCAGAGCGTCGTGCT…
Tag_1792r	GACATGTTCAACCTGCAGGAGGAACACAATAGAGTCAATAAGGAATAATGAGCCTCATGCTGTCAAGACACATTAAACTGCTATAAGTATAAATTTCACAGAACTGAGAAAAAGCTAGTCATTTTCTATGGCCTAACAGAGTTTGCCTACAAAGGAGAAGACAACTTTGTACAAACCATACCTACTTGCGCACAGATGTTTGCAGCAAGAGGCATCTAAGATTAAAGATGGAACAAGCACAACCCGGTAATTATTGGTTTACATCGGTCAAACAATAAAATCACACACTTTGATCAGATGAAGATCTAATGCTCCCATGGAACATCAGGGTTCCAATGGAGAAAGTTTAGTAGCGCAAAGTAAGCATTCTCCTATAGCGAGTGCAGTGCACAAATAGCA…
Tag_1795	GGCGTTCAGCAGGCATCAATCAGACGATCACGACATGGTCGTCACTGTGGCGTTGCGTGCGTGTGTGTTTGTGTGTGTGTGTTTGGGGGTCAAGACTCGTGAGTGTTCCTTTATTTGGCTGCGACTGTGGAAATGAAGAGTATAAGAGTGAGTCTCTTACCTGTCTACTATTCAGATGTAAGCAGGATGGATTCTTATATGAGCCTGCAAACCCGCCCTGCAAAACTGCTATTTACAACGGATACTATCTAGCTGCAAATTCTTTGTACAAGCCTGCAAAAGCCCTCAAACAAGAGGACAAACCCACGATAATCTGCAAAAAAAAGAACCACAGCTTCTCCCGGCCGCTGCCGTAACCACCGTCGACGTCCACCTCCTCCACCATCGACGTCTACCTCC…
Tag_1796r	ATGCACGTGGTCAAAATGTGTCTTGACACCACGTGTGGACCGTGATGCCAAGCGAGGCCGAGGACGTTGCTCGGTCTGTCCCCTAGCTGCCCCGGCGTCCATGCTCCGATGGCTAAAGCTTTATCTTCATAATTTCTGGATTTGTAATGTTCGAGCTCAAGCAAGCAGTGGCGGATCTAGGATTTGCTCTTTGGGGGCTCATCTCCCTTCTTCTTCCTCCCTCATTTCTTTCCCTTTCTTCTTACTCCTTCTTGCCTATACTTTCCATGGAGTTTCTAGGGGTAGGGGTGCTTAAGCCCCCCCTGCCCCCACGCTAGATCCGCCTCTGAGCTCAAGAAATGAATCTGTCGCGAGAAGAGAAATTAAATAAATTTTTCAGAGAAATCGTATTTTTATAGA…
Tag_1797r	GCTGAACGAAACTATACATCACTGCAGGAAAGAAGCACTCTAGTTTGCACCCATTTTATGGAACCGAGGTCTTGTTTAGTTGCAGATGTAAAGTTTTTGAAATGCAATCTTTTTTACATTTGAAATATTAAACATATATTAACTATAAAACTAATTACAGAACTCGTTTGTAAATTTCGAGATGAATTTATTAAGACTAATTAATTCGTCATTAGCATATGGTTACTGTAGCAATTTAGTATCTAATCATAGTCTAATTAGGCTCATTAGATTCGTCTCGTCTCGTAATTTACAAGTAAACTATATAATTAGTTTTTTTATTTTGTTTAGATTTAATACTACATATATGTGCCGCGATATTCGATATGATAGTTTTAGAATGTAAACTTTATGCATCTA…
Tag_179r	GGTCGATCCTTACTGCCCGACCGGACGCCCAGGCCCAGCTGCGGCTGAAACCACGACGCCCGGAGTCTCCTGTAGGAAAATTTGCCTCTCTCTCTCTCTCTCTCTCTCTCTCTCTCTCTCTCTCTCTCTCTCTCTCTCTCTCGGAGAATTTGCCTTTTTTTTAGGGCAAGAGGAGAATTTGCCTCTTCAAGTAGACAGAGTGCTTAAGTCTAGCAACCTGGCGTAATATTAAAAAAATTAATTAAACAACATACACGTCTAGCTTAGCTAATCGGCAGCAGCTGTTTAAATGTCAGTTCGCCGAGCGGCCTTGCATCTGCTGCAGACATGGCGACGACCTGATGAATGACTCTATTATGTACCGTATCGACTCGTACACGTCTTTTACCAGGACCGCTT…
Tag_17r	CCATTCCGCGCCCCGTGACGTCACCAGCCACCAGCCACCAGCCCACCACCACTCCACCACCAGCCGTCTCTGTCTGGCCCCACCAGACCGCGCGTCCCGAGGCGGAGGAGGAGAGGGGAGGGCAATGGCGGTGGTGGGCGTCCTCGCGCTGCAGGGCTCCTACAACGAGCACCTGGCCGGTACGGAATCCGACTTCCTCTGTTCGTCGTGCTGCTTGTGGATGGTTCGTGTCGTTGATTCCGCTGGTCTCTGTGTGGGTGTGCAGCGCTGCGGAGGATCGCGGTGAGGGGCGTGGAGGTGCGAAAGCCGGAGCAGCTCCTCGGCCTCGACTCCCTCATTATCCCCGGCGGCGAGAGCACCACCATGGCCAAGCTCGCCAACTGCCACAACCTGGTGGGT…
Tag_1800	AAAACAAAAGAAAAAGTTTTCTGCAGTGTTTCTGTACATGGTTGTTAGTAAATTGTATACTAATCCTCAAATCAATTTATACTTTTCTGTGTCAGTTGTACATATGGAACTACAATAATCGAGATTGGTCTTCTATCCCAGCCATCATACTAAGAACCCGCCGTTCTTTGAGAGCTGTGCATTTTCACCCGCTTGGTGCTCCATATCTTCTAACAGCAGAGGTAGAGATGGGCTCTGCACTTGTGCTTTCCCTTAAGTGTTTCATGTTTGCTGTACAAACTTACACATAGCTTTACTTTCAGGTTAATAATATTGAGTCTGCAGACTCACCGCTGACTCTTGCAACATCCTCTGGCTATTCAAATTATCCTTCAGCCCTGTTTGTGACAAACAGTAATT…
Tag_1802	GTACGCATGGAGCTCCCCCGCGCGCCTACGTTTTGACCTACTGCAATCCCCATAGCACGTGACGTGCTCGCCGCCCGTACGAGCTCTCGTCATCCGTAACCTTCACCCCTGTGCGTGCCACGTGGTACTGTTGTCGTCAACTCGTAACAGATTTTCTCTGGCTGATGAGCTAGCTGGTCGCGAGCAGGGGCGGAGACAAGGGGGGGCGGCAGGGCCAGGCCCCCCCCCTAACGTTGCTGCAACTCCACATAAAACCCCCTAATCTCATTGCTAATATTGCTCATTAACAAGGTGTGGCCCCCCCCTATCTAAATTGCCCCCCCATGTTTCAATCCTGGCTCCGCCCCTGGTCGCGAGTGCTGCCCGCGGTTACTGTCTCTTCACTGCACCATCGCAACG…
Tag_1804r	GTATATCTGTAATTCTTTTTTTTACCAGGCATACTTGGTATATCTGCAGTGGATACTTACTCCTAGATAATAATTTATTTCCATATGTTTTGGCTTTGGGTTCAGTTGATGCATGCCTGAATGGGCAAGACATCCAAACAGGCAAATTTGTGCAACTTATTAATGGGCAGATAAGTTTGTGTTGTCTCTTTCAGAGAAATGCACGTACAATTCAACTGATAAGGATTTCACACGTACACCAAATTCGCAGCTTCTTCATTCAAATCATGCTCTCGTCATGGCATCTTCTCTGGAACTGGCATCTTTGCAAGCCCGACGAAATGATCAAACACACACGCACACCATTTCTGCACAGGTAATTACACAACCGATGGAAATACAGCGATTCGTTCGTTTTTC…
Tag_1806r	AAAACCACGCAATCTTAAAATGTCCTTCAGACTCTGTTGACTGGTCTGAGAAACTAGTTGCCACAGTGTGAGGAGATCTATGGTTATTGCTTCTCGAAGGTGTATGAGAGTTTAATGCCCTACAATCCAGGACATGGGGCTAGAGGTAGGAGAACAGCTGAAATCGGATTTCCGGTACATTGTAACTTTATTAAAGTCCCAATCAGGTCAAGATTCGTGTCAGTTAAATGAGATTTACATAATATACATTGGATCATTTATATTCTACTATACGAATTTAACCATCCCTGATCAAGTTTGTCGGCTCACTTAGAACATACTTTGGAAGTTCATATTTGGCACCTGCATTATAGTGAACAAGGACATTAATAATTTGGAACACCATATTACACAAAATGA…
Tag_1808r	CATGAGACATTAGTTCGTTTTTTTCTTGATGCTGTGACTTGTTTTTGTTGTGGATGCCTGGTAATTTGATGGACAATACAGTTGGGTTTGTATTGCCGGTGTATAATCTCGTCCATTTTACAGGCAAAATTACACTAGGCAATTCACCTGTATGTTGCCTGTATGTTGCCGAAATGACCACGCTACTTGTGTATCCGTGATCACCTTGTAGCAGGACAAATGGTCATAGTTTTTTCTTTTTGAGAATGACAAATTGTCATAGTTGGTAGCTATGTTTTTGTAAAAAAAAACACTAATCTGATACAACTAACGATACTTGAAGAGGGTGTGCACATGCACATTTTATTGAAGGATAGCTCTATAAACATTGAGCACAGCATGCTCAATACACGGAGACAG…
Tag_1810	TTGTGTTCTGCAAGGTAATGGCCATTGGAGATGGAGAAAATGACATTGAAATGCTGCAACTAGCTTCCTTGGGTGTTGCTCTTGCAAATGGATCTGAGAAGACTAAGGCAGTGGCAAATGTGATTGGCACCACTAATGATGAAGACGGAGTTGCACAGGCTATTTATGAATATGCCTTCTAACTAGCCATGAAGTCACTTGGGGCTGGAACTCGATTAATTTCAGCTCTTTTGATTCTCTATTTTTCCTGGATTCATCACAGAACAAGACAAGTAGTTCCAATTACACACTATTCTGGAGTGTGATCCCACTCTGGGGTTAGAATTTTTGAATTGTTAGCTGTAAGACTTTTTTTTTTGTTGGCAGGCATTGAAATCCAGCTCTGCCTTCTCTTTCCAA…
Tag_1811r	CCTAAATTATTAGTTATTTTAACTTTTCTACGTACCTAGTTTGGTACACAACCAACTCTTAACTGAATCAATCGTGCCGGGACAGTTTAATTTCCGTCTGAATTAAAGCCGGGCCGAGCCGATCCGGGAGCTGGCCGGTGTCTCCAGCCGATGGACGGAGAGCGACCGAACTGGCGACGACGGCGGATACATAAAGCTAAAAGCTAGCGAGTCCAAGCGGTAGCGGTCGCGCATTTATCCGGGTAGCCATCACGTCCGGTGGCGCATGCATGCGTACACGCACAGAAAAAAAAAAGAAAAAAGAAAAGCGATGGAGCTAGCGTCCTACTCGCTTGCACTGCATGTGCGTACAGCTCGGCACCAGCGGCGTGTCGTGGCCCGCCGGTGGGCCCGCGACAG…
Tag_1819r	GCGGTGCGGCCTGCTCCTGCTCCTGCTCCTTCACGGGCCGCCCCGCGGCCGCCGGGGACTGCCGGCGCTGCATGCTCCGGCGCGTCGCCGAGCGGCTGCGCGACGCCGGGTACAACAGCGCGCTCTGCACGTCCAAGTGGACGCGCTCGCCGGACATCCCTTCAGGTAACCCGCGGCTACCGATTTTTTTTTCTACCGTGCCTCTCGTCAGTCGTCACAGATTTTTTTTTTCCGCTGAAACCCACGACGATCAGTCGATCACCAAAACCAGGAGAGAGAGGAACATACAAATTAGGGGCGTTTTAGTGAAGGGAAGATTCTATCTATGTCACCAGACCTTGTTCACGTACATGCTGCAAGTGGCTCGACGACTGATTTGTTGTGTTTAGCTCCTGGTCA…
Tag_1821	CCGCTGGCCACTGCTGCAGCACCAGAAGCAAAACTATTGGCCAGTTTGGCATCAGACCTCCAGCACTCTGAACAAGACTATTCAGCGATTGATACTTCTGTCATATGTGCCTCTGTTGCTACGACAAGTTATGCTAAATGTCAAAACAAGTTTGCGAACCTGCAAAATACCACAGAGAGTTTTCATGATAAACCTTGCACCCAGGCTCAGAATAGCATCATGATTCATGCATAAACAACAGGACTGATGACTGATATGCCCACACAAAGGTTACTCGTCTACCAAACCATGAGATTTATCTTTCATACGACTGCGCACCAAGATGCTATTTTCATGATACTATAAGCTCTATTACACAGTCAAAGTTACTGCAGAAAAGGGAACTGCAGCATTGACATC…
Tag_1829r	CAAATAATATGTACCCCGAAACATGTTAAATGGTAGTCTGTTCATCTGTTGTTGTGCAGGTACACCCATACACGTACAGGAATGAGAACAAGTTCCTGCACTTCAACTTTCATCAGGATCCCTACGCTGAATATGATTTCTGGATAAACACTGTGGGGGTTGATGGTCTGTTTACAGATTTCACCAGAACCCTCCACCGGTACCAAGAATTGACATCCCCACACCAGAAGGATGAGACCGCAAACAGCCTTCTAGTAAAAATTAGTCAAATGATCTCAGCATATGAAGGTCTGTAATCATTCTTTGGTGATAATTATTAGTACTTGCAAGACTACACAAGTATGTCATGGTGTTACTCGGACCTTGGAAGGTTAAAGAAACGAGTTGTTTTCTGGTAGG…
Tag_1830	TTTTTTATTATGGATTGCTTTATCAATATAAGATCTACTTAAATTTGACAATGTGTGCATAATTTTTTTGAATAAGACAAATGGTCAAACTTAAGATAAAAAAGTCAAACAATCATGATTTCTGTCGTAAAAATTTGTGTTTTTTACAATGCAAACTGCAGAGCAAAAGCACCCCTACACATCTGCGGTGACTTGTCATGTGTCACCGTGGGACACCTAGAATTGATGAAGAGGATCTTCTTTCAAACAATAGGGCAACACAACGGCCACACGACATGACAGGAGTGTCTGGTATCAGAAAGGAAATTTGAAATGCCTATACATTACCGGTACGATTTCAAGCTTATGATTTTACAAGTTACAACAGCTCATCCCTGAAGGGCAAGGAAGTGGTCTGAC…
Tag_1835	AACCCATTGTGTATAGCGTATCATGTCATTGCATTTTGTTTAGTGGAAGCCAAGTTCCACGTTTCTGGAACTCAGGAAATGCTAAGTTATTGTGTGAGGAGAACAAGTGTACTGATAAAATTCGGTGTATCGATTCCATTATTTGATAATTCTCATTGCAGTAATTAATGCAATAATGTTGCATGACTTATCATGGAATTACCTGTGCATTACTTATCAATTATCATCAACCCTGGAATGACATCTCAACGACCAGAGTACTAAACCAGATTACTACTTGCTGGTGGCAAGCGAGATAGAAGAAGAGTGGATAATCAGCGCACCTGGTTCCTCTAGGATTCACCGAACAAACAGCACACAGAATGAGGACGATCAGGATGAATAAACAGAACTTGTGGT…
Tag_1836	TCTTCAACCTTATCTTATCCTTTTTGTTAGGGAGTTTGTCCAGGATTGACTCATGCACAGAAGCTTGGGATATCGTATTCTGATGAAGAGGGTAACGTTATAGAGCAGACTTCTGAAAGTCATGAGCATCATGGTGAATCTGCAGTAGAATCTAGCATCCAAGCCCAATCAAGTAATATTATACTGATCTCTCATCCAGTTGCAAGTCAACAGGATGAGGCTTTGGGGAGGTGGTCTGGAACTGGAGATCATGCAGATATTGTGGTAACTTCTGATTCTGATTCTATAACCCTAAGCCATGATAATACTGACGGCTCACTCGGAGTGAACACTGAAGAACTTACCGAGGACACCGAGAGCTCTTCCAAACAGTCGGAAGATGAAGCTATTGCTCAGAAT…
Tag_183r	TACCAAGTTTTGCTTGCTATGGTATGTAGTGAATTGGTGTAAACAAACGTATATTATGTTTATCTCTCTGGGAAATGCTTGAAAACAAAGAAGTTATGTTCTTCCTGTGTTGAATGATTTGTTTTCAATGATCACCATGAAAAGTGCAAGGTACTGCTGGAAATGTGTTGAATGGATGTCAGTAAATGAACTTAAATTGAATCATAGTAGGCAGTAGTTAATAACAAAATGGAGCATATTATTTATCATGTACTGATGGAAGAATTACTACGATGGGATTTTAGCTGTAGCATATATGGTGTCCTGTTACCATATCTAATGGTATGCCCTTAGGTAAAATCATGCAAGATTACAAGGCTAAGTTGGCATTGATGTCTTGATTTTTCCTGCAGCATCCAA…
Tag_1842	GCACAAGTAGCATAAAAATTTTGACCAATAATTAAGGGTACTAAATAAAGGCAATTTACAAAACTAACTCCACAACCTTGCACTACTTCGCGAGACAAACCTAATGAGATCTTTGACCGCACGATTAGATGATGGCACTGTAGCATTACTGTAGTCAATCATCGATTAATTGCTATCATTAGATTCGTCGTGAAAAATTACACCCATCCGTGAAAAAATTTTACAAATAAACTTCGTTTAGTATTCCATGCATATCAGATTCTTTTTTCGGAAATCGTGTGTGCTATTCGTGCTATTGAAACCAAACAGGGCCCCTACATGCATGCGCGGGGCGCACACCCTGCAGTGGAATTTCGTTGTGACAGAACCTGGTACACGGAAGCATCCAAGGAGTTGGTA…
Tag_1846	ATTCATCAACTGGCAATCTCTTTCCTGAAGGATGCCATCGGATATAGCAGTGATCTGTGCTTTTCACTTACAAGCTCCATGTGAATGGCTGTATCGTTTGTCTCATAACAACACCATTCATCCGAGTCCAGATGTTGCTTACCAACAAGAAAGGCCTAACACTAACTACAAAGTTTGCAATATCAGGAAGGTTGGAAATCGCGGACAAATAAATCCTGCAGTACAAAAAGAGGACAAATATACGATTTAACCAAGAACCTAGCATCTCTGAAATTCTTTTAGAGTAAAGCTCTCAATTTCAGCAAGGTCTTGCTTCCTGATGTAACAATGGAAATCATGATGCTGGTTCTTATAATATTCAAATGAAGTATACGCAGAACACGATCAAAGATATTAATA…
Tag_1848r	TTCATGCCACAAGAGCCGACATGCTTGTTCAGGTGTGTTATCTTTCCCTTAATGTTCAAAACATTTCATCAAAAGTTTAAAGTGGTTGATGCAACAAACTCCCAGAAAATGTGGGAAAGCCTCCTGCTTCTAACTTGTTTTGCATTTGCCATTGAAGTCTGAACAACTGCTACCATGTTTTATTCAGTTTGTAAACTCAAGTACGATGGAAGTCCGGGACCAATTTAGGATTGTGAAGGGATCTTCAGCAAAGAAGACCCCGAGCCTGATAATTCAACAATAGCTGCAGCAAAGAAAACTTGTTTATTTTTTTTTATACTGTAAATAGTTGCTGAATCACACATTACTACGCTAGTGTATATTATTCTACATATACACGTGTACAATGACAATAGACGT…
Tag_1850	CACATCTAGATGATATGATGATACACAGTCTTGTAAAATATCTTGTCTAAGCTCAACTTGGTCTGTGAGATATAAAAAAACAAATTTCAGGCCAGGAAGTTGTCCAGATGATTTGTTAAAAAATTGTTATTTTTATATCTCACAAACGAAGTCGAGTTTGGACAAGATATTTTACAAGGTTGTGTATCATCATATCATCTAGATGTGTGATTTTTTGGTAAATTTAGACGATTATTTTTTGCTATGGTTTGCATGAGTTTTCACCAAACTGTGGTTTACACTAGATATGTTCTCTTAAAAAATACTCTCATCAGGAAAGAAATTAATAAAGGGAGGGCGTGTCAGGCGTGCCGGCCTTACCTGTACAACAGCAATGTGCAGAAGCGTTCCGTGCATTCC…
Tag_1852r	ATTTGCATAGCAAGGAGGGCCATGGCCCCCTTTGGCCACAACGTAGCTCCGCCAGTGCCGGTACACAACTCAATGGTAGCGCAAAAGCACATCAACACTGTCCTCAGCCACAAGTTTCATGCCCTTGATGGCATTGCTTCCGAGCCCAACGCATAGTCATACCCTATGCCGAGTGCCTCCAATCACCGTTGGCAGCGAGTCTGTACCAGACTCCATGTCCCCGGTCAGGTGTGATGCTGGATATCTAAGGGTATTTGCAACCCTCCACGTAGAATGATTTCTATATCATTAATTATATTACCACATATAGAACTTTTCTTACGTGGCACTATAATAAATAAGAGATATTAGAGAATAAAAAAAACCGGATCTCATACAAAAAAACAATTCAACGCAAAA…
Tag_1854r	CTGAGAGAAAAGCGAGGCTAGTGCGGAGCAGGCTACAATGCTGCATGCTGCTGGGAGTGGGATGCACTAGGAACTCGAGTTGAAGCAACAAGTCAAACATCTGCTCATGCAACTAATACCAGTGTTGTCTTCTGAAAGCACTTTCCGCGCATCTTACACTCGCCGGTAAATAGCTAGCTACACTGGCTGAGATGGACAAAATGCAAATGAAGCTTCCTCTTCGGACATGTAGAATGAGCTGTCCTGTTGGGTCATTGGGTAGGGGGCCGCCGGCCGATTGGCAGATAGGGATGGGATGCATCGGGATTTGAGTTGAGCTGAGTTGGGTTGAGTAGCTTTGATGCTCTGTAGTTTGTTTTCCCTTTTGTTGTTTGTTCAATTAGACTTCATCTTTTTAAT…
Tag_1855r	CTGTCTAATATTTGATTATTTGTTTCTATTGTTTGTCATTATATGCACATATACATCTTGCAGGTCACCACCAACCTGACTAGTTGACTGAGTGTGCGACAGAAAAGGTATCGAAGGAAGATTTCTGCATGTTTCCCAGCCGTAGGTTCAGTGCATCCAAATGGACAAACGAAAGCTGCCAGAGTAACCATAGATTTTGAGGAGCTCAATGAACATTCCCACCTGTTGAGGAGATGGGTTTCTGCTACTGAATGTGATGGTTTCAACTGAACACCTGCAAACCAGGCCCTTAGGTGTGTGTTCAAATGTTGCCATATATCTGCCTAAATTCACCCACTCAAGTGATAATCGAAGCACAACTTGCATTGGATCACATTAGCACATCGATGTCCCTACAAA…
Tag_1856r	CCAAATTGCACATCATGTGAGACAAAGAAGCTTGAAATTACTTAAGTCTTAAACAAAAAAAACATAGGACAGACAATGTGAAAAGCAATCAACTATCAAGCAAATTGCTTTCCATCATGACCCAGACACCCACTACTGAATTTCTTCATCACTCAACAAACTTTATGGTTTATACACGGTAGACTGGTAGGTGGTAACTCAATACACAAAACAAGCAGTTTGGATAGCGGACAATGCATCCTATGTCACAAGTCACTCGCCCATCCTATACGTGATAATGAAAACAAGATAGAGGCAGTGCAAAGAGACAGTAGCCTCGACATGGCAATGACCCGTCCTGTAAGAGAGGGCAGATCAAAGAAAAGTAGAAAAAGTAAAGGCACCAATTCGCGCTTTGCC…
Tag_1857	CCAGCCTGCACGAGCTGTACATCGTGGGGCGGCGCCCCGGCGAGGCCGGGTCGCCGATGACGGCGGCGCTGGAGGACTGGATGGAGAACCCGGAGCTGGGGCCCATCGGGGACATGCTCGTGTCGTCCGACTTCTCGATGACGGTGTCCGTGCTGGTGGTGCAGCAGTACGTGGTGGCCGAGGCGCCCGCCCCGTCCCCGCGCCGGCCGCGGGCAGCGACCCGGTGCGCCAGTACGTGAGCAACGCCAACCAGCGGCCGGCGTCCGGGGCGTACCGGCCGACCGCGACGGCGGCCAATAGCAGGTGGTCTGGCTCCGGCGGCGCCGTAGTCTACTGAGCAGGATTAATGTACGTTCCTATAGATTTTTTAAGGCATAAAGTAGCTAGGTCCTTGGCCGT…
Tag_1859r	ACGTCGTTCTGGGCCAAAATCCCCCTCTCGTTTCAGCAGGCTTTCCTTTCACCACGTAGCCCTGTGCCCTCCACAAAACTGCCGTGCTGCCCGGCATATATAATAGCCAATCTCTTTGGCGAGTCTGTACTTGTGCAGAAACCAGCTGCAACTGCAACTAAACTCCTGAAGGCTGAAGCCATGGCCATGAGGGCTCTCCCGCTGACCCCGTCCAAGAGCTCCGCGTTTGGAGCTCACCAGACCATGCCGTCCTTCAGGCCGAGCGGTGGTAGCCTCAGATCAGTTAGAGCTTATGCAAAGGGAGATGAGGAGGAGGGCAACAAGCAGTCCCTCTTTGGGAGCATCACCGAGGCGCTGGACTTCTCGCAGGTCAGGTCGGAGAAGGACGCCGAGCTGCTG…
Tag_1862r	CATTTACTTGTCGGTTTATAGCCGCCATGGAAAATTATATCCTTGGCGGTCATAACATTTTCTTGGCTCAATGAAAGTTTTGCCGTCAATCACATTTGCTTGGCGGACAAACCGCCGCCAACGATCATTTCCTTGGCGGTTTTTGTATTTTTTTGGCAGTTTTTGACCACCAAGGTAATTCCGTTCTGGTGTAGTGTCTGAACGAACTTCCATGCTGTTCTCTGCACTACTTGTGCCCCCTTTGGGTACACCAAAAATAACTTTGTGCATCAACTGATTGTTGCATGTATGCGTCAAGCTACCCGGGTTCCACGCTTGTCGTAACAGGAATGATCGAGCAAGGGAATCCCAAGGGGGAGTGGGCAATTGTTGGCGGCACAGGAAAATTTAATCTTGCAC…
Tag_1863	ATTCTTGCCGCCTCATCGCGTGTCACGTCGAACCTCTCGCCGTCGCCCCAGAGCGCGTAGGCCTCCTCCCCGTGCGCGGCGTCGTCGCCGATCCTGAGCTGCTCGTCGGGCATGCGCAGCGGGACGACGAGGCCGACGCCCAGGATGATGCCCGTGGTGACCACGACGTTCCAGGCGACGACGAAGAGCGCGCCGCCTAGCTGCTTGCCCACCTGCGCGACGCCGCCGCCGTAGAAGGCGCCGCGCGCGCCCGGGACGTGCGAGTGGAGGGCCATGAGGTCCGGTGTGGCGAGGAGGCCCGTGAGGACGCCGCCGAGGAGCCCCGCGACGGCGAGCGTGTCGTCCACCTTCTGGAGCAGGGCGGACCTCTTGTGGAGGATCATCATGGCGACCCACGGC…
Tag_1868r	AGCTCACTAATATTCCTAATTCCAAATCTAATGACAATCATCAAAGACTATGAATCAAAGAACAGTCACCATCAAAGGTAATAAACATCAAAGTCATTCTTAGCGTCAGCTATTCAGTACACGACAAAAGGCAAGCAACGAAAAACGGACAAACTCTTGAATATGTACACCAATCGCATAAATTTGGACAGTGTAACGGCAATAGAATCCGTTACTACAGTCTACAGCATGCATGGCCATGCATTAGTGAAGGCCAAGTACATAAAATAAAGTGGTACTAACCGTCGTGGAGACTTATGCTCCTAGTTGATTATTCAAATGCAAAGTGTGATCTGTAACTTCACAAGAAACAACTACATCTAAACTTTTCTAGTGACGCAAACAAGTAAAATTCCATAT…
Tag_1872r	GCCTCGATTGCCCCCGCGGCGCCGGTGGTGCGCGGGGTGAGGCACGCTCCGCGCGGGATGGTCGCGACCAGGTCGCCCTCGCGGAGCGGCGCGACGGCGCGCACGTGGACGCCGAGGGGATCGGTGGCGTCGAGGCGGAGCGCGTCGCTGCAGACGACGCCGTGCGCGCGCATCCACCGCTTGAAGGCGCGGAGGCGGCTGCGGTCGGCGAGCGGATGGCAAACGGCGTTAGATGGGGTAGGTCGAGGAGTACTAGGGAGGAGAAGGAGACGGAGAGAGAAGGATCTCACCGTGCTGCGGCGGCAGCGTCCATGGCGGCGGCGGCGGCGGCGGCGCGGGGGGGCCGTCCTGGGGTGTGGTTTGCCCGTTTTTGTCTCGGAGATGCGTGGAAGTGGCTCG…
Tag_1873r	TCCAAGTCGGCCGATAAAGAAACCTGAAGTTTCTTATTGGGCCTGATCCATCGGCCAGGCTCCAGTTCCCTTCTTTTTTTTTTTGCCCTCGCTTCATTCTTCGCCAGCTACGTTCTGCGTGGTCACGCACTCACGCTGTTCCAGTAGAAGACACCAGCAGCAGCAGCAGCATGCATGCCAGCATTGCAGCAACACTTGAGCAAAGAACAGCGGTAGCGCTGGTGCCTTCGTGCTCCTCAGGCTCAGCTCCTCCATGGCCATGATGCGCAGCAGCGCTGGCCGCCGCTGTGCAAGGCAATGTTGCGCCCCGCCGGCCGCCGCGTCAAAAGCAAAACCCATCAAATCATCGTCGGCGCGCCACACGGAGTGAATTCAGCCCACCGACGGACTGGTCTTTCA…
Tag_1874r	TTCCGCTCGGTAGATCTTTTGTGGTTGCGACGCGGACCTTGCCTGGGACTAGTTCCCGCACGGCGTCATGGCGTCCTGCGGCGAGGGGCTCCTCCACCCGCCGCCTCCTGGTCCCCTGGCCGACTGCAACACCAGCAGCATCAACTTGACGGGAGGGGCGGCAGCTCGGGGCTGCGACAGGTCCGGCGTGGCGAGGCGCCGGCGAGGGGAGGGGCGGCGGCGGGTTCGGTAGGGGGAGGGGCTGCGTCTCGGGGTAGCGACGGATCCGGTGGGGGAAGGCGGCGGCGCGGGGCGGCCCGGTCGGTGGCGTCGGGTGCGGATGGGCGTGTTGTGCGCTGTAGACTTGCCCAAAACTTAGCAGAGGAGGCCGACTGGCTGGGGTTATCCACCAGCCGTTCG…
Tag_1875r	GGGAGACATGGAGATGAGGATGTTCCATGGATGGCGAGGGCGGCGGGCAGAGGTCGTCGCCGAGGAGGGCCTGCAAGGCGGCGAAAAGGATGGGTGGGGGCTCAAATCGGACATTGAGGATGAGGGAGAGCCGTAGCCGCGAGGAATTGAAGAGTGGTTCACCGGAGGAGGCGGATTTGGCGGCCTTTCCCTCCTCTTTGCTACTCCTTCCCCCAACCTATGCTCGACTGCCGCCCCTGAACCCCCCTCGACTATCGCCATGGTTGCTCCTTCAGAAGATTCAGGGGCGCAGCTTCACCGTCTGGGACCCAATCACTAGTGCTCGGGAGGAGTTCCGCGACCCCAGCGTCCTGAGTAGGTCGTTCTCCATCGTGGTGCTCTACGCCGCCACCGGATGTG…
Tag_1876r	AGGGAAGAGGAAGTCAAGCAGAGAGTTTTGGAGCATTAAGCAAACAGTGCTAGTACTGGTAGATATTTATACAACCAGTACACGCCATAAGATTAGCAATGGCACTATGTGAAGACACTCTACTACTATAGTATATATAGGTTGATGGAGTATAATATAAGCATATATACATGTAGGAGAAGTTTCTTTTTAATAAGAAAAAAAATGGAGTACTGTGTGTGCAATACTAAAAAAACAGTGTGGCATGATTTAACTGAACAGAAAGCACTTTTTTGCTTCGGCTTTCTGGGGAAGTCTCCACTATATTTTGTCTCATTTTCCTCAAAACAAGTCTATATGTGTGCCTTTATCAGTACCTGATGATGTATCTGCGCATGCATGTACATGTAGTACTAAAGT…
Tag_1878r	TGTAAAATCACGCAGCAACATTATAACCTTCTAAAATCCCATTTTGTTTAATCTTGCTACTCTGTTCCCTGGTATTGGGATTGGGGCGCTGAATGATTTGGTTATCTAATTTGAACGCAAAGAAGTTTCTGTCTGCAGGATTTGGATTTTCTGATAAGCCTCAACCGAAATATGGTTTTGACTATACTCTTGACGGTAAAATGATCGAAACATACTGATTGTTCTGTTTACCCAAATATGCGCATAGTCAACAACATAATGATATCAACTCCTATTTTTCAGAGTATACTGCGTCCTTGGGATCTCTAGTCAATGCTGTTGCTCCTGATAAGCTCTCTATTGTTGTCCAGGTTCTTCTCATTGTGACAGTGTTTATGTATGCATCTCTACGATATTTGT…
Tag_1880r	TAATGGCCCGCTGATGGGCGTCAGTTGGCTCAACTTTTCGGCATAAATATCTGCTGCTAAAGAGTAGGGGTTACTGATGTTGTACGTATGGGCCGATGGTACTACCACAGATCATACCCTTCTTTGATTTCTGATCAAGGTACCAATCTCTTTCAGTTTCAGGGTGTCCGTCCATACTGTGCCGGCCTGCCAGGAACCAATACTACAGAGCTGGCAATTCTTCTTCTTCTTCTTCAGATAAAAAAACAGAATCAGTTCTTACTTTCTCGATAATTAGGTGCTGAAAGCCCGTGTTACACTGACCTTTTGGCATTTGGGATCTGTTGATCTGAACGAAAGGGGAGATGAAGTACTGCCATGGTTCTATTCTTGATGTTGAATGACGGTTGTGGTCATTTT…
Tag_1884	CACGGCCGCCGAACTGCTTTGCAGACAGAGCCGCGGCGATCCTGAGCGCGTCGGGCGGCTCCGGCGGCAGCCGGTCGCAGTACCACATCCGGCAGGTCGGGGTGTTTCTTGACATCCATTTCATCAACAAGCCAGAGATCTTCACCAAAGCACACATGCCCCCCAAAAAGTTCGATGATGATGGCAACCTGATCGATCCAGAGACCAAGGAGCAGCTCAGGAAGATGCTCCTGTCGCTACAAGCTTTCGCGCTCAGGCTCCAGGGGAAGACTGCAAGCTCTGAACAGGGGAGTTGATGGCTCCATTTGTTTCTTGTATTGGGGTGAATAGTACTTACTAGTTTTCATTGGATTGTCCGAGCAGATCATTGCACTCCAAATGCCGGAGTGATCTGTGCTA…
Tag_1886	CGATGGACATGTAAGCAAGCTGATGACAGATGAGCATATCCGTTTGCAAGGAAAAGATAGACATACATAGCAGCCAAATAGTAGTCTCGTGCTTGCAAAGTGGTGGCTTCAGGACTGAACTTTTGGAGGAGGATGCTGAAAGTGAAAGCTTTGGCGAGAACAGAAGAATCCCACCTGGCAGCACAGATGAGCAAAGCCGTGTGGCGAGAACAGAGGAATCCCACCTGAAAGTCTGAAACCCTTTATCGTGCTCCCAAGCGATTCAGTCCGCTACTTTTCAGCGAGTCTAACTAGCAAATCGTCATTCTCTTTCGTCCCCGCCGGAGCTCGCAAGACTTGTCACCTCTGCATCTACATGCTCGTGGATTGTTGCCAACCACCCCCACTGTATTGTAATCG…
Tag_1888r	CAGTCTGTACCAGTTACTTGGTTGTTTGGAATGGTTAGAAAGTATTATAATGAGCAACCTATCATCCCCCATAAACAGATGTTGTTTTATAACCACAACCTCCTGCACAATCATGAGAACGGAACCATGTTTCGTCGATAACAAAACAGGCCAGCCGGCATTCTCCATGACCTAGGAATCCGAAGCACAGATGAGATAAAAAAAGATTGACCTACTGGTACAAACAAGGGACAATTGTGTACTTATCCTGAAATCCTGAATAGACCAGCTCCAGAAGAGCTATTAGAAATGCAAGCTAAAGAAAGGAGGCAGGGTCAGGGTTCGTTGCGTCACCCTGATAACATGATGAGACATATGAGAAATCCACATATCGACCATAGCCAAATCTGAAGGAGACAA…
Tag_188r	AAATTTGATTGCTGAACTTGATTGGCTGCTAGCAGGGTTAGCACCATTCGCTCTTCTCCAACCCACGCAAAGGATCGGAAGGTCCGGCTACAGCCTCCCATTCTCACGTTCCTCATAGGATTGCGCCGCCTCCGCTTCATTCCCGTATACCCAAGCTCCACTCTCAAACCATCCGTGACCGCTTGGTCCCGTCCAGGAGGCGCTGCGCGGCTCAACGGCGCAGCAGCCATGACCGTGCGAGGATTTGGTGGCAGTCGGAACGGTCAGCGATGGCAGAGGAGAACGCACGGCGGCGGCCTGAGCAGTGAGCACAGAGTGATTTTTCTCTTTCTTACAGGATTTTTCTGCTGCAGCTCCGTCATCTTTTTACTGGCAAATATACTTCAGTCAAACATGACG…
Tag_1891r	TGCCCAACCGGCATTAAATTCTAACTGGGACAACATTGTCAATTTCCTTGACTTACTTATGGATACATTGCGAGAAAATTATGTAAGCCTTATTATCATCCTGCTTTGAGTAAGGATTGATCTTTTGCAAACTTCATCAAAGAGGCATTGATAGCCTTTATTGCCTTGTCCAAGTGAGTCTAATATCAGTTTGCTGCAGGTGCCATCCTTCTTTATTCGTAAACTTATCACACAATTATTCTCCTTCATCAATATACAGTTGTTTAACAGGTATTTTCCCCTTCTCAGAAACTTGTCAATAGGTATATATGCATTATAACATGCAAACAGTGTGGCCATGCTAGCCATTGAATGTCTAGGAATGGATTACTGGAATATCTATATCATTTTTACAACCAG…
Tag_1897	CGATAGGTGTGATACAACTGTGGGAAATTATTCTGGCGGTTTGATGTAATTTGATGCTTGCAGGAAGATGAGGCTTGCAGAGCTTAGGGAGGCTGCAAAAGCCGCGCGATTTGGCAGTATAGTGCCCATCACCGGCTCGGACTTCGTACGTGAGGTGTCTCAGGCACCATCAGATATTTGGGTTGTGGTCTTCCTCTACAAGGACGGGTAACTCTTTCTTCATTCGGTTAACTGCAGGTCTGCAGCCTTGCCTTGACGTGATATGTCACGATAATGCCAAAAATAATTCTGTATGGTTTGTTCACAGAACTGAAATTGGAGCGGATAGAACTGAATTTAGATTCTGACTGCACTGTGTGGTGTTGTGATGTAATTAGTGGTGTGAACTCCTTGTAAACT…
Tag_1899	CCGACGTTCCTTATCCCCCTCTCCCTCGTAGGGAAGGTGAATAATCTGTCACATAGTTATCTTGTGGGTAGACAAGTGTTTCATCGTCAGATACAAACGTGTCTCACATTGATAGGTCTACGATGCTGTCGAAATCTGAATTTTTCAAATGTGTTGATCCTGAATTCCCGATATCGATGGGGTGACTGCTGTTTGAAGTATAGACTTCCATGTGGATGGGAATTGTCCTTTAGGCGCTGAATTACAGAAGTAATGTGCTTTATCACCAATTTCTGCAGCCAGTACCCATGTTTCTTCAGATGCGTAGCCTAAAACTAAGATTGGTTATAGCCGCTAATATTTGCTCTGGATGGTGACTGCCTGGTACAATTGTCCTTGAATACCCATTTGACCTGCAAA…
Tag_1900	GTATCTGCTCCTTGTGCTTCTCTATGTACATGAGTAAGCCTTTTTGGTGCTCTTGCAGTTGCTCTTCAGGTACCCCATAGAGAATGAGCTTCTGCAGCGAGAGGGCGATGCCACGCGATTAGCAAATTACAAAAGGCGTATCTTAGGAGTGGAAGAAAAAATGACACATTCTTAAAAGGCACTAGTAGGGAAATATAACACAAGAGTGCCAGACGCATATAGTTATAGTCTGATAAAAATACACATTCTTTTAAAAACCCAATCTCAAATTTTCTAATAAGCGTCACTTATGATAGCCTAAAAAAACAGGACCTGCCCCCAAACTCCCTACACCAGTTTCCGTCACAGCAAACACACCAATTGCCGCACCAGCAAAGCTAATCGCGGCTCGCAAGCACC…
Tag_1904r	GAGCAGGGGTAGGCTGCATGCCACGCCAGCCATGGTGTCACTGTTGCAAACAATAAGGAGGCACCAATGACTATGGATTCTTGTGGGCAACCTTAATCTCAGCTAGATCTGGACTCTGGATCAAGCACTAAATGGCTGAAAAGTTGGGTGAGCAATGAGACCGGCCTGGGTTTCCATTTGCTCACAAATCAGGAACATACATACACCACTTGACCTTCTATGATAGTGAAGGTACTTTCAAGACGACTGTTGTTCAGGTCACATAGGTAGGCAGTTACACAAAATTGTTAATGAGCATCGATCATGTACTACTTTTGTCCAGTAGCAGTGTAGCACAAGATAAGCATTAAATCGATAGATGAAAAATTGGGTGAAGAATAATTAAGGTTAGAATTTTTT…
Tag_1905	AGGTGGTCCACCTCGCTGTCGTACCGCTCGTACAGCGCGGGCAGCGTCATCGCGCCCAACACCACTGCGCAGGCAACAGAGACATCATCATCAGCAATTCAGTTCAGCATCAGGTTCGTTGCTGAACAACGCTGGGAGTTCCTGACGGAAAATGATTCAGCAGGCTACCGAGGTAGAGGAGCGTCAGGGAGCTGAAGCAGTCCGCGACCACCGACGCGATGTACAGCGAGAACACCGTCTGTTTTAGCACACAGGGAGATGGTACTGATCAGTAGTTTTGGGTGGGGCAGGTATGATGGAGACTGAATGGGCAGATTGGTGGCGCACCAGGATGAACATTTTGAGGTCCTTGCCGCAGGCGATGTCGTAGAGCGTCTCGACCAACCTGGACAGCCCTCT…
Tag_1906	NNNNNNNNNNNNNNNNNNNNNNNNNNNNNNNNNNNNNNNNNNNNNNNNNNNNNNNNNNNNNNNNNNNNNNNNNNNNNNNNNNNNNNNACACACACACACACACACACACACACACACACACACACACACACACACACACACACACACACACACACACACACACATATGAAAAAAGGGGTGAAAGTACAGAGAAATTCAAGAACAATTTCAGAGGGCTGCTTTACTCTCCTAATATTCAGATATCACTAGTGGTTCTTAAATCGTACAATGCAAGTGGTGTTATCGGATTCAATGATTCTGAAGTGTCCATTTCGGTAGCAAATATGGTCCTGGCTGCCAATGGCATAGAGTCGCTATCGAGAATAATTGAATACCAACAAGTCGTCTTCGTTGCAGTTT…
Tag_1907	CGTGCGCGCCGACGACCTGGAGATCGTGCTCAGGGAGGCGTTCGCGCACCCGGCCGTGGAGGGCGTCATGCTGTGGGGGTTCATGCAGGGCCACATGTGGCGCTCCCACGGCCAGCTCGTCAACGCCGACGGCAGGCTCACCGAGGCCGGCACCCGCTTCGCGGGGCTCCGGCGGGAGTGGACGTCGCACGCGAGGGGGAAGGTGGACGCCAACGGGACGTTCAGGTTCAGGGGGTTCCGCGGCACGTACCAGGTGTTCCTCACGACGGCCGCCGGCGAGGTGAAGAAGCAGACGTTCGACGTCAAAAAGGGGGACGCGCCGCTCGTGCTCGACATGAATTTCTAGCCTTCTTCTCGCTCCGTATGTACACACATTGGTCACGGTGATTGCGATTCACG…
Tag_1913	TTAACACCTCTCAGAGTCCTGTACGAGACACCTTCACCTTGGTACAGATACCTTTACCACTTTATGCCTTTGTTTCCACTAGATCCTGAGCTGCTGTCGTCCTAGCTCACTCCCTCGCCCCCTTTGGCACTGTGAATAATGGGTACCTGTCCACCTACAATTCAGGCCGAATTAATACCCACAAGAAGAGCGACACCTAAGAAAAAGCATGAGATGAGTGTGACACATTGCCCCCCCACTAATTGAGATCTTTCACATCCCCGGCTTCTAGAGTTAGGACCTCAAATTTTCTATCCTCTCGTGTTGACTTTTTTAATGGCTCGCATAAACACGAAATTGACCCCAATAATCTCTTCAGTCAAGTCAACAGGTTAATTATACCACACAAAGAATAGATGT…
Tag_1915	TCTAACAAGCTTTAAGTGCCCTCCGTGATCAGCATCAAGGCGTCATGGCACCCCATCCATGTCAAGTTACAAATTTGCATAGTCCTTTGGTTCTGAAATTTAAGATATTCTACTTTGTCCAAATTTATAGAGAAAAATATTAACATCTAACACATCAAATAAGTAATTTAAAAAAATATATTTTATAATAGATTAATTATTGTCATCTGACATTCAAATATTATTATTTTTTCTATGAACAGTTTGACTTAGAAAAAAATAAAATACCTTAAATCTGGAGTACGTTTCGCAGTTTTTTCTATTTTGCTATTTCTCCCGTTGTACCCTCCTGATCTCTCTCATTCCCATCCATGCGATCCCATTATGGAGTGTGATTATGATTGTTTTTTTTTTGGGGGG…
Tag_1916	ATAGTGCGGTGTGGTTTTAAACTTCTAGCTAGCACTTGGTTCCAAGCTTGCATATGTACTCATTCCGAAATAGGAATTTTGGAGGTAAAACTAATTCCAGATGCCCTCCTTGTTCAGTTAAACATAGTTTTAAAAGCTCTGATAGAAGCCCCATAATCTTGAACATAATTGATTGGTTGCTGTCCATAGAATTTTTAATTTTAAGATATAGGACTACCTATTAGAACCGGCTTTTCGAAGGGACCTCCTGTTGACTTGAAGACAAAGTGAACTGCATGAGTCTAATTTGAGGATATGTTGGTTATGTGATTATGTCTGAAGCTTGAATTAACTGGAATGGCCTCCAATTAATTTGTGTTTCATTGTTAGGGACATTCACTATGTTGCGTTATGACTGTA…
Tag_1917	GTAGAGCAGAAATTTAGCTACTGTTATTCAAATTCCTCTGCTCCTAGGACATGTGGGGACCTGGTTAATATCTGGGTTTTAACACTTTACCTCCCTTATTCTACCACACACTGCCGTTTGGCCTTCCTTTATTCTAACTAAGTGGTGTTTCTTAGGTTCTGTATGACATGGGTGTTGTCTCCACTAAAGAACCCTTCAAGTGCCTGATTAATCAAGGATTAATACTTGGAGAAGTAGGTGACACTACTTTCTGCCAGAACTTCCTTATGTTCATCAATGACTTTATCGTTCCTAATAAATGCTGTAACAGGTTGAGTATACTGCATATAGAGATAGTGAAGGCAGATGGGTTTCTGCAGACTCAGACTCAAGTTTAATTGATCTCTACCAAGAAAAAGT…
Tag_1919	GTTCTTCTGATTGAGAAGGAGATACTTTTCTTTTGAAGTAACACATGGATGAGCCTAAGGTACCGGTTGGTAACAGCAACCGGTACCTAAAGCTCGTCTAAAGGTACCGGTTGGTGGTACCACCCTGTACTAATATAAAAGTTACCACCCGGTACCTAAGGCTCATTCAAAGATTTCATCCACCCCAAAAGTATCGGTATGGAGATGAACCGGTACCTATGCTAGATACCGGTTCATCTCCATACCGGTATTTTTGGGGTGGACCTAAGGCTTATTTTCTAGTAGTGAATCGGTGGACGTTAATTGGAAGGATGTACGTGCTGGCCGCTCACTACTGTCGGCGATCACTTGCCGGGATCAAGCAAAGAGCCTGTACTTTGGAACTGGCCAAGCACCCTG…
Tag_1921	CTTGATCTTGTGTCCAATCAGGTAGGATGCCAGATGCAGGAAGCTTCTCTGGTCGGTGGCATTGCATTGCAGATTCGTGTGTAACAAGTTTTACGATTTGATGATCGACATGCAGAGCTTTGCAGAATGCAGATAGATGATATGAGCTTGAGGTTATTAGCTTGATGCATCAACTTGCACGCAGGCTGAACAGGTGAGACCTGCAGGCCCTGGCTTCAAGCCTCTCAAGCTGCCATTCAGGAACGACGACGGCGACGGGCTCCAAGGCGCATTATTCTACATACGTGCTGCTACATCTCCCGGACGGCGAGAGGCTCTGAAAATCACTGGTGGTCTCTTTGATCGACAAGGCCATCTGATCGACCATCTCAACGGCCGGGGTTCATGCCCGACCACACG…
Tag_1925	ATATTGCAAGAAAGTAAAATTAAGCCGGCAGAGATAATGGAAATCTTCAGGAAACTAAGGTCCAGGTTAAAGAATATACCTGTCCAGAAAATGGATAACTGCATGAAACAGTCTGAGAGGCAGGCTGTAACTAAGAATACTGATATAGAGAGCACACTAGAACATCTCCGAAGATTTCAAAAGGAACAACCGGGTTTCATCTATGCTATAAATACTGATAATGGTAACACTGTCAGAAGTGTATTTTGGACAGATGCGCTGGCTAGATTGAATTATGCCTTGTATGGTGATTTCATTTCATTTGATACGAGTTATACCACTACTGAAAACAACATGTTGTTTGCACCACTAATAGGAATTAATGGCCATGGTAAGGCAATTGTTTTTGGTTGTGCTTTG…
Tag_1926	AAGAACAGATGATCATGCATATATGTGACCCTTCAGAACTCAGATTTGGTTGTGATGTGGTTTTTGTCTTACTAGTTGCTGGTTGCAGCATTACCTCATTGATCTAATGTAATTGAATTGGCGTTGCAAATATCCTACCTATTTCTATAAAGTCGCCTTTTCGCTGCTTAACTTGCGAATTGTTTGCTTACGTGCCGCCCATCTCAGCCAAAATGTCTCCGGAGGTACAATTTGCGGTTTGTGACTTCGTCAATGCAAGACAAGGCCAGAACTATCCCTGAACAGAAGCAGGAGCATAACAATGCAAAGGATGAATCTCAAGATGAAGTATCTGAAGCTGTCGGCAATGCTGCATCCGCAAGCAAAGAGGATCGCATTGGCCTGGGGATAAACCCCTTC…
Tag_1927	AGCAACCAGATTGAATGAAGCAAGATCATGAACATTTTTATGCAATCCTGCAGGAACTCGACGTGCTAGTTCACAGGGGCATATACGAGGCTGCAAAGGGGATATATCAACAGATGCTACCATACGTGAAATCCCACCTGGAAGCCTGCAGCAAATCTGCCAGGCTGCGGTTCACCGGCCACTCCCTCGGCGGGAGCCTGGCCCTGCTCGTGAACCTGATGCTGCTGATGCGGGGCGAGGCCCCCGCTTCGGCACTGCTGCCGGTGATCACGTTCGGTGCCCCGTGCATCATGTGCGGCGGCGACCTCCTGCTCCGCCAGCTCGGGCTGCCACGGAGCCACGTGCAGTCCATCACCATGCACCGGGACATCGTGCCCCGCGTGTTCTCGTGCCACTACC…
Tag_1928r	ATGTATGCTGATCTTCTCATGCGTTCTATTTGTATTAAAAAAAGTTCTAGTTGTTTTGCAGGGGACATATATTGCCAAGACACAGATTTCATATTGGGTATCAATTAAGCATGCCACCTCATCACCTGTTGGACTATGAATGCCCAAATTAGGAAGATACAAACCGAATATTCATGTTTGGATCACATTAGTACAAACAAATCGATCTCCCCATATTTAAAAATGCAAGCTTCTAGACGCCAATGGCATGTTTGCTATGCGATAGTTTTCTTTATTAGATCACACGAGATCGCGGCTAAGCAGGCTGTTTTGCCCGACGAGCAAAGCATCTCCACCACACACAAAAAAAGGCGGTTTGTTTAATGGAGCAGCATGCCCTTGTCCGAGCCTTGTTTATCT…
Tag_1929	TGCACAAGAATGCTAAGGATATTATGCGAGATACAATGTGTTACCTTAGAATCCAAGCCAACAACGAATATATTTGGGAGTCTCAAAGAGTACGAACGGCATCAAAACGAGCATCAGCTGCTGTGTACTTGACCGAAGAACAATACCTTCAGGTAGAATATTTTGTGGTTAACTTGCATATTGTTGATTTTTTTCTATATTGAATGTAATCTTTGTGCAGACGATGATTCCTTCATGGATGCGATCCCGTCAAGAGGGTTGGTATGGTTTATGCAGGTGGTGGGCTTCCCCGGAGTTCAAGGCTATTTCGTGAGAAATAGAAGGTGCCGTGGAAACCAAATCGTACACACCTATGGCGCCGATGGACATATTCGCATGGCGAAACGTATGGTAAGTCGT…
Tag_193	CCACGACTCACGAGCAGCACAGTGACCGTGTGTGGTGGTTCGGTTCGGTACGATGAGCTGCTGCGGGGTGGAAACTGGAAAGGCCTTGTTCCCTTGGTTGGTTGGGCGCCGACGGACGCGGCATCTTGCACATCCTGCCCCGCATCGTACGCTGGGGAACGTGCCGAGGGAGAAGGTGGGAAAAGGTTGTTGCTGCTGGATTATTGTACTGGGCAGGCAACATGCTTGTTCCTCCTCTTTAGTTGCAATTTTCCCCCCCATTTTGCGGCGTGTTTACCCATCCAAAGTTAATTCTCGCAAATGGATTAACATCTTGATTTAGGAGTTAAATGCCCGTATGTTAGGGGAAGGAGAAGGAAAACCTGCAGCATTCGGTCGTGCGTGGTTCCACACAGCTAC…
Tag_1933	CATAACTCATAAGTTAACCTACATATAGATCATCTGATTCAGATTCCATTACCAAGCGTTCTGAACTGAACATAGTCCAAAACATTTCACCTGCGACCAGCTTCTGCCTGCAAGTATCCAGTCCTCCACGCGCAACATCTCTTTCTACTTTATAGACAGGGTAGAAGGGAACGCTTCCTCAACTTCCGTCAACCTGCTCCCAACCGTCTCTGCCTCAAGAGCGTCGATCTCGTAGCGCACCTCCTCCATGTGCTCGTTTATGTTGATCACGGCCTCCTGCACGCCCTGTATGGCCTCCTTGAGGGCGGCCTCATATTCCGCATCCGCCTCGGCGTCTTCCGTGCCTGCGGCCTCTGTGATCTCCTTGACGTGGACACACACGTGCTGGGTCAGGCTGCG…
Tag_1938	GAGTTGGTGCAACCGTGCTCCCAACAAACTGCAGACCTCCCCGGATTGCCATATATCTCACAACACGGTGCTGACGACGATGAGGCCGTTCTGACACCGTGGATAACCCCAGCACTTGGCCTCTTGCGAAGCCCGGGAGGTCGTCGGCGGTGTCGTGTCCACGCATCTCGGCCGGATCGATGGACCAACTACGTAGCTAATTAACCAACTGGGATGTGACCCGTGCCAGGGTACGGTGCGGCGTCCTGGCCCCCGACCGATGATGATTCACTTGGTAGCAGCGCACCAGCTGCAGCACATACGCGCCTAGCCTTCTTCGTTTCTCCCTGGAATTGATAATGAGCAAGTACACGTGCTCTTCCCGGTAGGGTTGTTGAACGTTAGGTGCCTTCGGAGGCG…
Tag_1942	AGAGGAGCGCGGTGGGGAGGCTGGCCTTGCTGCTGCCCAACGCTGGAATCTTGGCCTGGCTTGCAGCTTGCTGCTCGCTGGATCCGGATGATGCTGGATACTGGTTTTAAACTTTTAACCAGAGGACGGAGAGGAGTACCTGAAGTGGAGAGATTTTTTAGAGAAAAAAAAGGTTTATATTAGAGGCTTGTAGAGCTAGCTCGTGCTTAGGAGATCTCTTGCCGGATTCGGTGGTTGTACCTTGACAAGACATATCATATCATCACGGTAGTGGTAATTTCTGGTGGTGCGGATTCTTTTTTTACATTATTTTTATTCTATATGGCTTGCATTTTATAATATTACAGTGTACCATATTGCCCCTTTTTTTGACCCCGGTGAAGGGAGAAATGGAGGCAT…
Tag_1944	GTCATGGTGCTATTTGTCATCAGTTATTTGTACCTAGGTGGAATGTAAGCACTGGTGTAACGGTGCTATTTGTCATCTGTTATTTGTACCTAGGTGGAATGTTTAAGCACTGGTGTCATGGTGCTATTTGTCATCAGTTATTTGTTCTAAGTATTATGTTAATTTGTTATTCACCAGGGTATAAGTACTTCAATTGATGAAATGGTGTTCACTAAATAGCTATAGAGATGTATCCACAAAGGATCCTTTGCGCATGCAGACATTAATTGCTTAGATGTTTAAAGCAGACATTAATTGCTTAGATGTTTCAAGCAGCAATGTATCAGCCGGCTTATAGCCAACCCATTATATGGGTAAGCTTTTAGAGCTTGATCAGGTGACATGAAAGTGGCTTTTAGC…
Tag_1945	ACGCCTCCAGAGTGTGCAGACGGAAGCGAAGCTTTCACGGTCGGCGATGCAGGGAAGGCAGGAGAGGACGAGCACAAGGAAATCGAGAAACATCTCGTGGTCCAAGGACAAGGAGCGCCGGGCCACAGCCGCCGGTGGTGGCACCATTGGGGAATGGGGAGGAGCAGGGTGCGGTGGTGTGTCTGTGCTGGGGAATTTTTTTTGCTAGGGCAAGAGACTGGAGCCCTGGATCTGCGGTGGTGATGTCTGTTTAACCATTTCTTGAATGGGCCTTTGAAGCCTGAGCCCAGCCGTCATTTGCTTGGGCTGGTCGGTGCCACAGTCTGGTCGAATTCTCTGTGGAAAAGAAAATGACCCTACTTGCCAGTTGGAGTGAAGCATTCGCGTACTGGTGGAGCA…
Tag_1946	AAAGCTATATCTGACTTCACTTAATTACAAAATTACAAATGCAAAGCAATGCAAGGCAACCAAAACGGATCAATCTATTACCGGTTTGTTACTATCTAGACCTGAAAGTTTTCATCTCCCAATAAAAGAGTAATGCACTTAATTCAGTGCCAATTAGATTGCTCAAACGTTGATTGTGCAGTATCTAGTATAAATCCAACAGCAAAAGTAGAAACCAGAGTCTGAAAATGATTAACTGAAACATGCTTAAATTAGCAAGGCAAGAATGCCATGCAACCATGTCAAAGACCAACAATTTTCAGGTAAGCATGCATTATTCTTGAATGGGAAGTGTATTCAAACATGAACAGGCTGCTTGGAACAGAAGTAGGGGACTGCAGGAAGAAAATGTAATATGCT…
Tag_1947	ATTATTACTTTTAAATCCTTCGTCCCTCTGCTTTGTTAGTCAATTGCTCTACAAATTATGTCTTGTTGCACATGCATATGGATCCTGCTTTGGAATCAGACAATCTGATAGCTTTGCATCGTGTTTGGCTTGACCATTGCTCACCTTAGTTCATTTTAATAGCCAATGTTGATTAAATCCCAAGCCATCAATTTGAGGGCCAAATTTAACCTGACTAAGAGGAGGCAAATTTGATAGCAAACCAAACATGCCTTTGGGTGCTAATTTACTGTGTTAAGACTTCTCACAGTTCGAAATTCACATTGCCCAGGCTTATAGTTGGCATCTCAAAAACAGAAAAAAAGTGAAAGAAGCAAGACCGGCACGCAGGCAAGATTATTTGGAATTGAGCAGGACCAG…
Tag_1948	TCCGCTAGGGGTGGCGGCGTGGTCCGGTCGGGGGCCGGCCATAACCCTAAGTGGCCGCCAGATGCTGCGACGGCCACGGCGCAAGCGATACGGCCACTGCTGTGGCGGCGGGCAGTGTTACGACGAAAGGAGGAGGCGGTTTGGTGGATGCTCGGCACGCAGGCGGCGGCAGCAACCGGCGGTGCGCGGCGCGCCGGAAGAGCGGGCTACAGGCGGCGCGGGGCGGGGAGGTGGGGTGGTCAGGGAGCGCGACGCGAGTGGATGAGGCTTGCTAGGCTCGGGTACGCCAGGCACAATATGGGGGCGGGCCCATTCTGCAGGTCTTCCACGCACGGCGCGGTGGTTCCGTAGAATCCACTGGAATGGAGCCAAGCGCGTTCCAAATAAGGCCAAGGCAAA…
Tag_194r	GTAAAACTAAATTTAGCAAGCAATTAGTCCTTGTATCAGTGACTATAGCAGCCCAGTAGAAATGCTACTGCGAATTGAGAGAAGGTACAAATTGAAAACCAAGGTGGTCAAAAAGTCACACCACATATGTGTTGTTGTAGAATATTCATATGGTTTGACTTTGAGTGAATAGGGCTAAATCATGATCAGGACCTTTCCACTCTTTGTAAATGCATGGAAATTAAATAAAGTTGATGGAAACTAGTAGCACATCCAGCACGAAGAAACTGCAGAGAAACTATACCCATGTTGAATTATACATATGCTTTAGTCATGAGTCGTTACTTGTTAGAGTATTAAATAGTCGTGGGAAAATAATGTGCCTAGCTGGCCCATTGTTTGATAGTGCTTGTATATATG…
Tag_1951	ACCTTGATACAGTACCTTTGGTTATCGCACAACTCAAACTCATCACGTTTCTTAGGTCTCAATAAGAGGATTTCTCTTTCATACCATTATAGCAATAAGCAAATTGTAACTATGAACTAGAACTCGATGACGGCACCACGATAAGGGCCGCCCTCAATGAATCACAAGTAGTGTTGCCTTAAGAAAAACTGAATCCTCCATACTCCTCCAAATCAAAAATCGATGTAGTCACAAAGAATTTCTGGTGTGTGCAGAGTCCCAATTCCCTCTTAATTTTCAACTGGCCGTGGTACACGCGACGCTCGTGGCCGGGGAAGCAAAGCTGACTGCGAAGACCACCACCAACGGCGCATCCTCTTCTAAGGGGGTGGAGGCGACGGAACTGTACCCAGACATGAA…
Tag_1952	CTGCCGGGCTTCGTGTTCGGCTGCGGCCAGCGCTACGCCGGCGTGTTCGGAAGGTACTCGGGTATCTTCGGCTTCGCAACTGGGCAGCTATCTTTTTTCTCCCAGGTCCTGGAAAGAACTCGTCAGTACAAGGCCTTTTCATACTACCTGCCTTCGGCGACCTCCGTCGGTTACATACAAGTGGGTGCCTACGACGAGGGTGGTCTGGACTTCACCCCGATGTTCACCAATGGCTCGGATTACTACCTTGCTTTGACAGGCATTACGGTCGACGGCAGCCCACTAGGAAGAGGGGTCACTCCGTTGGGGACAACGGTTGCAGCGTGTTACCTTGACTTGGGCGCAGTATTGTCCATCTTGCCAAGACAGGCATACGAGAGGCTGGAAGACGAGATAGCC…
Tag_1953	CGTCATCGTCCCCGCCGTCGCGCCGCCTCCACCACCGCCTAGTCGCCATCGTCTCCGTGGCCGGCACCGCCCGGACGAGACGACGATTCAACCCTTCGAGCGCTCGCTGTTCCGTTGGGGGCGGCTTTGCGATGGAATGGCAGACTTTTAAGCAGTTCCACTCAAAACATTTTAAATTTATTTTTACTAATAATAATCTGTCAAATATTTGAACCTAAATTTATTAAGGGCAAATTTGGAAGTTTGGTACCAAGATTTGCCAAAACTTCGGTTCGCAAATCTATTTAACACTAAGTGCAATGCCACACCATTCTGGTGAAAACAAATGATAATGCCATCAAAAAAAAAGAAAACAAATGATAAAAACACATTTATACACCAGTATACTTGTATAACCAC…
Tag_1955	ACCCAAATTCAAAATTTCTCACAAACTAAACGCAGCCATAAGCTCGATACGCTCCGGTCTGAGTTCTGGGAGAGGGGATCTGTGGCAGTCCATGCGTGTGTACTCTGATGCGGCCAAAAGTACAGCAACAAACTCTGCTTGCTCCGTACCTGCAGGTTCATCACTCACAGGGCTCTGTAACTCTAACGTAGCGACTCTCTGTCTGCCTGTAAAATTTAAAATTCTAAATCTATCATATTGAAAAAAAAATCTTACATGCATGAAGTATTAAATCTAGATGAAATAAAAAACAAATTGTATAGTTTGCTTGTAAATTGCGAGACGAATCTAATGAGTCTAACTAGACTATGATTAGACACTAAATTACTACAGTAATTGCTACAGTACGCATGCTCTAGT…
Tag_1956	ATGAATATGATGATTAATTTTTGAATATTTAAGAAGAAATTATACTAGAATTACATCAAGAAGGACAAGTCACCGGTTTGCCAAAGGTAAAACATTATTGCTACGAGTTTGTTCAATGGATGTTGTCGGAAGAAGCCAAGCATGTGTCTACTCAGAACAAGACCAATGTTGATGCCAATAAAATAGGTGCACCACCTCGATCCTGGTGGTTATAAGAAGGCATTTAAGAAATGGGAGAAGATAGAGCAGCACCTGATTGACAAAGATACCCAACTAGTGCCTTGCAACTGGCTCTGATAGATCAGAGCATTGGTTGTATGCTCAAGTCAGCCAGCTTAATATATAGAATGGCTTCTTGGTCATGGGCCTAGAGATACGAGATGCAGCCCAAAGGCTTAT…
Tag_1957	TGCGTGGAACATAGAACATGCTCGGAAATAGATCAATGAGCATCGGCACATTAATCGAAATCTTGTTATCCGAAATTAGTCAAATATGCGAAATGGCACGTAGCCTAGTGGTTATAAGAGCCCCGGTAGCATCCTTAGGTTCTTGGTTCGACTCTCGTCCTTGGAAGCGAATATTCTGAAATTTAACGGCGTTGTGCATTCAGTGGTAGGCAACGTTCCCGTCGACAGCGAGGCGCCTGTAGTGACTTCGTCAATCTCGAGGATTTGCCAGCTCGGTAGGCGACGTTCCCGTCGATAGCGAGGCGCCTGTGGTGACTTCGTCAACATCGAGGATTTACCGGCTCGGTCTTCGAAGATGCTCATAGGTGTAGAGTTTGCGTATGTGTGTTCAGAGGGGTG…
Tag_1959	CCCTCGAACTGGTTAACAACTGGTTAACTGGAGAGATAGTCATTTGTAATTTTCTGTTTTCTTTTTTTTCTTTGGGCCTAGCAGCCTTGTTTTCTTTATGTAAACATTCTTTCATTTATTTAAAAATAAAAAAATATATGGTGCAGGGTACCATTTCGGTCAGAAAAAAAATTCAGTGTACGTATACCAGATAGAACTTACAGTTTCAACACAAATTCTTGTATGTATTTTAGTCTGTACCAATCCATAGTTACATACTTTTACACATAGCAGGCCTTTATGCTGATGTAGCGATCTTGCCAACTTAATGAGTTCAGTAACCTTGCCAATGACTTAAATGTATTAGGGTGAATTGACAACTTTAAGGATTTTATTTTCTGTTATATAAGCTTAAGGTAA…
Tag_1960	ACTGACTTTGTTTGACACCGTAATTAGCTGTTAAAATTCCTAGCGCTACAATTCTAGCACCAACCAAACAAGGCCATTGGGAGTATGTTCGTGAAATGTCGGAAGCAGCGGGGTGCTATAAATAGCCAACCTAGCCCCTACCTCATGCAGCAGCGAACACACAAGTTGGCACACTACTGCAAGGAGCTAGCTTCGCATTTGGCAACTTACCCTGAATAATACGAGTCGCGCGATGACGGGACAGACGGAGATTCCGGTGGTCGACCTCGCCGGCCTCACCGCCGGCGCCGAGGAGAGGTCGCGCACCATGGCGCGGCTCCACGAGGCCTGCAGGGACTGGGGCTTCTTCTGGGTAACAAACACATCCTGCAGTAATTCCTGTAGCGGTTTCTAGCATGC…
Tag_1961	TACATACTAAATAATAGTCCCAACACTAGAACGAGCCCACTTCCTTCCAACAAAATCATGGGCCCTTCCCTCAGTTAAGGTGACAAGGATCATTAGGTATCCATCTTGAAACTTGGACTGCATCCGAGATGTGAGACAGCAACAGTCAGCTAGATTCTCTAGCCAAATAAAGTAGGCAGAGCTTGCACGGTTGCACCCTTGTGCACTCCATTGAGCTTGTTGACGGAATAGATTACTAGCTCCATTGTGTTCGTGCAATCAGATTATTGTCTCTATCTAGAGCTAGAGGCCGAGCCGGTTTAGTTGCCCCCAAATAAAGCACGGGCATGCATGCACGTGGACTAATCTCGGCACGTGCTAGGAGCATTAGCTGCCTGTAGCTTGCTGACCCTAGTTGTG…
Tag_1962r	AATCTATCGTACTTACTAAGCACTTCAGTTCTTGTTTTTAAACTACTGTTTATCTTGTTCCACCTGTTGCAGGACTACAAGCTTGCTTCCTTGCATTGAACCTCGGATTTTTGCTTTTTTGGTGCAGCTTGTCACATTACGCTTACAAGTTGGGCAAGGATTTCGGAGTGCAGACGTTCAGGCCCAGCTGCAGGAATTTTGCGTGGATTCTGGGCTACTGGCTGTGGATGGTATGGCTGTCTCATGCCATTTGGGACCTCCTTTGGCGAAATAATTGTATTTGGCTGACCAATAATCAAATGTTGAAAAGCTCAATTTTGAAATGTTGAAGAATGTATGACTGCCTGGTCGGTCAGGGCCAACTTAACCATGTACTGCTGGTGGTCGCTAATGATTACA…
Tag_1964	GGAATGCAAGTCTGCCCGGCGGGCGGTCGGGCGCGGCGGCTGCCCCGACGGAGCAACTGTGCAACAGTTTGTTGCTGCCAGGGCTCGTCCGGGGGATCACGATCACCGGCACCGTGATCCACATCCACACCGGCGACGACGTCGCCGGCCCCGCGGGCACTGCCAGTGTGCTCGCCGAACTCCACCTGACATGCACCCATGTGTGCAATGGTTGTCTGCGTCAGCGTCGCAGCATAGGACATGGGCGTGTACAGAACGTGACATTGGCGGCCATCGTCGCCACCCTCGCCACGGCAACGGGCACCTTCACATGGAGCAAAGAATTCCATCACCATCGGCACCTGGCACGCCGCCTGCCCCCATGGGTGGTCCAAGTCCAAGACGTATTGTGTTTCAGAG…
Tag_1965	ACCTCCACGCGAGGCTCTGCCTCTGACACGCCGGCGTTTGCGTTTGCATTTGTGCAGAGCTGAAGGTGAACGGGTTCCCGTGCAAGGCGAACGCCACCGCCGACGACTTCTTCTCGAGCGTGCTGGCCAAGCCGGGCAACACCACCAACGCCGTGGGCTCCGTGGTCACGGGCGCCAACGTCGAGAAGGTCCCGGGGCTCAACACCCTGGGCGTCTCGCTCTCGCGCATCGACTACGCCCCCGGCGGGCTCAACCCGCCGCACACGCACCCGCGCGCCACCGAGCTCGTCTTCGTCCTCTACGGCACCCTCGACGTGGGCTTCGTCACCACCGCCAACAAGCTCGTCGCCAGGACCATCTCCCAGGGCGACGTCTTCGCGTTCCCGCGGGGGCTCGTGC…
Tag_1966	TTGCTTGAAAGCCAAGCAAGTTAACCATACCCAATAAATAGCTCGATACCTCGTCTGTGGAATATGCTCTATATTGAGTAAGACCTGCAGCAACAGTTCCCTGAAATAGCACAAACATGTTTTCTGTTAGAATAGCATCAGTAATGAGGCTTATCGAATTTTATGGAGAGAACGTAACAAAAAGACACGTATTCAGAACTGAAAATTGATGTATTTGACTACTCATTTCACTGATAATAATAAAATTTAGTACTTTTCATTATCAGAACAGAGTTTTTTTTCTGCAGCAGGGTTTACTTTTACCATACTCAGTACTAACAACTAGTTAGGATTCACTAATAATAATCAATTCACTGAACAAAATTTGCTTTGAAAGCATGGTTAAGCAGTTGAATTCAT…
Tag_1968	GAGACCATTTTAAAGTCTTTTCAGGTAGATTTATTCATAATGTTCTCTCTGCTATCCAGGACTCCAGGTAAACAGTTGTCCTATATAACTGGTGTTTAGCTTTTATTGCTGAGTGTTTCTTATATTTCTTCTCTTCTGGAGAGACCTTGCCTCTCTGAACCATTGTATCTTTTTTTCTTTACATGTATGTATTTATCTACTTACTGCAGTAGAGCATTCCCTTAATGTTTTCGTTCAGGGATAACTTCCAAATGCTGGATCTCTTCTTCCATCATTTGTAAGCTAGTTGGTTTATTGCTTTATTATAGTCAAACATTTTGTGATGTTGATCAAACGTTTTTATTTTAACTGGATTTATTACGAAAAATATCTATATAAAATTTGTATTTTCACACATAT…
Tag_1969	TCCTAGCTCCTCCCGCGCGGCACGCCGCGCTCACCGTCTCCTCTCGTCGCGTCCGCGCAGGCGGTGGCGGGGCCAGATCCGCCGGCCATCAGGTTCACGGACTCCAACCTCCAGACCTTCCCGCCGTCCGACGCCAGGGGCAAGATCTCCGGCGCCTACCGCCCGCCCACCGACGCCGACGGTCAGATCTCGCGGCCTCGCCTCCCGTGCCCCTCACGTTTCTCGTCGGATCTGGCCGGCTGACCTGGCTGCAGTGGCATTTTTGCGCAGATACCTTCTCGTCCAAGGCTGGAGGAGTCGGTGGCGGTGGCAGAGGAGGCAGCGCCGGGTCGGACGACGCCGCGCAGGGCGGATGGTTCCGGATATTCTCCGTGGCGGCGTACAAGCCCTACTTCGATG…
Tag_197	TCTCATCTACATGTTAGCTTTGTACGTGCACCTTCTTATCCTGTTTTGTGCTAATGAATAACTAATTTGTTAGGGTATGCATCCATTTAGTCATTATCCTATGCCAACAAATGGACATGCTGAAACTCCTGTAAGTAACCAACTGTGTTTGTCCCCTTTTGCTCATCACTGTTTCATGTAATCCTGAAATATATCTTTCAGGGAGCTGCGCCAAGTGCTCCAGAAATGAACGGTGAGTCTTGTACTCTTGTCCAAGGTTAATAGTTGAATATCAAGGTCACTTGGAGCATGGAAATTAAAACTAGGCTTCTGGTAATAATTACAGGAAAAAATGAGCCTGGCAGAATGTCTGCTCCATCTGCCAATGGGATTACCTCCCACAGGTTTTTATTTGTTAGT…
Tag_1974	GAAGCCGGCGGGGTTGTAACAATAACCAACAACAAGCCCTGCCGCAGGCCGCTTCTCCTTGTCGTCGCTGTCCTCGTCGTCGTCCTCGTGGTGGGAAGCTGCTGCGCCGAGGCCGCCGCGGATGAGACGAAGACGACCATGAGCAGCAGCAGCAAGGGCGACCGCGGCGGCGGCAGGAGGAGGCGGAGGCGCGCCGAGGCGGCGCCGCCGCTGATGGTGCCCATCACCGTCCTCAAGTCCGCCGCCGACGCCGGAGCCGGTACGCACGCGTGCATGCTCTTCGATCCATCTCCTTCTTCCTCCGATCGATCCTCGTCGCACCAGCTAGCCATCATGCATCCATGATCACCAGTTGCACGCGCATGCGAATTCATATCCGTCAGAGAAACATCTCCTTTA…
Tag_1976	GCTCGTAACAAAACCATAAATAAGTTTATTAAGTGATTAGAATATTATTTGATTATCCTAGAGCATATTCTGAAACTGTAATTACTAATATGCAGCTCAAATAGCAGCATAATATGCATTGGATAATATGACATAATATCAGAGAATATAACCATGAGACATAGAAATTCACAGGTAAAGACAATGTGACTGATATGTGATATCAGGTTATACTGTAAGATTTATCAGGGAAAGGTTCAGTCAAAATACAAATCTCCAAGATATGGACATATCATTAAAAAAACTATTGATTGTGATATTTTCATCCTTATTTGATAAACATGTGAACAAGAAAATAGTAATGTTGCCAGACTAAGATGGCAATGAAGCAACATTGAGCAAGCATGCAAAAACAAAATG…
Tag_1978	AGACGTGCCCTGCGCAGAGAAGACAAGGGAGGAGGGTCCGAAGGGGCACTACCGATGATGGAGGAAGGGTGCGTCCTGAGGATAGGGTCGCAGGGGATAGAAAGAATGGGGATTGGGAAATTGGGGTTAGAAACGGCTATTTTATGTCTATTTGTTGGGCTGGGCTAATAGAAGTTTACGGGCTGCATAGGAGCAAGAGGTTTTCAACATTAAAGTCAGGTGATCAGGACGGTCCGCAAGCTAAAAATTTGGCCCGAGCTCGACTCAAATTTCTAGCCGGGTCAAGAAAATAGGACCATGCCTAGCCTGTTCACTTTTCGGGTGGGTTCGGGTTGTTTTTCCGAGCAGGTTGGGCGGCCCATGATCAGGTATAGTGTTCAACACTTCAGTGTCAAGAGT…
Tag_1979	TTTCAGAAGTGTACTGTAATGTTTCCCGACGAAATAGAAACCTTGCTCGGCCTGATCAGATATCAGATTGAAGATGTCAAAAAAGGGAAAGAGAAAGTAACCATATATGGCAACTTGTAAAAGTTGGTAACATACAGAACCCAATTGACGATAGTCTACTGCAGATCCAATGGGGTGCACAATGCACCTTTCCTGCAATGGTGCCCAAAAGTAAACACGACCATACTAGCATATTAAACTTCAATTAACAGCGCATAGAAATTAATAAATGTGAAACAACTCATATACTTTCAAGGTGTCAATGAAAGGCAAGAAAAGGTCCCGTTGTAAGCCACCTTCATAAAGCTTATCAGGAGTGCGATTAGAAGTCGAAACAAGAATCTGAGCACAAGACACGCA…
Tag_198	GATGGATTGTATTAGCCTGAGCCTTGGGGCTGAATATATAGGGGTACATGACTTGGAGGGCAAGAAGCCTCTCCTACAGATCTGGTAGGATACGGATACAATCATAATCTACCTAATATAGAGATATCCCTAATATACTCTAACAGTCATTAAGGGTAGGCTACCTACTTCATCCGATCCACGTTTTGTCCGAAAGTACCGTTGCTCCCTCCTTGCCTAGTTTGGTTTCACAAGCGTCTGTTACAATTCAAGATCCGCGGAATTAAGCTCCTCAAGCTCACTAGAATAGTCTAAAAACGAGAATTAAGCTAAGCCCAGTCCCCCAGTCAAACGAAATTGCTCTCCCACAATTGGAAAAGAGCCTCCCATCTGCTGCTCCTGCTCACACCAACCATAGCT…
Tag_1980	TGAATTAGCTGGGTGAATTAGCGGAGAAGAAGATAGCCGTAAATCTTGAAACGGACGGTAAAAAAAATTTCACTGACGTGGACCGTCTCACCGATGGCCGAGCGGTGTGTCTTTAACATATAGAAATATCCCCGTACAGTACTGAACAGCAGCCGGTGCGTGCTCCCCCACCGTCCTCTTTCTTCTCCGCTCGAGTAGTTGAGTGTGAGGCTGGGGAAACTGCTAGCGCCACCCGCAAGCTAACCCAAACTTGTCTCCTACCAGATTCTAGAAGTGTCATTCCAATAAGCAATGGATTTGTTATGGGGAGGGATGTCCACTTCTTTTCACCATGGACCATTCTATCTGAAGGATGTTGTGGCGCATTTAGTCGCCCGATACTATGATCCGGTTCTTTAC…
Tag_1983	GTGCACGAGCACCTACAGAGTCCTACACTGCACAATTACTCCCTGAATTGCTGTGAATTACCTAATGGTTTACCTACGATGACGCAACAGGCCGATAAGTGTGGCACTGCACAATAAACACTGAATCGAGATTTGAGACTGTACCAACCAGCACTTCTTCTTCTAACCCTGTGCCTGCAGAATCCTACACGTATACTGATGGATGGCTAAAATCCAAACTCTTCGCTCCTCCAATCAAAGATTGGAGAAAGAGAGTGCCCCTTGGGAACATTTGAATGGGAAGTTTTCCCGCATCTTAGCATATATATATAAGTTTCGAATTGAAGACTTAGGTCGCGTCCTCCGTCAACCGCACTAGACGGAAAAAGCGATCGAATTTCCCTATTCCCCAACCGACAG…
Tag_1984	AGAATATTGCTAGTTTATACATTTAATTTTGGAATTAAAATATACCGAAATTTGCCTAGATTTCTAACACTATTGGTTGATGGGTAAGGTACCTAGAAATTTTGACAGATCTTTTTAAAAAAAAAACACTATCCATGGAACTGAATTAGAGTCAAAGTTTCTATAGTGACACACCACATAATACTATTGGACTCAAATCACACGACACATAATAAAGGGGCCCTGCAGACTTGACAACCAATTAAAATGGATGATCACCGACTACAGTTTTCCCCATACAAAACAAAAACAACTTTTCCATTCTAGAATGAGTATTATCACTGCTTCAACCTTGCCACTATCTAACACTGCACTGAAACATATCACTTCAGTTTTACCAAACGAGGGAAAGAATGACCA…
Tag_1989r	CTGTGGGCTGGCCGGGCCGGGTATGTCTCCGGTTGGATTCTCGGGCGGTCGCTGGCCGCTGGGCCCTGCGCCGTGGAGTGGAGAGGTGACAGAGAGATGGGGCCGAGGCCGTCATCTGTCAATCAGTGATGATGCGATGGTGACTCTGTTCGGGCAGCAGAAGAGTCAGAGACTTCAAAGGGGGTCGCCGGCCGGGCCGGGGCGAGGTCCACGGCCGACGGCGTCGAACTGTCACCGGCACGGTCCGTTCACGCAAACTCCCACGACACGCGTGCTACTGCGTCCGTGTGTGACGTATCCGCCTAAGATTTCTTGCGTGCGTGCATGTCTCTGGCTGATCGGTGACTTCTGTGTGGATTGCCAAATTTTGAGCCGGGGCGTCGGATGCATGCGTGCGTT…
Tag_1991	TGTTGTATGCCACGCAGTAAAATATGGAACTCCCGTGTCGCCTTCTCCTCCAAGGCTCCAACACATGGTGAAGGGAAGAAGAACCCAAACACATTGACTTGTCGCATGGCGATTGGCAACATGATCCAACGAAAAACACTTCCAAACACCAGTTTCGTTTCTAAACATTCAGAATTACTGCTTCGGAGTGACACAATACAACATTCGGCACCACACTGCAAACCCATTTTGATTCATCATACAGCACAAGATCGAACGCAAAGGAGACACGCCCAGGTCCAGCGACAGTGCGACGCAATACAAGCGGAGCAGCGCCGGCTCTGGTGACCCAGTCCTCTACATGGCGTACCTCTGGGTCCAGGTCCTCGCGGTGTTCTCGTACTTGTGCCGGTCCGTCTT…
Tag_1993	TATCGTGGCGTCGACGTCAAGGTCTCGTCCACATTTCACTTTTACTGATCTCGCCGTTACCGCTTTTCTCCGCTCTGCCTTGGCTGAGAAACGGTCTTGGATAAGGGTCACGTTGCCCTCTTTAAATCTGATCACGATAAAACTTTGAACCGGTCCATCTATGAATGATCGTGACGGCCCACGGTGGCTTCAAAGAGGCACTACTACTAGTTTCAAGTTTCGCCGATGGTCCTCGCCTCATAAGCTAATCGTGCACCTTTGAAAACTGAGTGACCGCGCTGTTGTTAGTTTGTGACTGCCCGTGGCGTGAAAACGGCGGGGTCACATGTTCAAGCTGACTGGTGCTGTAACTGTAACAGCGACCCACCTGCAGTCCCCTGTGACCACCACTAGAGGTGA…
Tag_1998	AATGATTGTAGACTAGTAAGCAGCAGAGGCACTCCAATAACAGAAAAGTTGTCTTCCAACAGTTGTCACTTGTAGACTAGCAACCGAGGCTCCAATGTCAGATTACGGTCAGCTGATCAAACGAAGCATATGGACTTGTCCTTGGTCTTCTTCTGCAGTTTCAGGTCGATCACAGTGACAGTGATGTTGTCCGCGCTCCCTTTCATCAGAGCCAGCTTCACAAGATAATCCGCAGCTGCTTGCGCAGCTGGATGGCTTATTGTTGTCGCACCGCCTTCGTCAGAACATACACCATTCTTTTTCCTGTGCCACCGAAGGATCTGTAGGCGAGCAACTCTGCATGCTTCCGCATTTGAGATGACATCCCACAGCCCATCGCTTGCTATAATGAGGCAGTCA…
Tag_199r	CTCTGAGTTTAGGGATGGGAGCCGTCTGAAATTTGGGGGGTCTATGCTATAGTACCTGCTTTTTTATGTTCTGACGTGGTCAGAAGAAGGTGTCACGTTTAAGTTCAGTGTTTCAGCAATCATTTAATTTTCTGCATGTGCAATGGCCGCTCCTATAGCCATCTTTTCTAATGACAGCAAGTGGCTAAGTACAATTGGGGAGCTCAAAGATAATCACCGGTTCAGCGCAAGGGATTACACGGCACAAATCGGCAGGGTGCTGATCCTTGACATAAAAAAACAACTAAACATAAAGGACATATATAGAACACTCCAAAAATAAATCTCAAGTAGTATCTAGAAATATACAAATGTGAAATATGATCTATCATCAGGTTATGAGTTTTTGACACCGCCATC…
Tag_2000r	GATCCTTCTACAGTGGGAGCCGAGCCAACGACGAATGAGGAAAGGGAGACGTTTCAGGTACGAGCTCATGTGGGAAACTCATCCCGATTTTATGCAAACTTTACTGCATAATTGGCAGGATGCAGGAGAGGCAACAACACTCACTGATCTGAAACGGAAGTTGGCAGCGGTGGCTAGTGGAATTGATGGCTGGGGTTCCACGTCCTTTGGCCACATAGGGCGAGAGTTAAAGCAGCTCCACAAGGAGCTGGATCACATGCAGTCCGACCCGCTGCGCACGGGGCCAATATATGAAGAAGTGAAGATCAGGGAACGTATTATGGAACTGAATCACAGGGAGGAGATTATGTGGCGACAACGGTCACGAATAATGTGGCTTGCTGCAGGTGATAGGAACAC…
Tag_2001r	ATACGAGCAAAATGATAATCATAATATTATTAAGGAAAAATTAGCATTAAGTGGCCACAAGCAAATCCATTGAGCAAAAAAGTGTACCTTGTGTGGATGAACTTTGGTAGCCAACGTGAATTGATCTTTTAAGTTATTCACCTTGTTATCAAACTCTTGGGAATGTTTATCCATACAATAGGTGATAGTATTTTTTATAAAACCATCTTCGACCTCAGCCACTATATCTTCTACCAAAATATGACAGACTGCGCTTAAGCCTCTAAGAGCATCAAGAAAGGAGATGATTGCTTCCATCTTAACTCTCCCATGGTATGCGTCCTCAGCAATATTACAGAAGAGAGATGTGTATGCCCGGACCATCTATATTTAAAGAAGAAATGAACAACATGTGCACCA…
Tag_2003r	ACGCCAGCTGCAGCCGTGTGTATATAGGCGCTGCGCCGGCCGCGCGCGGGCGGCGGCAAGAGGCGGAAGAGGTAGCGAGCGAGAGCTCAGCGGACGGCATGGCGGGGCTGCAGCGATCGAGCGAGACGTTCCGGCGGTCCGGGTCGTCGGGGACGGTGTGGGAGGACAAGCACCGGCCGGCGTCGGGCGAGCCCGCCAAGCCGCCGGCCGGGGCGACGCGGCAGCAGCGGAGGAGCGGATCCGGCGGCCACGGCGGGTACAGGGCTGGCCACGTGCAGCCGGCGCTGGACCCGCCGTCCCCGCGCGTCGCGGCCTGCGGCTTCTGCGGCATCTTCGGCAAGGACAAGCAGCCGCCGGCGGCCCGCGGCGCCGGTGGCAAGGCCCGGCGACGACGCTGAC…
Tag_2004	AAGTATTTCCTCTGTTTTTAAATATATGACACCATTGACTTTTTTTCTTCGTTTGACTATTCGTCTTTTCTACAAATATTTATTCAAATAGCCAAATTTTCAAGTTAGATTTAAGAGACTCTTGATAATAGACGTAAATGTACTCATTTCACTTCATTTAACTAACTGATTAATTAAATAATATTGGTCAAAATTAAAGAAAAAAGTCAAGCGGTGTCATATAAAAAAGAATGGAGGGGGTATTTCAGTATGGTCTCCCGCTAGGGTTTTCAATGTCGTTGGTCCATTTGTGTTGCCGGCCGGCCACCACATTGACATGCACTATCAGAGATTTTATTACCCCACTGCAAAGTGCAGGTCTCCCTGAATTTCAATTCTACCTAATCTTTGGACGGAGCT…
Tag_2008	GCATTCTTTGTGTCTCCACTTTCCCACGAGATGAGCAGGCAAATATTCTTGTTTGTTATGGAATTTGATTTGCTGATATGATGCTAGTCCATAGATTTTTACTGTTTGAGTGATACAAGGTTCTAGTCTTTTCTGTGCACGTTGCTTTGATTTGCTTCACTGTGGACATAAATTCAGTACTGTAACGTGATGATCAGAAGTTCTAAAATACGAGTATATCCTAAGCAATCTTAATTAAGGATAAAGTAACTACTCTTCGTGTGTATGTAACACCATGCAACCTGAATTTTTTTATTAAAAATTTCAACGCAAGCTTGGCAACTTGGTATCCGAGAGGAGGTCCAAATACAGAGGCGATGTCGGTTGTAGTTCGCTGCAGCACACTGAGGAGTGGAAGGT…
Tag_2010	TTGAACGGCCGTCCTTCAGTGGAAGTTTTTGCAAGTCAGGCAGGCGGCTCTAGTCAAAGGCCGTTTTAAATTTGGTTCGTATACGCGAGGCAGAGCTCCCAGGCAAGCACGTGCGTAGAAACGACGATGATTTGTGAGCCAGCAGCTTCAACGAATCTTCAGTAGTACAACAACGGAGAGCCGTGGAAAAAAGAACTGTAGTCAGTAGTCTGGATAGCTGAAGTACGGTTGGTGTCACAAACTTGCAGGCAACGAATGCTGCGAGGAGTTGTTTCAGAGCTTTTCTCGCGGGTACAGTGAACAGAGATTTGGGATTTTTTTTTTTGCTCTGCAGCAGTGCGTGCATGATTGGCAAGGTGCACTCGTGACGGCGACATGGACCACTCACTTGCAAACAGT…
Tag_2011	TCAAATTTAGAGTTGAAAAAGCCAAACAACCTATAATTTGAAACAAAGGAAGTAGTAGGAAGGAAGGAGTCCCCCGCTTCGCTAGCTCGGACTCGGACGCCATTTCGACCGAGCTTTGCTTCATCGTTATCAGCTCGGCATCGGAATCGTGCGGCGAACGTGCGCAAATTGCTGAGAATTTGTGGACGGAGTTCGGCAGACGGCAGGAGATGTGCCATGCCTAGAAAGGACGAGATGCATTGGCCAGAAAGACCCCAGTTGAGACGCTTCCAAACAGCCTTTACCGGTTTGATCGAGCCACTGCTTTTAGCATGGCCCCGTGGGCAGGGGAGGGGATATACTCCCCGGACATCCCCAATCACTGGTCACAGCTTCGCGCGTCGGTCTGCTCTAGAACAA…
Tag_2015r	CTTGCATCCTGTAATCCCCTGTAGATGTGTATCAATATTCCTCTTGCAGGTATTGCAATTGTCACAGTACCCTGTGTCCCTACGCCCAGTGCTTGTATTGGTGAAGTTTTGCTGTTCTCACTTAGAACGCAGATGATTTTGGTCGGGACAGAAGTGTTTTTTTTTGTGACAATGAAACGTGTAATCCGTCCATGAAATTATTAACATGCTGACTCTTTTTACCTGTAACTAGTCTGCTGCAGACTGCAGTGTCTCTCACGACGCTCATGTCAATGGTTGAGACACACTTGAGCTGGTCAATTTTCAGGCCTAGTAGCTAGTCATGTGGATGGGCCAAATCTCAGCCCATGTAAGATCTAGGGGTCTAGGGCCTCCTTCACAGCCCAAATAAGTATAGAT…
Tag_2019	CGTGGCCCTCCTGCCGCTGCCGGCCGACAGCAGCCCTCGACGCTCCGCGTGCGCGCGCTCGTCGCGGCGACNNNNNNNNNNNNNNNNNNNNNNNNNNNNNNNNNNNNNNNNNNNNNNNNNNNNNNNNNNNNNNNNNNNNNNNNNNNNNNNNNNNNNNNNNNNNNNNNNNGACTCGTCGGTGGTGGCGCGTCGGTGGGTGTCCTGCGGGCCGGCCGGAGCGCATGGAGTTCGTCTGTTCGTGGACATTTCGGGCCATAAAGGTAGAACTGCGCAGGCCCATGAAGACGTGACATTACGGCCCATTTCCGTTTCAGTGAGCTCAAAAAAAAAGAGAAAGCGGGACTGCTAGTTTCCCGATTTGTTGTTGCAGCGCATTTGCTGCAGCATGTGCTGATCCAT…
Tag_202	GCTTTCAGAGATCTTTCTTCAAATAGTCTCGGCGGCGAACTTCCGGATTCCATGGCAAAGCTAAGCTCACTGTCAACCTTGTAAGTACCAACCTTATACAGAGGTATTCGTTCTGGCTGATTGTGCAAAAGAGAGTTTTCTCAAATGTCGATGTGTTTGCACCTTGCAGACATGTGCAGAACAATCAGCTATCTGGGACACTTGATGTGCTAGAAGATCTTCCCTTGAAAGATTTGTAATTTCCTCAGCATATTTGCACTTGAACATCTTCAGTTCCTTTCTGTGAAACAAATTCTACACATTAGCACTGACACTGTTGCAACTGCCTTATCAATTTCGCTGCAGTTGTCACCTATTCTTCACTCTTACTGATTTGCAGGAACGTAGAGAACAACCAGT…
Tag_2020	TGATCGCCGCGGTGTCACATGTTCCCGTGTGTTGCTGGATTCGTGCTTCTTTTGCAGAGTGCGCGTACACCAAGAAAGTGAGCGAGAAGGTAGACGTGTACAGCTTCGGCGTCGTGCTCCTGGAGCTCACCACCGGCAAGGAGGCCAGCGACGGCGGCGAGCACGGCAGCCTGGTGGAGTGGGCACGGCACCACTACCGATCGGGAGGGAGCATCCCCGATGCCACGGACAGGAGCATCAGGTACGCGGGGTACTCTGACGAGGTCGAGGTGGTCTTCAGGTTAGGTGTGCTGTGCACCGGGGACTTGCCGTCGTCACGGCCAGCCATGAAGGACGTGCTGCAGATCTTGCTCAACTGCAGCGAGCAGACGAACCGGAAGAGCAAAACGGAGCGAGAGG…
Tag_2021	TGCCGGCGGGCTGCGGCCGCGGTGTGAGCGTTGGCGCAGTTCAACGGCTCCAAGGTGTGATAGAAATATAGAATACAGGTTGACATGGAGATCGGCCGGAGATCGTTGTCTTGCCGGAATTTGGAGCACACTGATTCCGTGTGAACCGCTTGGAAGTTGGAACACGACTCGCTTCGCCCGCCTGCGCCCTGCGCCCGGCCGCCGCCCAACTGCAGTACGGCGCCGAGGAATTTGCTCGCGAGCTCTGCGCCGTTGATGCAGATCTGCGTCGCCGAAACACCGAGTGCATAGTGCCTGGCATCCGTTCTCGTGGACACACGACCAACGCCTCCACTAGATTGTAGAAGTTCCTCATCAAAAAATTCAGAATGGGAGAAACTGGGAAGACCAATCCACTGC…
Tag_2023	GATATCTAATGATATTTTTTACCAAATAATAATTGTGTGTTTAGCTTATTTTTACGTGGCATGATATATTGTAGTTTATTTTAGCAAATTTTGGCTCGACCAATGCATCGATAATAGATAATACCCCTCACATCGCAGGTGAGGATAAGTCTTTCGAAATTCTTTTATTTTGCGGTGAGAAAGACCATCAGCCGTCAATCTATTTATATCTATATCTATTACCAAAGCGAGTAGGATTTCCATCTAAATTTTTGATTTGGTCAATTTGGCTTGCTCCATCTCGTGTCATTGACAAGTGGATCTTACTTTATTTCGTATGAATAACGGACCATCTCTTGCTGTCTACGACTCAATCACATCCTATAAATCAACGCACGGTACCTATACGTATCCGACATT…
Tag_2026	TGCCAGCCAGCCAGCACCCCCGGCTCGGCGTAGGAAATCCGCTGGGGCAGCGCAGGAAAAAGCGAACCCGAAAAGTACTTTAGAGAAAGCCTCGTTCTGGAAAAAAAGAGCTAATAGCAACTTGAAAAGGCTGGGCCGTATCGCCTTTTAGCTCGGAAAGTGAGCTCAAGCACAGATTCTCTACGACAGCCAGGCCACACACAGCTTCCTTTACGCCACAATTCTATCGACAGCACCCCGCAGCTTCAACCACTCATCTCTGAGTGCATCGTGTCGCGTCCATCCGTGCAATTAGCAACTTTTCTTTTTGACCCGGCACGTACACGTACCGCCAGGTTGAAGATTGGATACCGTTGTGGTTGTGCTGGGGGTACGGCCTGCACTCTGGACTGCAGCCTG…
Tag_2027	GGGGCCGGGGTGGGGGGAGATCAACACGACAAAAAACGTTCCTTGATGCTATAGCGGGTTTCCTGCGACGGACAGACATCCACTGCCTCTCTCTGGTGTGATTAGGTATTTATAGGACGGGGCAGGACCGTCGCTTGTGCAGGGAGACTTGGCTGGACTATGGTGGTGAGTGGTGACGGCCCAAGTGGAGCGTTATTCCCTCGCCTCCTGCCTGGATGGTTTCATGTTGGAGGCCCGCCGGGAGTTTTGTTTTCTGAAGAAGAATTTTGTTAATTTATTCATACCTCCTAAAGCGCAATGTGTTTTCTAGAGAGATTTATTTGATTCCTTCTGGGATTAGAGGAAGGCTGAAGGTACGGTGGCGATGTGGAAGCAGATCTGGTGGTCAGGAGGTAAAGG…
Tag_2028	TTAGCCTTGGCCTGAGTACCATGGTTTAGTCAATTTTGTAAAGCTGTGATTGCTTTTAACTGCTGGAAGTGCACTGTCAATCTCAGGAAGCTGTGAAATTGAATTAATGTCATTCCAGAGGCAAGCACATGCCATATGCTTTCAAAAATTTGCATTTGTTTTTAGTACTTTGTACAATGTTTGATTTTTGTGAAGCAAAAATATGTGCATTCCCATTCTTTTTGATACATCATTTATTGTAATGCTATGCCACTGACCACATAGCTGGAGTTCTTGATATTTTTGTTTCTTTAACTATATCTGATGCTTGATCCTTGATGTGTGTAGTCCTGACCTCTGCAGAAAAAAATGCGTGGAGCAGCTTTCTATTCTTGACCGGAGCAATTTTGTCATTTTATT…
Tag_2029	CTTCCGATGCCCGATGTCCTGCTACTTTGTTGTTATACTTTTTTCTGCAGTGCCTTGGTTTTATGCTTTTGTTTAGTGACATTGGTGCTTCCATGAGGATGAGGCGTTTTATAGGAATTAAGGAAACTAACTAAAACTGTCTTTGATTTTATTTTTTTAACGAAACAGTTCCGCACTGCTGAAGACATCTTTGCACTAGCTGGAATAAGTTTTGGAGCCGTGGCTGCATTATGGGCTTCAATAAATCTCGTTGAGGTAAGTTACCGCTGACATGTCTCCACATCTGTAGCTTTCAATTCCGAACCAAAGAAAGTATTTTGCTGCAAGTCAGATAAGACTAATCTTCTTCACGTTTCATTCACCTTCAGGTCATTGATAAGCTCCCGGTTCTTCCTCTTT…
Tag_203	ACAGAGACCTGGTGATTCATCTGAACAAGGAGCTGCTAGTGACCCCAGAAACTTTGAGCTGAAAATGGAGTTTATAAAAGCTTTGCCAGTAAGTTTCCACTTTGTGCCACATGTTGTTATGATAATTGTCCTTTCTCCCCTCTTTTTTTTCTTTTCGTTAACATTTTGTGGTTACTTTTGCAGAGTGGTCAAGAAACAGACATTGTGCTGGTCTCATGCACAGGCTCAGGAATTGAAGCCAACAGGCGAGAACAAGTCCTCAAAGCGAAGAAGGTTCTTGATGCACTGACACATATAAACTCTCCTTGATGCACAACTAATGAAGGAAAGTTAATCAGTTCTTCTCATCAATTTTACTAGGCTGGAGAGGACGCATTGAGGAGATCTGGCCTCGGGTAT…
Tag_2032	CGGCGATGGAGAACGGAACAAGCAGCAGGACGTTGGTGAGCAGCCGCGCGCGCCACCCATGGCCGAGGGTTAACCCAAGACTAATCTGTAATGGTGGATCTAGCAACGGGCGAACACCAGCCCGCGGCGCCGTCCTCCCGTCCCGTGTGCTGCGGTGCTGCCTCACCAAGCCATTGGCCATTGCCGAACGACTGCCAGTGACCAATGGCACTCCAGTCCCTCACAGTATCCCCGGTTGACGTGCCAGTGATGCCGCGTGAGTGTCTCCACGCCGCGCTCTCAGCGGGTGAGCACTGAGCAGCCTCTGAAGTAGTGGAAGAGGAGTGGTTGCCCCAGCCCACACCGTTGATGCTGGATCTAGCAACGGGAAGGAAGACGGTAGCGAAATCACCGCTCGGC…
Tag_2034r	GTGTGTTTATGTTTGGCTTGTATAAGAGTAGCATGGTTAGTTGGTGACTAGATCGTCTCATTTTCAGAATAGCATGCTTGTATGCTAATTAGTTGGAAATATAGTATAGACTTTATTGTAGGAATTACTTGAGGGCCGATAAAACACAATACACTTGGTTTCCTTTTTTTTTCCTCGATTTCGGTTTGCATTGATATATAACTGTTGATGTTGACAAACTAAAGTCTCTTGAGCTTACTTTCGTAGTCATCTTGTATTTGAGCTGTAGGTGAGTTTTTGACAACCGAAGAAGCACGGAGGCGGCAGAGGATATACGATGAACTTGCCTCTGCCGGTAAGCTTGCTCCTGCACTCATTGTCATTCGAGAGCACCTGCCTTCTAGAAAAGCATGCCTAAGA…
Tag_2035r	TTGTAGGAGGTTTATATTAAATTTTGGATCGTAATTATTATTCACGGTCCATTTCAGTGGCTTTCTGTAAACGCTATTTTCAAGGGTCTCTTAGAAAAGACTCAAAAGAGTGAAACCCGTCAACGAGCTCCATCTCCGCCGGCCACCGCCGCAACGACCTCACCGTCGCCGCGGCGGCTCTGGCCACCACGTATCCGCTACATCGATTAGGTCGCATCCATGCGCCTAGAGAACTCGCGTGTTTTCCCAACCTCAAAGCCTTGAATGTGCCTATCAAAATTTCCAAGGTTTGATTTGAAAGGACATAGATCTTTCCTCCTACAAATCCCACAATTCTTTTCTTTGAAAAAAATCACAGAACTGAAAATCCTATTTGCAGGTGAAGAAAAAAAAACATAA…
Tag_2043	CCAGACGACGCCGAGTAGGGTTATCGTTCTACACCCAACCTTGCCTGTGGAACCGGCCCTGTCGAGATGCCCCCGCTGTCGCAGTACTCTGAGCCCGTGATAGACCCCATGTGGTTTGCGGTCTGGTGTTACGTCGTAGCTTGGTTAATTATTATTATCATCTGTATCGAGTGTCCTCCAAGGTTTGTACGGTTTTGAACCATCTGATGTAATAAATGTGGCATCAGCCTCCTGGGACTGGTGCTTTGTATCACATTTAAGTCTTCTCTTATGAGGGGACGCTTCAGTTGTCGAGCTTGTGGAAGGCAGCGCGAATCCCAAGGGGGGTCCAGTGTTCGTCCAGGAACTCGGTCGCCGCGGCAGCGACGAGGGGGGTGGATGGCGAAGCGGTTTCCGCCC…
Tag_2045r	GCACAAACAAGGAAAGTCAAAATAGTGAGTGTCAGAGATAACTCAATATCAGTATTTTCTGGAAGACATATTTAGGATTGCCATTGCAATTAGTTTACAAGATAGATTGGGAAATGAATTAAATATGTTAAAAACCTTGGGAGAGGACTAACCATTCTCTATAGGACCATCTGTCTGAACTATAATTTTATCTGAATTCAAAACTATCTCTGCTTGCAATAATCGACCAACATCAAACGGTTCCGGAGCATATGTAAATTTTGTTGCTCCTGCAGGAAGAGTTCAAAAAATCTTACCACATATATATGAACAAAGTGGAATGGGATCAATTTACAAATTTTAGGAATGACTGCATGAGATGCCAAAGAAAATACCAACAGAATGATAGTAATTATAAAT…
Tag_2046	AAACTTCCAAGTGGATCTTTGGCTCTAATTCTATGAGAAATGACTTGGCAAATGGAGTTAGATTCTGCTGAAGAACCACCACAGCTTTGGAGACGTTCTCATGTGTCATCATTTCAACATACTTCTTGATGTGTTTCATCCCCACCTTGTCATCGTTGGGGAAGAAAACATATATCTGATTGAACACAGAAAAAAGAAATCACGCACCCAATTCAACTTTACGATTAATATGGATAGAATTGATGCTGACAAAATGGCACAATTGCTATCTGAACCCTCTTTTCAATGCAATCTGAACCTATATCGAATTACCAAAGCATTGAAACGCTGACCACATTAAATTGCTGCGGTAGGTTCACACACTTCATCAACAAGCTAGTAGTAGTTGCAGCAGTTGAC…
Tag_2050	TTTTCAGCAGTGGATTTAATTGATCAATATATCATAAATATAGAGCCAAGAGTACCTTCTGATCTAATTTGTCCCTTGATTTGTCACTAGAATCAGAAGCTGTGGGGCCAGCAACCAGTCCTTGTTCAAACTGGTAGGCAGAATATGCTTTAGTATAAATCCATTAAGTGTGTTAATGGCAAGCATAATTCAACTGATTACTTGGTTAAGGATGATGAATATGCACCAAGCTAAAAATGTGAAAAGAATTATGTCAGCAGCTAGACACCAACCAACATCTATGATAGTTCACCAAAGATTGGGAGCAAATCGTACTGGTATTGATATATGCAGTGGCTTTGTCTAATTCATCATCCATATTATCTTTTTTTTTCTCGAACCACGCAGGAGAACTGTGTT…
Tag_2055	ACTCAGGATGAAATTGATGCAGTATTCAGTAAGGTCTCTGATAGCAGTGCCAAGAGTACTGCAGAGACGGTGAAATCAGAGGGTTCTCATGAAAGAGAAGTGGGAAATGAACATCATTGAATGCTAAGTTGACAGCTGAAAGGAAAAAAAAATAGAATGCCATCAGAGATGTTACCGAGTTTGGGAGAAAAATGCTCCTTGAAGTGCGAAAGCAGCTACCAAGTATTGATGGAGCGCTCTTGTTTAGCATCGGGAGCCTGCCACTGTGCATATACTTCACAATACCTAAAATACAAAGTTTTGATGTAGATTTTTTTTGTGAATGAATGTGTTTGTTTTAACTTTCTTTTGTTCTTTCATTTTTTTTTAGTTTGATTCCCCCCTCCTTTGGCTGTAATT…
Tag_2057r	TGGCCCCCAACTAAGCTAGACGGGATTCAAGGCTGTTGGGCTATTCCTCCACATTGAGAATGATTTGGAGTCTAGCAAACTCATGAAAACAGCCCACAATCTCAGTGCTTGTGCACCATTGATTGGGTGCTTGATCCAACGGCTGAGAACACTTCAAAGGGAAGTATAAAGCACATTAAAACCCTAGCCTCCTCTTAGTCCATTCCTAGACTCACTTGAGAGTGAGGGGTAAGCAGAACACACACAACAACTTGAGAGAAGAGAGGAAGAAGAAGGAGGAGGTCTGCCTAGATTTGGTGGCTGTGAGCCGATTCGCTTCAAGTTAGTGATTGGAGGCTCAAACGTGCTTAGATTTGCGTCAAACTTGGTGAGCTCGTTCTACACTTAGAGTACTTCGAT…
Tag_2059r	AGCCGACATGCTTGTTCAGGTGTGTTATCTTTCCCTTAATGTTCAAAAGAGTTCATCAAAAGTTTAACGTGGTTAACGCAACAAACTCCCAAAAAATGTGGGAAAGCTTCCTTTTTTTGGTGCTTCTAACTTGTTCTGCATTTGCCATTGAAGTCTGAACAACTGCTACCATGTTTTATTCAGTTTGTAAACTCAAGTACGATGGAGGTCCGGGACCAATTTAGAATTGTGAAGGGATCTTCAGCAAAGAAGACCCCAAGCCTGATAATTCAACAATAGCTGCAGCAAAGAAAACTTGTTTATTTTTTGTTATACTGTAAATAGTTGCTGAATCACACATTACTACATTAGTGTGTATTATTCTACATATACACGTGTACAATGACAATTTACATGAAT…
Tag_2062r	TAATGGAAATTTTGCTTCTGCCAAAAAAATATCAGTTAGGAGACAATAACTGTGCAAATATAAACAACAGTTTGGGATTAATCACAAATGCCTTATTTGGGTAGACCCGGATCTCGGTCCACCCAAACAGGCCAACAAAGTGCTAAAGTTTGTCTTATTACTCGTCGGAGTATCTAACTACATCTAGAGGAGGGCAAGAATGAAGTTGCCATGAATTATCATATCACACTTGACAAGGGAAGAAAGGAAGAAACTACACCGTTTATTTTAATTTTCTCGCTTGTAGATCCCGTTGTGAATGTGAGAATGGCGCAATAATTTTACCGTACCCCTGTTTCAGAATTCCCGGATGCAAATAAATCCTTGATCTTTCAAAGACAAAGTTCAGGTTGGATCTGA…
Tag_2064r	GTTCAAATTCTACTGCAGCCTCAAACAATCAACCTGGAACTGGAGATGCTCTGAAGAAATCAACAGACCAACTTAGCAGTGTTGATCCTGTTCTGTTTGTGCCCCTACCTGCAGATATGTTTGCTAAACCACAGTGTAATAATGGACAGGGAAATCTGGATGACCAAATAAATGCAGAAGCTGATAGTTCCATGGAGAATCGCACAGTGCCTTTACCTGAGAGCCAATGGTCCAAGAAAGTAGCAGAACTTGACAGCATAAATGATGTCCCAAGTGTGACTTCTAATGAAAATGTCCCTGAGATTATGCCAATGAGGAAAGGTGAAAACCGGTTTGTGGTTAGCAAGAAGAAAGACCGCTCACTGACATCACCACAGTACAAAAGGCGTAGTTTGCTTG…
Tag_2065r	CAAAAAAAAAAGTCCTTCAATGAAATAGTCCACGGATCCAAACAGGCCCCTTGGGCAATAGAGGCAGTGCAAAGAGACGGTGGCCTCGACATGGTAATGCCCCATCCTGTAGGACAGGGCAGATCAAAGAAAAGTAGAAAAAGTAAAGGCACCAATTCAATGCTTTACCAGAAGATGAATTCCTCCCCATGGAAGAAAACCGGATGACTTTTGCAACAGGTGCCGACAGTGTGAGCACCCCAGAGGGGCACGCCGTGATCCACGAGTCGCCACCACCTAGGGACCGCCCCGTCCACAAGCATACTGATCACCTTTCTCCCTAGATAGTGCCACCTGCAAGTGGAATGCTTCTAGTCTAAACAGTACGGCCACGAGCTCATGATGGTTTCAAAGGCCAGT…
Tag_2066r	ATATAAATCACACGTTCATACAGAACAAATAGAGAGGTATCAGTTCAGAGGCTAAACTAACGATTCTAATGACAGCTGAGAAAGAGAAAGGCGTTACACATAGCACTTATAGGATCTTGATCGAAGGTCTAAAACGCTAACATAAGTTCTGAAGCAAACATCTATTAATTCCAGACTTGTAGGCTGCCGTAGACAAGCCAAATGGAGAAATGGGAATTCAGTCACATTGCACATTTAATTTATGATTTCCCACAGAACGGCAGTTGATGAGGAGGGAGGCATTTAGCATGCATTAACTAGTCCCACTTCTCATTTCCAAACCAGGACTCCAGGAGACAACCCGGAATGATGAATCCATTCACGGGGATAGAACATCCAGTCAAAAAAAAAATCTCCCTC…
Tag_2069	TAGACGCATACGACCCAAATCGTTCTGAAACACAGTGGCCCACAACGTACTCACCAAATCACTATACTCACATGAGCTTTCGTTTTGCAACTGTTGCTAGGGAGAAGATGGACCCTGTCGCGTCAAAAATGGAGAACGTTGCGAAAAATTCGATCAGGCTTCTATCTGATAGTGCCAAGACTCCTAAAGACTCTGCTCTGTCCAGAGAAGCCTCGTCAATCCTGTGCCTGACACTGTACAATACTAGCAAGTCGAACACAAGTCCGAACGAGTTTGGCAGCACTGATCCTCGTAACTCACAGGCTTTGAGCATCCACCTCTCTGGAGGCGATCGACAGATTTGTCTCCGGAACCAAGGCGGCTCGAGCGTTTTCAGTTTGCCTGCAGGCTCTATGCTCG…
Tag_2070	GGGCCGCTCTGCAGCCCGCGGCGCGACAAGAACGCGGCGGCGTGCGTGGTGTTCCTGAGCAACATCCTCCCCATCGTGGAGATGCTGGTGACCGTCCCGCTCGCCGCGAAGGTCGTCATCAACGTGCTCCCCGCGTCCTAATTCTGTACTAGTATTATGCAAATTTTTGTTGTTGTCAGACTTGGTACTGGAGATCTTTTGTTGTTCAGAGCAGTGGACTCAACTCTTGTAATATAGTAGCAATTTTTTTCACACACTATCTGCTATCTATGCTGTGTTTAATTTATGCAGAAATGGTGATTATAGCTGTAACAGAGCTAGTAAGCCTTGATTTCAGTAGCTGATTATAGCCTCATTGTGTTTTTTACTCTCTGAAGGGCTGTCTAGCCTCCCTCCTTA…
Tag_2074r	AACGAGAACGGCCTCGTCCGGTGCCCCGACTGCTCGCCGCCGGACGTCTGACGGTCCAGATCCGAAAGGTCACGATCTCACAACTACTGAATGCTTTCTTCCTCCAAGTTTTCAAACCTGAGACAGGAAAGGGGTCTTGTGTGTAGTAGCTATTAATCTTACTCGTTAGCCTAGTGTTGACTGGTTGCTAATTATGAATGTGGCCTTTTGCAGTTTTTCTAGCATTTTGTTTGCTAACCAACGCCTCTAATCCTGGCTGTTGATGTAGGATTTAGAACAGCTGTTTGTTTCCTTGCTTCTCTGGCCTCTCTTTTTCTTCGCCAAGGGTGTGTTTAGTTGGTGAAAAAGTTTGTGTTTGACTACTGTAGCATATTTTGTTGTTATTTGACAATTAATGTT…
Tag_2076r	CAAACCAATTAATTAAGGTTATGAATATCTTCTCAACATTTATTGTCATATCATTTTTGGCTTTAAAGCTTCAACAGGCCAAGATTTAGGAGAATCCTGTTTCCAAAGATTGCATGCTGAGAATCTCATAGCCATATATGGCTGTGATAAACCTAATAATGGATTGCATGTCGTTTTTCTAAATTATTTGTAAGTTGATAAATAACATTTTTGTGTGTTTATGCTTACCGACCAGTCGGGTGTTAGGCTTGTGCAAGGAATTGTTAAGGATGTACAACCTAACAAACTAATCCTTGACAACGGAGAGGAGGTTCCTTATGGTTTGCTAGTATGGTCTACCGGGGTTGGTCCATCACCATTTGTCAAGTCATTGCCATTTCCAAAGTCACCTTGTGGAAG…
Tag_2077r	ATTATGGAACAGTATGTTGTATAAGTATTTACATAAAGAGGGATGCGGATCCTTGTCATTAGGGCACTTTGTTCCATCTTCCACCAACCCAGAGCTCCGTGCTGCAAAAAATAGAATACATTACCATAGATTCTTATAGGTTGCGATAGGAATCATTCCAAGTATTACAAAACACCTTCAAGTACAGCATGGGCTCATAAACAGAGCATACTGGTTTGAGCCCTTTTATTTGGGTCAATAAATGCTGCAGATATTTCGGACACCAATAGTAATTTAGTAAGCAAGTTTTCTTCCTCTAACAAAATAAAGAGTAAGCAAGTTTTCTTCTAACAAAATAAATTACATTTGAAGCAAGAAATTACACTATGGTTGTCAAGAAAACATTAACTCCCTAATAGA…
Tag_2078r	GATGGTGATCAATGGAGACAGCCGCACGGCGGCGACAAAGGATGAGGTGGAGAAGAGGAAGAGGAGGCGGAAGAGGAAGAAGACGGGATGGCTGACAAGACGACGAGGAGCAAAGATCACTTGCTTCCTCGCCATCTTCATATGCATATGAAGGTTTTGGAATAGAGTAATTGCTGTAATACATATTGTCGATTACCTGGTGCATCAGTTTGATGAATCCATCTGCATGAATGTAGAGATGTCTCCCGATTCCATGTGCTACTCCGGTACTTTGTGGTCTTGACCTGCGTTCCGCATGCTGCTCTGAACCAGGTTACCGGACTCCAGGAATCTGCAGGGAGTTGGACACACACACACGCCCCGCATTGCAATCTCTGGTGGTTCAGAGTTCATAGGACT…
Tag_2079	ATGGACACTGACAATGATGGGATTGTATCTTATGAAGAACTAAAGACTGGAATAGCAAAACTTGGTTCTCATCTTGCGGAATCGGAAGTGCAGATGCTCATTGAAGCTGTAAGTATTTCAAAGAATCCTTCTCCAGTACGCATAGAAACAAGCAAGATTAGATTTCTGTATTTCCTTGGAAGAATCTTTAGGTCGTGAACAAACCAAATGTTAATAGAAATGGTGATGGTATAAGAAATATGTGATACACTGAAGAACTGCAGACATGATAGGGAATTTCATGGAAAGACATCTTGAACCAACTTCATAATCTTTCTCAGTTATTGTACTGCACGCCTTTTGATGCCATCTTCCACTTTATAATCACATCAACCAAATATTCCTAACTCCTGGGGTGAG…
Tag_2080	GTGTACAAAGTCGATGAGCATGGCTGATCACTGTTGTACCGTAGTACTGTAAGCCGAATCATATATCTTTAAGCAATATATAGTCGTCGCATATATCAGTATACTGTGCATGCATGTTGATCGATCAGAAAATTAAATCGAAGCATCCGGTTCATTATTCGATGGTGCAGTGGCCTGTTCTCTGTTACGTGCATTTGGACCTATTGGATCACGTAACTACTGTCGTCGAGACAATATCGATGCATGCATGCATGCATATGCATATATACAATTGAAATGAAATATGCTAGAGCTAGCTGATCAACTCTATCCAAATAAATCTTTTGATGTGCGGCTCAGGATTATATGCCTCGCGCACTGACCACCAGCTGGGAACACACGTCATGTCTATGAACGGAT…
Tag_2082r	AGTGATAACTGGAGATAACAAGGAGACAGCTGAGGCTATCTGCCGGGAAATAGGAGTTTTCAGCAGGGATGAGGACCTCCGCGGCAAGAGCTTCACAGGGAGAGAGTTCATGTCGATAACTGATAAGAAATCTAAGCTGAGACAGCAAGGCGGGCTCTTGTTCTCCCGAGCTGAGCCAAAGCACAAGCAAGAGATCGTAAGGCTGCTAAAAGAAGATGGGGAGGTTGTTGCCATGACCGGAGATGGCGTTAACGATGCTCCTGCCCTGAAGCTGGCTGACATTGGCATAGCGATGGGCATCGCCGGCACCGAGGTACCTTTGATAATGCCTTTTCTCACAACCCTTCAGTTTAACAAACACTTGGTGGACCATGTCTGATGAAAGGAATTAAACTGACT…
Tag_2083r	CTTGTGACATATAGCCAGCTCTCGAACTGGGGCCAGTGCTCCTCCTGGGAGGGCTTCAAGGCAGAACCGTTCATCGCAGGGGATCGTGTGTTCTCCTTTGACGCCAATCCCTGTGACTACTTCACCGAGGGAAAGGTGAAGGCCACGACGATCTCCCTCTCCGTGCTGGTCGCCATCGAGATGTTCAACTCCCTGAACGCGCTGTCTGACGATGCAAGCCTACTGACCATGCCCCCTTGGGTCAACCCATGGCTCCTCCTGGCCATGTCACTGTCGTTCGGTCTGCACTTCTTGATCCTGTATACACCGCTCTTCGCGTCAGCGTTCGGTATCGTGCCCCTGAGCTTCAATGAGTGGATACTGGTCATGGTCGTGGCGTTTCCGGTGATCATCATCGAT…
Tag_2086	AAAGCCACAGGCTAACTACCACAGCTGCATCGAACAAAAAGTCTCCACTGACATCAAACATGTCCTACCAGTTTGGATCGCTTGAAGTCGTTGCTCCAGTCTTTTGCTTTACCCAAGATTTTTTAGCATGTGGCATGTCTCCTTTCACATCTTCCAAGTCCTTTGAAAATACAATTTTACAGAAATGTTAAAGCAAAATTTAGCCTCCTTTAACTGAGATCCTTGTATACTAGCTAATCCGGTAAATACTTTATAAAGGAAAGGTACTGTGTTAGTATCATACTCTCATCTCCAGGAGATTGACCTTGCTCACATTCTAGACTAATGTCATATGCAAAATGGTGCAATGTGCATATCGTAAAGCAGATGATCTGGCATTAATAACAACAGATTGAGAGA…
Tag_2090	TAATGGATTTTCTTTCTATGCCTTAAAAGCAGGCCAAGCTTGTTACTAAATCCGTAGTCCTTGTTATTATTATTTCCAAGAGAAGCTTGCCTTGATAAATAAATAAGGCTCCCTTTCATCCCAGCCGGAACAGAGTGGAGGAGAGCACGGATTCAAAGTAAGATGGATAGAAAAAGAGTCGAAAAACAGCCCTAGCAGGGCGTAGAAAAATAACCTAACCTATGTCCGGGATTCGATTAGGGGAGGGTGGACCTATAATGAAGGGTAAAAGTGAGTTTAGTTAGCTATCTCTTACCTCGTTCACCTACTTGTTACGGAGATCCCGACCAATGCACAATCCAAATTTGTTTCGCTTTTTTTCTCCCATCCCATCTTAGACGGGCCCTGAAGCTTTTCTCA…
Tag_2092r	CTGATGGAGTACCACACAACTTGAAAATCTTGTGCAATTGTTCCACCTAAATAAACCACTTGTTAAGAGCTAAATCAAGTGATATCCTGCACTATTTATCCAAAATTAACATTTCAACTGGACCAAACTAAGTACCTCTGTCCTTCCAGGGAATATAGGCTGACCAAGAAGCAGTTCTGCCAATATGCAACCCACACTCCAAAGATCAACACCAACGCCATAGTGAGTTGCTCCTAACAAGAGTTCAGGTGGACGATACCAAAGCGTGATCACTTGGCTAGTCATTGGCCGCACGTTATCAGGATCATAAGAGGTGGCAAGTCCAAAATCAGCTATCTTAAGAATCCCATCGCTGCTGACAAGTAGGTTCGAGCTCTTGATGTCACGGTGCAGAACACC…
Tag_2095r	TAGTACCAAAATCTAGTTCTACAGATTTTGTAGTCACTGGTCCAGGTAAACTTTCTGCCCATGGCTGCAACACATTTAGCTCAGATCGTGTAGAGCAGCTTGCCTGAAATTTAAAACCGTCGGTTGATGTTAGCCCCACTCTTGTTCTGTGCATGCGCAGTGATGTACATTTTGAAATCTCCACTGACAGGCCATTTATCTGCAGCAATCTGTCTAATCTGGCTGAGGTCAACGACAAATAGGCACCAACTATGTCGATCATTATCCCTGTGTGACCTATATAGCCACAGTGACCCATAGCTGTTAATGCTTCCATCTGTTGAAACTGTATCTGTTCAGACTTAGACTCTGAGTTTGCAAGCATGATCTCCAACGGCCATTGGAGTTCTCAAGCACACT…
Tag_2096	CATTCAAGCCATGCGGTGTACTACCGCCATTAAACTCCAGCAAATTGGATTGTCAAACGCAAAAAGCCGTAAACGTAAAAAAGTACAAAAGAATCTTACTAATTTAAAATACTAAATAAAGTCTATTTATAAATTTTTTTGCATGACTGGACTGTAAATCATGAGACAAATCTAACGAGCCTAATTAATCCATGATTGCAACAGTGATACTACAGTAACCATCCGCTAATTATTGATTAATCGTGGATTAATTAGCATCATTAGATTCGTCTCGCGATTTACAGCCCATCTGTGAAAAAAAATTTACAAATAGACTTCATTTATTACTTCAAATTACCTAGATTCCTTTGTAAAATTTTTTTTGCATTTACACCCATCAGATCTAAACAGGGCCTGAGG…
Tag_2097r	AGAACGTTCCTCTTGGACAAACGAAGGAGCAGCCCCGTCTCGAAGTCCCGTCGAAGCAGTCCGCCGCCCTGCTGCTGGACCTGGACCAGACGCAGAGCGGTCGACCCGGGCCGCCCCCACCAGTCCACCACCACCCCGCCGTCCCAAGAGCCAAACCGCCTCTTTGGCCAAACCACCCGGCCTCGCCTCGCCCGCGGCCCGTCTCGTCCCTTCTCGCCGCCGCCGCCGCCGCCGCCGATGGGCTCCGAGGAGGAGCCGTCGCAGATGCGGCGGGCGCTGGTGGACTCGCTCGCGGGCGCCATCTCCGGCGGCATCTCCCGCACCGTCACCTCCCCCCTCGACGTCATCAAAATCCGCTTCCAGGTCCCCCGCTCCCCTAATATCGCTATTCCCTTCTCG…
Tag_2098r	TTTCACGACACCTAATGCCATGGATCAAGATGGAGTGCTTGCTGCTGCAAATAGAAATAGCTGCCTGAAACGTTCATTGATCTCCTGCTCAATCGTGCTTGTTGGCAATCTTGACCAGAACATCACAGAGCTCCTTCGGTTTGGAGATCATGGCCATATGATCGGCTCCGGCGATCTCCTCGACTTCCGCGCCAGGGCTCAAGTCCACCATCCGGCGCTGCATCTCCTCGGTGGTGCTGTTATCAGCTTTGGCGATCACAAACACCCTGCTCACCGACCCGTAGTTGCCATGCGTGAGCAGCGTCTCGTCCATCATCATTGGGTCATCCATGAACTGGCTGCCGGGTCTTAACAACAGCTTCGCTAGCTCAAGATCCTGCACACCGGATGATGCATGTC…
Tag_209r	GCCCTGTGAGGCAAGCTTGTTCTCCAACAGACCAAGTCAAGGTAGAAACTATACACAAAGCTGATTGTGTTTATCTTGTCTAATTTTTAGACCTAATCAACAGTAGCAGGGGCCTTGAAAAAGGATCTACTTGTCAGATCCATTGAATTGATTGTGTAGCCTCAACATGTTTGCAGGAGAGCATGTCACCTACAAGCAAGTCTTGTTTGTGGACAGATTTGAGCCATCCAATAAACAATGAAGTCATCGCTGGATGGCAAGCTGCTTCCCAGATAGATAGTGGTGCCTGCGCTGAAGAGCAAGCTGCTCCTCATATGGATACTGGTGCCTGCGCTGAAGAGCAAGCTGCTCCTCATATGGATACTGGTGCCTGTGCCGAAGAGCAAGCTGCTCCTTTGG…
Tag_2101r	ATACTAAACAAAAATTTATCTCTTTAGTGGACTGTAAAACTATTGCTTCCACTTCGGTCTTAAATGATTTGGTAGTCGTGGCGCGATGTGTACTTCATAATTTCTATCTTAATACAAAAATACACAGCTCTCCTATGTATTCAACAAAAAAAAAATTTGGTAGTGCTCCTGCCATTTTTTCTAAAAAATACAAAACAAAAATTAGCGTCATGCTCCCAATTAGAGCATTTTGGCATTCTTTTGAGATTCTGTCCTTGCTACCATCCAAACAAATCTAAAATGTGGCTAAATTTGGGTTATGCCCATATTTGGCCGTAACAAATATTGTGTCTTGGCAAGATGAGTCCACAAACAGAACATCCCATGCAGGGCAGCCCACTTCTGCACTTCTGCAGGTTT…
Tag_2104r	TCATCCCTTAATCGCACTTCCTTTGTAGAATAAATGATAGATTAGATACTTAACTATTCCCCGGCAGTGCAGTGTGCCCCAATTTTCTTCTCGGATGTTATAAAAACTGTACCCAGTCAAGGTGACGACTGACGAGAAAAGTTCAGAGCCAGCTAACTTCCACTGGGCTTCGTTTGTCACCTTTGAAGGAACTGATCTCTCACGGTATTGCAGATCTCATCTGCCACACCAGCGTTTTCATGTAGGAATTTCTCAGCTTCTGCCTTGCCAGGCAGGAACTCGCCATTGATCCAATACCCAGACCCATCCTTCACAACAACTCCGACAGAAGCAGCCATCTCCAGAATCTCAGATTCATGGCAGATCCCCTTTCCAAATCTGATGTCGATACCGGCTTCC…
Tag_2107	CACTTAATAATATCAACACTTAAGATTGGCTCCACACGACAAGAGTTTGCACCAAAATTATTTTTCGAGCAGGCAAGGGATCGGTATCTCACCCACCTACGAGCCTATTGTTCTAAAAAAAATTATTGTCGCACTACGAGCGTGTTCATTTTATCTTATCACTCCCCCCTATCATTGAATCCTGGCTCCGCCACTGAGATGGGCACACATAAACAGAGTCAAAGCTGAGGGAAGAAACAGTCGAGAAGCTTCGGGCTCATAAACATACACGCCTGGTTTGACGAACAGGACCTTGGTAGAACAAAAAGAAAAAAATGATTCTTCCGGGTGAAGATTCAGCACCGACTTAGTCTTCCTGGAGAAGAGCCAGGCGCTACAAATACCAGCAGGCCAGACATC…
Tag_2115r	GACGCGCACTCCGAGGCGGTCGAAGGTGAAGTTGTAGGGCGGCGGTCCGACGATGCCGTCGGGGCTGGGGACGCCGTGGACGGGCGTGGGGACGTGGTCGAAGAAGCCCCCGTGCTCGTCGTAGGTGAGGACCATGAGCGTCTCGTTCCACTGCGGGCTTGCGCGCAGCGTCTCGTAGATCTCCTTGACGAACATCTGGCCCTGGTAGACGTCGTGGGAGGGGTGGTCGTCGTTGGCCGGGTCGAGCTTGGAGTCGAGGTAGTGCTGCTCGATGACGGCGTAGTTGGGGAGGGATCCCCGGCTGGCGTGGTCGCGGAAGCTGGGGTGGAAGGGGTGGAAGTCGAGCAGGTACTTGAGCTTGCGCAGGTTGCGGTAGAAGAGCACCGCCGGCACGTCCTG…
Tag_2116r	CCTTTCCTTTCCTTGGTTGTTGTTCCCTCGACCTGCTGCGACTGTGCGTGCGCACTGGAGTGGGGAGGAGGAGCCGAGGAGGATTGGGGAGAGATCGTGGAGGGGGGAGTGGGGGTGTGACCGGGTAGCTCGCCCGTGATGGACCCCCCTGTGGGTGGTGCCTGGCGGTGGCGGTGCTGTGCCTGGCGTGGCGTTTTATTGGGCGCCACGGTTGTCCTGTTGTGGACGGATCGGACGGGCATACAACCATGTGGACAGGGACCACACTCCACAGCTATGGACTGTCACACCCATGCACACCGACGACCGTACGAGACATTGAGAGAACACGATATTTTCAAGGCAAATACTATGCAAATATGAATGAATTCTATGTTTCCAAACCAAATATTTTTACGA…
Tag_2117r	CGATTCCGATCCCAGCTGCTCCGGGCATCAGATCATTGGTCGATTCGGTACGCGCGGACTAGCAGATAGCCAAAATGTGTGACCATTTCGATGCCGTCTCGTAGCTTCCGTGATTTCGTAATATGTAAGGGTAGCTTAGTAACTGACTGGAGTGTCCTTGAGTTTAACGTCTTCTGTTTTTAGGACTCAGTGACAAGCTTTCTCAGTAACTTACTTATCGTTTAAGTTCAGAGATTTTTGGTGCCAAAAATACCAAATGGAGAAGACAGTTTTCCCCATTCTGTGGCGAAACATTGATTTCAATGTTTTTAGTATTTTTTAATTGTATTTAGTACAACTATTTTCACAACATGTGAAACTTGATTTCATATTGAAAGTCGCTGTTGCAAACTCCAGTCA…
Tag_2118r	GATTTTGCTTTGGGTCCTCAGAGGAGAAGGCAAAGCAGTACATCTTTACCAGTTAATATAATCGGTCCAAAGCTTTATGTTTGTACCAACATGGTAATTGAAGCAATCTTCTTATTGGTTCGAATTTTGTTCATGCTTTCTCCCCTTCGTCTTTTGAGTGGCATCTCAAACTTGCTGCAGGTTGACGTGGGTAAAAGACCAGTTACAGGACTCCGCTTGTTCCTTGAAGGAAGGAAGAGCAACAAATTAGCTATACATCTCCAGCATCTCTGCTCTCTTCCCCAGATTATTCAGCTAGAAGACGACCCTTACAATCACCAAACTCAAGAATATGACCGCAAATACTACGAACCAATTGGACCGTGGAAGCGTTTCTCTCATGTCTGTACAGCACCAGTG…
Tag_212	ACAACCTTGGGCCCGGTCTCGCTCTGCGAACAGGGTAAAATATAAGGTTGCTGCGGTGATCGACTAAAGCAAATCTGCCATTTCGATCAGCATATGTGCCTGGACCTAGCAAGATATATAACATGAACTAGTTATGATTAATAATTTGGCTATATTATGCAGTAATAATCTGGCTGTATATACTTTGTAGAGGCCGGGGCTCGTTACATTATCTAAAATAAAAAAGTTATGATTAATAAAATAAAAGCAAATGATAAACAAAAACAACCATCAACTCCCAACAATCCCTAGTAGGCTAGTACTGAACAATTATTCACACATCAATTATCTGAGTTAGAACAGAGACCATCTGAAACAGCAGTCAAGCTGCAGTACTGAACTCTTGGGGATCTCTAGCTA…
Tag_2122r	CGGCGCCGCCTCACTCACTCACGCCCCATCGCTGCAGCTCTGTGGATTGGCACCCGCGCGCGATAACTCACTCCTGCACCCTCTCCCCGGTCTCGACCTCCCTCCGCCCCTCCCCGACAACCTGGGCCGCAGCCCCACCCGGGTCACCACGCTCCCCAACGGCATCCGCGTCGCCACCGAAGACGTCCCGGTAATGCCGCTGTGCCGCCTCCTTTCATTTTCGTTTCAGTTGGGATTCACTCAAGCTCGGTGGGGTTCGTCTCTCTCCCCCGCAGGGTCCTTCCGCGTGCATCGGTTTCTTTGTTAACTCCGGCTCGGTTTACGAGTCCGCGGAGACCACCGGCGCGTCCTACCTGCTGGAGAAGATGGCTTTCAAGGACACCAAGCACCGGGGGCACC…
Tag_2126	GAGGTTGTGGAACATCTGCGGGAACTGCACGAAGGCGAGGTCGTTGTCTGGGGCCCCGCGGCGGTCGAGGTGGAAGCACATGGCCTCCAGGGCGGAGGCGCGGCTGTTGCAGGACATGTCGCAGTCCAGCACCAGCACAAAGGGCGCGTTGCTCACGAGGCTCGACACCCGGAGCAGGGCGTTGAGAGCGCCGGCCTTGAAGTGGTGCGGGGACGCCCTCCGCTTCTCACGGGACACGTACACCAGCAACGGCATCCTACTTTCGTCGTCGTCGTCTTCCTCCTCGTCGCCGGCACTCATGATCTGCAGCATGCAGCGTGGTGGTCGATCTGCAGCATGCTCCCAGCTAGCTCATGAGATAAGATAGATAGATAGATACCTCCACATAAGCATCGTGAT…
Tag_2129r	TCGTAGTGTAAATACCGCTTCCAGCTCAAGGTTCTCGGTTACAGACCACTCATTGGACTTCAGCTCCTCTCGTTTCTCAGAGGTAAGCAGAGTGATCCAGCAAGGTGAGGATGATGGTCAGGCCAAGGAGAGGCCTTTGGTTCTCCGCAATAAAGAGCCAAGGTGGCACGAGCAGCTGCAGTGTTGGTGCCTCAACTTCCGTGGCCGGGTGACAGTGGCTTCTGTGAAGAACTTTCAGTTGATAGCTGCGCCATTGTTAGATGCTGTGCCCTCTGAATTGACGCAGCAGGCTCAGCAGCAAACCCAGCCTTCGAGTTCATCTTCAGCATCCGATCATGATAAGGTGATCCTGCAGTTTGGAAAGGTTGCCAAGGACATGTTCACAATGGACTACCGATA…
Tag_213	TTTGATATGTTGTTTTGCAGTGGTTGAGAAGGGGGCCAAATATCTAGGCTTCACGGTTTTTTTTTTATAACATAGGCTTCACGGTTGAAAGTAGGAAGCACATCACTTTGCACTTTTAAAGAGAGGTGCTTTTTATGCACTGTTTGTATTTCACGGCTCTCACTGTTTCGACTAATTTGGTGATTTTATCCTCTTAGACTTGCAGCAACAAACGAAACAAAATATATACAGTCTCTCTCTCTCTCTCTCTGCTGCAAGAATAAAATTCAGTACAATAGGAAGAATAAAATTCAGTACAATATGATTCTTTCTTTTCGTGTCTTCTATTAGAACTAAAAAGATTTTTCCGGAGTGGGAAACCAAACACTTAAACGTTCACATCTCAACTACTGCAGATGG…
Tag_2130r	GGTGCATCATCTTCTGGCACATTGGAATAGCTGATCTGTGGCTGTGCTGCCTCATGTTCCTCTTGAACAATAGCTCGTAGGTTGATCTTAGAAGGCTTCCTTTTTGTGCACCAGAACTCATGACAGTTGCGCACAAAACCGCGGTCATACACGTTTGGTTGGTTGCTGTACTTGTACTTGATATTCTCATACGTTGTCTTCAGAATAACAAAGCACAGGTTTCATTCAGTAAAATAAAAATGTGGGATTGAGCAAGCCACTAATACTAGTACATAATGATGCACATTTTTCTTTAGCTTTCCAACTCAAATTCAGGATAGATTTAAATGATATTGAGGTGTTCATTTTATTTCAATTCAGCAGGCACTAAATATCATATCTGCAGCCTATCCATCATTT…
Tag_2134	GGAATGGAGTGTATGGGATTATGGGCTGATGCAGTAGCAAATGATGCAGACCAGGAAAAGGCCGTTAGCGCAGCAGCAGCTGCTGCTTATTGGAAGGAGCTAGCTTCGTTCAGAGCTGCACGATGCTTTGGTATGGATGGAATGCGCTAGCTGGTCCTATATAGCTACTGTGCTCGCTAGTGACCTGCACATGCATGTGAGCAGTGCAAAGAAACGAGGCGTGCCCTTGCTTGGCCTCCCTTTCTGCCCAATCATGGCACGACGGCCGGCCGCCGTATCTCGACCAGAGCCGCCACCCATTAGCTCCCCCGGTTGGAGACTCCATGGATTCTCCATCGTGTACACTCTAGTCCCGTAGGAAGAAGGACGTACGTGCAAGGGCCGACCTAGAAACGTCTT…
Tag_2135	CTTCCTGTTGCAGATTGCATCTCTTCCTCCTTTCCGCCACCGGGCCGGCAGAATGTTCTTTCCTTGCTCGATTGGTTGCGTTTTATGTCGGAAGGCGCGATCTTTACGCTCGGAATGGCGTTTCCGCAGGAACGAGGAGTTTCTTCACGCCTTTCCTCCTCATCTTGTGCTGAGGAGTACGGGCTTGGATTCGCTGAGGGATTGGGAGGAGAGGGACAATAGAGTGGAGGAGGCAAGGGGAGAAGATGGCGTCGGAAATGGTGAAGGCGGCGACGAGCGACAAGCTAAAGGAGATGGATTGGGCAAAGAACATCGAAATCTGCGAGCTCGTGGCGCAGGATCCTGGGTATGCTTGCCATTCCCTCTTCCCCTAGATTTCTCGTTTGGAATCATTGGTTA…
Tag_2144r	GAAGGACCGGTGGATGCGCCGCGGCGGCAAGGACGCCGCCGGCGGCGACGACGACCGCGGCTCCCTCGACTACACCATCGACGGCGTGCTCGCCGCGGCGGCGCCGAGGGGCGCGGTACGGATCGGGCTGGACATCGGCTGATCGGCGGCGGGTCGGGCACGTTCGCGGCGCGGATGCGGGAGCGCGGCGTGACGGTGGTGACGACGACGATGAACTTCGACGGGTCGTTGAACAGCTTCGTGGCGGCGCGGGGGCTGGTGGCACTGCACCTCAACGTGGCGGCGCGGCTGCCGTTCGCGGACGGGACGCTGGACCTGGTGCACTCGATGCACGTGCTCAGCATCGAGATGGACGAGTGGTACATCTCCGCGCTGCTCCGGAAGTCCAGGAGGTGATCG…
Tag_2145r	TTTTTCAGTAATTGAAGGAAGATTGAAAAGATTTGTTTTTCCTCAATTTTGCACAGATCGGTGACTCTTTTCTTCAGCTTTTTCTTTGCAAAGGCTTGTCCTTCCATTTTGGAAGTATTCATCACCAGCATCCTTCATACGCAAAAAGTTTGCAACATACTTTTTAAGATGTGCTTACCTGGGATAGCTAACAACTACTCAAAAGAGAAAAAACGTATTCATGATTATAAAACAATAATATAGTATATCAAGAAGCGAGGAAACATAGATCTAGCTAAAAAGAAAATTTATTATTCTTTGAATTCGTTATATATCCATATTTTGTTTTAGGGTCGCATGAAAGCTAACATGCATGCTTCCTCCCTTTTTTCCAATGTCACGACAAAGTTTATGTTATAT…
Tag_2149r	CTTCAATCTCCCTGCAGATAGATGGTATCAACTTTGTTTGTTCTGATAATTGGCCCGTGTTTAGTTACAAAAATCAAAATTCCAAAAAAAAAATTCCGGCACCTGCATGGAGACTTAAATCTAGACGAAATAAAAAACGCATTGCGACTGCTGTCTGTAAATGGCGAGACGAATCTAATGAACCTAATTAGGCTGTAAGTAGATGCTAAATTGCTACAGTAATTCTACAGTAAATAACCTCTAATGACGGATTACTTAGGCTCATTAGATTCGTCTCGCGATTTACAGACGAGTTCTGTAATTATTTTTGTGATTAGTCTATATTTAGTACTTCAAATGTAGAAAGATGTTTTTTCAAAAATTTTATAACGCGCAATTAAACACGGCCTTGATTGGTAG…
Tag_2150r	GAAGCCTCATGTTCATTCTCTCAGTGATTTATGGTGCTTCTGACAAAGAACGGCCTGAAGGTGAACACAATGCCAATGACAGTGACCACATTTAGCATAAAGAACACCAAGTGGTCGCCTGCAAGAATCATCAGAGCTGATGTTAGCAGAGGCAGAATCATGTTTCGCATAGGCATAGGATGGCGCATGATGTTTTCTTGCTTGTGTTGTGTAGTAGGGATCAGCATGATAGTCATGTATATATAGGTGGTGTTTCAAGTTCAGTTTAAACTTAAATCCATCTGAAGAATGTGTACGGTATGGATTCAATGCCATCATATTTATCTTCTAGTCCAAGATGATGTGATGCCTGTTAAGAAAATTTCTCAAATAAAAACTAAGGCCTAAGGTTTTCGGTGA…
Tag_2151r	AATCCTTTATTTGCAAGGAACATTTTTATTTAGAATTTGTCTATATATTGCGACAGTACTACCTTAGCAGCACAACACTTATCTATCAGTTATATCTATGTCAAAAAATCATATAAAAAATCAAATGTTACTTATAGCTTTTTTTTAATTCTTTAGATGAAGGACAAGGATAGTCCTGCTGCATGCAAGTGCAAGCCATAAAAGGCAAAGGAAAGGAAAGTCGCTCACCATGAAATACAAGAACGGAAACAGCATAATTATCGGCAAGGCTGCAGGGAGCAAACAGGGGGGAAATCATGTGAGAATTTCTGGTTATTATACAGGTAATAATGTGTAGATATAACCTGAGCTTTAGTAGTAGGCTAGTAGCAGTATAGTGTAATTTCTGAACCAGATATA…
Tag_216	TCACGATGGACAATGTGCGGCTTGCAGACATCATGGATGTAAGAAAGGCCACGGCTAGCTCCTTGTGCAATTTTGAGCCTCACCGGCCAGTCAAGAAATGTTCCAGGATCATCATCTCTGTTGTGAAGCCAATCATCCAAACTGCCATTCTCTAAGAAAGAATATATGAGGAACCTCGAGTTTCCATGGATGCAATAACCCCACAGTGGCACAAGATTTTCATGCTGGGCCATGGATAGTGCTTCAACCTCTGCAGTGAACTCCCTTTCCATAAGGCACATCTCGCCGTTAAGCTTCTTAATTGCAAGCTTGGATCCATCGGGTAGCTCGGCCTTGAATACTAGTCCATAGCCTCCACATCCGATGATGTTCTCCTTGCCAAATTTATTTGTTGCCTTC…
Tag_2162r	ACCCGCCGAATTCCAAGCGAAATTCATCATCAGTAACAAGACAGTAAATAAAAATTTTGCTTCGAACTTCATTCGGTCAGGCATTCATGCGAGGAAGAAGCTAACCATACGGTGGTGGTCACCGGGCGCCGCCGGCGGCGGCGGTGTTGTCGGCAGCGAGGGCGGCCTTGATGCGCTCGACGGTGCAGGCGATGAGGCTGTTGACGGTGGCAACGGAGCCGAGGGAGAGCTTGGCGGTGGGGACGGAGTCCACCAGGATCTGGAACGCCACGGTGAGCAGCGACCCGCCGGCGCCGGCGCCGGGCCCGTCGGGCAGGATGGCGAACCCCGACGGCAGCAGCGCCACGTAGTCCGGGTCCCCGCCGTTGAGCACCACGTTCATGGCCACCGCGTCCACCG…
Tag_2163	GAGGCGCATGTTCTCAATGCGGAGATGGTGCTCGTCGAAGGACATCTCCCCGATGACGGCGGTGGCAGGTCCGCCACAGTTGGGGCAGGCAGCATTGGTGAGTGCATCCTTGTAGCGCGCGTTCTCAGCGCGCAGCTTCTCATTCTCTGCCCGCAGCTGAGTGTTCTCCTGCCGCTCCTGCTGCGTCTGCACCACCCATCATTGCAAACGCCAATGCCATTCCATTAGCACGAAGCCAACACATAGCATGCAGTGCAATGCAATACAAAGATTTGATGATCACTGTCAATCAGTTCCAGTACCTTCATCTGGGTGCGCTTGTTCTGGAACCAGAACTTGACTTGGAGAGGCTCCAGGCCCAGCTCCCGGCTCAGCTCCTTCCTCTGCTTGTCATCAGGG…
Tag_2166r	GGTAGCTGGAAGACGAATTCCTTCCATACCATTCATGTCCTAGACCAAGTCCTGTTTTGTGTTTGGTTTCTCTAAGCATCATATAGACATTGTCCACGCGTTTAATTAACCATGCTAATAAAGCTAAGCTAACAGACCATGCACGCTAGTATTCTCACTACCACGACCAGCTCCTTGTCCCTCACTATTCAGCTCCATGCACAATTGCTCGACCATCAAATCCTCTCACCATCATCTTTCCAAAAACAAAAATCCTCTCTCCATCGGCTCTTGGATCCGTTAGCAGCCAAGATAATGGCGGCGAGGTTACAAGCATCCCTGCTCGGTCATCGCGGCGGCGTTGGCGACGCCGGCGTCAACTACACCGTCGGCGCGCCCGGGGGCTCCTGGGACCTGCGG…
Tag_2171	GGTGGCTCCGCGGGGTGCGCGCGTTGGTTGGGACTTGGGACCCCGGGTGTGGTCGGTATTCCAAATACCGTCCGGGGGGACGGTATTTGAAATACCGTCACCCCTGGGTACGTTAGCTCCGTCCGATCAGACATCAGCGGCGCAGATTCGGCAAGGTTCATGAGTCGTCTTCCTCGTCAGGCATTCAGGCTTCAGGGAGAGCAGGGTCCGCCGGCATTCAGGCTTGCTTGATGCTCACCCGGTCCGCCGGCGAAGATGTCGCTACCGGGAGCGAGCCATGCCGAATGTTGCCTTGGAATGGATTTGGAGACACCGAGCTCATGTCAGAACACAGGCCCAGGCCCCTTGTGCCATCGACGCCAGTCGTTGAATCGTCGTCAGGGTCGCAGGACTCGCATC…
Tag_2175	CTTTTGTTCTTGAGAACGCAAAAAGACTTTTCTGGCTGCAGTTGAGTTGCATACCTCGATCAATTTGTGTCCCTTTCTGTTGGGAGGATTTGCATGCGTGCTTATATGTTTCTCTTATGAATTGCTACATCATCATTCAGAATTGCATGCGATTTGTTTTTTTTTTTTGGCATCACTCATCAGCCCCATTCTCGTGCACGAACTAGACGATACTATGGTAGATTTTTCTCTCTCTCAAATGTTGATTGCGTATTGTAGCATTGGGTCAGGAAACTTTTGTATTCATTTTCGATACCTCTCATGCTGGATGCATTTTCCTGTAAGGGATTTGAAAAGGTCAAATGCATTTTAAGTTGGAGGAGCTGGGTGGGGGAAGGAGATCTTTTGCTTTATAACAAA…
Tag_2177r	GCCCTGGGCGTTGTTGTTTCTGCTAGCAGGTTCAGTTGTAGGGTTCTGGCTAGTGTTGTGGGTCGTGCCCTTTGTTATCTCCGTGTTTCTTTGCTGCTGTTTGTGTTGTCGTTGTGTTTTCGCATTTGTGTGTGTTGTTTTTTTAGTGTTTCTCTATTTTTAGTCCTTTTATGCTCTTGTGTTGGTCAAGCTCTACTTGGCCGCATCAAGATTGTGTCTGTAACTACTTTCTTCTTAATGAAAAACGTACTCAGGCACGGTCGCGAAAAAAAATATATGCTAGTCGTGACCTAGAGGTGTTATGGGCACCTATCCTGCTAATGCACCTTGGAGGACCGGTTACGATTTCAGCGTACAACATCGAAGACAACGAGCTCTGGAGGCGGCACATTGTAACCA…
Tag_2179	TGCGATGGGCAGAAGGTCCCCATGGCGTCACCGCGCTGGCCCAAGACCCCGTTAACTTGGTAAGACTTTTTCTTCCCCTCGTTATCTCTACTGTATATGTTTAGACTGCAGCTGGTATTCTTACTTCCAAGTGTCGCCATTTATAATTTATTAAAATGTTAAATCCTTGGTGACGTATTTAATTTAGGGAACCAAAAGCTATATTTACAGTAACATTATACCTGTGATCTCAAGATCAGAAGGTAAAAGTAGTAGAACCCGTGCATGCTACAGTAATAACAAGGGAAATGTACAAGATCGTCATCATATCCTTTGACGATTTGTATATAGGTCGCCTGACGTGCGCATGTGCCAATTCAATATAGGTTGCAAATATCATGAATCTCACAGCCTTTTGAC…
Tag_217r	AAATAGACTTCATTTAGTAATTCAAATTAGCAAGATATCGTTTCACTTTAATGCGTTTACAGCTTTTTTGCGTTTACATGTAAAGATCTAAACAGGGCCAAATTCCAAATCCATCAACAAAAGGCGCGGGCATCCGATTTTGGGCTGTTTGTTTAGGATATTTGGCCCAATAGTCATTGTTGCAGCCCATTTTGTAGTCTAAATTAGCCACCGGAGTAATATATGCAAATGGCATAAAAGCTCATGGCCCACAGTAATCATGCGCATGCAGTTGGTGAGAGAAAACAAGCATGCATGTGGCGTCTCCTACGGAGAAGATAGGGATGTTGCTTTCTTTTCCAATTTGCTTCTCTCTCGCTGAGTGTCTCGCCGGGTATAGCTTCCAGTACTTTTTTTCCT…
Tag_2184r	ACAATGAAAAGAGAGCGTCGCGACGCATTATCCAGCAATCACAGTCAAACGATGCAAAATGCAAGAAAAACAATAGACATGATTGCACATGGTCCTCTCTGGATAGTCTTGCAAGATCCATGGATGAACTCGGATACGTGAGTTGCTTGTAATAAGCGGACTAGCAAAGTAAACCAAAACCTCATAAATTCTTTGGGAGTAAGGGGGTCGGGGCCAGGTTAGCCTCCAAGAGGCTCCGCCAGCGAGTACATGGTACTCTCTTTGGTCTCAAACAGATGTCCTTATAGATGTAGACAGTCAAAGTGAAGGAACTTTGACACTACTAAAATATATAAAGATTTGATAACATAAAAACAATATTTGACTAGATACGTAGCTTGGTTCACCAATCACCAGCCC…
Tag_2189	AACAGTGAAAGATGATGCCCCCTCTTTGGGACCATGCACCCATCTTAACTTGATCCATGAACAAGCAAAGCGTGCCCCTAGCTAGCTAATCCTTGTCGGCGGCGACGATGATGATGATGACCTCCGGTTAGAGAGAGCTTGATCGATGCGGCGTGGTCCGGTCTCAGTTTGGACGGTTCTGCGGCCGCCCCAGGGTGAACTCGAGGTTGAGCTCGCTGGTGCTGGACGTCGTCTCCGAGACGCAGGAGTTCATGTCCGAGAGGATCTCCAGGCTCTTGGACTGCATCTGCTCCTGTACAGTAAAGATCGGCAATGCATGCAGAATAAAATTAAGTTGATGAGTTTAGATGGCCTCATTCTCCAGGCTCTTATACCATTTGCTATCTTAGGTGTTCTTGT…
Tag_2191r	TTTTCAGCTTACTCTGCTTGCCAAGAGAACAGACACAGGATGTACTACGGCCCTATAAACCCATGCCGTTAAGACAAAGTTATGTACACATGACAACACACCACCAGGTCAATACTGGGAACCTGAGTGCGCAGAACATGACTACCCTACACTGCACCGGGATTATCTTTCATATCCATCCATACACCCGGACACAGAGAAGCAACAGCAGGGGCACCGAAAGAACCAGCCCGACCATGTAAGGTTGGAAGCCCCCCTTCTGAGCTGGTGCTCTCACGTGGGGCTCAAGACCATCCTCCTGCTTGATAGCATCCTTCCCGCTCTTCTCAGAAGCTTTCCGCAGCCTTGGAACTGATTTGGCTTCTGGAATAGCTGTTTCAGCAACTGCAGTTCAGCAAC…
Tag_2199r	ATCGCGGACTAGCAGCGCTCGAACCCGCGACTGGCCGCTGGTGCCACTCGAGCGTTACCGATCGGACTATCGCTCGTTCTAAGCTCATGTTCTCTGTGCATAAGAGGGAGTGCCTGAATGGTGCTGCTGATTTGGGCATCCAGCACCTCTCCGCTCTCAGCAAGGTTGAGGTTGTAATTTTGGGCAACTGCATGCGTGACAGCAACTACGATCCAACAGAAGATAAGAATGATGGCACTGTCACATGGGTTGCAACCACCATTAATGGTGCCATCACGACACATCCGAACCGTCCCAGTATCAGATTTAAAGCATGGGACAATACGGAGTGTCAACTGTTCGAAAGTGTAAGTTCCCTCCCTGAACTGCCTGCATTGTTTTTTTTTTTTGTCGAATGGG…
Tag_2201r	CGTACCAAAACAAATGGACTAGAAAATGGCCTAGCGCGGCAACGCCGCACGTTCTTTCTAGTGCGGACCGGAATCTCGGTCTAGTAGTCTAGTAGTAGTTTGTAGATTTTTTGTTCTAAGCATACATACGGATGAGAGGTATCTCCGGTTAATATTCCGTCCCATTTCACTATGTAATCATGCATGTTCATGTGTGATGTGTATGTGTTCCCCAATGTACAGAGATCAGCGACAAACTTCATTTATATTGATATAAAAGGAACAATAAAGCAACCTAAAACTAGGTGTTCAACACCGAAACATGGAAATGAACTTAAAAAGCTCTGCTTGTGCATTTGCTATTCCTTCTCCAAAAGTCGCAATTTACAGTTTGTGTGTGTAATTTGGCCACACGAGTTC…
Tag_2202r	NGGGGGATTAATTGGTTATCAGAATTTCGATCTCCTCTATTAGATGGAGGAATTCTTTGCTATCTGGTCGTCCTGACCTGCTTTCATGAAATTTGGGAAGTGTCCGGTTCGTCTTTTAGGGTGGGGTGTTGGGATTCGAATTCGATTCCCCAGCTAGTGATAAGAACCCTAGACATCACTGCAGCACAATAGACTGATTTGCAACTGCAAGGGGAATCCAGTTGTGGATATTTAGGCGCCCACTCAAGTTGTCCACTCAAATTGTCTCATGGTTTATCATCCATGTCCATCTAACATACCCCCTCAAATATGATGGTGTGTGGATTTGAGGCGCCTGTACCATTCAATTCTCTGTCTTGATGTCTTCAATGCGACTATCGCTTTCGACTCTGTTGAATC…
Tag_2203r	CGCCTCGCGGTCTCTCGTTGCTTTGCCTCCCACGCCAGCTCAACGCCAGCCGCACGCAGCCGCTGCCACCGCCAGCCGGGCTCCACGGAGCGCAAGGCCCACCGGGCAGCGAGCGCAGTCTTCCGCACGGAGCGCTCGCTCGCTCACACGTCGCGGCACGCGCGACGCGCGGCGTGGCAACACGCGCCCTGCAGCAGGCAGGATGCGCGCGGAGCGCTCGCTCGCTCACACGCTGCGGCACGCGGCGCGCGGCGTGGCGACACGTGTCCTGGAGCAGCCAGGAAGCGCGGACGTGCGAGCACGAAGGAGTAGGTGTTACCAATTCTGATATGTCTGCCTGAGTTGCAGCAATTTCAACTATGTCCTTCATGTAGATTTGTTTTTTTTTGGCCATCGCTG…
Tag_2204	TAGATTCCAGTAAAAAAAAATTATTGCAAAAAAAAATTGCACTACACAAAGATGTGGTCAATGATGAATGGCTTCTACTCCATACCTGACAAACCCCATAAGCTCCTTGGCTCCCGCCCTACGTACCCTGCATGTGCCCATCCATGGGTTATACTTCACTCTCCCAATTGTCCAACCTCCAAGGCAGCAGTGCCCTCCCTCAAGTCATGCCGGAGATGCATTGGCAGTGCATCCGTACCAACACGTGGAGGCTCATGGCAAGGTCGGCCTCTGTTTTTCATTGTAGCAAACGTGGGGATTTGTCAATCATCCTCTGAATTAGTACTTTTTTTACTATCTGATAAAGTAAACATCATTTAGTCTTGAGGAAGCATATTCAAGGTTAACTAAGGCAAGGCA…
Tag_2206	GATGATTTTTGATTGTTGGATATTAATGTGAGTGGGAGATGACTTTTGATGGCTGAGTAGTGGTGTATAATGTTAGTGGGAAGCAGTTTTGTGTGCTGGTTCGAGTAATGCATGGTAACATGATGAATGAATATATAACGTGAGTGGTGAATGAATAAGTGGATTAAAAATAGTAACTTACAAATGGATAAGTGTGTGCATGAATAAGTGGATTGGAAATGGTAACTTACAAATGGACGGGTAGATGTCCACAGAAGGAAATGATCTAACGGTGATAAGAATTTGAGGTGGTGTGGCTCAACGTGGTTGCAAAGAAATAGAAGTTATGACTCTTAGTGGGGACCAACTATATAGGTTTTATAGATTACACAATTTCGATGAGAGTATGCCCCACACCCC…
Tag_2207	TTATAATACGGAACGGAGGGAGTAAATCTGAATTCTAGTTTTTTGGTCGTGAGAATGTGACAAGAGAAAATTATAGTAGTCTCCAAGGTACACAGTGTACTGCACACCATGGAGGCGACGGGAACAAGTCACAATACACAACTTCAAATGTTTTCGACATTTAAGCTAGAAAACTGGTACTTATTTCACAACATTCGGACAGAGATCACTTCGCAACAGAGGACACAGCAATGTTTACATGAAAATTATTCATCACCTCATTGTGAGCTAAATTTTGGATCACGGGACCAATTCACCTGTCGAGCACGAGAGCAGAGACCAAAGCTGAAACAGATCTCCACAATACCTGCCCCCCAAAAAATGCCACAGTACATGGATGTGCTAGCGGCCAGGATGTAC…
Tag_2208	GTGTCATGACCAAAGGATAAATCCGTTTTTGCTAGCTATATATAGCTATATTATATATAAACCAATTGAGAAATCTTGTCGCAAAAGAAGCTTCGCTCTAATAAGTACTTTAAATTCAGCATTTGTGCCATTTTCACCGATAAAGAAAAGAAAAGGAAAGCCTGGCAGTGCTCTACCGTTCATAAAGCAGAAGAGTCACTTTCACTATCTTTTGTGCAACTGTGATGTCCAATGCCACTTGTTACCACTGGTTCGCCATATCCTTCTGGCTGGTCCGCGAAGATCTGAATTCTCGAGCGGCTTCAAGTGAACTAAACTGACCTGATCGATAGAGAATGACTCTCGAGAATGGATACATATATGTTCACCTAATTATCCGTTCGTCCAAATTATAGAAGA…
Tag_2209	GGTTACACAGCCAAGTGAAGTCGCACAACACCTTTACTTAGTAGTTTGAACAACGAAAGCAAGCAGTGGCACAGCCGGCGAACATCTTGTGGGTGCACCACCAATTTTACACTGAAGAAACCACAAAATCTTTTTTTTTCAAACAAGTAAAGAAGAACTCTGACATTTCTTGAACTCTGTGTTTTTCTAACCATTGTAAGAAAATATTTCAATTTTCTCATGCTACTATGGTAGTACTTGATTGTAAAAAGAAACTCAGATGGTGCCTACGACACAAAAGTAGCCTATTTAACAATAATAGCAGTCAAAAGTAAGAAATTAACAACATTCCCATCCACCTATTGTGTACCAACCGTTCACAAGCAGGGCATTATCCTTTCTGGGGCGGAAAGAGCATTT…
Tag_2213r	TTCAGGTGTGTGCTAATGGAGGTGTTTTGCTGCAGGATCAGCAATGACTCAAACCGTAACCGTGCGTTTCTCTTTGTTGAGTATTATAACCATGCCTGTGCTGATGGAAGCCGATTGACTGTCAGCTGGGCTGAACCCAAGGGATCGACGTATCCGTCGTCTGCTACTGCTCAGATTGGACAAGCTCAGATTTTACGTGTCTTATCATCATCCAATGTTACCCATTGTGATCTGACAGCATATAGCGGCCTTATGCTAAGTTGCTAACCAGCCTTGCTTGAGAGGAATCTAGCACTTGTAAATGAATCTTTCCACTTGTTTTGTGCTGTAAATTAGAGTAGCATGAAGTATATTGGGGCACAATAACTTTTCTCACATGTTAAATAAAATAAGCTAAAA…
Tag_2219	AACTCTAAGACATCCTCTGCTCCAGCCATTACTCTAGTAGTATAATCGACTTTTTTTGATAATTAAGGGATTTATTCATTTCAAGCGCAAGTGACAGAATTATGGGACTTCAATATCAGAATGACCGTGCTGCCGAATTCTTGAGACAACTACTACTACGTAGTAGGCACGGTACCGCGCTAGTCCAAATTCCAAAGCATTATCATGGTCGTGGTAATCAATTCGAGTTGTAGTTAATCCCAACTGGTATTGTCCGCTAAATACTGATCGATGATTCCTCTCTAGCTATCACCGCCAGAGAATTTTCTGAACCCAACTTGATCATCCAACGCCAATCCTGTATGCTTGCAACAGGTGGAGCACATGAACGGCCGTGGCAAACAGCCGGAGACCAGACCA…
Tag_2221	ATGAAATTTATTTGGGGATAAACCCTGGTGAGAGATGCAACTGCGATTTCGAGGAATCGAACTCATGGCGGCTGGATACCCACCAGCGCTGCAAGCCAATCGAGGGCACGCTTGTTCTTAGTGACAAATGGTTTTTTTGTAGCTTTGAACCATACTTGGGTGGTCGTGAGTTCGAGTCTTGTATACCGTGCGAGGGTAAAAATTGCACAACTCTATGACTGATTAAATGGTGGTCTCCCGAGTTCGTATTTTTTCTTGAGCTATTTTATATTTTTTTATAACTTTTTGAAAGTTAGTTTTTAGGAGCGGTCATTTTTTATAGTAGTGCTCGCAAATGTCATAAACATTGTTAAGTCTGCAGTAATTTCGTATTCATTTTTGTCAAAATCTGTCAATTTA…
Tag_2224	GACTGGGTTTGAAATTACATATTTCACAACCTTGCTATGAATCTGCACATTAGCAAAGTGTGACCCCTAACCTTAATTCAGGTGTAGCAGTTTTTCTATAAATGCTTGAACCTTAAATTGACTGTGTTCAATGCCTAAATTTTTCTATAAATAAATTAGGGCTTCATTTATACTAAGAAACCGTGTGTAGTAGTTTTGATGAATAAAATATAAAAGTTCAGCTACTTAAATCACCAAAAAAAATTCTTATCATACCAGGCATGTTCTATTACTGAACTGTCCTCAATAAGCCTATGAAGGAAAAATAGAAGAATCTAGTAGTAATATAATTCATCGACAAACAACACAAGAAATATTTTTTAGCTTGAAGTTTATAAACCTGCCATGTATTTTCTTATC…
Tag_2227	NNNNNNNNNNNNNNNNNNNNNNNNNNNNNNNNNNNNNNNNNNNNNNNNNNNNNNNNNNNNNNNNNNNNNNNNNNNNNNNNNNNNNNNNNNNNNNNNNNNNNNNNNNNNNNNNNNNNNNNNNNNNNNNNNNNNNNNNNNNNNNNNNNNNNNNNNNNNNNNNNNNNNNNNNNNNNNNNNNNNNNNNNNNNNNNNNNNNNNNNNNNNNNNNNNNNNNNNNNNNNNNNNNNNNNNNNNNNNNNNNNNNNNNNNNGGTTGGAACCACCAACCGGGACAAAAGGCTCCCATTTTGTCCTGGTTGGTGTCTCCAACCGGGACAAAAGGCCCCCGTCCCCCCGCTGGCCCGGCTAGCCATTGGACCCGGGACAAAAGCTACCTATTGTTCCGGGCCCAAAGGCTGCC…
Tag_2229	CAGCAGACCAAAGGTTATGGTGTTGCCGATTAGGGCCAGGTGCTCTGATGTGGACATCGAGGCTATCCGTGAGACAACGTGTTGATTTATAGCTGCAAAATACAAGTGAATCTTGTTAGTTGCAGAACTGGGGTTTGTTTAGCAGTCACGACAAAACTCCGGAATTTTGTTAGTAGTTTGTCATTTTCTGTCTACTTATTTCAAATCATTCGTTGTATATCAAGTGCATTGTTTCAGCATGTATATTCATGGGCATGGAATAACTATTCTATATCCGAGCCACCCTGCGCACCCGATCTGCCCCCATCCCCGATCGCTGTTCGCGGTTTTTCCCGGCCTTGCCTAGGTTGGTCTGCTCTCCCTCCCCCTCCCACTCCCACTCCCGCCCCAACGCCCAAC…
Tag_222r	CCAAATTAAGTACCACGTGACCTATCATAATCATCATCATGAAAAGCAACCATATCAATAAGGCTTATTGGAATATATAAGAATATCGAAACAAACATCTTCCATAAAATCAAAATAGAAATTATGCATTCAAATACAAGCAGAGTGCACATGCCAAATTGCCAGTGTTTGATTCGTTACCAGAATGAGACCTACAAAGTTATTATGGGATATAAATATATCACCGCAATCATTTGATCTCACAGGTGACGACTAGGGGTATAATCTTATATCGCCAAACTGTTCTGAAAATCAGTTCCGCTTAATACATACATAGCTAGGGTGCAGGCACGAAGCACTAATGACACACTGCAGTGTCACAATTAGGAAGATCCTCACAAAGGTTGAGCATTTTCATTT…
Tag_2232	TACCAAGTCTCTGTCCTTCTGAAATTCTAGATGTGTCCAATCTGAAAAAAAATTTTCGGATTCGATCATCTTGTAGTAAAATCCATTCTTCTACACAATCTCAAATCTCGTAGAAACCTATATCGGGAATAATGTTCTGGGGATGAGAAGATTTGTACAACTCAATTCGGAGATATGAAGTCTTGAGCTGCTTTCAGCGAATTTGGACCTCTCGTCTAGTCCATATCCTACAGCAGGATATTGCTAGAATTTTCACCCCTCGAAGATGATCTTTATTGGCTTTGTGTTGAATACCAAAGATGTCATAAATTTCATGACCTAGGTGCTCACAAACATTCAGCTTCATGAGACTATTGTAGTCAGAGCTATCGGCAAAACACTATAGCCCGGCCTGCTGAA…
Tag_2233	AATCGTAGTCCTATTCATAAATGAAATGAATACATTAAATACAATTTATGTCATCTGATTTTTTTTTCAGCTCTTCATTTGATGGACCGGATGATGATAGTAGCTTAGACATGCGTGAAAGTGATGGACGCACTCGTAAAGATTCAAAAAGTATTTCTCGTGAAATCCCAATTTTTCTTTCCTGTGCTGCACCAGATGAGTTCATTGTATGCTCTTGTTTCTCAATCTATGTGGTGTAATTTTTTCCCGTCAAATTGCCTCACTTATATTTATTTGTTGGTAATGTATCTTTAGGATTCAATGATCAAGGCAGATGCCCCCCTTAATGTGAAATACTTGAGAACATTGGTACAATGTTTATCAATGCTTGGAAAGATCGCAGCTGCAGGAGCTGTGATA…
Tag_2234	ACCTGAACCTACTGCGGCTGAATGATCTCCTTCGGCGTCAAGCGACCAGAAGGATTTCAGGATTGCAAGGCGATCTGCGTGGGGATATGTGCGGTCTACGCACAGAGCACGGAACAGAGGTTCCAGCCGCTCGGACAAGGAATAATGGATCTGCTCGTCGCCCAACGGTGGATGATCCAGATTCAGAACGAAACCCCGTGCAGCCTGCACATACGCTTCAGTTTCCTCAATACTGCTACTTACTTGTCTATTTTGTCGTACACCAGGACCAGGAGACCTGCTGGCTCTTGTAGGCTGCTAAAGCTGGCGCTCTTAACAGACCAGGGCTTGACGAAGCACTTGAGAATTCCAGGGATGAACAGGAGAATAGCTGCAGCTAGTTGCCTCTTGTCAGCTGAA…
Tag_2235	TAATGAATCCACGTTATTACTTAGCAATACATCTGAAATGCCTTTAAATTTCAATGTACGGTAGTGAATTTATCTACACAATTTCAAACCAAAGCAGTAGTACATTAGCAGTGTACAAACCCAAGAATTAATGTAAAAATTCCAAAGGATACGACATTTAAATCGTAAAATATCAACAGTAGTGTAGCTTAGTACAAACCAAAGAATATTTGCTACCATTTCTCAATCTATTTTTCATGTGAGTGGTCTCCTTGTTCACGTGTTCCCTTCATTTTCCATGTGAGTGGTCTCCTTGCACATTGGAAGGTTATTACCCCCCCCCCCCACATTGGAAGGTTATNNNNNNNNNNNNNNNNNNNNNNNNNNNNNNNNNNNNNNNNNNNNNNNNNNNNNNNNNNN…
Tag_2236	TGCAACTAGTTACTGGATAATGTACGTGACAGAGTAGGAAGATGGGTAATGTACGTGCAACTAGTTAGTGGCGCCTGCGCCTTCTGTGTTACTTAGTAGTCCTCTGTATCCATCTTCGAACTAGTTACTGTCTGCGCCACCCAGAAAGTGACTGGCTGTTGCGTGGATCATGTCATCTAGTTTTCTTAATAGAGTAGTATATATTTTCTATACTGGTCATTGTGTACCACTGCACTTCGTTGTGATTGTGAACTTGCCAAGAAATTAGTTTCTAAAAAATGATCTACTGCAGTATCGATTTAGCACCATATCTTTAAAAGAACTAGCTGAAATTTAACCTCTTGCAAACATGTTGTCACTCTTCAGTCTCAACCATGCCGCACTTTGAAACTGGAACTC…
Tag_2239	AAACGTCACCAATGTTGACACCAGAGTAATGCCGACAACAGTGCATATTTCAAGATTTGTGAGAGTACACAGCTGGGTAAGAAAACTGTTGGTTGGTCTAAATCATTCATCAGAAAAGCTGGATTTGGCTATTGTTATATTTAAATTGGTAAGGAAGAGGAATAATAGGTCATAATCTGAAGCTAGACCTTACTGTTCCTCTTTGAAGTTCAGAAACTGTGGGACACCAAATACTCAAGATTGGTCAAAGCAAAGCTATGAACGATAATCATTCACGTGTTGGCTCTGCAGGAAAGCATATACCTATATCCTCAGACCTCAGCACTTAGTAGGTTTATGAAAAGGATGGACCCTTTCTATTCACCAATTCCAGTTGGTCCTTTTAGTTGCTACTAGTGA…
Tag_2241r	TGATCAATCAGCTCCCCGGCCACATACTCACCAATAAGATCCCACCGCGTGACTTGAATGATTTGCTGGGAGAGGTTGCTACCATAAATGGAGAGCCAACTGGGCCAGATCACCACATCAATACTTTCATGATCTCTGTCTCCTCATGATGTCCTGCTTAACTCGCGCGCTAATTTCAGCATCACATTAACATGTGCAATTTGTGGTTGTGGAGTGTGTTAGGATGCATCCATCAGCCCTGTTGCAGAGTCCACATCACAGGGAGGTCACTTCCTAACAGAATTGCTTTCTCCTAGCCGAGAATGGAGGATTGAACAGCCGGCCAACACATGCTGACTTGATGGTGGAACAGCCAGCCAAGGTTGTCCCGGGTATCGCTTGGGTGTTCTTTCAAGCTGG…
Tag_2242r	GTTGATCACTTACAAGTTACCACGCATTGCACGAGTTTGTTTTTTAAGAAACACAATACAAACGCTTGCAAACACGCAAGTACACTCATCTGTACGAATCCACTCACACAACCCTATCTACATCTATGTACAGCTCCGAGAGATAGAGCCGTCAGATACTTGAGATTCACGAAGTCACCACAGGTACTTCGGTGATGACAAGAATGTCGCCTACCACAGAAAGAATAGCGCCAATTAAATTTTGAAATAAAATCAAAAAAATATGAACATCCGTGTCGAGTCTGGGACTCTTATCCGGATGAGCAGGTTTCACCACAAGGAACTTCACCCTTAGTTCTCCGCACAACGAGTTCATTAGCACAACACCTTTACCAAACGGGTTACAAAAATGCTCCAAAG…
Tag_2246	TGTTCGAGCTCATGCCCAACGGCAGCCTGAGGAGCCACCTCCACCCGCCGGCCGGCGGCGCCGGCGCCGGCGCGCGGCAGCCGCCGCTGGGCTGGGCGACGCGGCTGGGCATCGCGCTGGACTGCGCGCGCGCGCTCGAGTACCTGCACGAGCACAGCACCCCCGCCGTGATCCACCGCGACTTCAACTGCGGCAACGTCCTGCTCGACCACGACCTCCGCGCCCGCGTCTCCGACTTCGGCACGGCCAAGCTCGGCTCCAACAAGGCCGACGGCCAGGTCGTCACCCGCGTGCTCGGCACCACCGGCTACCTCGCGCCGGAGTACGCGTCCACGGGGAAGCTCACCACCAAGTCCGACGTGTACAGCTACGGGGTCGTGCTCCTGGAGCTGCTCACCG…
Tag_2247	CCGAACCTACGATATCAGGTCTTGTCGAAAGCGATTGTCCAACTGCATACAAAGACAAGACATCATCAAGAGCAATCCAAGCCACGCAGTGACCACCTTGTCTTAAAGCTATCAAGAATGACTCCCCGACCTTTAATAAAAGTAGGTCCAAGATCAAGAAACATCTCCTTGAGAAGTTGCCCAACCATATCCTTGAGAAGCATCAAAACTATTGCTGCTGTTGCTACTTCTGTAGGTAGCATCTGCGGCCAACTGTGATCGCTTAGAAATTTGCATCTTTACCGCAGCTGTTGCCAATGCAAAGAGTATCTGCAGAGAAATATTGACAGCCAACTGACTTATTAGCTACAACGATTGGAAGCGAGTATATAGGCTAATAACAGTAAAGGCCTGGTTGAT…
Tag_2249	AGTTTCATATTTTTCTGATACAAAATGAATTAGTTTTGAACTTTTTAGGCCAAACCAGATTGTTAATAATTTTTTAGAGTAAATTTTATCCCGTCTCCACAGTTGGACAATCTTTCCTGTCTGGTTTTTTAAGTCATAGTTGAAAATCATATTATCATGCTAGTTGCATGTTCCAAATTGAACTTTCCCCTTTACATTTAGGGCATAAAAAAATCTAGAATGATGTAGCAAGAAATCAGCGAGGATTACGATTTCTTGATTTTGCTGCGAGTTTACTTTTCTTTAATTTGAGGCTGTGAGGCGTACATTAGCTACATATGATTTATTTTTATCAGGCATTAAGAGAGAGAAAATAGTACATACTTGCATATACAATGTTTTCTATTAGACATTTATTTC…
Tag_224r	GTGGCGTTCGGCGCCGTCCCCGCCGGCGTCATCGCGCTGGGGTCGCTGGCCATCCCGGACACGCCGACGTCGCTGATCCAGCGCGGGGACACGGCGACGGCGCGCAAGACGCTGGCGCAGATCCGCGGCGTCGGCGACGTGCGCGAGGAGTTCGACGACCTGTCGACGGCGAGCGAGGACGCCAAGGCCGTGGAGAGCCCGTGGCGGGAGCTCTTCTTCGGCGGCAAGTACAAGCCCCAGCTGACGTTCGCGCTGCTCATCCCCTTCTTCCAGCAGCTCACCGGCATCAACGTCATCATGTTCTACTCGCCGGTGCTGTTCAAGACGGTCGGGTTCAAGCAGAACGCCTCGCTCGTGTCCTCCGTCATCACCGGCCTCGTCAACGTCTTCTCCACCTTC…
Tag_2251	GACAAAGAGCCGAGGACTCCGGTGAGGCCAGGGTACACCAAAGACAGAGAGCCGAGCAGCTGCTTAAAGGGATGTGGCTGCCGGCGAGTGAGGCTGTGAATTCATTATGTTTGTGAATGTGCTTTCCTTGTATTATTATGGTGTTGTTTGAATTTGTCCAAGAATTCAGCACTTTTGCAATGCACAGTAAAAGCATTTCTTATTCTTTGTGCACACAGTTAGTTTTCTAAAGAATCGGGACGGACGACCAGAGAGAGAGGAGTGAATAGGAGGCTTTAAAAATTCTTGTCGATGAGAACAATGTCTATGTCCTGAATTTTATCCAACACGCATCTCTTCTAACCGCTAAGGTGACATAAGTCAACTCATGATGAACTCACCCTAGGAACAGTTACAAAA…
Tag_2253	AGACAAATGATAGTCTTGATAGGTGAAGAAAAAGCAAATCATTATTTCAGCAAGAATAAGTGAATAACTGCTTTTCCAAACTGTAATACTTTGAAGGCCAGTCAGTAAGTGTAACAATCATAGCAGCAGCTAGTAAATAATACTAACAGAAAAGCATGCAAATAGCAGGACAAGATAGGACCGGCTCAAGGATTCACCGAATGACCGAGAGAGAACCAAAATTGGACTTCATTTGTATTAGCAGCAGAAGCTAAAATGTTCTCTCACACAAAACCGCATGCCGGACGGACAACCAGTACTGGAGCTACACAAGTTTGTTCGTACCATCGATCTGACGGTTCCCCAACTTTCATGTCTTACTCAGCTCAGACGAGATGTCAGCTGCAGGCTCTACACATC…
Tag_2258r	CTACTTTAGCATTTAATTTTTTCTCATAATATAGCTACTTTTAAATTCTCATGTAGGTTTTTTATATCAGGTCTAAAATACCGCTTCTTGCATGCAAATTAATTATAGCACGCAGATATGTACGCAAGCTAAATAGAAAACTATGTTTATTCTCTTAATTAGTGCATGATAATTAAAGAATGGTGTATTTTTGAAATTTTATAGCTCCGGAATGTATTTGGTAATACGGTATTAGTGTTAAAACAATATGTTTCTGTTAGACATCGACATGTATGACTATGGACCAAGAGGAGTCTCTCATGAAAGGGGGAAAAAAAGAAAAGAAAACCCCCAACCAAGAGAAGGAACCAGTACCAGACGTATCACCAGGAGGCATCGTTCGTCATAAACTAGGCCTTG…
Tag_2259r	TCCGCGGAGGCACAGTTGCTCCCAGAGGTTCAACTCCAGGGTGTATAGTATATACAGTATTTTCTGTTTCTTCCTCTCTCTCTCCAATGTGGATATGCTATTGACAGTTCCTAGGGACTCATTGCGGATACCCTAACTGTTGGAAAACCTATCTGTATTTTCTAAGCGTGAGAGATAGTAAATGACTATTAGAGGAGGCCTCCTAACATGGATCTTAGCATAAGTTTCTCCTCATTTCTGCTTTATTTACAATTGACATGTTCCGAAAAATTTTCTAGACATTCGCGCCGTGCTAGCACTCTACTTAGACCTCCTCCAAAGGTGGTCGAAATCGCCGGCCGCGTCAGCTTTTGCGTGAGCTGGAGCCGAGAGAAAGGCAAAAATCCTCTTCGCTAGCGA…
Tag_2261r	GCCATTCGAGGTAATCACATCGCTCGCAATCAGCGTGGTTCGACAATTAAGTAAAACATCACATCTACTACTCGCATCACATATGCAGCGCATCCGTTTAATCGCTTGGGAAATTACAGGGCCGTCTTATGCCGTTTGATGGACTACAGTTAGGGTGGTAAAGGGTCCTAAATTTTGGTCTAAAAAATCTAAGAGCTAGGTCCTAAAAAAGTTGGGCTCTAATCATATATAATTTTAAACTAAAATATTTAAGAGCCATATTATGCTGTGAATAGACCGCTAGGACTATAACCCATTACCGCCACCAAAACCCAGCATAAGCACGGCGCAAATGTCCCCTACCTTCAAACCTGCCCGTGAGGCAAACTCGCCCCATCCAGAACTTATCCGAGCAATATC…
Tag_2262r	GTTTAGATACACCAGTCAGTTCAAATAGTATAGTATGAGGATTAAAGTGTGCCAGAAGAACAATTACCCACCACAACACCTACAATGCTACTACATCCAGGTTTACAAAGCATGCCAAGAAATTGAACAGGGAGGCATATAATGCCATCAAAGTCAGTTGACTCCCACCATGTGTCAATTACTTTACCTAAAGCCTTTTTTCAAGGCAGCATCAAAATAGTAAGCTGATATCACACAAACAGATAAGAGAAGCTGCAGAACCTATTAGATTTCTACACCAGATCTATGTAATAAAACCCCAAATAGATTGCACATTACACAATAACACACCCATTTCTACAAAACTGCCTTAACGATGTCACTTATCGATACAACCTTGAGAGACTAAGTTGTGTAATA…
Tag_2268r	AACATAGTAAAGGCCAATGTTTGCAGTCTTATTTTTGCAAATTTCTCAGACCTGCCAATCATTTGTGTGAAAGTTGGGCACCAAACTCACCATATGAACCTTCATAATGTATATGTGTAACATTTGCAACTAGCATAACAACAAATAAAAGGGCATGCAAGAACTTGCAAGCAAAAACCTATATACAGTTTGGCTGTCGTAACAAGAACAAAATAGCAGTACACTACAGTATATAGCGGTAAACTGCAGAGTACAAAGCGCGCACAAACTGCACTACATAGCATCTGCACAACTGTCTCTAGTTTCATCTCCAACTCACTGCACCATTAATCCAAAATGACAGTCGACAGACAAAGAAGAAGAAAGCACGCCAAGATTTGAACCCGATGATCGAACAAA…
Tag_226r	GTGAGAACCTCTAGATCAGCTTCAGAGTCTTGTGTCAGCATGTCCACCAATGGCTGAGAACTGTCCATTGGGTCCTATAATGCAGAGGCTAGTCAGTTGTTATCACAGAGTCTTCAAGTGGTGCAGCTAGCTAGACAAGAAAATTAAAGCTCACAATAATAAAAAGCATGCTATTGCTACTGTCCATGGGCAACTTAACATCACTTGCAGCAGCATCTTTTGCAGATTCAGATGCTGTTCTACTTCTACATCTTTTCCAGCAGTTTTTAGCATCAAGGTTTCTGAACCAGGCATAACACATGAGGGCATGAGGCTATCAAATTCAGACTTCCTATTCATAAAGAAGTTCCATTCCCGGTTGGGGGAATTTATGTACTTCAAATCCAGACTTCCTTATGC…
Tag_2270r	GTTCTGTTCTATTAGGTCATGTTGCAAGGGCATCTCTCTTATCAGCGCATCGAGAGTTTGTTATTTTATATGTTCACATGAACCCATCTGTCAACTGTTTGGTACTGAGCACTGTACTACAGAGGACATCAAGCTTGGTCAAGTTGATATTGATGACTCTAGGGATGAATTGGATCCTAAAGCAATGCGCCAGGACATCAAGGTGCTGTGTTGAAGGTGAACCCTTTCTCTCAATGTCTCGATATTGTTTCGCATACTGGTAGTCTCATCTAGAATTTGTCTTTTCTGGTTGGTAACAAGCTATGGCCACTGGACACAATGCTGATCTTCCGAGCTGATCTTTGATCTTGAGTAAGCAAATTTTCCTCTAAGAATCACGTTTTACATTACATCATGAAA…
Tag_2271	CAATACTCTTCTATTTTAGAGAATAATAATTGAGAAGGGAATAATAATGATACAGTAACAGAAATACATAGCAATTGAAGTATGATACATCACATATAAACTAAATATTCTCTTACAAAATGCAAGGTTTATATAATTCGGTTCTTTCGGTTAATTCGCGAGAATATGAACCAATTTTTTTCTTTTTGGAACCGAATAGGGAATTAAATTTTTCGATTTCGGTTATTTCGGTTCTAGTTATTTTGATTTGGTTCTCGGTTAATTATGTCCACCCTGAATCATCGGGTTAGTCCCACATCACTGCAGCCTACTCATCATATGGCTTCCTCCTCCTCCCCCCTCTCAAAGTAAAGGTCGTCATCCAAGAGAGCCCTGATGTTGGCTGTCAGCTTCAAGACC…
Tag_2272	TACGCTTTTGCCTTGTTCTACACTTTTACAATGAAAAAGGTTGAATCAACTTGATTGTTTTTTATCTTAGCGAAATAGAAAATCAATGATCAATTTGAGTTGCTATTTAAAAAAATTGTTCAAGTCAATAGAGACTAAATACATGAAACATAGAACTGACGATTTCTTGTTATTTTTATAAACTTGGCATATGCATCAATTCATAAGTTACATGTTAACCTTTCAAAGCTAGTTTATAGATAACCAAGATGACCTTCTTGTTTGAGGATGCCCTGCAGACCTTTTTCATTCATATGTTTGGTGATCCATTTTCATTCGGCGGCACGACTAACAACTGAAACGCTTGGAACGCTGAATAGTGAATATCAGCCATCTTAAGTGTAGTATATATCGTTAGAT…
Tag_2273	ACCTCGACCTCAGCCACAACACCCTCTCCGGCGCCATCCCTTCCGAGCTCACCGCGCTCCCGGAGCTCAACCACTTGGACCTGGGCTTGAACCGCCTCTCCGGGCAATTGCCAGAGTTCCCGGTACATTGTGGGCTCCAGTTCCTCAGCGCCTACGGCAACCAGATCGCCGGTGAGCTCCCCCGGAGCCTCGGCAACTGCGGCAACCTCACCGTCCTGTTTCTGTCCACCAACAAGATTGGGGGAACGGTGCCAGATATCTTCGGCTCCCTACCGCGACTGCTGAAGCTGTACCTTGCCGACAATGCTTTCACCGGGGAGCTGCCGGCGAGCATCGGCAAGCTTGTCAATTTGGAGAAGCTGATGGTGTCCACAAACGGGTTCACTGGGCCTGTCCCGG…
Tag_2278r	GGAAACACACTATTTTTTTGGAAACATCATCCAGATAAAATGGATAGAGTATGTCAACATGCTGCAAAAGGGTTACGCCAATATCAATGGGAGTGTCATAAGAGTGTCATGTACAATACATTTGCTAACATATACTAATAGTATGAGGAGAGAGAAGAGAACAGTGTCATGGAATGTGAGAGGAGTGTCATCATGATGACATTCCACTAGCACAGTTCTTAAGATTCTAGTTTAGATAACAATATCAATGACACTTCCAATGAGACTAGTCTTATAAAACTAAATAAACAAAGCGGAGACTTCCTTTCCTTACCCGAAAGAAAACCAAAACGGAGACTTCCCCGTGCTGTGGGAGTTCTTGGTGTCGTGTACGCTTACCATTTCCTCCCACCCCCGGTT…
Tag_2281	GTGAGTTCCTTGCCAGTTCATTTGATCCGTTTATTGCTTATGATTTATTTTCTGATCTCAGATGCGGGGGAAAACTTGGTGCTAATTTGTTTCTTTTGGTGGATTAGCTGTTGGTTGCTGTGGGTCAATCGAATAAAAAAATGATTGGGGGATTAGCTTATTGGAGTTTGTTGGTGTTATTACTGTGTGGATTGTGACTGCAATTTCTTTTTTTTGCCGATGATATGAACTACACACTGCTATGTTGGAATTCAACGAGTATTTTGGAGATATTAGCATTGCTAATTCAGAGTTACGGGGGTAGGGGGGATTTGAGATCAAAGTGATCTTGGGTGTGTGGTGGTAGAGTTACTAATTGTGTTTGGGTGCTTTAGATAATAGACTACATTTTGCTGTTAT…
Tag_2284	ACGTGCGTGCATGGGGACCGTACGACACGACACGAGTGGACTGCGGGGCAGTGACGTGTTCTCTCCCCTGCGCTCCTGTAGCCTGTAGGACGACGACTGGACGACGACCCAAGACGAGTGACGGGCACAATCGCGGCAGAGCTTTCAGAGGCCTGCGCCCGGCCTGTGCGCGGCGCCCAGTTGGACCGGCTGTTTCCCTCGTGAAGCAGCAGCATTCCCGATCGAACTATAGCAGGAGCAAAGATTCCGGGGACGACAGCCCCGGTCCGCCGCCCGGCCGGTGGCCACCCACGCTGCCGGCGTCCGTCCGCCCGCCCGCTTCGGTGGCAAGAGCTCGGCCACGCCGGCGGGTTGGCCGGGGCGGTGGTGCGCCATGCCCATGCCATTGCCAACCCGAGC…
Tag_2286r	CCCCATATGTCCAGTCTTTGGGGCTGAAACCAAGGTAGAATGAAGTAAATTTATCAGTAAAACAGTAACAACCAATAAAGAATGCAGACAAGTACAGCTTGGGTTAAGAAAACAAGGTAATATCTGTCAGACTAATATTTATACACCTTACGCCTCTTGCAAATTATATTCACAACATACTGCAGGAGAACTAGGATCTACAGCGGTTACCTTGCCATGATACCATGGACAAGAACAAGGAGATGATCTGGACCTTGCTTGCTTTTGGATGTATCCATTAATGAACATGAAACAGGGCTTCCCCTTGATACTGGACGCAAATATAGGTTTCTGGCAGATTTCAATCCTGAAAAAAGTCATGTAGTGATGAGTTCCAATACTCTTAACTAAAGCATGTGA…
Tag_2288	CACTTCCACCTTTTGAGAACATTTGTTTCTTTGTCTACAGGAGACAAGCATGTCTTCGGATAGCATAATGACGCAACGAAACAGTAGTTAAAAAGTAGTTTCTTCACCGACTAATGACTATAAAAAGTTTGGTCAGAAAATTTATCTGAACGAAAAAAAATGTTTGGATAGACAATGGGACAAACTTGTGCTTTAAGAAGATGGCGAAGTGTCGACTTCGCTGACCAGTGATAGACTGATTTGACCGAGTTTTGAGTGGCCACTTGCTGGTGAGAGTAATGATCAGTTGACAAGTTCGTCAGAAAGGGACTTGCCTCCGGTTCGTTGTAGTTTGTTGAGCAAAATAGTGAGTACTCAGGAACGTATAAAAAATGGAAGAACACAAAAGCAAAACTGTGA…
Tag_2293	GTACGGCTCCGTCGACGAGTTGCCGCCGGTGCAGTTCTCGCCGAAGGGATAGGAGCAGCGCCGCGGCGGCTGGGATCCGTTGTCGTAGCCGCCGATGGGCTCTATGTTGGGCTCGTTGACGGTGACCCAGTGCTTCACCCTGTCCCCGAAGTTCTTGAAGCAGGCTTCTGCAAACGCGGTGTAATCTTCTCTGCAACACATGTAAAAGCAATTTTCAGCGCAACCATGATCTGAACTTTGTGATGGCCAGATTTGTTTCAGGAGGTGCGAACGTTTTTTTTTTTATTGATGAAAACGAGGCCTGAAGATTGCCCTTACACGAATCTGGGGCTGAGGAGTCCACCGTATTCATCTTGAAGGACCTGAGGAAGATCAAAATGGTAGATGGTGACATGAGGT…
Tag_2295	AGAGCTATTTTTTGTTGAGAGGTGTCAGTTAGAGCTAAAATGGTCTGATGTGATTCGTCTGATGTGATTGCGTGCTGCGCGCGGATCCAAGCCCAATGCCTATTTCTGGCCTGGGCCTGCTTTTGTTGGGTTGGTGTTGGTTGGAGTCAGCCTTGTGGGCCGAGCGGTCGTCTGTTTGCTTCCTTCTTCAATGCAGACCACCACCCCACGTGGCTGGTGTTTGCAGATGGAGGTGATCACTGGATGGATGATTGCCCTCGCCGGCCAGCCAGCGTCCTCCTCTCATCGCTCGTTCCACTCGATCTTGCATCGCAGTCCATCGCACTGGATTTGGTTCGGTTTGATCTGGTTGGAGCTAGTTTGTTTTGGCGGGTAGCATTTGCACTGGCACGCAAGCAC…
Tag_2296	GGGTTCATTTAGGCTAAAACATATTATACAAACATTCATTTAGTATACTTTGCGGGCATTTGAATTTAAACTAAAAAAGAAAAAAAATTTGAATTTAACCTAAACCGACCGGTTACCGATCAAACCGACCGGTAACCGGTCAAACCGGACCGGTAAACCGGTCTAACCGGCCGGTTAGATGTTCGAAACCGGTATAACTGTGGGTTTTGAATTCAAATTTGAGTTTGGCCGGTTTTTACCGGTAACCGGTCCAACCGGTCCGGTAAACCGGAACCGGTGGCCGGCGGTTCGGTCCCGGCGGTCGGTAAAAAAAATCCCTGCTCGTGGTAACTTCGTCAATTTAAAAGATTTGTCAGCTCGGTCTTAGACTACAATGGCAAAAAAAAAAAAGATCGAGTT…
Tag_2298	TCTATTGCATTTGCATAGCTAATTTTTTTGCAAATGTAGAATGCTGTCCAATCCAATGCATGGGAATAAACGGTACCTGGATGCGGTGTGCAGGTGATCGAGTCAGCGTTCCAGCAAGACCGTGGCCAGCCAAGCACCATGGAGAACTTCTCAAACAACATCCTTGGAGGAAAAGGGCAGGTGACAGCCATGGCAGCTCTGACCGAGCTCCGCAAGATCAGCAACCTGCTCCGCGAGATGTAATGTAAACACACCCAAGGCCCACGCCCCCATTCTTTCCCGATTCATTAGCTCCTCGGATAAGGAAGGCCCCCCTGTAGTTAAAATTAAGGCGCCTAGGCCCCTTTGTATATATAGATTCGATTCCATTCCATTGAGAGCCCGGTACGTAGAGGCTCT…
Tag_22r	AGTCTCTCAATTTCTCTTACTTTTAGTTAGCATATAGTTATCTGTGAAGTTTGATGATAACTGTTCAATTTCTCAGATCCCTTATGAGTACCTAACACCACTGCAAGCAGCAATAGGTGTTGTTCAGAAGGTAAGAGCATTGAAACATCTCTGCTTGGTTTCCACAGTTACATTAGTACTAGACTGCCCACAAAGGGTTTACCTTGATGGAACCCATAGACAGCTGCATGTAGAAGGTGTATTTCTTTAGTTCTTATTTTAGGTAAGGGCATGTGCAGAGACTTGGGAAGAGGGAGGGGTGCAATTCTTTTTAGGAAGAGTCTTTTACAAGTGAATGCCACCTGTGCTCAATCAAGGAAGAGTCATTTAAATACCGGATTGTCTTTCTTTGCTGTGCAT…
Tag_2303	TGGGAACCGGTTCGGTTTGACCGGTTACCGGTCAAACCGGTCCGGCCCGATTTCGGTTCGGGCCGGTACCAAACCGGCCCAAATTTAAAATTCAAATTTAAATTAAAAAAATGAAAAATTCCCAAAAAATTCCTAAAATACTTCAAGGTGCGACGAATCTAATGATGTCAAAGTTTCTCAAAAATTCGTTCATTTAGTATAGTTTGCGGGCATATAAAGTTAAATCAAAAAAGAAAAAGAAAAAATGGGCCAGCCCATTAAGGCCCACCGCATATGGCGACCGGTAAACCAGTCAAACCGGGAAACCACTTTTAAACCGTCGGATTTTTGGGTTAAAACACCGATAACCGGTCAGACCAGACCGGTAAACCGGTCAAACCGGTCGGAACCGGTTACACA…
Tag_2305	TTCTGCGACATCAGTTCAGTTGCATAAAGCAGCAAGTGTATGTGATCTTGAAACTTTGTTACCGAACTGGCTAGGTTTTCTTATGGAAATTATGTGTATTTATGAGTGCATATTGTCATAATGGCAGGCAAACGGAAATCAAGCTGATGAAGATATACCTGAGCTGGCAGAAGCTGACATGGTTGTCTTTCTTGGTGATTTCAACTACCGACTTGATGGCATCACTTATGATGAAGCAAGGGATATGGTCTCTCAGAGGAGCTTTGACTGGCTTAGAGAAAGGGATCAACTTCGAGCAGAAATGAAGGCGGGAAATGTGTTCCAAGGAATGCGTGAAGGTCCTATCAGATTTCCTCCAACTTACAAGTTCCAAAGAAACCAACCGGGTCTCTCAGGTAT…
Tag_2306	CGGGCTGGCGAATCAAAAAAGGGGTGTGAACTTCAACTGACGTGAAACCCAACCACCCAACAAGATGGGAATCCTACGATCTGGAAAAATAACTCATGAGCCGCTTTGCACCTGAAAGCACCGTCCGTGCAGCAGTGCTTTTCATCTGCCTCTTTCTTTTCAGGAGCATGATTTTTGTATTTTTGTACAGTAAAGTTCAGGGGTCTTATCACTCCGGTCCACTAGCGTCTAGAGTTGGTACATGCTAGACAAAACCATGAAGATAACACTAGGCGTGTATGCATAGCCGTTACCTAATCCGAACATACTCTAATAAGCTCCACACTGTATCTAAGAACTTGTTCTAACATCCAATTGGGAGATGTGGTCACTCGCTCTAGCTACACACCCTGTCAAGGC…
Tag_2307	ATCACAGTTTACTACTTGACTTAATTAACAGACCAAATCTCAGCATATTATTTCATGTACTAAAAGAAACCTGTGTCAGGTATTGGCTAGACAATAAATCAGTGTACGATAACTGAGTATCGAGAATAAACACAGCAAGCAACTGTTCTGGAAATGACCAAATAGAAACCATACAAGTCAGCAGGGTACAAAAACTCCCTACTATCCAGCTTCTCATACAGATAACCCTATCTCAAACTTTTTTGAACATGAAAAAGAATAGCATACTTTACTGGCAACCCTGTATGGTCTTATGCCAACTTATCTGATAAATTTCGCCTTGTTTAAATCATACAAGTGCACCGGTTTCTCTGTACAGTCATTCCCTATCAACCAATAGCTAAGCTAGAGGAGAAGTAA…
Tag_2308	TTCAGCGACCACCGCTCCTCGTACCCCGCCGGCGCGTCGCCGCCGCCGCCGATCTCGACGCCGTAGGGGTCGGGCACCCACGTCGCGGTGCGCCGGGTCTCGGAGCCCAGCCCGAAGTACTGCCCCAGCGAGCCCTTGCACACGCCGGAGTTGGCCCGCGGGAGCCTCTCGCCGTCGCTGCCGCCGCCGCCCCGCGCGGCGTGGACGTAGTAGGGCTCCACGAGCCAGTGGTGGAGGTAGGTCTCGTGGAGAGGCACGGGGGCGCCGCGCGTGTCGACGAGCTCGCCGTTGAAGCTCTTGAGCGCGAGGTGGCCGCGAGGGAAGTCCACGTCCGTGTACCACTTGTTGGAGACGGAGCCCGGGCGCAGGGACAAGGGCGGGGACAGGAACGTCTTCGAC…
Tag_2310r	TTGGAGTGAAAAATGAATTTACTTACTTATCGATGCCCTTGCCAGCCATTTCCTGATTGGAGTCACTGCACCTATACCGGTGAAACCAAACTTTACATATAAACATTCCTCCATGTGAACGGTAAACATTAGTACAATAATGCAACTAAATAACAACAGATAGGACTGCAATGAGACATGAACTCCGGTTTTGGTCTCACATGGATGATGGATCTCTCTTGCACATGGATTGTTACTAGTACAACAAAAACATGTTAAGATACAGTCCTCGCATTGTTAAGAAATTCTCCAAGTGAGATGTTAACGTTGCTAAAGAGGGATGTATAGTATCTTGCTGAAGAATTCAGTAAAAGGCTCGGAGTTGCTTACCATCCCTCGGCGTCGGCGGCAACCAGCAGC…
Tag_2316r	CACGGTGACTGACGGAGCCAGAGGCATGAGTGGCATGTGGCCACGCATGCAGAAGCCCTCTTGAACTCAAACAAAACAAATGAACAGTATAATAGCTATACCTGAGCTTTGCTTTCCACAACTAAGCCAGCTGGCGCGAGATGTGACGAACAAAGTTGAAGCCATGACGACTGAGCAAAGTTTGGTAAATTCAGATGACCAGTAAAAACATAGCAAGTCACAACACCAAGTGTGATAGTGAACCAACAAAGAGTCCAAAGAAGAGGTGACACATCCAGTGTGCGGTTGTTGCAATGTCTGCAGGTACGGTGGAGAAACAAGCAAACAAACAAACCCTAAGCATTTCATCCTCCTCTCTGGCTTGAAGCCAAAAAAAGAAAAATCCAGCAAAATCGGTTA…
Tag_2320r	CAGACCTATAAGCCCTGTAGCAGCATTGTTTGCACCTTCAATCCTTGTCTTGAAAATGCTGCTGGCTTCAGATATGAAGCTATCAGCTGAGGCTGAACCACAAGTGGTAGGGAGTAATTAAGTCACGAGATTAAAGTTGGCAAATACTATACAAGCATTCCACAACAACTGGCATACCACTGGACCCAGCAATCTGCACGACGAAAACAGCTCGCGGTCTATTGAATGGATTGGGAATAAGCAGTTTGTTTAACTGAAAATCAAGAGATTAAAGGCTGATGCATTATGGTAGAGTAGAAGGATGCATGTAGAGGTTAGCTGGTTCCAGGGGAAGTATAAATAACCTGCGAAGAAGATAGCACAGGTAGGGCGGCCGGCGGTGCAAAGCCAAGCAAGACG…
Tag_2322	GTATATGTCCGAAGATTCGATGTAGAAAATTTTTTGGGAACTAAACATGCCCTAAAAAAACAAAGCTATCCCTCCACTGATCTCGATCATCTTGTCGTCGCGGCAGAGTATGTCCGAACAAACACTGAAATTTCTAGAAAACATCTGCCTTTTCTTCTACCGTTGACACCACTGTGTGTTTAACTGTTTACAAACATGATCATTCGTCCAATGCTACTTGAGTTAGTCTGTGGGCGACTGACTACTACTTCGTGGATGTCCGCTGGTTCCCCGGCTAACGTGCAGCACAACTGACGGGCTATTTGTTCAGTATGCTCACTAGTGAACGAGGTTGTAATAAGGTTGTTGTTGCATCGCTCAGATTAACAATAATCCTACTCTTCAAGTACTCTACTCCAC…
Tag_2323	TACTAAATGAAGTCTATTTACAAAACTTTTTGTATGGTTGGGCTGTAAATCGCGAGACGAATCTAATGAGACTATTTAATCCATGATTTGCAACAGTGATGCTACAGTAACCATACACTAATTATTGATTAATCATGGATTAATTAACATCATTAGATTCGTCTCGTGATTTACAACCCATCTGTAAAAAAAAATTATAAATAGATTTCATTTAATACTTTAAATTAGCAAGATTCTCATGTAAAATAATTTTGCGTTTACATGTAAAACAAACTAAACAGGGCCTCTGGTGGAGTGCTCCTCCGCTCCAGAGGAAGACGATGCCAAAACACTTTCCCCAATGGTCATCGGCCTCCCAAGTCTTCCTCCTTTTCGATGCAAAGTCCGCAGAGATGACGG…
Tag_2325r	GTTGTTCTGTGTTCCATCACGGCATCGGCCTGGTGGTCGTTGCAGTTACGTCCAGAGAGGGTGGGACCCTCAGATCGGACGGACGTTCACGGCCGCGATCAACGGACCCTTTCCAGTTTCCACGCCCCTCTGGCTCTGGGCGCTCCAGCGCTGACGATCCGCTGCTCCACCCAAAAACGCAGCAGCAGCCGGCCACGATCCAGGCGTAACCTCAGGCCACGATCCAGTCAACTCGAGTGCACATAGCTCGCTGTACTCCAGGAGCACGACGGCCGGACGGACCGGCGACTGGCGTCCAGTTCAGGCAATCACAACAAATAGCTACTAACATTTATGCTTGCTTATTCAACCATTATTACTCTAGTTATCACAACCAGGTCACTTGGATAGCGTTTATGT…
Tag_2326	ATAAGAAAGGAGTAGTGCTGATGCATAATTGAAGCAAAATAAAATAAAATAACGGTAGCAGTTATCAAACAGGAATATTTAAACAATTTCAAGGGAGTATGAGCACTACCAAGCAGGAATATTTAAATAATTTCAAGGCAGATTTATACAGTATGAAATACAAGCATATCAACACAAGCAGCAAAACAGGGAAATAAACCATGGTTTTTGTTCCTTTTCCATTTTGGTGGAAAAACGAAAATAATTGAATCACCTATTTGGATGGAACACTCCAAACCAGACTAAAAGTTACCATAGAAGGATAAATGAGAGAATAGCTATTTTGCCACCACGAGTTTACAGAAATCTATTTACAGTTGGTACCTGGAATCCACTGAAAGTTCGATAATAAGGATCAAG…
Tag_2327	GGTTTGCCTGAGCTAGGAAGTAGCACAAATTTTGACCTATAATTACGGGTATTAAATAAAATCAGTTTACAAAACTAACTCTACAATCCTGCGCTACTTCGCGAGACGAATCTAACGAGGCCTTTGACCACATGATTAGAGGTTGGTTACTGTAGCATTAATGTAGCCAATCATTAATTAATTACCGTCATTGGATTCGTCGCGAAAAGTTACGTCCATCCGTGAAATTTTTTTGCAAATAAACTTCATTTAATACTCCATGCATACAAGATTCTTTTTTAACGCGAGTAGCGCAACGCTAACCAAACAGGGCCCATATTCCGGCCTGGTGTTAGAGTGCTTGAAAACGCCCTAACTCCTAACCAAGCAATGTCTAATGTCTTCCGTAATCGTAGCTAC…
Tag_2328r	GTGTACCCTGAACCCTGGTGCAGTAAGTCTCGTTAACCTGGAAGCTTATCCAGGCAACTTGTATTTTCTGAAATCTGAAGCAAGCACTGACCTTTTCTTTACATCCTGAATCTAGTGCCCCGTCTCTTCACCTCCGGTATCGCTCATTTCTATGAGGGCTACTACTCTAACAAAGGAATCAAGATTGTGAAGGGCACAGTTGCTGCTGGCTTCGAAGCTGATGCCAATGGAGATGTGAGCACTGAACCATCTGCAAATTCAGTTTCATAATGTTAACTCAGAATCTGAAGGCATAATGTTCACTCTGAATCTGATGGCTAACGTTCATCTGAATCAATGACAGGTCACTGCAGTGAAGCTGAAGGATGGAAGAGTACTGGAAGCTGACATTGTTGTTGT…
Tag_232r	CAGAATTATTGCCTGCATAAACATGGTTAGCACGAATCTTGAGGCACTGATCTCATCTTTTTACTTTTTTTTGGGTGAAATTAGGTGCGACGCTACGTGTACCATGACGTCGTCCGCCTTGGCGACCTGGAGAAACTCATTGACTGCTCCTATGTTCAGGTGATTCCTTGCAAATTACAGTTAGCCACATTCCTTAAACTTGAAGGGTTCCTTTAGTTCACCTCTGAACAGATTAGCAATGCATCATCGTCTGATAATGCATGAAAAATTTGAAGTGATTAGCTGATGGCATGTTAATTCCCTCCCTGATTGTGCAGTCCTACACGATCAACAGTGCCAAGGTCATCTTCCTGAAGCCGAGGCCTCAGTCCAGGCCCTTCAAGGGCTCCGGCAACGTCT…
Tag_2330r	AGTTGAGCCTGTTATTGTGGATGGATCAAGGTATGATTTCCAGAGTTTCAGGCTCATGGCTGGCGCGTCCAGAGCTAGCGGTGGTGGCTGCCTGCGGGTGATGGCCTATTCAATCGTCAATGGTGGGGAATGGGTCGGCACCTCAAGCCATCCGTCCCCTCCATCTTCAGGTGACTTATGATGTTAATCTATTTGGGTTGGGTGCCATTGAGTTTGTATCTGAAGGATCCAAATAGACATAGCCGCATCTGGTTTCTGTGATTTTGCAATTCTGCATTGAATCTGGGCAGTAGCAGTTCTGAGCATGCCAATGAATGGGCCACCACTGAATCTGAATGTCAGAGCCTTGGTCCTTGGCTGCAGAGAAGGTTGAAGTCCTTGGGCTGCAGAGAAGGTTGA…
Tag_2331	TTGCTGAAGCGACGCGAGGAAGAAGATGAATGTCAGGAATGCTCCCTGACCGCTGGGCCCTTTTGCTGGGAAAGGATGGAGGCGTTGGATTGAAAATGGACGCTGGAGATGGAGGGAAAGTTGCAACGTGCCCCTGGTTATTAAAATGACGTTTAAACACGAGAAAACGTTCTTGTGAAATCGACGTTTAAACGTTAAAACGTCTGTTTAAACGATAAAACGTCCATCGTTTCGTTAAAATCTACCCTCTATTCGTTTCGTCGTTTTATCATTTTAATAACCCTGAACGTGCCTTCATTGAGCAAAGGTACTGAATCCGGCTCCATAGATATCTCTAGGTATCAGTGTCAAATTATTTGGTATCCACGCTATATGTTGCACATAATAAGTAACCTTTTA…
Tag_2335r	GGACCGAAACACGCAGCATCATTACTGGTTGGTGCTAGACCGCGAGGTCCGGACACCGACACGTCATATTCAACATTTTAATTTTAATATTTTCAACATTTCATCTTTACAGACATTTTGAAAGTCAAATTTTGAACTTGTTTAAAAAATATTAAGTTAATTCTATCAAAATATTGAATATGTAACTAATTGAACTAAAGCGTGCGCTTTAAAATGGATAGTTTATATCTATCTCCTACAGGCTACAGCATACAGCCCCCTAGGTTGTCCGTCGGCTTCGCCTGGCTGCCTCTTGTGTCCGCCTGGTGGTTGGACGATTCCGCCGAGGGACAGGAGGAAGAAGCAGCAGCCAGCAGGTGCTGGCGCCGATGGATGGATGGCGGTGAGGTGACCCGGCAA…
Tag_2337r	CGATGGCTTGCTCCCGCTACCGGCTGGCCAAGGCCGGCACGCTGCTGCTCGTCATCCTCCTGGCTGCCGGCGGAGCAGCATCTGCGCCCGAGGTGGAGGAGGGGAGTAACAAGGCCATCGCGGCGGCGTTGCCCGCGCGGAAGCAGGAGGACGTCATTGCCGCCACCAGCCCCAGCACCGGACCCTCGTCGCCGCCGTCCTCACCCTCTCCGGGAGCGGGAGGACAGAAGAAGGAGGGCAAGGGGGACGACAGCAATGGCAGCAAGGACAAGGAAAAGGTCAAGGACAAGTGCGTTACGAGCAAGGACTGCCACCTCAAGCGGCTGGTGTGCGCCCAGAAATGCACCATGGCCGCGCACAAGAAATGCGCCGCCAAGTGCTCCCGCTCCTGCACCGGCG…
Tag_2339r	TCCAGCTCAAGGTTCTCGGTTACAGACCACTCCTTGGACTTCAGCTCCTCTCGTTTCTCAGAGGTAAGCAGAGTGATCCAGCAAGGTGAGGATGACAGTCAGGCCAAGGAGAGGCCTTTGGTTCTTCGCAATAAAGAGCCAAGGTGGCACGAGCAGCTGCAGTGTTGGTGCCTTAACTTCCGTGGCCGGGTGACAGTGGCTTCTGTGAAGAACTTCCAGTTGATAGCTGCGCCATTGCTAGATGATGTGCCCTCTGAATTGTCGCAAGAGGCTCAGCAGCAAACCCAGCCTTCGAGTTCATCTTCAGCATCGGATCATGATAAGGTGATCCTGCAGTTTGGAAAGGTTGCCAAGGACATGTTCACAATGGACTACCGATACCCACTCTCAGCATTCCAG…
Tag_2340r	GCTCGTCTCCGTCGTGATGCAGCCGGAGTCATCCCTGGAACCGTCGAACGTGGCTCTGGCCCTCTGGGGAGAACTGACCATCCTGGTTGATGCGATATGATGGTGCGGATAACTGACCATGCATCCACAACCAAATTCCCTAATGCGGGCCTCAAACAACACAAGGATGGGCGGCCGTCGCGCTTGGAATCGCCTGCGCTCGCACCGTCACAACACCCTCCCCTAGTGTCTTATACACCACGTTCATTCATCCTTGCCTAAGCCATCTCCTCCGCTCGCCGCATTGCGCTCCGCGGCGGCGCCGGCTGACACCTTCCCGCGCCGGCGTGCAGGAGCAGACCTGCGAGTGTGGGTTCTGATGGCGCGGGGTTCGTCAGCGCGTACCACTGCCGTCGCGCC…
Tag_2342r	CATTTTAAGAAATAATAGATCAAACTTCAATAATGATTCTCACAACCACCATTACCAATTATGTGATCTTTACTTCTCAAAATGGAAGGCAAGAAAACATTGGATGCATTCATATCCATTGTACTGAAGAAGATGAATTTAGTTAAATAGAAAACAAACGGCTGCTTAAATTCAAGAGGCAATTTCATATCCCCATGGCCCCCATTACCAAATCTAGTGTAAAGACCTAAAGAACAGCACAACAAACCATACTTAGACCAAACTGATGCTGAAGATTTGCTACATACCTAAACATGCTTGTGATCAGCATTGCAACAAATATGATATTCACAGGAAACCAAATTTTGATTAGGTTCCATGTCAGCGGTTCAGTTGGAATAGCACCAGAGAGGGATAGTG…
Tag_2343r	GCTGGTTTGTGCAACAGGCCACAGCAGCTTGTTTCGTACATAATTAAGCCCTGGCAACAATATAATGAATGCTCGATGGCTGCACCTGCTGCCATATGAAAGAAAAGCAAAAATGGCTCCGCATCATCAAACTGAAACTTATCGATCAATCACATTAACTACCCAGCTAGCTTTTCCTCATCTTCATAGCTGCTAGTTCTGTCCGTGAGCTCATGCAACAGTTAACGTTGACTGCCCAACCACCTGACCAATTTGCCCACACCAAAGTAATAAACTAATAATCTTGAAACTAAAGCAGCTCCTTTCCCAGATCATGCCTTTCTACTCAACTGAAATTACTGAAAGCCGTCTCTCGCTCCATCATTTGCATTTCTATCTCATAAAGAACACTTGATTTCA…
Tag_2345r	TTGTCAAACTGATGTGCTAGCCGACGACGATCCTTGAAAGTTTTAAGATACTTATAAGCTTTCCGAAGGATCCCCACCTTGTTGTCGGCTTGACCAACACGTTGCATGAAGTCGTCAATGCGGTCTTCGATGTCATAGGACATCTCTATTATACTTTCCTCCAATTGTTGGCCTGTGGGTCGAGTTCATCGGCGAGGTCCATCTTCTCAAGGAGAGCATCCATGTCGCTGAGCTCACGCTGGAGGAAGGTCACCACCTTGCGCAGCCCCTTGAGCTTCTTGTACTCATCACCCATGAGGGTGGTGAGCTTTTCCAGGACGGGCTTCATCACCCCCATGGAGACGCTGACTACGGTAGCTGTCGGCATGGCTCGGCCAAAACTCCAACTAATTCCTCACT…
Tag_2351r	AGAAACCCTGAGCCTTCCCCCCGCACTACCAGCTCCAAATCACCAGGATTCAGTACGACGAGAAGGGGAAACAAGCACGGCTCAAATCGATCCTGAAATCCCCCCACCTAGCCTGCACACCAACAACCCCACGCACGCAGCTGGGAGCCGGTTGCCTTGCCTCCAGCCTTCCAATCCCCCACCGAGAACCCCCCCGAATCAGCTAGGACAGAGCCCGCAGCCGCGACCGCGGTGGCCGCCGGCGATTTGAATACGGAGCAGCTAGCAACCTAGCCGCAGCTTGCTCGAGTCAATAAATAAACAGCGAAATCGAACAGCGAGAACGGGGTGGAGGACGGATACCGACAAGGGGAGATGGAGCTTCGGATGCTCGCCGGCCTCGCGCCGCCCGAAGCGAAG…
Tag_2356r	CAAAATTTAAGAAGCCTGCAGCTTTCAGATTGTCTTTACTTCGAAACTTTATCAATCCCCCACTTTGCTAGCGGTACACAAGGTGGTTCAACGGGTCGGCATGCAAGCAGCAGCACCAATTGCTGCCATAGCATTGCATCCGGTGCCTTTACACACCTCACTGCCATAAGCATTGTCGGATGCCATGGGCTGAAAAATCTTGATCAGTTCTTGGTCCCGAGGAACCTGCCATCCGTCGAGTCCATAGTGCTCGAGAAATGTGACAATCTAGAGTCTATACCTGCCGATGGTTTTGTTGGATTCCTTCACCTCCGAGATCTGAAACTCTGTAGTTGTCGCAGTTTGGTGCACCCGCATCGACAGAAAATGGCTTTGCCCCCCGCACTCCGACGGCTCTGT…
Tag_2359r	TTCATAATTTGATTTGACTAAGTTTAAGTTTATAGGAAGAAATTTCGCCCCATCAAAGAAAGAAAGAGCTTTCGCGTCATCAAATTAATTATTTGCATTGAACTAATACATCATATAAAATATATTACGGTAGTGTATTTATTTGGTATTGTATGTGTTATTAAATATTTTTTATAAACTTGATAAAAAAATTAAAAAAGCTTAGGATAATATATATATATCCAAGTAAACAATGATTTTAAAAAAACAGAGAGAGTATTAGTAAAGATGCAGCAGTAGTGGCCCTGGCGATGTATAATGGGAATCTGCAGGGCCCATATATTCCATCTTGCTACTTTTCTCCCAAGAAATAACTCAAGAAACAGAGATGCTTTTTAGTACTGAAACTTACAGTAATCT…
Tag_2363r	TGAACTTGCGAAAGCATCCTATTCTTTCTTCCTTAGGGATGGGAAGAGCTCCATGGCTGCCTCCAAGTTAGCATCAAAATACTCAGCATCCATCTTCTTTGGCTGGTTTTGAGGGCTCTCCCTGCGCAGGGACACCATCAATACGTTGCATGAGCAACACCTCGGCTCTCTTGGACGATGCAATATTAGCCAATGTTTGATTGGCAATCCGTCGACTTCTCTTCGGGAAGGACGAGGCAGGTAATTTGCCCGCACACACCGACGCCACCATCTGCGTCCCCCTAGGTGGCTTCGGTACAAGCGATGTTTGGATTTTGCACTTGGTCTCACCAATGAAGTGCTGAAACCTTCGTTCCTTGGTATCCGAGCAATCGCATTCGCCATGCATGCTTGGCGCTG…
Tag_2366r	CGACTCCCGAGGCAGCGCGCAGGCTGCTGGCGTCGGCGTCCGCGGCGGCCGGCGGCCATGGAGGATCTGGGCATCGAGGCGAAGGAGGCCGCGGTGCGCGAGGTGGCGAAGCTGCTCCCGCTCCCGGAGCTCCTCTCCTCCATCGCGTCCATCAAATCTGACTACCTCGCACGGCAGCAGGTGACGTGATCCACCCCGAAACCTCGCAATTTCACTCGCGGTGGTGAATCTCAGGCAGTTGGCGGATGGGTCGGGTAAACCCTGATTGGCATTCTCAGTCTGGTTGCAAGCGACCTCTCCATTTAGTTTCCCCCCTCCGCTCTGAGACCTGATACGCTGCTTCAGTTTTGGCTGCAATTGAGTTCGTGACGTTGATCATAGCGGGACTCGGCCGGAATC…
Tag_2369r	ATAAAGGAGGGCAACACTACGACATCCCACACATGAAGAAAAAAACATTTGGAGATGAAAGGAGAACCACCCATAACCTTGCAGTGTCCTATGGAGCTTTACATTCAGTCCGTTCAGTTTGTCAATGAGTGAGAGTTGCATCTGTTTGGGTAGTTTGGCATCTTTTTGAGAGTTGATCTGTTTGTGTTTTCAGATTACTCATCATTTGTGCATTGAAGCTATGAACTGCAGTTTGCAGAATTATATGCAAGATGAAGCTTGATTCAGAATGATTCCATTACAGTAAACAAATCAAAAGATGATAAAAATCCGAACACATAGTTTCCATTCAACATAACAATGCGATTACATTACTGAAACTACTTGTTTGCAAACATAGAAGGCCAGTAGATTTTCATC…
Tag_236r	CGGACACTGGACAGTGGAGTCACTACTCGCAGGCGGGTGATTTGTTTAGTTTTTTTGGTGGTGATTTGGAGGGAGGGTTTAAATTTGAAACCGGGGAGAGCGACTCTTTGCGGGCTTTGTGCTGGAAACGGTCGCCGCCTCGGGAACCGGGCTCCGCCGGTTATCTTTTGGACCTTTTCGTGGATTTTTGACGCCTTGCTACTGATGCTGATGATTTGAATGGTGCGGTCGCCGGATGTTTGAAAACAAGAAGCACTTTGAGTACTGGCAGACGGCTCAGGAAAGATTCCCAACGATTTTCGCAAATTTGAAGGAGTCCTTCTATGTAAGCTTGTAGAAATTCTGAGGTTCAAGAACTTGCACGTAATGTTATAGTTTCATTTTAGTTTAACTTTCTAT…
Tag_2370r	TTGCCTCCTTCCATTGTTGAAGCTGTGCATACTGTTATCTGCATTTCTGCTATCGTGATTTGCTGAGGACGTGGGTGGTACTCAGTCTTGATCAATACAAATACACAAATGTCCGGTCGTCTGCTGAGAACATTATGAGCCATCGGACAAGTGGATCATCTATGTGCCTTTGGACTTTGGAGCCACATCATCTCGACGATTCAGCAAGCTACTTTCGTTTGTATGACAGGAAGGCTGTTCCGTCTTTAATTTATTCTTTGGCTCCAGACCCAAGCAAAGACCACACCGCACATGTCCTTCAATTTTCTGAAAGCCAATCTCGCAAGCTATGAGAGGTGAAGCTACATTCAGAAGCAACTGAAGAACGGGAAGCTCTTATTTTTTTAAGGCAGCTTTCGC…
Tag_2375r	TCATCGGAACATGTTTTCTAGGAATCCAGTGAAACTATGCGTTACATAAAGGGTAGGTCATGCCAAATCAGTTCTTTTTCTCAGTATAATTGCCGGGCAAGTTTTGAGCAAGGAGCATAAGTGCATGACTGGTACTGAATAAATGGTTGACAAAACCAAATTTGCTGATTTTTGGGTGGGTGGCTGTGTGTGTGTCTCAGCATGACCGGTATTTTGGGCTTGCCTAGTACTAACAGCTAATCAACAACTCAGTATCAAGCAATTCAGTATAGTAGGATATTCGACGAAAACAAACTAGTCAGCAAAGACAGTTATGCCTATGTGTCCATCTGTCCGAGTGGTTCTGAGATTAATTCCCTCCAACTCCCACATTGTGTGACTGCATCTTTCTGTCATATA…
Tag_2376r	AAGCAAGGCATCAGACAATATATTCCCTTCATTGATTCTGACAAATGATGCAGAGAGCTCACTAGTCTTAAGCCCATTCATTTGAAGAGCATTCCTGAGTAATTTAGCAAACCATTTCATGCACATACCCATGCAACATAGAATTATTTCTCTGGTTTTTGCATGTGACATGGTGTTGTTCAAATGAACTAGTCTGTCCCAGAAGGATAAAATTGTGAAGGAATCTTCTCCGTTGTTGAATGGGGATTCCATGTTCCACAAAAATATAATCTTTAGAGTATAATAAAGGCACCTGGGATGGTCTTCCGCAAATAACCGTTCCATTAAGACAGGCTGCAGATTAGCTCCTGCCCGTTGGTGCAAAATGTTTTTCCTCTGGCCATGTCTGATTGATTTTGT…
Tag_2377r	CCGTGTGGCTAATGAATGGATTGTTCTATCTTTTAGTATTATGCACATGGAGATGCTTGGCGTTTGCCTGTTGGAGCAGACACAACACTGCGTGAGCTGAAGGATGCTGGAGGTCAAGCCCTTGTACTTATTCCGTTTTCAGTTCTTGATCTTCAATTTAGTTTCTGGCTTTCCACATTCAGGCCCTTATCTTATTCTACTCTATCAGCAGTACAAATGGTTGACATTAGTGTGTCTCAATTTCAGTTAAGCTAGCTGTTGTATCAAACTTTGATACAAGGCTATGGAAATTACTTAAGGACCTCAATGTCTCCGATATGTAAGTACCTATGAGTTGTGCTGTCAAATTCAGTACCTCACCCGGGCTTGCATATGATCTATATTTTACATATATACATA…
Tag_2378r	TACAGTAACTTTTAATAAGGTCATGTTTAGTTTGCAAAATTTTTTAAATTTTGGTACTGTAGCACTTTCATTGTTATTTGGCAATTAATATCCAATGACGAACTAATTAGATTTAAAAGACTCGTCTCGTCATTTACCGTTAAACTGTGTATTTTTTAACTCCATTTAATACTCCATACATGTGTCCAAAAATTTGATGTGATGGGTACTGTAGCAAGATTTTTGGGAATTAAACAGAGCCTAACATACATAGATCATATTGCATTGGATTAATATATCATAACTATATTATATTTTAGTTCAAAAAGAAATAGGCGTATAGTTTTCAGTGGGACTTTCCAAAACAACAGAGAGTTGCAACTAGGTGGAAGAATATAATTATTTTCACTATGCTTCATC…
Tag_2379r	TTCTGGTGCAGGAGGTTGGCGACGGATTGGAGTCCCCAGCTGAAGCTGATGGAGTCGGAGGCACACACCCCGAGGCCAGCGCTCGGCGAAAGGAAGCAGGAGGAAACCCCCAATGCTAATAGAACCCGTTCGGAAGAAGAGCACGTTGTTAATCCAACTCCGGTTGCCTTGGACGCGGTGCTCGGAGCGCCACCTAAGAAGAACCAGGGAACAAGCGGCCCTCGGCAAGGCGTTGGCGAAAAGGGCGGGATTATTCATATCGTTCTGCGACTGCTTGGTTATCGTTGAGTCGTATATGGATCGCGTCGAGGGGTACGGCGGTGGAGCTGCAGACTCGAGAAGATGGATCGGTTGAATGGCATACAAGGAAAAAAACAAGTTAATAATAAATTCATGCAT…
Tag_2383r	AGCATTGGCAATACAATGAAGCGTATATCAGTGATTGTTTCGTCAATCATAATCTTCCACACACCTGTCCGCCCTGTCAATGCCCTAGGAGCTGCCATTGCCATCCTTGGCACATTCCTGTACTCTCAGGTAACTTTTCATGTACAGACTGAATTGATCATTGTTTTCTGAACTAAGAAATAAGGCATTTATGTGGTCTTTAGGTTCACTACTCAATCTGTGTAAACAAATGTGTGGTCCATGATAAACAAGTGCAAAAATTGGCATACTTATATTTTCTCGATATGCTTAGTTGTTTTATCCTACTTTTCAATCTCAGAAACCTTCGATCCATCAGTGATATGTGCGCTAAACTCCTTGCCAAAATTGCATTCTGTTGCAGGCGAAGGCATGAGGTTG…
Tag_2384r	TTTACTAATGATCATGTGAAAGCCGAGATGGGCCGCCGTTGTTGAGATCTAAACAAATTAATAGCATATGTCTACAAGTTACACGTTGGAACACACAACATTTTACAATACCGACGATATTTCCGTTCAGTCCATATTCCATGATTATGATTTTTGGCATGGGAGGCATCGTCTAGAAGAGAACCAGCAGCTCGCCGGGTGAGATGACTTCGGGTATAATGGTAAACCTACCTTTTAGTTCACGCGTATCGACACCACCGCTAAGTTGATCGCCTACATTACCAGTGAAACCCTCGTACAACCTATGCTCGCTTCGTCATCCATATCTTCGACCCTGTCCCCTAGTCGTCACCACTTGTACCCGTCCTCATTGCCCAGGTAGCGGGAAGAAACATCAAG…
Tag_2387r	TGCACGGGTCATATTTACGATCCATAATCTTGAATTTGGAGCACATCATATTGGCAAAGCAATGAAATATTGTGATAAGGCCACAACTGTGAGTGATACACAATCTTACAGATTTTAATATTTTTTTACACATTTTATGTCATGGACACCAAATGGCTTGTCATTTACTATAGAATTATGTTCTTTTACTGGATAGTGTTCAAATCTATTTGATTTTCTTCTAGCTCTCTCAGAGCTCCCTAGGTAGCTTGTTTTGCTCTCTTTCTCCTCCTGTAGCGCTTTGGCACTCTCTGGACTATGGTCCTCTGTACAGCTTTTGCCTTATATATATATATATATATATATATATATATATATATATATATNNNNNNNNNNNNNNNNNNNNNNNNNNNNNNNNNN…
Tag_2388r	AGAAAAGAAAAGGAAAGCCTGGCAGTGCTCTACCGTTCATTAAAGCAGAAGAGTCACTTTCACTATCTTTTGTGCAACTGTGACGTCCAATGCCACTTGTTACCACTGGTTCACCATATCCTTCTGGCTAGTCCGCGAAGATCTGAATTCTCGAGAGGCCTCAAGTGAACTAAACTGACCCGACAGAGAATGACTCGAGAGAATGGTTACATATCCACCTAATTATAGCCGTTTGTCCAAATTATAGAAGAATGGATATTAGTGTGCTGCAGTTGAAAAACTTCCACCTGTATCAAGAAATATGATAAAGATTGGGCATCTTCACTTTGGGTATAACTCTCCAACATGTTGCTTGTTGTCGGCTAAAAGACCACCAAACAGTTTTGTTCATTTTTTTAT…
Tag_2391r	TGTTCTTGCTACCCATGCTTACAGTTTAATTGACCGCACTGAACCAACGAATGTAATATTAGTATATGAAAAATAGCTGGTCCCTAAAATTTCATATGTGAAGAAGACCAAGTAAGAAAGCATTGTACTCGCTAATTGTTGTTATAGATTATATGTTTATTGTCAATATTGGATACATTTGGAGCTGTTTAATCACTGCTTTGTCCATTAGGCTTTATTTACAAGTAATAAGTTGATGGTTGGAAAATGAGAAACAAAAAACAAAAACACACACACATGGTTCATGCAAACTTGCTGCAGAAAATGAGCATCAGAGCATGGTAGAATTAAAAGCAACCCAATACACATAAGAAATATAAATAAGATGTAACGGAACTTCAGGGGAATCAACAACAGCTT…
Tag_2392r	TAATCATCAAGGCTTTTTAGGTATTTTTCAGAATAATAAAAAAGGCATAGAAGTAATTTGGTTTACAGTAACATCCATTGAGTCCTTTTATTTTAATAAAGAAAAGATGGAGATATGAACGAAACAGTCACATAAGACAGGAAAAAAATTTGAAACAGAAGATAACAAACGAAAGGATGTTGGTAAGAAAAGGAACATCAAAGATCAAAAGTATATTACCAATGAGGGTTTGGTTGTACGGTTCCAAAAGGAATGGTAGAATGGTAATTTGTTTAGTTGCTCAGTTGCAGCTTTGACCAATCGAGGCTCATTACCACCTGAAAACAATGTGAACAGTGTACTAATGGAAAACAGGGTTTAAATATTAAGTCTAAAACAACATGTAATGTGGCATACGGG…
Tag_2393r	NNNNNNNNNNNNNNNNNNNNNNNNNNNNNNNNNNNNNNNNNNNNNNNNNNNNNNNNNNNNNNNNNNNNNNNNNNNNNNNNNNNNNNNNNNNNNNNNNNNNNNNNNNNNNNNNNAAGGTGGAAGAATTGAAGCCTTTGAGTGCTAAGAAGATAGAGATGGAATGGAGGGTTCGGTTTTTGAAAGCAGAGATTGAAGCCCAAGCAGAGTCATTGGAGGAGAGGGTGGTGGCTGCATTAGTTGAAAAAGGGGAATTGGAGGTTGAGGTGTTGGTGAAAAAGAGAGAATGCGATTTCAGCATTTGATCCACAGCAAATTCAGTCTGTCATTAAGGATGCACGGTCTGTTCCAACGAACAATTTCAGCATTTGATCCATCTGCAGGGGATTGCCCAAGTTAGGA…
Tag_2397r	ACCCGCGCAACTCTCTCTGATGGCCTGCGCTCCGCCAGCTCGGCGCCGCCGATCAACCGCGCGACCCACCTCCTCCGCAATCTCGACGCTGTGGACCCGCGCGACTCTCCGCTGGCCCGCGCTCTGTCAGCTCGGCACCGCTGACCCGCGCGCCCCTCCTTCGGCAGATCAAGGCCGTCGACCCACAAACCTCCTCCACCAGCTCGGGGCCGCGACTCTCGCCCCGCGCGCCTCTTTCCGCCAGCTCAACGCAGCGGCTCTTGCCCCGCGCTCACCGATATCGTCACGCCGGCCCGCGCTGACACCGTCACGCCGCTCTCTACCGGTGTCACCTCGCCCCGATCCATCGTCCCAGCCGTGCCTCCTCGCCGATTTCCCATCGGCCCTTACCACTCCTGG…
Tag_2398r	GCCAATATTTATGACTTGTATCCACTAACTAGACCAAATTGAGGGGCATAACAATATCAATAATGCAAATGCAATGATGACGAATTTAGTTATCTAGGCTTGTATCCAACATATAGAACCAAACATAGATAAATCATTGTGCATAGCCTCAGTTTGTATCCATCGTAGGGAACGAACCAATATTTATGACTTGTATCCACTAAATAGACCAAACTGCAGAGCTTATGCAAAATCTGATGGAGAATGGGTTGATGATAAATTTAATACATGAGCCCCAGTTTGTATCAAAGCAGGGATCAAACCAACATTTATGGCTTGTATCCGCTAACTAGACCAAACCGCAATGCTCATGCGAAATATGACGGCGAACACGTCGATGATGAATTTAATGCATGAGCC…
Tag_2401r	CTCCCGAGCGCAACGTACTCCTCCGTTCAACAGTTCATTTCTGTTTTGAAGGCCGCATCTGGTGAAGCTCGCATCGCATGCACGAACCACATTAATCTAGTGCCAAGATTCGCGCATCTCTAGGCAGGTGCATGAACCAACCAACCGCAGCGGGGAGCTGGGGGTTCCATGAGGGAAAATTTATGGGGTTCGAGGTCTCGGATTCTCTGTTGTCTCCGGCCGCTCTCTGGCCCTTCGTCTGCTACGACGCCAATCTTTTATTTGGCGTCGGGTTTGTCGTTGATCGATCAGAACCGTGCTGGGAAAACTAGTTTACGTTGGTTAAGCAGCGGGTTCATGCACATGCGCCCACAGATGCCCTACGCCCGCCGAGATGCGAGATTCCTTGTTACGGTACGG…
Tag_2402r	TGCGTTCCTCTGATTATCTATTTCTGGCTCCTTCCGCAACGGCGGCGTCCCGCAGTACCGTGCAGGAACAGTCGGTAGAGAGGAGGAGGAGGAGCGTCGGGCGAGATGGGGATGCGGGATAAGAAGCGGAACCAGAAGCGGGTCCTCGCGCGGCGCACCGCGGCCCCCCGCTCCGGCGAGGGCAAGGACTTCCTGGTGCGTGGCTACGCTCTGCCTGATTTTGGTGGGCCCGGCGTCCCATGGGAGTCGAGAGCCCGGCTAAAACTCGTCTTGCTTTGTTGTGTTGCGGTTTGGCGCAGCCGTTGGAAGACGGGTCCGGGAAGAGGACCCGGAGGAAGCTGCAGCAGCCCGAGGAGCCGGAGAACACCGCCACGGTTGTCTACATCGGGCACATCCCCC…
Tag_2403r	GTGCCCGGCTGTATGCCATGACTTGCAAATTCGACCGTCGATGATCTTGATTGCTAAAGAGAGCACAACCATTACTAATACAAAATTTCCTTGAAAAAAATTCATATACACAGCACCTGATTTTTTTGTGGCAGTTGTATCTATCGGCCATCTTTTGTCTTAGACCTCTGGCCGTGTAATAACTAGTAGCACCACGCTGCCACGTCACGACATCATTCATACAGTTTACCGATGTGTACTGCGGCATTAATTCCATGCTCATAACAAGCAGACAACCATGTTAAGTGCTCCACAAAGCAATAGCTTTCCCTTTTATAAATGATCAAATTAAGCAAGTGACCAACAAATGGGGTACATGCCCCCCCACACCCCCCACTTCGTCTATGTTACTGTGTATGT…
Tag_2404r	TGAAAAATAATTATCATCTTACAAATCAATCATCTTAAGGAAACAAGGGACAAAGTTTACTGCACCACTATTTTTAGAATATTACAAAAAAAATCACAGCATGGATCAACAATCTAAGACCTTCAGATTTAATTATTCGCAAGACTTAAGATTACAAGAGCAATCTGACCTCGTTGGTTTGCCTCCAACGTCAAGAATGGGAGATGTGAACGGGCTGCTGGATCTGCTAGGAAACTAAGCAATGTCTGTCTTTAAAAGCCGACCAATTGGCGATCCAGTCTCTGAATTTTGACAGTTCCTCCTCCTTTGCAAGAAAAACTGCAGAAATTCTAATCCATCCGTTTATTACAAAATTAAAAATTCCAAACACATGACGCTAACTATCACAACTACTTAAAG…
Tag_2410r	AGGTTTTAAATCACTGGCTAGCTAGCTATGGCCTTTCAAGACAGATCACAACTATTTGAGTCTATATATTTGCAATTTAGCAGCTATAGTCCAATTTAGCTTCATTGTAAGCTGTTTTTAACTTATATTAGAGTCTTCCAGCTAAAACCCTTAGTCGGAGATATCGCTGAATATGTTTGTACACTGTTCATTTCATTTCTGAATATACAATAATATTTAGTGCAAACTAACTGCTTAAAAATTGGACGCATTTAACAACCCGCTAATCTGCACATATATCTACCTCCTGCTGGTTCCGGGCTGTTTTATGTTTGACGGCGCATCCAATTTGATCCAAACAGCAGAGTGATAGACGCGCGCGCAAACTATCTGAGCATGCATTTCTAGCTCTTTAACAGC…
Tag_2412r	GTTTTCGAAAAAGATGTAGGATCATCGTCAACGTAGCAGCAAAGCGCCAAGAACACAAGCCATAGCGTGAAGCCGCCAAAGGTGCGTGGCACGGGAAATCCAAGAACACGCCGGGATCAAACGCATGCAGAGCAGCAGAAACGGCATGGCGAACGGGAAGAACAGCACGGAGGGCCGGGGAAGGGAGGAGCTGAGGAAGGGCGGCGGCGTGGCACCTTGGACGGGTTGAAGGCGGCGTCGGGGTTGCAGTTCTGCGGGTAGGAGCCGTCGTCGCGGTTGGGCCAGAGGCCGTGGATGCCGAAGTCCGCCGCCGGCTTGCCGGACGAGGGGTAGCAGCAGCTCTGCTTGGTGTCGCAGTAGGACCCGGGCCACTGCAGCACGAGGTAGAAGAAGTCGTAG…
Tag_2415	TTCAATAGTTACTTTTTATGGAGATGTAATGGAAAGGTGTGAAATACAACGGCTAGGCCATATTACTTTTTTTTGAAAACTAGGGCAGGAGCACTGCCATGTCATATAAGAAGGAGAATGCAAGATCTTACATAGTTTTGATTACATAAAACAAATAAACTCAGTACTCTAGCTGAAACTAACATTGAAATTAAGAAACAATGGGGGCACCACACGCTCTGAACCGCAAGTGCATTTCCTCCTTGATTAGTTGCAGGACAATTCTCGGCTCCACAGCTTTCCCCTAAAAAACTCTTCTATTCCTCTCCTTCCATAAGTTCCAAGCTGTATACATGAGAAAAGCCGATGTCTGCCTTCCTTCCTTCTGTGGCCTTGGATAAATCATCCAGCACAGCAGGC…
Tag_2418	GTGCAATGATTCTCCTATCAGGGGGGGGGGGGGGGGCAATAACCACTGCACTTGACGCGCCGAACAAGGGTGCACCCGCAGATCATGCCATGATGGTACATGGTGGCTGGTGACTGACCAACCATATTGAAAGGGTAAAAAAGAGGGAGGAAGGCTCCAGCGAGCGAGACAACGGGATGCACGCGTTACAATAATGCAGAGCACCCATGCACAGCAGAATTGAAAAGTAATGTGCTCACTTTGATTCGGTGCTCCAACATGCCGCAGAACCCACACGGAAGCTGTAAACAATTCATCAGGGGAACCTTTTCACTTTAAGGGTGGAATCTGATGCGCATCATACGAAAGCCACCCACCATGATGCCGGCAGGTGAAACGTACATGGTCAGAAGTTTGGTT…
Tag_2425r	GTAGGGAACCTGTTCACGTGGCAAGACTTGTCTTACGTGGAAAGTTTATTTCCCTACAGAACTGTAAGCCAAGGGAACACTTTGTCATAATCCTTTTCTTATTATTTTTTGAATTGAGATTTATTATTTTATATATGTTTATTTTATACATTTCGTGGCCATTGCAGTTTATATGAAAGAAACTAACCATGAAAAAATTGATTTTATTCAACTGAAATTATACATCAAGAATTCAAGATCCATTTGTTACATGTGTTAGCTTCTTCCATGTCGCCACCTAGAAAACACACACAACTCTATACTATGCAAATTGTCGCCATGGTAGCTTGCAAGCTTCCATCAGTATAGGAGTCACCGGTGCACCTTTACGCAATAGAAGTGGCAAAACTATTCTGCAGC…
Tag_2426r	CCACAGATATTGCCGATTGCCCCTGAATCGTATACACAAAACAGATAATGGGGATCTTAACTCAGCAGCGCATGTGGATAGTTGCACTAGAGAACAAAAGGGCCAGATCTCAGGTGCCTACCTGGCCTGTTCGTCTGTCAAGCTCTTTAATGAGGTAAACTCTGTTCTGAGCATCCTGCCACAATCTGAAATTCCAGAAGTCAATAAATTTTCCTCAACTCCTCTACAAACAGTAAAAGGCCAAAACATGAACCGTTTGTACAAACAAACGGAAATGGTTCTCTAGTTTTTCAGTTAGTGTAGCAACCAGATCAAACTAAGATGCCCAATAATTAAGTTGGTATTCAAAAATAGCCAAAAAAGGAATACTCCACGCATGAACTGCAACACTGCGAGTCA…
Tag_2429r	GAGACAATAATATTTGTTTCCAGTAAACAATAATATTATTCTAGCTAGGCAAAACAATACAGTTCATTATGCAATTTTGTTGTGTATCTTATGGTTCATTTTTAATTGTTTTATGCTGTTTTTAAAGTAGTTTTAGTGAATCGAGTAGGAGGATAGGGTGGGGAGTTTGAGTGGGAGAAAATGCACAGTAGCAAAGCGAAGGAAGATGAGAAAAGCAAATTTACTAGAATATGAAATTGATTTTAGAGAAGTGAGCCACTAAAATAGATTAATTTTCTAATAGAGGGGCCGCATGACCGCCTAATTTAGAGCCGTCCGTACTTTAGCCGGTTATATGTAAACATCTTTTCATCGAAGCTGTTAGATGACAAAAAGTGGCTAAAACTATTAGAATTTTGA…
Tag_242r	GCAGCTGCGGATCGAGCGGAAAGAGCACGGGAGCAGCTACTCAACGACCGCGGTTGGTGAGCAGTTTGGGCCTCTGCTGGATCACCAGCTACGACACATCGTGGTGCCGCAAGATCACATGATGCTCGTGCTGCGGTTGATCGCTGAGGGATCATGGCTATGCCTTTTAGGTCTGGCTGAGATGGGGGGTTTTGCAAGATCAAATTTGCAAAAAATTGAGCCCTCTCAGTCTCAGTTTGGCTTGCAGTTACAAGATTAGAAAAATGTTGTCCATGCATCATGATTCGTCCAATCGTGGTTCTGATCGTACGTCAACAGTGAGAAACATGTCGCTGCAGCATTGACTTGCCCAGTTCGTTCTTGACTTTCTTCTCCCCCTTGGAGCTGTCAAGGCCGTAT…
Tag_2434r	GCTAATAGCAAAGCAGATGATGCTTTCCAAGAAAAGTATCAAAGCATTTGTGGTCAGAATGACGAAGAACCTGTCAAGGGAACTCTCTATGAGAGAGAAGTCAACAGATTATTGGACAGTTTGGGCCCTCGATTTGTTGATTGGTGGTGGAACACACCATTGCCTGTGGATGCTGATCTACTCCCGGAGTTTGTTCCGGGCTTTAAGACTCCGTTTAGGCAGTGCCCTCCTGGTGTGAGACCAACACTAGCAGATGAGGAGCTGACATACTTGCGCAAACTTGCACAGCCTTTGCCGACACATTTTGCCCTTGGTGAGTATGTATTTAGTTGCCAGATGCATCTTTGTCAAGTATATGATTAAATTGTTCCTATATGTGTGCTTTCTTTATGGACATAA…
Tag_2436r	GAAGGAGATGCCATCGTTGGTGAAGATGCCGCCGTGCCCCTGCTCCTCGAACTTGGCTGAACGCCGCCCCGCCGAGCACCGGGCGGCGTCGGTGCCGTTCTCCTCCATGCGCCTCTCTGCAGTGGCGTACGTACTCACAATGTTACAACAACAAACTTACTGTCAGTATGTAATACACACGGTGCATTGTATATTCTCGTCCTTACAAATCTTTGTGCCATTAAACCTACTACATCCGCCCCAGAATATCTCTACTTCTATGTTTTCACAAAGTTAAACCTTTTAAAATTTCCTAGTAAAACTATAAAGATTGATAACATAAAAGTGATAACAGTTTATTCATAATGAAATCAACTATCAGAGCATGTAATGTTTTCTATTTAAAAAAGGGAGTTATGT…
Tag_2437r	GAACCTTTCCCTTTTTTTACCGTCACATTAACTTCTTTGTAAAGGTGGTCGCTGAGACAAGGTTGGATCAATCAGCCAATGTGTTATTAGTATTACTCTTATATTTTTGTTTTCCTCATCGTCAATGATTATATTAGAAGCAAATTTCAAATATAAATTTACTATGGGGATCACATTTGTGTTTTGGCTTTTTTTGGAAGATTATTGATGGAGCAATCTGGCAATAAATCCGGAGAAAAACAAGGCAACATTTGGAATCTTTTATAGTTTTGCAGGCCATGATTTGATTTCAAAATTGTTTGACATACTCTTTTGACATTTGGTCCATTTACAGGAAGCCTTCCAGCGCTTACCTCTCCCATACACCAACCAAGAGTTCAACATTAAACCTTTTAGTAC…
Tag_2440r	GCAGGTGGTATCTGTCCAGACAGACTGTTGTTAACAAATGCAAGCTGTGTCAAGCTGCTGCAGTTCCCTAACCATTTTGGTATCTCCCCTCTTATTTGATTGAATGACAAGATGAATATTTCCAACTTGCAGTTCTTCTCAAAACTGAATGGAATCTCTCCTGTGAAGTTATTGGTAGTGGCATCAAATATCCTAAGGCCTTTGATGTCACTCAAGTTTTTCGGAAGATCGCCGCCCAGTTGATTATCAAGTAGATAGAGCTCCTCCAACTTGGTGCAGTTGCATATTGAATCAGGCAGAACACCAGACAACATATTCTCATGCAACCACAAGGACCTAAGGCTTTTCATTTCACCCGAGAAGGGGATCGAACCACTGAGCTGGTTGGAATGGAGGTAC…
Tag_2441r	CACAACAATTTCCTTGGCCCTTGAACGTTACTCTGAAACCTAGCGGAAGAACGTCGAACTTGGAGAGCCAGTGCAGCCAAGAACCCAGCAACTAAAGCCAATGCAGGGCGAATACAGGAATGATCCTAGGGAGAGCCAGCCAGCCAAAGATTCTTCACCTCTCCGCTAAAAGAATAAACACGAAACACAGGAAGTATAGCCTGTAACTGCACGCGAGCGTTGGGGGAATCGAGGGAGCAGCAATGCAGCATATACCAGTGACCAGTCAGCAACTCTTTGCCCGGGGACAAAGCTCCTGCTGGAAAATGGAGTCCGGAGGGCTGGACCGAACAACACAAAGCAAACCTTGCTTCTTTGTACGGTGTTTCCTTGGTATACTGGTAGAGCCCAAAATATATT…
Tag_2444r	GCCCGGACCCGCTTCCACCTCGGGTCAGGTCCGGTGTCACCATGTGTCCTGGATGTAGGGTATTACGAGCAATACTAAGAGCAATACACCACACAGTGGATGTAGGGTATTACGCTCTGGCGGCCCGAACCACTCTAAATCCGTGCGTTCTTGTGTTCTTGCACCCAAGCTAAATCGGCCTAATCGCTTAGCACTTCCCCGAGTACTCCCCCTCGGGGAATAGGCGGGTGCGTTCCGCCACCCGGCTGTGGGTACCACAAAAGCCCACGACAAATTGCCTGACCCTACAGCAATAACAGCATGGAGCATTGGAGCATTAGCATGCTGCCAAAACGACTCTACCTGCCTCTTGTCAAACGAAGAAAAGGCAGGCGTTGGCGCCGTGTCCTGGACATGTTT…
Tag_2446r	GCGGCGGCTGCGACACGGCGACACCGGACGCTCGTGAGAGGCGGGACAGGCCGTGGAGGAACGGTGGGCAGCTCGGGGCCATGGCGGAGACTGCCATGGCCATGGGTCGCACGGAAGGTGGTCGACGGCGGTGCCCGGCGGGAGGCGGTTTCGCTGCGCGCGATCGTGAGGTGAGGTGAGGTGATCGGATCTGGTATTATCGGTGAGGCGGATCGGACGCCCTCGGGCCTCAAGCCCTCAACGCACTATATAATCGCGGGCAAATAGCCTCCGAGTCGGTTGGCGGACGCGGCGGCGGACGGCGCTGCAATCCGACTCGAAGTTGGGAAGTTGGGAACGATGTGCGTGTGCCAGCGTGGTGGCCACGTACCAGCGTTCCGCAACGCATCCAAGCGACTG…
Tag_2447r	ACCAAGCGACAAACAATGGCCCCATTAGTAAGCTGATAGCTGGAGCAGGAGCATGCAACTTAGTTTTGCACCTTGATGACAATGTGAGTTGACAGTGACTAGAACTAGAGGCCATCAGAGCAAATGCACGTAGATAAACTGTCACCGGACATGTGGAGAGAATTACAGCTAAACACGCAGAGGATGGTAGAGCCTGCAGGAAAGGTGCATAAACTTGCAGGAAAGGTGCATAAACTAGACGGGAATAAAAACTAAAGTTTATGCCGCGACCTTCGTACCGTCATCCTTTGGTTCAAGCTAATGACTTGAACTTTCTTTTTACCATTCCATTCTCTATCACCTTCGAGTTACAAAATGGGCCTTGAATATTTGGATGGAGGGAGTAATGCTCCAAAAAGG…
Tag_2448r	TTTTGTAAATCATTTGCATGGTGTACTAAATGTAGTCGAAAAATAAATCGCATTACACAAATGGATTGTAAATCGCTAGACGAATCTAATGAGCCTAAATAATCAGGCTCATTAGATTCGTCTCGTAGTTTACAGATGAGATCTGTAATTAGTTTTGTGATTAGTCTAGATTTAATACTTCAAATGTTAAAGATTCTTTTCTAAAAATGTAAAAATGCAAAATACAAAATGATCTAATTAAACAAGCCCTTATCTTTATCTCTAGTCATTTTGTGTTTGTACAACCAGCTACTGCAACTTGTTCAGTACTCCTTTGTGTTCTGTCAGCTTCATATGCTCCTCCCTTGTGCCAAACAAGTCAATAGGACTGCAGAAAAATCACCGTAGATAATGACTCAA…
Tag_2449r	CATGTGGGCATGGCACCGAGTGTTTTCTTTTTCCTTAAAACACAGTACACATAGATAATCACGTAAATACACTTGCATTTCTAGAAGATCGGCCCATATATCTTGAGATTGAAAAGTCATCATATAATTATTGTTTTAGGAAAGATAAGCATCGTACCTAGAATAGATAAGTAGAAGCGAAGTTTGAGAGAGACGTTTCTTCAAAAAAGTTTGAGAGAGACGCGAGCGAGCCAGCCTTACAGGAAAGCCAAATCCGACTGCCCTTAAAATCTTGCTTAGGCAAGCGAGATTGCCGAGCAGAGCAAGTTTTCTAATCACTAGTCAGTACTCAGTAGTCACTAGCTAATGGTCGAACTTGCTGAGAGTGACCAGTCGATTGGGTGCTGCAGAATCAAATAC…
Tag_2452	AATACCATTCGAGCAAAAAAACAATTGCTAGATCATCGTCATTAGCAGTCGTATGTTCCAAATTAAATTAACTTACTGGGCGTTGTGCAAGCAGACAACAACCGCCAGTTGCTTCTGAACCTGGTTTTCTTGCATTTTACGCCGAAAGGCAAGCGAACACGACGAGTCGACCGAGCGTCTGCAGCCAGAACTTTTATTTCTACTTTCAACGTTAATTAGGTAAGTCTTAGCAGTGGAGTTTCATGAGAGTTTTGTGAGCATTTAAATTTGCTGATGTGGCGGAATGTGAGAGGACTTTCATATCCATAAAATTCATCCGGCTCAGTTACTTAATTTTTGCTCTAGGTAACCATATGATGAAGCTATACATTGAGACCGGCCTTAGCTAACAGAAAACTA…
Tag_2454r	GTTGGAGTAGAAAGTGTTGATGATGAGGGAGAGCAGCTGGTTGATCTCCGCCTGGAAGGCGAACGTCTCCGTCTCCGAGGCCATGGCGAGGCCCTTCCCGAACGCGAGGAGAGAAGAGGCGGCGGCGGCGCGAGGGAGGAGGCGAGGAGGGTTTGTGGGGAGCGTGAGGGAGCGAGGGATTTTAGGGAGAGGGGAGAGGAGGGGCTCTGGAATGTTCTACCAGGGACGGGAAGGGGGACTGGGCGCGCGGGGGAGCGAGTTGACTGACTTGCCGTTGGGCCCGAGGTCTTCCGGACCCGGCCGGGGACGGAGTCCCCGGGCCCACGAGTCAGTGGGCGTTGTATCTTTGTTTCTTCCGGACTTGGAAGGTTCTGGATCGTGGGGGTTTGGAGCATGATT…
Tag_2459r	GTTGTATTGCTTTGGGAATTAGTGGATGCTGATACAGTCATACAGATAAATTATACTTGTTGGACGCACAGAAATTGTTGAAATATTGACTGGATCTTCGATTATACTTGAAAAAAAAATCACGTCTTTGTTGATTGTAGCAGCTGCAATTGCTTATGGAATCGTTTCTCAGTTTGGGTAGAAATGCTGGCTTGGGTTCGGTTGTTAAGAATTGACAAGTTCACCTGTTCATACATTTGTCAACTAGGCCCGGCTCACATGGTAAGATGCCTTTGCATCAACATTAGTGCCCTATGTTTTTTTTTTAAAGTTAGCCTCATCTTCTGCTTCCCACGTTGCACCATGTTAGCCTATGTTGAAAGGATACACACTACTACACTAAGCCGGAAGTCAATGGCT…
Tag_2461r	CATCTTCATTTTCTTGATCGCAGAGTTTGCAAGTGGTAAATGCGTGAATAGGACGGTCGGCAGTCAATAATCTCTGACAAGTAGTAAGCTAGAGAAACAACTTAACTTTCATGGGAGCCTAGGTCTTCCAAAGCAGGTTGGCTCCTTCAAAGGGCAATGATCCTGCTGATGCCGAGGAGGCCGAGAACTGACCGTCAGTACTCCAGCGCCAAAAAACTGATCATCGATAATACCCTAAAGAGAACACCGGTGATGTCTTGAAGCCAGCGTTGCTCATGCAATGCATGTGCGATGACTGTGCGCGATTTTCTGAATCTAGTCAGCACGATACGCACAATGTTTGGTGCCTGGCAGTCGATTGATGTTCCCAGACACCACCCATCCGTCCAGAAAAGAGCT…
Tag_2464r	ATCAAAAGGTTGTCTTGTTTACCAGGACATGCACAAAATTTGACACAGCAACTACAAGAAAACTGGACTGGTCCCTGACAGTGAAGTTATCACAGTTACAGACCCATTGATGGAATGGAACCCATCTGGTTCCCGTTCAAAGGCCATGAGGCGATCCTCCTTTTCCTAAGGCGCTCGGCGATGATGAACGCCATCTCCAGCGACTGTGAGGCGTTGAGCCTTGGGTCACAGTGGGTGTGGTATCGTGAGCTCAGATCATCAAATGTCACAGTGCGTGACCCACCAATGCACTCTGTCACATTCTGTCCGGTCATTTCCAGATGCACGCCTCCTGGGTGGCTCCCTTCTTGTTCGTGAACATCAAAGAAGGAACGCACCTCAGCCTGGTTTGAAGTTTGA…
Tag_2467	ACTATTACTTACTGAATGAACGCTTGTTCCTCTTTTGGTAAATGCCAACAGCCTTTTTTCTCCTTCCTAATAACAAAAACATTATATAAAGATACAGCACAATAAGAAGTTATAATGACCGGGGAACAGAAAAAATGTGGTACCTGCTTAATGAAATAATCACGGAAGTCATCCCAAGAGTCATGAATCTTGACAACAACATATCTTAGTGGCAGTGATTAAGGTAGCATATTGATGACTGAGAAGAGGACAGAAAATGTCTATTTGAATGGTTGAATTCTGTCAATACTCTGCACTACGAAGTTTTAGCACTTTGCAGTTCATATACTAAATTAAGTATCATATGAATAGTTGATAGATTACGTCCAATGAAAGGATACGGCCAATAATCCAATCCCG…
Tag_2468	GGCGCGCGCGACCATGAGAGCCGCCGCGTCGTCCGCATCAGGTGCGGCGGCTCTTAGACGGGGCACGGCAGCGGCACGCCGAGGCGGAGTCTGCGCGCGCGTGGAGACCTGGCCTGCTGAGGATGAGGAAGGAGGAAGACGATGAGTGGTGGGGAGGGATCCCGGAGAGGCTGCAAGAGGAAGCGGCCGCCATGGTGGAAGCAGGAGCGAGCACATCTCACCGTGTCAAGCTGGAACATCCCATCGCCTCAGGTAGAAAGCCATCAAACCTCGCTGTCCACCAGAAAATGACGATAATAATGTTTTCAGAGATGCAATGAACTAGAAATTTACATCTTGAAATTACGTTTTGAGAGATTCTTTATGTTTTGAGAGAGAACCTCAAATCAGCAATCGCGT…
Tag_246r	GTTAAGCAGAATAGACCTGTGGCACTTCTTGCTTGCTGATGAATCTTGGGCTATTGTGGAGATGGTACAGAACTGTTAGCTATAGATATGGGTAAGCAAATGAACGGACGTGCGAGTACCTCTTTTTGTTCCTGTGGGACAGTGGGAGGTGACTGTAACCATGACGCTTGGGATAGGATCAAGATGAACTGCTTCGTCTATGCTCTTTGGATCTATTTACCATGTGTCACGATTCTTGAATCCTGACTTTGATCTCCGACTTGATTTTAATGATCGTACTGCATGATTTTCAGTTTCAATTAAATTTGTTTAGGATGGATTTGTTTTGTGATCAGATTGAGTTGCGTGTTGTTTGATGATCTAATTGTGTTGCTTTCTGGAATTTCAAACCTGACGTCT…
Tag_2470	AAATTATGCTCGAAACACATCCTAAGGCAGTCCACAACTAGCAACAAGGTGTCCGGCAATAACGATTTGGCAAGTTTTTGCTAGTTTCAGCAGCAATCCACCCGGAAAACAATAACAGCCCGCTGACAAATATGAAATGTTACATACAAATGCTAAAATTTGCTGATCAACTGTCACTAGCAATGGTATTTAGCACTAATTAAAGATTACTTGAAACATAAAATATTGCAAAAAATGTAAAATCAATAGGAAAACTCAGGTGTACAATGTTCAATTGTTTGATGCCCCCATGAACAAGTGTTGCATATACTAAGATAAAGCAGTGGAAAAGGTGAGTCAAAAATTTAACACAAATATTCATTCAAACATTCTTTTTTTCCTCGAACAACGCAGGAGAAA…
Tag_2472	AAGATGCTGCTCATGCTCAGCACCATGCATTCCCCTTTTTCTCCCTTGGTGGTTGATGCTGCTGTGGTGGTCGTTCGGCCGTCATGCTCCAGGTCTCCTGGGACGTGGTGTTTTTAAGCCGTCGATCCGGTTTTACGCGTGTTTTTTTCTTCAGTCCAAAAGTGCAGTGTACCTGTTAACTATGGTGTTCTCAATGGATCATGCAATGCTGCCACGCATGGGTCGCAGAAGATCATGTCTGCAGAGAAGCACGAGTTTGTTGCTAGTATTTTTTTTTTAGTTACTAGCTGGAGTTCGACGATTCGTCGCTACCAAAAAATGCCACTCCTGCTTGCGCTTGCTCCTCGGTACTAGGGTTCGTCGGGCTTTTGGACGAGTAACTAAATTTTTGTGTTGCTC…
Tag_2475r	GAGGCTAGAAGCCTACAGCATTTCGTGAGAATGAAACAAACCTCTGAATTCAGCTCCTCTAAGACTGTGCTTGGAACAGGATCAGGACAGAACTCATCAGGTGTGAAGTTGCACAGGATTCTTGTCACTAACTGAAGGCCAACTGAGGGGCAGACCTGAGACATCAAAGGCATAACCACTGGTCATTTGATCGTCACGTAAAAGAGGAAATAGTATAATAATTTGCCAGTTGCTATGCGTGAACACTGACCTCTTTCCTGATAGATTTTTCAAGAAGCATGTCCTTTGGTAGCATCAGGAGATCACTCAATTCGTTAAGCAGTTGAAATGATTTTGATTCAGCTGCACCTCTTCTTTTATCATCGTCGTCGTTTCCTATGTCCGAATCATCATCATCAA…
Tag_2476r	GTGAAGGAGCTGCCTTGAATTCATTTACCATTGTGGTTGGCACAACTTCAGCATCGTCTGAAGCATTAAACAAGCATCAACTTTTTTCATTTCACAAGTCAAATCATAAATAAAGCATGCAAAGAAACTAAGCAAAATTATATGACTCCAGAGGCAAGAAGTTCTCGTTACCAAAGCTGCAGCAACATCAGCAATTGAGTTTACAGAGGTAATCATATATACTGTGACCAAAAGCAATGCATGCTTGGACATCAAAAGCTGCAGTGATGGAATAAAAATGCCTTTTGCTGGTAAAGATGGTGACAACTATTTAAACCAAAGAAAAGCATATGATGCTCAGGTGTGAGATCATAATTGCTAAAAATTCAAGGATATAATAATACACATCACTGCTATCTC…
Tag_247r	TTCCCGAACTTCTCAGAGACGTTGTAGCCAGACCGCAGTGTGATGAAGGGCAAGGTCGCCCACAGGTACCGCCACCGTCGTGACAGGAAGCTGAGTTCGGTGACGACTTGGCGCGTGTCCAGGAAGCGCAGGATGAGGTGCAGGAGGTCATCGGGCAGCTCGCTCAGCCGGTCACGCTCTGCGGGCTCTGGTACCGACATGGTTCTCGCCTATGCCCCGTGGGCGCGCGCTGAACTCAGGCGCCGCGTCGTGCAACACCCCGTTGTCCCCTGCAGATCGGAGGACGCATTGCGTCAAACACCTTGCGAGCACTGCAGCGAATCGAACTTGACACCAAAAGCATTAGCATCCCGCGAATTGCGTCAAATTTCTTCGCATCACCGATCAGAGAAACGTGCA…
Tag_2480r	AGCTGTCGTGAACAACGCTTTAACTTGTGTACATAGTGCTTAGTCATCGCATGTAGTATTTTTTAATAAACCTTGTCGTGTGCAGTTGATTCAGAAACATAAGATTGCTGTATAAGCTGGAGATGTCTTTGTGGATTGTTTGAACATAAGTTATTTGCTGAGAAAACACCATTGTATTTTGGATTCATGTGGTAAGATAACTTGAACACCCCCNNNNNNNNNNNNNNNNNNNNNNNNNNNNNNNNNNNNNNNNNNNNNNNNNNNNNNNNNNNNNNNNNNNNNNNNNNNNNNNNNNNNNNNNNNNNNNNNNNNNCCCCCCCCCCCCCCCCCCCCCGGACAGGCTTAACTGTTTTTTTTTTTACTTTGTTATGTGAGGCTGTTTGTTTCGGTAGTGCATGT…
Tag_2485r	GCTCGGGGAGTCCACCGCGGAGGTGAGGTGCTGCGGAGGGGAGGCCGTCGTTGCATCCACCGAGGGAGGAGAGCGGGAAAGGGAGGGAGGGAGGGAGGGAGAAAGAGGGAGCTGTGGCCGGCTGGAGCTGCGACGGTGCGGGCGGTTGAGGCGGCGAAGGGAGGGAGGCCGGGAGAGAGACAAAGAGAGTAGGAGGGTGAGAGGGCGCCGGGGTAGAAAAAAACTTGGCGTGTGAACCCCATGCCCATGACTGGAAGTTGGTATAGACGATGTGATAGAGAGGACGACAGATGCAGGAAAATTGAATACAGAGGAGATAATCTCGATGATCACAATAAAATATTCTTTTTAGAGAATGGATTTAGAATACGCCACATGCGGACACGCTAATAACGGACA…
Tag_2491r	AGCAAGTCACTCAATCTGTGTCTTTTAAGCATGATGAACCCATGAGAGGAGGATTGTATAAGTTAGTTACGAAATCTTGGAAATAACAAAAGATGAAATAATGCATGGTGTGACCTATTTCATCTATATATAAATGAAATGCACTCTTACTTAATTCAATTATATATCATTCTTGAAAATATAAACATGAAATCTTGCATTAAGGATGGCCTGACCACAAAAATTCTAGACAATTGAGGACGTGTTAGTGTTACGTGTCCGGCCGTCTTTTTCAATACAAGCGAGAAGGGAGAGTAAAAAGTAATTCAAGAGGTCAAGCCACGTCGCCAGAGGCACACGTTTCTTCCTTAGGGACAACAAGAGGCACAAGCGATCCTGATTCCGGACAAATAAGGTTGG…
Tag_2496r	AACTAATCAGATGCACCTGCAGGCATGTCATGTTGGTGGCATCTCAACTATAAACTCTAACCCCAACTAATCTAGCTGCCTCTGGTCGTGCAACTACATCGCCAAACATAAACAACCCACCAAGATCAAAAATTGAATGGTACGAAAAAAGAGAAATATGTGCAGGATTTGCAAGTCAACTGACTCATGCTGCTACAAAATGTATAGAGAAATGAGCAAAAAGACTTTTGGTTCAAAAAAGGCTTGTGTTTGTTCATCTATTGAAACCTAATCCATTTGGCCTATGATTGTAATGATGTAAAAGACTTGGTTCCAGACAAAAAATATCTATCACATGAGACTTATGAAAATGCTTGAACTGAACATTTAAAATGCTATCTGAATAGCATTTAAATGCCT…
Tag_2498r	GGAAATCTGATGACTGGTCGATAGCCCCAGTTCCAGGAGTTCAGAACCCTGGGACTGAGGCACATTCCTCAATGGTGTGCAATGAAAATAATAATGTATAAGGCCGAATTAAGTACCTTCAGTGTTGCCACTTCCTGTTTGGTTAGACTTGTGTTGTTGCATGCTAGACGAGGCCATAGGTGCACATTCAATCTCCTTTGGCACTACCCTCCCTTGTGAAGGTGAGTCATCATCTGGTAATTCTTTAGAACTTAATTTTTCCCCTTCTAACTGTTCACGGTTGGTTGTGGCATTTGCACTTGCTGCACTGGCTTCTTGGGAAGTTACAGAACCAGGTTCATTTGTATTATTTGAAGCAGCAGAACCAGGAATGGTATTACACCCATCTCTCATCTTATC…
Tag_250	AAGTTCCAGCGGCATCCGATCTGGCTTGGTCCAGAACCGCTCATGATGCCACTGTGGGCTCACATGTTTTCCTGTGAATATTTTTGGATGCTACGTGCTTGCCTGCAGGTCCTCTGTTCTGCTCGTGATGCTATGGAGAAATTTGACCAACCTGCCGTTGTGTATTCTGTTAAAGGGAAAATTAGTTTCGTAGCACTGAAACATCGCTATATCTGGAAAATAGCATCAAACTAGATGCTACAAGTTGGTAAGTCTAGTTATGATTTGGCCCTTTATCTTGGTAATGCCCAAAGACCACAGAAATGCTAGCAAATATACTCCTTTTTTATTTTGTAACTAAAAAACGTCTCTTGCAGTGATACATCATGTACAATAATCAATAGTAATTGTACAGTCATA…
Tag_2500r	CTGTCACCTTCTTTCAACTGTAGCAGGGACTGGCGCCGGGATCAACACTCCACTGGCCACCCTCTTCATGTCAGGCCCAGGGCCCAAAGATGCTTTTAGGAAAGCAAACTCTTAAACAGGCCTAATGGTCGAGCCGGCCGAAGATTTAGGCCCAAGCTCATCCATCGCCTCAGGCACAGAACTTAGTGGCCCATTAGGCCCTTCACTCGGCGGGTGGTTTCTCTGGTGAGGGCGCCGCGCCGCCGCCTGACCGCCTCAATCCCGGCGGTCGCCCGCGACGGCGCGCCGGATGCCCATCCGTCTCTTCGCCCTGGGCCATGTATGCACATCGCTGTTTCCTCCTCCTCCGACTCCAGGGTCTGATGGAGGGCAACGGCTGCCCTGGTGCCGGGGAGGCGG…
Tag_2504r	TGCATAAACGGATAAGCTGCTGCAAGAGTTTTGTAGCAAAGACAACTCCCCAAGAAAATTTTAAAATTGTCCTGACACTGACTGTAATTATAAAATTAAAAGCGATAATTGCATCAAAAATGAATTTTCAAGTTGTGCACGATATACAATGCAGGATATTATTTTCAGCAGGAACCGATTGAAACGTAGGTTGGTACGTGCTGGCACTTTTCGAAGCTGCCCTTTGCAATGAAGAACCTTGAGAATTCTTGTTTCTTGTGATCAATCCAAGAAGATACCCGTGAGAATTCTTGCTTCTTGTGATCAATCCTGTCCTCTCCACATCTCACATCTCAGTCATCATCATACATCAAAATACCATGTGTTTCTCACAATCCCCCAATTCCGTGCGTTACGTAT…
Tag_2509r	CACGTCGAAGTTCCTATCGATCACCTACCCGCGGCTAAATAGCTTCTTATCACCGCACGCTACTACCTGAAACCTCGACTTAGCGTGCCGCGGCTGATCGATAGGTGGGTAGACGTCTCAACCTGGGAATCAAGGGGCAGGCGGCGGATCCGCTCGGATCGATCGGATGGAGGATAGATCACAGGGTCTGGCTGGCCCCACGCCCATCAGTCACCACCGATCTGATCTGTAGAGCTTGCTAGTTGATCAGAGCGAACTAGGGATCGAACGCATGGATACAGCAGGGTCCTTGCTGCTTGCTGCTGCTCGTGGTCATGGTCGTGGCTGGATACCCCCCTGCCGGGCTGAGGGGTTGCAGTTCGCATTCAAGACAAACAGCTAACCCTGGCTGGCACCTGA…
Tag_2512	AGAAAAGGAAAAATAAAAATACGAAACATAAAAAAGACAAGAAAATGCAAAATAATCAACTAGTCTAGTCGCCGCAAGAAAATAATAAACAAGGAATAAATAAATAGACACAAAGAATTAGAAAGGAAAGAAAAATGAAAATAAAAGAAAGGAAAGAACAAATAAACACGTCTAAGACTTCGAGACTTTGTTACAGACCTGCATGTCTTCCACGAGTGGTTGCTCTTTCTATAAAGTTGTTGGATGGATCGATATCAATCAATATATTACTATGTTGTCGCTTTTCTATAGGCCAACAGACTTCTGTTCATGGGCCGAAATCAAGTGACAATCCTTACTATTCCCTTCAGGCGATGGCAACCGGATTTGTAGTGCGGGCGATAGATACATAGTCTTCAC…
Tag_2513r	TTGGGCATGGCTGCTGCTCCTGCAGCTCGCCGGGGCGTCCCATGTCGTCTACGAGAACCTGCTCGAGGTGGAGGCGGCGGCGGCGGCCGTGCCGCCCTCCATTGTCGACCCCCTGCTGAGGACAGGGTACCACTTCCAGCCCCGCAAGAACTGGATCAATGGTAATGTTAAACCTGCTCGGTTGCTGCCTTGGCCGAGGTAGAGCATGCAAAGTTTTGAATTTTGCCGGCCAACCAGTTTATTCAGGACATTGTTCTGTTGTTCTTCTGTCACTGGGACTCAATCGGACATGTCACGCAGGTTAATTAACCAGAAAGTTTGTTGAGGGTGATATGTTGAACTTCCCCTGAAATAAAAAGGCTAAACCTTGTTCAGGGTTTTGACTTATCACCTGCAGGC…
Tag_2514r	GTTGTCAATCTATATGAAGTTTTATATATTGATAGACAGAGTTATAAAGTTTCACCTTAAATGGATTTAGATGATACTTCTTATCGGTGGAGAAATAGGCTCATAAGCCCCAAATAGAGTGATAATGCAGATAGATGATCAGTCTTTCACTGGCAGTACTAGGTACTGCAGGGATAGCACCACCACTGCACTGCGCGTAATTGAGACATTCTGTGGACACACCTGGGCTTCCAATAAGCATGTACATAAGCCAATACTATTCGGTATAGGAGTAGAGCTGTGCTCTTTTATTTTCAAAAGTGAGGGCTACTGATACTGAAAATCTCACATAAATAAAAGGTTTGCTCCCCAGGAAGGCGAGAGATGCAGTGCCTTATGCCTTGCATTCATGGAGATATG…
Tag_2518r	AGATTATTCATTAATATCTCGGACGACCTCGAGCTGAACGAAGCTGAGATAGGAGTAGGTATCATGGTGGAGCCGCAGCACTATACTCTGGGCGCACGCACAGGCAGATTTCAGTTCGCAGGACCAGCACCAGTCCTAATAATAGTGTGTGTGTGTGTGTGTGTGTGTGTGTGTGTGTGTGTGTGTGTGTGTGTGTGTGTGGTTCGTTGATCCTTCAAGCCTGTTCAGATCATGTAGCTAAATAGCTAATGGCATCTCCAATATCTTCATGGGGTTCGTTGCGCTATTGCTAGCTAGTACTCCTGCACTGCATTATAATCTACTCCTGTTTCGCCTTTGCTTTGCTGCTGGTAGCCTGCACGCGTCATGCATGCACACACATCCGCACGACTGCAGAGT…
Tag_2519r	CTAGGCCTCGCGCTTCCTCCCTCCCCGCCCCCGGGCGCGCTTCTCAAGGCGCGCCGTCCCCCGAGGCGACGACCCGTCCAGTCCAAGGGCGGCGGCGGGGGTTGCGCGCGCGCGCGCGCTTCGTCGGTCGGAGGGGTCGGAGGAGGCGACCCGGCGCGGAGCGGTGCGCGGGTTTCGTTCGTCCGTCCGTCCGCCCGCCCGCAGCCATGGACGGGGAGAGGGGGGAGGCGCTGGTGGTGGACTCCGGCGAGAAGCGCCTCAACGAGCTCGGGTACAAGCAGGAGCTCCGCAGGGAGATGGTGAGATGGGTTTTCCACGCCTCCTTTTTCATCCGTCCTCCGCGTGCTTGTACTAGTCTGTTGCTGGCCTTTTGGAGGTAGATAGATGTGGCCGCGATCA…
Tag_251r	GGTTTACAACCAACGCGGTCTTAAAAGTATTTTGAATTTGAATTTGTTGATGCGCCTTTTGTTCACTAAATACATTTATAATTTGAACAATTATTTTACCAAATTCATGAAATTACCCCCCACCCCCACCCACCCACACACACACACAAGGAGAGAGTACTCTAGTAGGGCATCATGACACATTTTAAACGTATGTGGCGGTCGGGGTGCAACGTGAGACTTCCATGTATGGCTTTTCAAACGGAAACTTGGCCATGCTGGGCCCACGAACAGCGACACTAGCACGTTCACGAGGGACCACCGCCACCAATCGAGTCCGATGCAAGATTTCGCCCGGCCCACGGGCCCATCCCGAACCCAAACCTTATCTGTTGGCTTGCTCGCCAATGGGCGGACGAG…
Tag_2520r	TCTGCCTCTATGCACTTAGTAGGGAACTAGGGATAGTAGGGACCATCCAACGTCTTTGGAGAGAAATTTTGAAACTGTACAGTAATTTACCTGCTCAGAATTTAATTTGTGCTAGTGCCATGCTTGTTTGTTGCTAATTTACCGGGGGGCATTTGTCCATCTGGTTGTTGTGCCCTATGCATGGATAAACTTGGTAGGAACAGCTCATTTGTTTCAAATAATTTAACAGGACAATTATTGTGCTGTTGATGGTCTGCACCCTGCAGATGCAATAATGTTGACATGTACATGAGTGCGTCCCATCTTTGAATGATCTGTATCTTCTCTGCCATTCATAGTCACAACAGAAAGATGAAATAATATTATTCAACTATTGTTGTGTTCTTACTGCAATATTGT…
Tag_2521r	TCTGATTTGCACAACTCTAGAGCTTTGTCATCGTCTGTATCTTTCTATTGCAGCCAGGCCAAGAACTCTGAGTTTCAGCTGTCGGAGTTATGCCAGCTCATCAGGTTCTAGCTGATGCTGCCTGACGGCCCTCCTGTGCCTTATCCAACTGGAAAATCACTTCATTTGCAACGTGAATTTGCAGCCTTGCATTCTGAACAGAGATCAACTCCACTTTCTTAGTTCTGTTGCCTTGTTTTGCAATCTGTAGCAGCAGCTTCCATGCTGACTGCAGAACGTCCAGGAAACCAGCAACCTTAACCCAAAATTGCTCGAATTTGAATGAAGCACACCTAGGCGGACCAGCCTGGTGACCTAGCTGTGCATCCCAATCCTTTTGATCGGATTAGAAGACTTCTG…
Tag_2524r	GACGCGGCGGCGGCGTGGTGTTGGTCGGAGGGCGGCGGCGGCGGCGGCGGCATTGGCGTCGTCCTCTTGGCCACGGCCTCGCGCGGCGCGGAGCCCTTGTTGGGCCTGGCGGTGGAGCAGCTCCGGAGGCGCTGCACGTCCTTGCTCTGCAGGGGCTTCACGATGAAGTCCTCGGCGCCGGCGTTCAAGCATCTGTTGTTGTCAGTAACAGAGAGTTAAGAGCTCGCCACGATCAAGCATCGCCGGCCGGGTTGTATCACAAAATCAATGGTCAAGATTCTGTATGAATGCACAAATGAGAACTCGTAATTAGAGAAATGCAGGCCCAGGACTGCAGTCAGGGGCTGACTGAATTTTGTACATCTGATGATGTATCACTGCCAAGATTACTGCCGAGCG…
Tag_2525r	AAACAATAAATTAAGAGTACTCGTAAATTAATAACAACGATCCCTCATCAAGATCACCACCATGGTCCACGAAACAATCTGGAAAGGTCTAGAGGAGCCGAGAATAGGAACGGAAGGGGATACAGAGAGGAGAGAGTTTGCGGGGGTAATGAACGTACTCGTAGTCGAGGCTCTCGATGGGGCAGACGTTGGCGCCGACGATGGCGATCTGGGAGGTAGTGTTCGTGGTGCGCTTCCGCAGCAGCGGCTCCCGCGTGCCGTCGTCGTCATACCGCATCAGCGCCTCCGACGCCGTGTGCGCGCCGCGCCATGCGGCGTCCGTGCTCTCGATGTCGTAGTTGAAGCTGCCGCGCCGCTCCGGCTGCGCCGGCGGCGATTGGTGGGAGGGCGGCAAGTGGT…
Tag_2528r	GATTCGATCTAACGAACGTGACTGGGAGTGTTACTTGGGCCTTAGCCGGCCCAATCAGCTCAGCCCGCTCGTTAGTCGTTACCGTACTGAAGTGAAAGAAGCTAGGAAGTGACGACCCCTGCAACGCCGAGGACGGGACGTCTGGCTCCGCCACCTCCGGCGGAGGCGCTCGCCGGGATCATAATCCTCCGTCACCGGCCGGCCAGCCATCGGACCGTTGCGTTCCGAGTGTTCCAGGATTGGAAAAGCACAGCGCAAGTTGCCTGGACCTGAACGGAGTAGCTGGAGCCGCCTGGAGCTCAGCTCGTCGCCGTCGCGTCACTCCTCCGTCCACCGTCCGGGGCTCGTCTGGAACTTCTCCTTCGCCTTCAGCCTCGCCAGCGCCTTGCATTTCAGAGG…
Tag_2530r	GATTCTTCCTTATCTAAACCTTTTAACTTTAACGTGTTGCATGTACAGTACTCTTCCAGAAGTGTTCCATGCACCCAGTCGCACTATGCATCCAGAAATGTAGTTATTCATGCCTAGTAATACTGGTGCTTATGGCTTATAGTGCTTCCAAATTATTGTTGGATCCATATTATTTTTTTGTTGAAAAATGCAACAGACTACTTGTTTCTTGACATAATGTCAAAACAGTAATGAGAGGATTGTTCTCCAATTATATTCGAAAGGAAAAAAGACCATGTAATCTTTTCCCAGAATGATGACCGAGTATTGGCAGGGGTGAAAAAACACTATGACACCATAACTAGGCCAATCTCATCATGCACGAGCTCGTTTGGTAGTTCCGGTTAGCCCATAGTACCA…
Tag_2531r	ATATAAAATCTAGTAGATAGTTATACACAAATCCTAAGCGCAATCAGACGTATAGGAATCTTACAGATTTGGCACTAAAGATATCTGTTAATAGATTAAATAGCAAAAGTCATATTTGAATGTCACAAGGTGCCATTCGTCGAAACAGGATTTATGAGGCGTTTGGTTTCATTTATTCTTTCAGGCCCGCACGATAGCGCAGCCGTGCTCAGCCATATGTCGTCAGCAAGCAACAAAAGAAGTGACAAGTTGGTCAGAGGTTATCAGTTTACATCTCCCTGTGTGGCACTGGCACTGGCACTGGCTTGCTAAGCATCATTTACAGACCAATTAGTGCTCCGAAGGCATGGACCCTAGGAATTTTGAGCAACATGACACAATAAAAGTCATGCCATGTAG…
Tag_2532r	CTTTTTATCCCGGTTGGTGGTACCAACCGGGACAAAAGGGTGACCCTTTTATCCCGGTTGGTGGCTCCACCCGGGACAAAAGGCCCTTTTTGTCCCGGGTGGAGCCACCAACCGGGATAAAAGGCCCCTCCACGTGATAGTTCAAAAGGGAGTTATTCTTTACTGAGTCACATGTACTACTTAGGTGAGTTGGCAAGCAGGCCATGCGCTAGGCAATAGGTCTTGGGTTCCAATCCCGCAGGGCGCAAATATTTTTTAGCACGAGGGACATTTTGTCCCGGTTCTACCACCCGGGACAAAAGCCTCCAGCGCTTTTGTCCCGGCGGCCGAATCCCGGTTCCAAAACCGGGACAAATGGCCATATGGAACCGGGACAAAAGGCTGTTTTTGTAGTAGTGG…
Tag_2533r	TCTACAAGAACTTCAGGATCACGCTCAAGGTGTCCCCCGCCAAGGAGGCCGAGGCCGGCGCCGTCGTCAACTGGTCCATGGAGTTCGACAAGGCCAACGACCAGGTGCCCGACCCGGACGTCATCAAGGAGACCGCCACCAAGACGTTCCACGACCTCGACGACTACCTCCTCAAGAACTAGGCGGCGGCGGCGGGGGTGGTCGTCCACCCGCCGAGGCATCGGCGATCGGTCGCAGTCGGTTAGCACGCTAGCGTGCATGTCGTTGGTGCTGGTGTCCGAGTCCATGTTCGTATTGGCGTGGTAGCTACGGAGGGTCGTGTCCTTGACTTGTCTCCGGTTGAATGTTTGATGTTGCTGCAGGGATCGTGCGCGTCTGCACTCTGCAGATTGCAATCTA…
Tag_2534r	TTGTCTGATGATAGTTCTCTTTTTTTTCACAAAAAAAAAACTCGGCCGGGTGGGGAAAGACCGCCCCACCGGTATTAAGCTAAGAAGAAGCCTCGGCTTCCCCAACCAAGAAAATCCCCGAACCCCAGCCCCGCCCTGACACTGGGAACCGTAACCCCTGGGAATTGCCTGGGCCATACACGGTCCTCAAGCCGACCTGGGCCGGCTCTTAACCAGTGCTTTGGCACACGGGACCGGCGAGAGGATTTTTTTTAACCACAGCCTGAAATTCGCTCCCACGGGGATTCGAACTCAGGACCTGTGGAGTGCCGCTCGAGTGTCTTAACCGCTAGGCTAACTTCCTGTTCACGAAAAGGTTCCAATTGTCAATCCATACTTAACAAAATAACTGTTCTTAGT…
Tag_2535r	AATGGGGCTCAAATACATTTCCATGAGATCCTTATTGCGAAGTGTCTTTGCCTGCTAAAACAAAAAGATCATCAATTCCAAATCAATAATGCAAATCCCTAAGCTAGTCACAAAATGGTGAACATGAGCAGTTAAAACTGATAAGGAACCTTTGCGAATAGAGAAGATACAAAATGGCAAAATTCTTCAGCTGGAAACATTGTGCTATCTATCCATGCACTCAAGCACAGAAAGATTTCAGCAATCTTCAAATTGAAAATGAAAAATTTGTCGTCTTCCTGCCATGAGAAAGAAATTCACAAAAAGTTATATGCAAAAGATATTCAACAACCAGAACTTTATCCTAAGGACTACACAACTACAAATTTGGAACAGGGCAAATCAATGGTATTTGAACCA…
Tag_2536r	TTCCCAGAACAATAGAGACGACTCACATTCAATACTGTGACAGCAGCCCACTTACCTGTTCAGCATAACTAGAAAAGGACGATGGGAAATTGAGAACCACAAGCTCCAAAAAACGGAAAGCCATTAACTGGATATCAATAGATAGATGGGTCATTCCATTCAGAATATTAGCCATCAGCAGAAACAGTGTACTCCGGGTCGATATAGCATTATCCTGCAATTAAAAAAGTCCACATTTGATGCCAAAATCACAGAGCTAGAAAATTGAACCAATCAGAACTAGAGCGCTTCAATGGTTATTGGAATAGCAAAAAAAAAAGTAGACAATTCAAGACTGGTGCATGGAATGGCAGTAACGAAAGAGATAGATTATGATGTATTTACAAATGCAATGGATAA…
Tag_2538r	CCTCGGCGACGACGTCCTTCTGCCAGGGCACCTCCTTCTCCAGCGCGGCGCAGAGCAGCTTCAGGTTCTCGGCGCTGAGCTCCTTGAACCTGGCGCGGCGGCACTCCACCTCCACGGAGCCGGTCGAGGCGCCGGAGTCGTGGGACCTGCCGGCCTTGCCGCCGCTGGCGGCCTCGCGCTTGGGCTTCCACGGGTGCGGCGTGGCGTCGAGGCCGCCGCCGGCGAGGAGCCACGAGTAGCGAGGCGGCTGCTGCTGGTCACCGCCGCCGTGCTCGTAGGAGGAGATGGAGGAGGCCGGGGACACCGGCGCGGAGAAGTGCAGCGTCATCAGCTGCGACGGTTTACTGCAGATGGAGCCCCATGTCTTGCCAAGATCCGTCAGATGCGTAGCTTCCTGTG…
Tag_2543r	CTCTTCTTTACCATGGGGGGTAAAAATATAGCTCCTAACTTCAAATTGTTGCCTGAATCCTACTGATCAGAATGGCTCTGCTTATTTTGGAGCGCTCGTCGGACGCGTAGCCAACCGGGTTGCTGATGCGCGGTTTGTGCTCGATGGAAAAGTCTACCATCTGTATCGCAACGATGGCAAGAACGCACTCCACGGTACACCTCAGAATCCGGAGACTTCAGTTCACTTGTGAGGGAGAACTCCTTGGTGCTCCATGAACAATGGCTGAATTTACCTTGCTCTTGTTCATAACTAGGTGGCAGGAGGGGCTTCAGCAAAGTTATATGGACGGTGAAGGAGTATGTCGGTGGCGGCGACTCCCCGTACATCACGTTGTACTACCACAGCTTCGACGGCGAA…
Tag_2544r	GAATAATCAATGTCTCGCACCATCACTGCACGGTCTGTGTATGAAGTGAATGAACACAAAGTTGATAATATTATGTGCCGTAAAAAGGTACGAGCATTATGCCAGTATAAAATAAAATAAAGAAAACGGTGGGGGCGCGTGCGCTTGCATGCTTGGTGGCCCATCTCAAGGCCCAACCTTTGGACTTTGGACTTTGGACCTGGAGCTCGCAAATCCACACCCACACCAACTTCCAAGTCAAACCCCTGCAGATCATCTCCCTCTCCCCTCTACAAATAATGCCCACCATTTCAGATTGAATCATCAGTCCAGCTAGGCACCTAACCCTATGTGCTGCTCCTCTGTGTGCTAGCTAGCTAGGATTGTTGCCTTGTTGGTTGCCAATGGCGAGAGGTGAAC…
Tag_2546r	TCGTACCGCACGCGTGACACATAATATTCCTGCTAATATATATCTCACGTTCCTGCAGCTATAAAATTCAAACTATTCTGACATGAGGAAAATAGTTTGTCTGACCAAATTGTTGCATTTATAAGACTTCAAGATCAGGTCCAGTGTTGCACGTTCCAACAGCAGTTCGTGGAAATTTCTCAGGACTACACTCTGGACCCACAACTGAAACTAGTTAGAGCATCTCCAAGACGCTCAGTATCTCACATCCGTTCGCTAAAAAAAATAGAAAACTCCGATAGAAAACACATCCAACAGCCTCGACATCATCCTCGAGTAGCTATCAAAAGATCGGCATCCCCAAGTCGAGAGGGAGGGGAATCCGATATTCCAGCCCGGGGGCTGAATGATGTCTGGGAT…
Tag_254r	TGAGGTCGTCGCGGAAGACGCAGGCGGAGGGCGGGTACGAGTTGGCAAAGACGCCCTCCGAGTGCGGCGTGGAGAGCTCGATCCGGCGGTCGAGGCGGAGCATCCGGAGCGCGTCGTGCACGTTGGCGACGGCGCCGACGAGCGCCTCGGCGAGCCCCGCGTCGCCGCCGCCCAGCACCTCGTTCCCGACGGTGATGCCGACGATGCGCGTGGCCGGGTAGTAGGGCTGCACGTTCTCGTTCAGCCAGTCCATGGCCTTGCTCGGGTTGGCGGCCATGTCCTTGAGGAACTCGTTGGGGATGGCCACCACCAGGTTGAGCCCGCTGCCCCGGAACGCGTCCAGCACCTTGTGTTCCGCGTCGTAGATCTTCACGTTCCGGATCCGGGCCAGCTTCAGCA…
Tag_2550r	GCAATCGATGGGGAGGGTCCAGCAGCCAGGTAACATGTGTATTCAGGGATAATTTCGTCCCTACCAAAGAGCTTTGAGGATACATACGCTGCGGATGGGTCCAAGTAGGGAAAAGACGTATTCCAATAGCATATCCCCAATTTGATGAATTGTAATAGCACATCTCCAACTTGTGAAAATTATAATGGTACCAATCCAAATAATTCTAAAAAAATACATCAATGTTTTAATCAATTAACATGGTGAAGAAACACTTGCAAATAGTCTTCATAAGTCTTTGGTAATCTCATTTTTGTGGCAAGGAGCCTATCTATCTATTTAATAGGTATTCAGGCGTTAGTGCTCCTGATCCAGCACAATGAGCGATGACAACTCGTACCCAGCACCAGAAGGTGGCTG…
Tag_2551r	GCTAGGCCAAACTGCCCAAAGTTGAGTTGAATGCTGTCTCTGATTACTTTGGTTACATTGAATTGAGTGAGGATAACAGGATCAGATTCACCTCTGCCAGCATCAATGAAGACCTCCATCACCATATACCTGTTCTTGAGTGAACCATGATGACCGTATGCTTCCTTTCCTGCAGTGATCCTGCACCAGAAATAAGATCAATCGGCATTTGTAATAAACAGAGAATCTTCAAGATAACCAATGCATAGGATTATCTACTTATTGCTCTTTTTTCCTGAAACATAAAGTAACATGCAGTTTAGTTAGCAATTCAGTTCTCAATAAAGAAAGGACAATCAACATCCACTCGTTGAGGGAAGGTGATTTCTGAAGTGAATTTTGAGTAACCATATATCGACC…
Tag_2552r	TTGGGGTCCGTTCACCCCTCCGGCCGCGGTTTTTTTTATGAATTTCAGCAGCTGCAGCATGCCCTCCGGGGCCCAATTGCAGATTGGTAGCCATTGCAGGTGCAGCGCTGCAGCAACAATTACTTCCGAACATGTAAATATGATATATCATAAACTTGCGGTGATAAGATTTGAAATAATCAAGCTTTACACAATTTTACTAACAAATTGTTAACCCTTAATGTATGAAAGCTATCTATATGTATACCAATGCGCTTCGTATGTGGAAACTACAAAAATTGGTTAATGCTTAACAATTCTTTTAACACAATACTAACTTTGTAGTGATTAGTTATACCCTCATAATAAAGAATATTCTATTTCCTAATACATTGGTATGAAAATAGGAAAAAAAACATA…
Tag_2554r	TAGAATCTAGTTGCTTCTTACAACTAAACACTAGGCTCCATTGGTGTGGATAATTAGGAAATATTTGATCTTTGATCCCTGCAAAGTGCTGTCAGAATTAATAACTAATGCGTGAAGTGATGAGATAGGATTAATTACTATCATAACGCTGCTCTTCTTTGGTCCAATTATCTACTGCAGTAAAATCAGCATCACTTCTGGTTGGTAGCTTAACCCTAGAGCGATTGTGAAAATCAAAATTACATGTCATCTCATTCATTAAATTGTTGTCTTGCATTATAGGAAATCAGAAAACACTAACTGCTTCCAATTTTCTTTGTGCAGGACTTTGAAAATTCGAAGAACTATTGCACTTATGGCCTGCGAAGGGTTATTCTTGCTTCTGTTTTGAGATACTTA…
Tag_2555r	GACCGGCTGTCCACCCTGCCGGACCGGGCGCTGCATCGCGTGCTCTCCTTCCTCGACGTCTACGACACCCCACGCACCAGCGTGCTCTCGCGGCGGTGGCGGACGCTGTGGCGCCGGGCGGACGCCGTGAATCTTGACACGAGGTCCTACTGGAGCCACGGCTACGACGGCGAAAGCGTGGGCAGGGCGCTCTTCCGCGACGCCCTGGCGGCCCTCGGCGCGGACGGCCGATGCCCGTTCAGGAGGCTCGGCGTCCATGTGGAGAGCTACTTCCAGGTCGATTTCGTGGACGACGCCATGCACACCTCGCCGGGGATGGACGCCGTCCTCGCCGCGCCGGCGGTGCGTGGCCTGGAGGAGCTCCGCATGTGCCTGCGCGTCGAGTTCGGCGATCCGTGC…
Tag_2556r	TGCGGGAGCGCCATGGCGTTTGCTGATCCCGTACGCCGGCCGGCTTCCGCACGGATCCCCAAATCTGGAAAAATATGTGATATTGTTGAGAGGTGTAGGATGGATCATATGGTAGTATGCCACAGCTGATCGGTTCCATTTGTGCTGATAAATTAATGTCTTCATCTATAGAAACTAGTCTTACAAATTTTGTATTGGGGATCATAGTTTTTTGTGATAGAGTCTTCGAGGTATGGACTCTGTCGGTAGAGTTTGAGTTGGAACTGCCCTAAGCCGGCCAACTCTTTACGTGGACGCATCACCGTGCCGGCGTGCGCGGCCGGGCCGGCCAGGCACCATGATGACCTTTTGCCTGGCCTCCACCTAGCCGGCTGGCTATTGCTTGGCCTTGGAGGCAAG…
Tag_2561r	TGGTCGTCTCTGGGCAAGGCTTGTGCATCCTGATCCTTGTTGTCTATAAATTTGGTCACTTCTCTTTTCTTTTTTTTTCTTTTCTCTGAGAGCTTCTCGAACTTGTTCTGATGGACGCATTATGGTCTTAGGCAGCGGGACGTTTCGGCATCTCTTGTTCTCGATCTGCTGTTGTTAAGTAACTAATTCAAATGTATGTTTCAACTGTGTTATATATTCAACTTTTTAGATTGCGGAGACTGCCAGGAAGCTGGGGATAATGGTCATCAGTGATGAGGTTCAATTCGTTTTTGGAAGCAAACCGTTCATTCCGATGGGTGTTTTTGGGGAGACAGTTCCTGTGGTGACATTGGGAGGCATATCTAAGAGGTGGATGGTGCCCGGTTACCGATTCGGATG…
Tag_256r	TAAATTAGAGAAAATGAATATAGATCCTGGTATTGGTGCACCCTGGTCTTTGGAAACTTTATGGAAATATGATGAACACGCTAAAGGTTCTTTATTTATTTTGGTTTCATAGCACAAAAAAATATGTGATTTTACTAAACATGCACGCCACCTTTTTTCAGTCTAATGCGATATTTGCTGGGTATCACCGACGAGGAACGCCAGCAAAGACGTGAAGAGATACTATCGACGAGGTAAGCAAGTCCATGATACAGGCATCATAGACATTTTTTTTCTGCTTGTTTGATTCTCAAGCGTGATGTTTGCTTCACGAGAAACATTGATTGTGTTATTTCTCTGGTGGCAGCCTGAAGGATTTCAAGGAGTTTGCTGATGCAGTCGAAAGCATCAAGGACAACG…
Tag_257	NNNNNNNNNNNNNNNNNNNNNNNNNNNNNNNNNNNNNNNNNNNNNNNNNNNNNNNNNNNNNNNNNNNNNNNNNNNNNNNNNNNNNNNNNNNNNNNNNNNNNNNNNNNNNNNNNNNNNNNNNNNNNNNNNNNNNNNNNNNNNNNNNNNNNNNNNNNNNNNNNNNNNNNNNNNNNNNNNNNNNNNNNNNNNNNNNNNNNNNNNNNNNNNNNNNNNNNNNNNNNNNNNNNNNNNNNNNNNNNNNNNNNNNNNNNNNNNNNNNNNNNNNNNNNNNNNNNNNNNNNNNNCTATGTTACCCGGTTTCGTAGTTGGAGGTTGAAAAACGGACTTCTTGACTAGTTCGAGGTTGTAAAATAGATTTATCCCATATATTTATAGGCGAGATGAGGAGAGCTGCAGCTA…
Tag_2574r	CTATGAACCGCAGCAGTGTTTCATTATTACTGTCCTCCAAACCTGCTCAATTTATCTAAGGGAAACAACACAGCAACTGTGGAACTTGGTACACACATCACGTTAGAGGGATATAAGTGATATATGAATGCAGAGCATTGGTCATTACCGGTTCATCTTGTCTTGGGATTGCAAGAGACGGCAGGGAGGCTGGTGGCCAGAACAAGCTAGTCCTGGTCGCACCAACGAGCTGCAGCAGCAGAAAAATGAGGCATGCGCTGAGGAGCCATCTGAATTTGCTCCTCGGCCACCTCATCCTATATACAATTTGCTTTGGCTTCTACAGCTCAATTGGCCACGAAATTAACCGGCCATTGCTCCCTTCCTCGATGGGGATCACTGCAGTTGCCTCAAGGATGC…
Tag_2575r	TATTTTGTAAACATATTTTATTTAATTTTTTTTTGACGTGATGTGGTGCATAATTTTAAGGAGATCAAGGCTGCTAACATTGACCTACACGTTGGCTTGCAGCTGTCCATCGATCTGAGTAGTAGTATTGGCTTGCGTGCCAATTGCTGGTCAAAGTTCAGAAAAAGTTGATTATTTTTTTGGCTAGAATGATATCATATTTGAAATCAAATGGACACTAGCTAGTACTGCAGAAAGCTTAAGACAATGTTTAGATTCCAAAAAATTTTCAGCACTACAGTATTTTCAAATATTTGACGACTAATTAGAAGTATTAAATGTGGATAACTGACAAAATCCATTTCATAACCCCTGAGTATAATTACGAGACGAATGTTTTAAGTCTAATTAGATCATAAT…
Tag_2577	AGTGGAACAACTCCGACGCCTTCCAGTACCCTCCCACGCGCCCGCTCTCCTGGCCCCCACACTGGGCGGGAAGTCCCAAAATGGCAAAATTCAAAAACCTCCACCTCCTTCCGCTGCAAGCTTCCATTCGCTCCCACTGCCACATCGTCCCCACCCCGCGCAAATTCCCTGGGCCCACCCCTCAGCGTGCGAATCACCGCTAGCACGTGCCCCCGGGGACCCCGACCCGAGGCGGCCGAAAGGATAACGCCAACCCAGACTGAATCGCGTCGTCGTCGAGCCGTCCTCCTCCAAATTTCGAACGGACGAGATCGGAAGCCCAAACCCGAGCCGGCCGCCGGCGAGATGGCTGGGTCGTGGTGATCTCCGGCGGTTTGGGGGTAGTGCGGTGCAAGGATG…
Tag_2579r	TGCGGCGGAGCGCCGCTCCCTTGCGCGGCGATGTCCCTTGGCGCTGCCCATTCATCTCGAGGCCGCCTTCCCCGCCGCGGATCAAGCTAGCGGAGTCCATACGTAGGTGAGCAGGTTATGAAGTCCAAGGTCTTCATTCCCATCTCATCTTCATCTACCTCAAACTCTCCTCTTCATCTCTAGCGTCTGCAAGTCAGCAGAGCAGAGCCGAGCGTGCCCGCTGCAGCACTTGGCAACGGCTGTAGTGATTGACTCTGCCTACGCCGGTAATAGGGATTGAGCAAGGGCAGGACCCAATCGGTGCAGGAGACCAGGACATCATCAGGCAAGAGAATCTGTCCAAGGAAGAAGCAAGAAAGTAATTTACTCCCTCTGTACATTTGATGTTTATTAGACATG…
Tag_2591r	AACATGCAGAGAACATGGATGCTTCTCTAGTGCTGGAGTGGAGCAAAAGGGCATCAAGCATATGGCCGCCCTGTTGTGTAGTGAACATGCATGTCACCGTGAGATCTGGAAAGATATATAATTCGCTTTGACTAGCTATAATACACCTTTCTCTTTGACTGTAGCTATAATACACTTTTTTCTCGAGCTGGTCGGATATAATCGAAGCATGCAGGCGCCTAAATGTTGGATAATTCAGACATCTGCGTACGATGCATTTCCGTCCTGCATTCTCTTACTCTCTCAAATCACACAATATTGCCCTCAGGTTAGGTTATCTACTTATCTGGTCAAATGCTTAGTGTGGTCAGTCCTAACAGAGTTCTCTGAATGCCGACCATGTGAAGTCCAAACAGAGGT…
Tag_2594r	ATAGATTTCAAATCAGCTGAAACAAATTAAAAGTAATAAAGTCAGCATTATTTTTTATTGTTTCAAAGTAATAAAGTCATTTTTGTATTCAGCATTATTTTTTATTGTTTCAAAGTAATAAAGTCATTTTTGTATTAGAAGACCTCTTGCCTTTCCTAGTGACATAGCAGATTTCAAATCAGCTGAAACAGATTAATAACTTGAGTTTGCTGCTCTTATCCAAATAGAGCGTCGCAGATTTCAGCAGACAGCAGCTCATGTGACCTTGGACCATACTAGCCTCAGCAAGAGACAAATCCTGATTATTGATCGTCACGTTCCAACTGCAATATGGTAGTCACAGTGACACATTCCAAGCGGCAGTGGTCACCAACGAGTTCACACAAAGCACTACATGCA…
Tag_2597r	ACAGACTAGTTTGGGAAGTGTCATTGCAGGTGAAAAAAAACATGAAACCACAACTTATTTGATGATGTTGGGAGTGTAATAATCCAAGAAATTCTATTTGCTTTAGTTGTCAGCCTTTGCAGCAGAAAAAGGAAGAGGAACGCTACTTAATACATAACACAACATAATGAAACTACATTATCTGAAGAGACAAAAGCAATGTGAGTGTGCATACCTAATCAAAAATTGGTACGTTTTCCATTGAGCTTATTAACAATATCAACTATGGAAGGCCTTCTGTTCCGATCGGCCTCCACACACTTCAGCCCAATTACAATGCATGCTCTTACTTGCTGGAGACCATTGTGATTTAGTGATGGGTACTTGTTTATTATTTGCTCATCTGTCTGCCAATTTTTA…
Tag_2599	CTCCTCGTCGTGTGGCCGTACGCCGCCGTGTCGGCCGGGCAAGCTTCCTGCTGCTTTAAGCGCCTGTTCAGCTTGGGCGACTCCATCACCGACGCCGGCAACCTCGCCAAGGTGGCTCCCAACATCTCCGCCCTATTGCCCCCCTACGGCGAGACCTTCTTCCACCGCCCCACCGGCCGCTACTGTGACGGCAGGCTCATAGTTGACTTCATTGGTAACACGTACTAGCACTTCCTTCATCGCTGGTGCACAGCACATGTTAATCATCATGTACATATATGCTCGTGCTTGCAGCGGAGGCGTTGAAGCTGCCCCTCCTGACACCGTTCCTCGTCGGAAAGACAGCGGAGGACTTCCAGCAGGGGGCGAACTTCGCCGTGTCCGGCGCGACGGCGCTGA…
Tag_25r	AGAACATAAGGAGAACTTCCCGAAAGACCCCATTTCTTTGGTGCAAGTTTGGCAGCTGAAGAGATTAATAAACAAAAAATTAAACATTTATACCCTCGCGATGGTAAGTCACAATAGATGAGATGACCTTTGAAACAGCTCTATCAGCTTGTTCTGATTTCTGATTATGTTTTGCTAAAGAGTGTCACAGTCAAGTTTTCCAATTTTAGAAAATAAAATTGCAGTATGAACATCCTGCCTTGCTGTAACTGGTAACCATGCAATCACTGTGTGAAGGATGATACAGTAGAAGTGAGGGGATACTGTCTCAATCCTCACCTTCCAACCCCGTCATCTCCTTTAAAACAGTTGGTGTCACTTCTCTTGGTCCTTCTAGAACTGCAGCAAATGAGATGCAAC…
Tag_2603r	GCTTCAAACCCCTCCAGAAAGAGGTATTTGTCCGCAACTATCAATCGAGTTTCAACCATATTGTGTTTAAAATTAAAAACCAATACGCAAAATGAAGGGTTGTCCATGGGAGGCGAAGAAATGCAAAACTAAAGACTCTAGAATCTGGCATGCTTCGACTACCCGCTCCTTTTGGTCATTAATGCACTGCAACCGAGCACATGACCGGAACCAATGTGCCCCCCCCCCCGGAAAAGCACCTGCAAATATTTTTGGTCTACAATTATTAAACACAGTATCATTTTTGATAAATATAGCTGTGGCTCCTGTTAATAACAATATGTTGTGCTTGTGCCCTCCCTGCTTAGACCAGTTATTTAACAAATATTCAATATTTACCGGTGGTGCTATACCTAACAA…
Tag_2605r	TAGATTCAATAAGAAGAGTCTACATGATGACCCCAGAAATAAGACTGTTTTGTCTGCAGTTGAAGCACTCTATGAAATGAGGCAAGCCCTCAACGATAACAGTGGTGTCCTTCACGACTGGAACGATAATCAAATGAGCCCCTGCTATTGGGACCATGTTACTTGTCAAGACAACAAAGTTACAAAAATGTAAGTTTGCTGGAAGTTTGAATTCCATTATTGACCAAGGCAGCTAAGGTTCAACCAAATTCAGATTGTGGTTTTCAAATATAAGGAAATTTCATAAAGAAGTGTTTTCATTTGGATGGAATATTTTTATACTTCACTCTTATCTAGTTTCACTATTGTAAATTTGTAAGGCAACGAACTTTGTCTACATGACTATTTGCTTAGTTTCTC…
Tag_2606r	CTGCTATGGTCCACTGGCCGAACTATATTCCTGCTGATGAGCTCGTTAAAGGTGTCCTCAGCAACTTCCTCAACAGTTTTCCCATCCTTCTCAACAATGAAACCTTCAGCTATCCATCGCCTTGTCAAACGCCTCCTGTTTATGCTGCAGCCCTTTGGGAATATGCTCAAGTACAACAAACAATTTTTCTGATCAGCTGGCAAGTCGTTGTAGCATAGATTAAGAATTTGTGTCACTCCCTCAGGGTTTAGGTTCTTGTCCAATTCTGAGGTTAGAGATTCTTTCACTGTTTTCCAATGGCTCACATTGTTTAGGTCTCTTCGGGCTAGGAGCCCTGCTACTACAACTATAGCCAATGGAAGACCTCCACAGTTCCTTATAATATCCTCCTTGAGTTTC…
Tag_2607r	CCCCGTCGCCGCCTGCGCCCTCGCCTTCAACCTCCTCAACGCCTACGTGCAGGCCCGCTCCGTCGCGCTCCACCTCCACGCGGCGGGCCGCCCGGCCTCCGCCGCCGCCCTGGCGCGCTGCGCCGCCGGGCTGGCGCTCTTCGCGTGGGGGATGCGGACCAACGTCGCCGCCGACAAGGAGCTGCTGCGGCTCAAGGAGGCGGGCGGCGGGTACAAGATCCCCCGGGGAGGGTGGTTCGACCTGGTCGCCTGCCCCAACTACCTCGGCGAGGCCGTCGAGTGGCTCGGCTTCGCCGTGGTGGCGTGGACGCCCGCGGCGTGGGGCTTCTTCCTCTACACCTGCTCCAACCTCGTGCCCAGGGCCAGGGACCAGCGCCGCTGGTACCTGCACAAGTTCGG…
Tag_2610r	CACTGATGGCTTCCGGAGTTCCGTTTTCCGCTAAGGATCTCAAGAACAAGAACACCAAAGCTGAACACATCGGATTTGATAGAGAAGATGCCCTCCGAAGCATACTCAGGAGCCATATAGCCACTAAATGGTATATAATAAATGTCAAATTTCTACATGTATAATGTTAATTTGTCATATAAGTGTTAACAGATGGATCTATTTGTATGGAACTTACTATGTGCCAACCACTCTTTTTGTAGTGTTTCCTTGAGTATTGTTTGAGCTGAATATTTTGGCTAGCCCAAAATCTGAAATTTTTGGATTCATTTCGCCATCCAAGAGAATGTTGCTTGGTTTCAGATCTCTATGTATGACGCGCAAACGGGAGTGCTTGTGTAGGTAAAGAAGTCCATGTGC…
Tag_2612r	GCAGCAAAAGTTCCCAGACGCACAGGCTTGGGGTCAAGCCAGTTCTTCGGCGGGAGGAGATGTAATGCCCCGTCCAAGTGTGTGAGCATATAGTGAAAACGTATTTTGTAATAGGCGTGTCTTATCCTGGTGGCGTGAGTGTGGTGGGGATATATTACCCAAAGATGCTGTACTGAGACATTATTGTTTTGCTTGTGAAGAACACAACCCTAGGTTGCCGGCGTCAGGGTCCTCCGCCCTGCCCGCTTCCCTTCCGAATCCGACTCCTCTTGTATGTTTCTCACGTCGTGATCTGATTCGCGGCCACGGGGCATTACAGGGCCGTGCCGCCGGCGAGGTGAAAGCGAAGCCTACCGAGCCGACGGCCTGGTTGCACGCGCCGCCGTGGTTTGTGGGGAT…
Tag_2616r	ACGGGGGTCGCCGTCGAGCCCTCTGCTCCGGCGCTCCCAAGGCCTAGCTGGTGGCCGTGGCATGCCGTGGGGGTGGCAGTGGTGCCCCCCAAGCCGCTTATCGGCAAGGGAAGGCACCACCGTTCAGACGGTGACGGAGACGACGACGGCGACGGCGTGGTTCCTCACGGCACGGACCGAGCGCTGGTTGGTGGCGCCGGCGTCTGCACACCAAGTGCTCGATGCTTTGCCTGCACGCCGGTGTATGCACGGTAAGGAAGTTTAGCCATTCAGTTGCAGATATGGTTGCTGAATTTGATACAACGATGCCATTACAGAACTCCAGTAAGCAGGCGAAAGTTGAGTCGGACCTGATGAGGAACGGAATTGAGTTGCAGCTAGTACTGAAGGTGAGATGGT…
Tag_2618r	CGATAACCCACCCTGCCGTTGACGTCGTGGTGATCGATTCCGCAGGCGGCGACGGGTGTAGGAGATGGACGGGGAGCAGGCGGCGCGGTGGGCGGCGGCGCAGGAGGGGGTGCCCGTCGGCGCGGACCTCGTCGCGGCGGCGCTGCGGCAGCTGGAGTTCCTCGCGGCGGTGGACCGCCGCCGGTGGCTCTACGAGGGCCCGCTGCTCAACCGGGCCATACGCAGGTACGGATGATGCGAGAAGTAATTTTCCCTCTTTTTTATTATTTCTCCTTCCCCTTGGCTTTTGGCTGTTGCCTGTTGGAGAACGCAAGGGACGGTTCTTGCTTTTCTCGAGGTCGTCAACTATTCATCTTTGTCGGGCCTGGATCATGATCAATAGATGAATCCCTGGGAGAA…
Tag_261r	TCTGAAGGCTCCGCTTACACCCTTCAGCAGCAGTAACCTGTCTTCAGTAATACCTTTGTCTTTCATTTCCTGTCAAGAAGTCATAGAATTAATACTTATTATTTAGTATTACCAGTTTCTGTGCTAAATATAAGGCATGTTTTCTGATTTGTGCTTACCTGAGGCATGTCCACAGAGTATTTGATATTGTCAAAGGTGATTGACAATGGTGTAAATGGAAGTACCATTCCTCTCTTCCTGGTGCCAGCTCCAACGATTTCTCTTCTTCCTGCATTTGTTGGACTTGTTATAAGAATGCAGCAATGTCATGTTCGATTTATCAGGTGGTGCACACGAATATCCTTTGGACTAACCATCAGGAGAAATCTGGGAATCTGTTCCAAGCTGCAGCAGCTCGAT…
Tag_2621r	TGTCATTATAATAAAAATTAGCCTAAAATACCCTTGTGCCTAATTAAATATCACCCACCAAAGCCATTATGAAAAATTAAATATAAAATATCATTTAGCTATGTATCAGTTACAAACATATACTATTAATAAAAACAACAATCAATCAAAATAAAACAAAAATAAGAATAATTATATACCTAATATTATTAAAGCTCAACAAATCAAATTGTTATTATATGATAGATCATATTTGAATTAGTTTAACCAACAAAAGACATAATTTACGATAATGAACAGGGTGATGTATGGTAAAAAAACAGTATAATCTTTAAGTAAGGATACAACGACATGCAAATTTTTAAATTTTCGATACTAGCCGCGCAAATGCGCGGTAGCCTAGTTCATTATAAAGTCAAT…
Tag_2624	TGGGAAATGCTAGATTTTGGAGCTACTTGTAGCCATTCTTCCATTAGCTGTCATTTTTTACGGAAAAAAAGATTATTTTACTGACGGAAATCAATATAAATTATTTTACTGATGGAAATCAAGATTCTTCAATAGGGACAATTGGACACAGAGCTAAATGAGATTGGTAGACAGCAAGCCCTTGTGGTATGCTTCATTTGCGCAAAATGCTATTAAGAACTAATTATTGTTTGCAGTTCCATGTCTAGCATTGACATTTTTCTTGTTGTTAAAATATCTGGCGAAAAGGTGGCTCATCGGCTATCAAAAGAAGCCAAACCAGCTGCCATATACTCTTCTGATTTGAAGCGTGCTGCTGAGACTGCAGAAATTATCGCAAAAGTTTGTGGTGTAACAAAT…
Tag_262r	GAAGCTTGCTAATACTATCATCGTTGTGTCGTGTAACTTTGTGTAATTTCTGCCTACATATTGTTTTCGCGTACGTGGCACGATTACTCGATTAGTACTATGTCATTAAGGCGATGATTCTGCAAACACGCTATTACATAGTAGTAAGCTTTAGTTTGTTTAGAGCTCCATGTGGGCCACGTGGTGCTTTAAATAATGTTGGAAAATTTGTTTCCGGTAGACCAGAGAAAAATGTCTACCTCTTGCAGGCTAAAACTTGTACGGGACAGTGTAGCTAGCCCTAGCTTGTCGTCTCTAATACTCCTCAAAGGAATGGACACTGAACTTGTTCCAGGCCATCAGTTCCCATTTGCGCCGGCCAGAGTAGTGTCCTGCCCTGCATTTAGGCGCCAGTCCTTT…
Tag_2630	GATGGATTAATTAGTTATGTAAATCAAAGATGTACTGTTACCACGCCGGTAGATCCTGGATCATCATGAAAGCTTCAACGACAAGAAAGTTCACCTTTCTAGCTTTATGGAAGCCTGGCACTCGAGTTTTGACTGATGGATGACGAATCTGTAGCAAAGATGTTAAGATGAGATAAAACTGTAACCAAAACAAGAATTCTGAGTGTTTTGCTTTTTCTTAAACCCAAACATAAAATAAGGAGGATGAGAGGGTGAAAATTTATTAAGACAGTATCTATTAGTTGATCTCAAGTTTCAGTAACTGACCACTGTCGTCTACTAACCGGGGCTTCATCCTCCCTAGCCAAAGTTGTCTGATATTCAACCATGTCCTGCAATCCATACCAAAGCAGATGCTTT…
Tag_2631	AGTTCCCTCCATGTCCTATGCTGCGTTAGTCTGCATCTTAACTCTTAAGGCTCAATTCGGCTAACGCCAGCAATGAACAATTCTTTTCTTTTTCTCTCTTTTATAGTTTTATTTATTTTTCTTCTTCCGGGAGAGCGATGAACAATTCAACGGAAGCAACAATGCATTTTCAGGAACCTATCACCCTCACGTACGTCACCTACTGATTTGGTCTACCGAGCCTTTTTACAACCGTCCTGCACTGCAGCAGTTTTTTCAATTGGGATTGCCAGTCTAATCCTATCTGTCTGTCACAATACCTGAATGACGTAAGAATACTCAGCTTAATTTGAGGTCGATGGGTGCCATCTTTGTGTTCCTTCCAGCTAGCTAGGCCCTGTTTGGTTCAATTTAGCGCAA…
Tag_2632	CTAACATGCTATGATGATACTTGACTGGTTAATATTTATTCTCCTTATTTTTATTCTTCTTTTGTTGATGATATTTTGATTAATTTCTAGCATCTCAGTATTGCCATACATATGTCACAGACCAAGACACATATATGTCTTATTACTGACTACTGCTCTGGTGGGGAACTTTTTATGCTCCTTGATAGGCAACCTATGAAGGTTCTAAAGGAAGATGCAGTAAGGTATACATTGACTTGAAACTGTTTCTTTTGCTTAGATGTCATGCATTATTCTCCATTGTTTTATGTGGCTTAAGAAGCTGTTAACCATATAAGCTGTTTGGAGACATGACTTTTAGAACTTGTAAGAAGAAAATATTGAATAAATATATTCTTAATTGTCATAGACATGTTGATC…
Tag_2640r	CAGAGCGTGATGCCGAGCCGGAGGAGCGGGAACGCGTCGACGTCGATCTTGGCGAGCGCGTAGCGCGCCGCGGCGGGGAGGCCCTCGACCCGCACTCCCGGGGGCAGCGCGGCGCGGCCGTCGGCGTCGGCGTCGGCGAAGTCGTCGCCCGCCCCGACGCCGGCGGCGTGCTCCGCGTAGACGGTGACGTAGGGGTACCGCGGCAGGAGGGCGCGGATGGTGGCCAGCTCCGGCATGAGGTTCTCGGCGCAGACCAGCCGGACGAACACGTCGCTGCGCCGCGGGCGTGGCGGCCGGGGCGCGGAGGGCGGGAGCGGGACGACCGTGGTGGCCGGGGACGGCGCGCGGCGGCTGGACATGGTCTGCGGCGGGTCGGTCGAGCTCCCTCTTCCCTGCGGC…
Tag_2641r	TCGACGAGCACCGGAATCCGGAACAGGACACATGACACGATGGTGAAGCAACCGGCTCGTCGTCGTGCGCGCCGCCGCCGGGAACCTCGGATTCATACCGCAGCTTCCTCGTCCACCGCTGACCACATCGAGCTGTCGTCCGTCGACATCTTCGTTCCCTTTCGGTAATGCCCTCCAAGCAAAATTTCGGAGCGATTGCACTGCCGGTCAATGCCTTTGTGCTATCGCTCTGATAGCTGCAGGCGCTGACGATCGAACAGGTATTCCACTGAGTTCTGACGGCCAGGTCGATCATCGATCAGTAATCAGACTGCCTGTCGCTGTCAGACGCTAAAATTTAGGAGTACTCTTACTGGCCTGCAAGATGAACAACCAGTAGACCTTCTGGTCCAGCGAGAT…
Tag_2648r	ATGTCTGTCCAAAGAACAGAAACCAGAATGCTCAAAAAAAAAAAAGATTCCTCTGCTTTCGCAAAACTTGATTTTTACCTGATCATAATTGAGCACTTCCTCGGACGCGTGATCCAAGGCGGCAATCGTCCCGACCGGCTGTCCGCGGAAGTAGACGACCGACTTCCTGAGCGCCTCCCATGCCTCGTTGACGAGCGGGTGCGGGCCGCCGCCGAAGTGCGTGGCCACGGAGAAGGGCGAGTCGAATCCCCCCGAGGGGAAGGCCGGCGACTGCAGCACGCTGTCGAAGCCGTCGTTCTGGCGGTGGGAGAGCTCGCTCCACGACTGCTCGTCGAAGGAGCGCTTCCGCTCCAGCGCGAACCGCGGCTTGTCGATGATCAGCCGCGACAGGTCCAGGTT…
Tag_2652r	GTCACCATCGACTCGCCGGACACGCTGCCGGTGATCTACGAGCGCGGCCTCTTCGGGATCTACCACGACTGGTGCGAGTCCTTCAGCACCTACCCGAGGTCCTACGACCTGCTCCACGCCGACCACCTCTTCTCCAAGCTCAAGCCCAGGTGATGATCATAGCAGTGGAGGTGCAAGCTAATTAAGCATGCATGGTGTTGAATTGATCGAAGAGGGTTAATAATTTGGCAGGTGCAAGGTGCTGGCGGTGGTGGTGGAGGTGGACCGGATCCTGAGGCCGAACGGCAAGCTCATCGTGCGGGACGACAAGGCGACGGTGGACGAGATCCAGAGCGTGGTGAGGTCGTTGCAGTGGGAGGTCAGGATGACCGTGTCCAAGAACAAGGAGGCGATGCTGTG…
Tag_2653r	TAGTATTCCAATATATTATTGCTTACTTATAAATGCTTCAAGTTTTACTGGTTACTTATGTAAGAACAGACATGGCATTGCAAAAAAAAAAGTTGCTTGCTTGTCAGTATTATTCTTGGTTCTTATGATGCTTTGTAAGAATAAAAGGCTGCAGTGTAGGAAAGTTAAATAACTAGATAATTAAAGAAAATTTACAGATCTAAAGTATTCGAGAAGGTAAGCAATGAACTACCCTTTTTTAGTCAAGGACAAAATAAATGTTATATCAAACTATGACTTGCATGGGGCACTTTCATCCTTGCTAATTCCTACCAAACTGAGTTATACACAAGAGATTGCTTTACCATTTAATTGAAATTTGGATTAGTTTTATGAAAGTAGAACATCAGCCCATCTTTT…
Tag_2655r	AATAGGAAAGGTAGCTATTGAATCTAATGCCTACAAAGGCGCTCTGAAGAACACATCTAACGAAAACATCACTTTCAATTCCAGTATTAGAAGCTTTGATAAAGCAGGGCATGCTATATGGCCTTGCTTGATTGGGTATCAAAATATAGGCATGCCAAAACGTGAGCGTGCTAATCTTTTTTTCTTTTGCCAAATTCGTGGTAACTTTAAAATAACACGTAGTTAGGTGGGCTAATTTAGAACCCAACTAAATGAGAGCCAAAATTTAAATACTTGTTCACGTTTTGATATGCTCACATTTTCGTACTTCGTAGCGAACCAAATATGCTACATGTACCCACTAATCGTGCCAAAATAATAGTAGGAGGAAAAAGGAGAATGATAACTTCTGCAGGAACG…
Tag_2656r	ACGTGTTTGGAGTTAGAAGCAATGACTTATCCACTATGGATCAAGTTGTCAAAACCATCTGTGTGCAAGTATTGTTGGTAACCTTCTCAAATATTTAAAAAATTCAAAGTACACCAAGCATTTGATAAAAAAAGTATCGGATTTTGTTGGTTTCAAAGGGGACTAGAAAAAATGTGAGAAACAATATTGGAAACCCCATTTGTAACTGTACCCAGAGCAATACCAATGCAAAGGAGTCTAATCCAAGAGCAAGCTCGCCAGAATGATGAAGACATCAGCCATAGGCACGGCCACAGTAATCACTACAAACTTGCAGAACCATAAATCTTCGTCGATGCTGCTAGTCACGTATCTCCTCATGGAGTCGTACAAGTACAACAAGAGCAAGAGCAGCACTGC…
Tag_2658r	ACAGAAGAACCTATATGACACGGTATGCTCTAAACAAATGCTAAACCTGGAAGATGCATTTGACACGATCAGGTTCATGTTTGGTGATGCTTCATCTATCTCATTTCACAAGAAAATTAAGAAAACAAACTACTACATCAAAAGTAGAAGAGCAAGCTACAGTTCCACTGGCCAGTGCCATAGTGTTTTCAGCTTCCTAGACAAGTCTCAGCTGATCAGTCGGGCAAGGCACAAATAGTCGGCAGTAGAACCAGTACTGCAGCAACAAATAGTCAGTCGGGCAAGGCACCTTATGAGGCTGAGAACGACCTAACGCTGTAAACAGCAGACCACACAACATCAGCAAACCGGCATTATTTGAAGATAACGTGTTAATATTTCATCTTTGTGACAAAAGCA…
Tag_2660	TTTCCCTTCTCTCGGACTCTCACCTCCCTTTGCTCTTCCTTCCCTGGCGACGGCGACTGGGCGAGCGGCGGCGCCATTTGTCCTGTCTTCGCCCAGCCCTTTGACGGCAACAAGCGCATCCTCCAGGTATGCCGGCCCCTTCTCTTTCCTTCTTCTGTGCCAGACGGAGCACCCCGAACCCTAACAATACTATTTGTATTCGGATCTGAATCCAGTTACATTAGATTACCTAGTAACTTCGATTTTGTTTGCAAGAATTATCGGGTGTACATGTGTACACCCATGTCCTATGCTGGGTCCACCCCTGGACTCTAATGCTCTGGTATTGCTCTTTCTGAATTTCTGATCTCAAAGGTCATGGCAGAGATCATAGATTTATCAGGGGACGGAGGTGTTCTT…
Tag_2663r	TACGAGGATAGATGGTTGGAAGCGTGTGTGTCGTCCTAGCACTACTCCCTCCGTTTCAAAATATAGATTATTTTAGTTTTTCTAAATTCATATTATTTGCTATGCACTTAAATATAATATATATCTAGATACATTACAAAATATATGAATTTAGAAAAATCAAAATGACCTATATTTTGGACAAAGGGAGTAATTGTTAATTACTTACGGGTAGATGCGTGCAATGGTTAGGAGAGGAGCAGATGCGTGTGCTGCTGCTGCTGCAGGACGGCCCGCCTCGGCATGCTGCGTGTGCCCGCACGTTGGGCCACACCACATGCATGCACCCGCCCCAAACCTAACGCAATTAACTAAGCGCGCGCCGTGTTAGATTAAGAATAAGACCCTGGTTTGTTTTAG…
Tag_2669r	CATGGAAATTATCTTCTGGCTCTCATCCTTTCTACCCTGCCCCTGTAAACCACTGTACAAAGGCAGTGTCACTCTGCTCTACGCTCCTTTTTATTATGTAGTTTTGTTCAATACATTTTACAACGTGTTTGTAAATGAATGTGGTTGATCCCTCTGACCACAGTCAGATGATGATTCCATTAATTCCAAAAAACTTTTGGCCAAATTTATTCCTCAAATTGGATCAATGAGTCCATCATGCATGGGGCACTTCTCCATCTTCTTTTTCATCATGCATTTCAGGCTGAGAGTGTAATTTATGCCCCTGTGCTGGAAACACTTGTCGGGCTACACATTGGGGGTGTCCAAGTACACATAGCACTCTTGCTGGTGTAAACCGCTGAGGGTGTAATTACGAGA…
Tag_2670r	GTCAGGTAGTCAGGTTGGATGCGTGCCACCACGTGTGGATCCACATCGCCAGGCACTTGCATAATTAAGCTAGAGAGCACAGAACATGTCGAAGCTGGTTCCACAAAGCCATGCTAGCTTCAGGCCCCCATACGCAAAAACTGGCTTTTCATTTATGAGTTTGTCATGGTTTAACCTGTTTTCATGTGTGAGGGTTAAAACTGGCTTTCTCATGAGTCATGACGCAAAAACTGGCTTTCTTATGAAAACAGTACACAGAGAATTAAAAATTAAGATATGTGGCATTCAAACGATGTCAGTTTCATTGGTGGCAGATCATCGGGGACAAATGTTTAAGCCAATGGAGTATATGTAGAAGTTCCAATTATATTTTTTTAGTAGAAAAATATACATGGATAT…
Tag_2673r	CGCCGCCGCCGCCGCCGCCGCCGCAGCTGTTGGATGAGGTCGTCGAGGAGGTCCTCCTCCGCTTCCCGCCTGATGACCCCGCGAGCCTCCTCCGTGCGGCACTCGTCTGCAAACGCTGGAGCCGCCTCGTCTCCGCCCGACGCTTCCGCGCCCGGTTCCGCGGCTTCCACCGCGCACCCCCCATGCTGGGCGCCGTCGTCAACGACGACGGCTTCGTGCCCACGTCCTCCTTCCGGCGCCAGGTCCCCGCCGAGCTCCGCCGCGGCTGGATGGTGCTCGACGCCCGCCACGGCCGCGTCCTCTTCCACAGCGTGAACTGCTATTCCCAGCCGTGGGTCCCAACCCTCGCTCTCTGGGACCCATTCACCGGCGAGCGGCGGGAGCTGCCGAGGACGCCGC…
Tag_2675r	GCATGTACTTGAGTCCATATAAAAAAAAAGAAACACGACGAGAGGCTGTGTGGGCTGCTGCGTCACAAAATTCTCTGTGTTTTGTTCATGTTTGTTGTGCGTCCATCAGAAAAAGCTAGCTAGTGTTTGTGATAAACACTCCAGAGGGAGGGAAAGTGCATGTTTGCGACAAACACTTGTGGCTGTGAGTGCTCGATCCCAACAACAATTGAATCCATCAATTTGACCGTGACTCCGTCAGCGGCTTTCAGCTTTCCTCAAGAGAAGTCTGTCGCATTTAATCCTATATTTACCACTGTGCAGCTAGCTAGGGCTGTGCTCGATCGATCTAGAGGCAGTAAATTCTTGCGGTTGTTAAGTGGGCATGCAGATGACTTCTAGACTTTTCCCCGCCTGCTT…
Tag_2676r	GGCAAAGGCAGTGGCTACAGAATGTGGAACAACATTCTTTAACATTTCATCTGCAACATTGGCTTCTAAATGGCGTAGTGAGAGTGAGGGCATGGTCCATTGTCTATTTTAACTGGCAAGGGCCGATGCTCCAAGTACAATTTTTATTGATGAAATCGAATCCTTGTGTACATCCCGTGGAGCTTCTGGTGAGCATAAATCATCAAGAAGGATGATGTTTGAACTTCTTGTGGAAATTTATGGCGTAAACAATAGCTCTACCACCAAACTTGTTATGGTTTTGGCTGCTACCAACTTTCCATGGGATAGATATTGATAAAGCCTTGAGGCGGAGGCTGCAGATGTGTATTTATATTCCACTTCTAGACTTTGAAAGTAGAAAGACACTTATCAACATTA…
Tag_2677r	ATGTATAACTGACTTCCAGCACATTTCTTTAGTACATTAACTTCGGTACTTTACATTCTGTAACGACACACCTACGCTAAGGTATGATGATAAAGGATCCTCAGTCAACTTAGAGAGCTTGACCTTCCTATCGGTAATGCGAGCCGAATGTTGCCCTCAAGCAGTGGCTTACTTGAGGTGCTGTCATTATACCAACTACCCGTTGATTATATTGGGAGTAAAAGTACCCCGTGAATATGTTGTCTTAGTTACATATGAGCATTGTCCATGCAGTGTTGGACGCATGGATGCTGCTTCTATAGTAAGCGTTAATGTATGAGAATGCTTTCGTGAGTGCTGGCATGAAAGGTTCAATGAATATATATGCTCTATCAATCTTCTGCAGGAATACTAACCACG…
Tag_2679r	TAACCACCCGGTACCTATGGAGAGCCTTAGGTACCGATTGATAATACCAACCGGTATCTAAGGCTCATTCATAAATTCCATCCACCCAGGTACCGGTTCATCTCTGTATCGGTACTTTTGGGTGGACCTAAGGCTTGTTTTCTAGTAGTGATGCGTGGTTCACACTGTTTAACATTGCATCAAGCAGCCTGTGTACTAGTACTACAGCATCAATGTCCTTTCCTGCTTCCAAAAATAAACCACAGAGCAGGTTCATCTGCTTTTCCAAATGCAAAAAAAGAGAGAAAGGATTCAAGGGGATATTGTGTCAAGAAGAAGAAAAAAAGGAAATTCATGTGTGCAGCACTACGCATTGTTCAGGGCTCTTCCTTTAATTTGATTGCTTTCGTCCTCTGTGTC…
Tag_2680r	GTCTTTCTAAAATCTACTCTCTAAATTATCATTTAGAGGGTCATTTCAGTTAAAAAAATTTTCTATATCCTTGTACTTTCCAACAACTTTTCTATATCTTGTATGTAGTCTAGAGAGTCATTCTCCTTCTCCATCTTTGGCTAGCGAGAAATCCGGAGTAAAGGATGTCTATATTTAGATATCCAATTGAGGAGGCTATTGGAGGGCTTTTTTTCATCAAAATTGCTATTTCTGTAAACTAGAAAAGATACGAAGAGTCTCTTGGACTCTGTATTCCGGAATAAATCATCCAACGCAGCTACTCGCCGGGCTAGCTAGCTAGGATACCTCTGTACTCTTTATATACGCGTGGCACATAAAAGCTTGCACGCTAGGTGTGCACTTGCTGTACTGGGGCAA…
Tag_2686r	GAAACAAGTAGTAGGTCCCGAAGGGAACTGCGCGGGAGGAGGATCCACCTCATTCTAACAACAAGGGTGGTGATGGAAACTATCATCATGACAACAATCATCGCAATGATGGGCGTCGTGCGGATTTCCGAAACTACGATTGGAGGACAGATGACCGGAGGAGTCACAGTGTCCATAGATCTCCCTTCGATCATCATTAAGGTCAGTGTGATAGACTCCAGAATCGATATGAGTATCGGACGATCCTCGATGAGAGGCACCAAGGGTATGACGAACAATAGCGTCGTCTCAAATACCGAGAGCGCTATGAGGAATCGGGTCGGGTCTAACTCAACATCTGTATAAGGCGATCCCCAGTTCAGTCGGACTCCTCAAACTCTGACTCACAAGACCAGAGAT…
Tag_2688r	TATTTTACACCCATCCAAGATGGTATCAAAAATTACTTGGGTCAGGAGACTTACATTTTTACCCTCTTGACAATAAGCTTCATTGGCACTTGCAACACCCTGCGTACTGGATGTGTACCAGTCGAGGCGTTAGTGGCATCTACTGAACCACTCGCACCTTGACTTGTACCCGCCATAGCCTCATCAGCAAAACTGGGGGCTGGCGGCGCGGCAGTGTGACCCTTCCAGTGAGGCAGACAACTTCCTCTGCTAAAATCCGACGCCTCGTCAGATGACGATACTGGATCCTCTTCGTCTGATTCTTCAAGATTAATTGCTACTGGCGTATGAAAAAGCTTTTGGTTCTTTGCCTCCTCAGAATTGGGGATAGGAGGATCACTCTTGAAGACCTCAACATTC…
Tag_2694r	CACACATTTGTTTACAGCTCAAGTATGAATAGTACAGACAGAAGACAAATGTGTGGGATAGGGCATTGCATACCATAAAGATGCTTGTCAAGACTTCCCTTTGGTAGATATTTGTAGCAAAGACAGCTTTCGATCACGTCTACTATCACATATCTCCCATTATGCTGAACTACTTTCTTCTGCCCTTCGTGGCAGAAGCTAACCAGCTCTACTACATTTCTGTGCTTGAGTGCCATAAGATTTGTAACCTCAGTTTCAAATGTTTTGCCAGCCGGCACTGGTGAGTTCTCAGCAAGCCTCTTCACAGCAATCATGCGGTTCCCTTCTGTCTCTGGAAGAACACCCTGTTAATTTAACCTCCTCCATGGACCATTAGTACAAGGGTTTTGTATCGAAGAA…
Tag_2698r	GATGATACATGGTGCCGAGAGAGTGACAAATAGTTCTTCTATGTGGCATGTGGTCGCTTTGGAACACACGCAATGACTACCATCATGGGAAGAAACCAATTGACCCTGCATTTGCGATTGAATGGGCAATGGATGCATGTTATCACCTGCTGATAGCGCAGCAAAATACTCGGAGAGGGCCAACCACCAGGGCAGATAACTGGCAACCCCCACCAGAAGGTGTAGTGAAGCTCAACTGTGATGGTGGTTTTCAAGCAGCAGAAAATGAAATAAAGGATCAACGGGCACTGTGTTGAGAACTTTTGATGGTTCATTTCTCGCCGCTTCAGCTAGATGGCTGCCTTCTACATCTTCAGTCCTGGTGACAGAAGCTGAAGCGTGCCGTGATGGCCTACGCTT…
Tag_2699r	TTCGGTACCATTTGAAGGACTTCTAGCAACATGGGAAGATAAATAGATTCAACAGAGAAAAGACCATTTNNNNNNNNNNNNNNNNNNNNNNNNNNNNNNNNNNNNNNNNNNNNNNNNNNTTCGGTACCATTTGAAGGACTTCTAGCAACATGGGAAGATAAATAGATTCAACAGAGAAAAGACCATTTTTCACAGACAACTAAAATTGTTTCATATGGAAGATTAAAGTAATTGTGTTTAATTAAATATATCTTACAAAAAGAGTGCCAGCAACAGTTGTTGTTTTACCTTTTCTTTTGAACAAAATTGGCACAAGAAGGTGCCAATTTACATTGAGTAAAGGAGAGTTTATAACCAATTACCTAGGGAGCCTACAATGAGTTAAAACTGTACAAAACA…
Tag_26r	ACGGCTGGTCCCGCTCCGTCTCCACGTTCCAGAAGTGGGCCATGGTCGCCGAGAACCTCGCCGCCTCCGAGGCCCTCGCCTCCTCGGGGCCCGCGAGGCGGCGGGGGAGCAAGAGGGCGGCGGCGGAGTGCCGCCGGCGGTGGGAGGCGCTGGCGGCGGAGCACAGGGCCGTGCGGCGGTGGGAGGTGCGCACCGGCGGGAGGTACTGGGAGATGGGCGCCGCGGCGCGGAGGAAGGCCGGGCTGCCGGTGGAGTTTGATGTGGAGGTGTATGGGGCCATGGACGCGCTCATACGGGTCGAGGAGGCGCTGCTCGCGGGCGCTGCTGCCGGTGGCGGGGACGAGGTGGAGGGATTGGTTGGCAGCGGTGCCGGCGTTGAGGTGGGTGAGCAGGACGGCG…
Tag_2702r	GTACTTAACTAACTCATGGCAAAAAAAAAAGCCCGTTCATCTGCAAAGTGGTTCTAGACATATGAAGAGTTAAGTATAAAAAAAAGTAGAAAAGAGAACCAGCTCACCGGTCAGTTCGCTTGTGTTTCTTTAAAATTCCAAAAAATCTGTATTCTTAGCATAGCTAAAACAAGAAAGGTCTCAAAATTTCTTCTTAACCGATATATAACGGTCACCAGCTCTAAGAAAAAGGGGGTGCACACAACAAAGGTAGAAATGCACTAGCAATGCGCGAAGAAAAATGGGTGCGCAACAAAGGTAGAAGAGAACATTACAAACCACATGACAGGACCCACTGCATTCCACAGAACATGATGTACCATTTCATATTCTTTGGAAGGCATTATATCAGATACAAAG…
Tag_2704r	TGGATGAAAGTGAAAGATAGTGATATCTGGAATGAACTTGTTTCAAAGGATTTATTTTTGCCAAATCATGTTTTTGCATCCTTGATGTTAAGTTATAGCTATATGTCTCCAAGCTTGAAGCCATGTTTTACCTACTGTGCAACCTTTCCAAAAGGTCACAGTATAGTTAAAGATGATCTTATTTACCAATGGATTGCTATGGATTTCATCAAGCCAACAAAACTACTCTCGAATACGGAGCTTTGTGAAAGATATATTGTGCAGCTCCTAGGATTGTCCTTTTTTCAACAACCAGTGTCACCTAAGGTGTGTCATTTCTGCATTCCAATACCACATTGGAATTTTTCTTACTTCTTGAATTAATTGAAAAGAAACATACATATGTTAACTTTTAGTAAA…
Tag_2709r	TTAGCGCCATGGTACTTTTGGTTCCTTTCCTGCGTTGCTGGATGCGGTACGATTCTTGAGCAGTAACAGTTAGTTCATCGATCTATTGCCAGGTACCACTACATATGATTCTTGTAGAAGATCATGCAAAACGTAGCAGTAAAGTATTTGTAGATGGATGAATTATTTGTCTAACAGAGCTTCTAGAACAGCATCAGTATACTACTCCTACAATTACCTGCAGGTTGCGATTGTCCCCGTTGATCAGTTTTACCAGTCTACCAAAATCATTGACATTCCATAACCACTGTCGGGGTCTAATTGCGCCGAGATTTCGAGGTAGTATTATTCATCCAAACGTGCAATATGTTTTCAGGAAAACGAACGCGCCCAACCATGATCTAGCAAATTTACCATCGG…
Tag_2710r	GACGAGCGAGTGACGCCGCCGCATTGATGCCGCGACGAGTGCCGAGCGCGTCCGGCGTCCCCTGGCGTCTCGCCGCGCTCATGACTAGGGCAGTTGATAAGGAGCCGCCGATGATGATCATCGCGTGGACCGGCAGGGAACGTGCGCGCGGGCTTTGTGGTCCACGGCTCTGGGATTGGGAGTCTGGGAATCTGGGTTGAGTAGGAGACGGGGAGTGATCAAGTGGCGCTTGGGCGTGTCGCTGGCCAAGTGTGAGTCCAGCGCTGTAGCATGTGGGGAAGCCGCAACGCCGCTCGGCAGCAGCGGCCGGCGGCATGTTCCGCGTCTTTGTGCGCACGTGCTCTCGACCACAGCCCAACACCACCCCCACCAAAGCGACAACGATCAGGTAGTCGGTCT…
Tag_2713	TCTGGAGCCCCCGCCGAGAACAAGGTCCCGGCGGGAACTACACAGGGCGGCGCCAGCAGCTCTGGCGGCATCCATTACGATCCAGCCATCACGGGAGCCCTGAAATCTGACAAGAATGCCCTCTACGGGTAAATGCTTACAAGGTGTACGCGGTCTTGCTTCAACTCATCAACCCTATATCAACCCAATGGATGTCTCCCGGCATCACAACTGTTCCACTATAGTAGGACAAAAACTTACTGCAGTGTAATACAATTGTCCTTCTCTCTCTAATCATTATTGTAATGCTTTGATATAAATTTATTAAAAGTGGAGACAGATGCATGAGGGATGTCTTCAATCAAGTTATTAAGATCGATCGAAGGTTACCACTATGGATCAAAGGCATTTTATCACTTC…
Tag_2714r	ACTAACAATGATCTGAATCGATTGAGGATCAGATCAAGCCAACCCAGCCCCTACTCTGTTTCCATGAGTGAATGATGTCGGCGTCAATTTAAGCCCTAGCAGTTGCAGAATATCAGCTGTTACCAATCAACAATGGGAGAGCATCTGCTGGCAAACAAAAGCAACCCCCCCCCCCCCCGCGAGGCGCCTACCATTCGTACGGGACAAGGGCGCCATGGCGACTATGGCAAGCGGCCATGGCGACCGAGGTCAAGGACGGCGGCGCTAGAATGGACGCGTTGTTGCAGCTTATAGTTGTGTGCTTGTGTTGTTGTCTGGTTGTTTCGTGCTGTAGCTTATTACCAGAGGAATGTTCCATGTGGTGGTAGGCTGGTAGCACTGTAAAAAGCTCTATAGGAG…
Tag_2715r	CGCCTTCCCCATCCTCCTTCCTCTCATTGTCCTCCTCTCTACCACATCTTCATCTCCAGTGAGCATTCCGCCCCGATACCGCCTACCGGTTATCTTCTGCTACCCCGGCCGACGGCACCCTCACCGCCCACCGCCCTCCCCCACCGCCGGGCTAGCCGCCTACCCGAAGCTCCCTCTAGGTCCGACAGAACAAGTTGCCCTCAACCGCAACCCCAAAACCCGAACCCGAACCCCAAATTCTGACGTCGGAGCTCACACTATTATTACTTTCTCTGTTTGCTAGTTACATCCCCCCTGTCTGCACTCCCCGTAACAAGAGGGCTCTCGCGTTAGGCTAAAACGAAAGCCCTCTCGTTTTAGATATTTTGATAAAATTATACTTTTTCTGCAGTTAGATAT…
Tag_2716r	CCTAAGCCAGGCTCCAGCAATGCGAGGGAGGATCCCAAACTGGCTTGCTGGAAACGCGGGGTTCGAGCGTTTCCAACGAGCCAGGCTTGCACAAACCTCGCCAGCTCAAGCATTCGGTACGTCCTCACATCCGGAGCAGCTCACCTGCACGGATGCGGCGGCGGAAATCGGCGGCTCCTGCGCACACGGCCACCAGAGCGCCCGCGCGGATACCGCGGCGGGGCGCAGTGTTCCCGCACACGGTGGCGGAGCTCGGCCGCGTGTCTCCACTTTGCCACTCCTCGCTCCGCTCGGCCGTGTGCCTCCCTCTCGGTCCCCTGCCGGGCAGCTCCGCGCCTTCCCTGCCCGCACACTTCAGCGCCCTCTGTGCCCCGCTGGCTTCAGCACCCTTCGGGCCGC…
Tag_2717r	TTAATATCCATTTATCTCACTGGATGTGTGTCATGTATGTCACGCCTCTCTGTCCGTTACACTCCATATATTTTCTCTTCTGTGGTATTCTCTCTCCCGGTCATAGTAGCTACACCATACTTTACTCAGCAGACCATGTATGAGAAATTCTCCATTCTCCATCATCAAGAGGTGTTTCTTTTTTCTTACTTACTGAATTTCTCGTGTGATTTTTGTCATATTTCTCTCAATTCTCCATGCCTCCTTAATATTATTTCAACTAGTAGATACCATGAGGTGAAGTTCCTCTACATACAACAACACAAAATGTTTAATTTTTCCAGATCTAGAGGGAGTACTTGAATACAGGTCCAATAATAGTTTGCCTAATCAATCTTCTGATTTGCTAATCTTTGTTCA…
Tag_2729r	GGTGCCGGTAGGGAGGCAGAGGTAGGCACCCCTTCTAGATCTCTTCCTTCCCCGTGATGCAGAGCAGAGCACCTGTGTACCCAACTCCCGGTGATGCAGCTCCAGGAAGGGGTGCCGGCAAGGAGGCAGAGGTGGGCATGTCGGAGGAGAACCAGGAGCTCCTAGGTGCAGCAGGGAGGGAGTCCGCCCGGATTGGTTGGAGAAGAGGAAGAAGATGCAGAATTGCAGATCGATTGGAGGAGAAGGGGCTGGAGCCACGGGATTGGAGAGTGGGCACAGCTAGATTGTTGGAGCAGAGCCCCACCACGGAGGATTCCAGGTGCTGGTGGCCTGCGCCCTCTCTCTTTACCTCTCTCCTTCCCTCTCTCGTTCAGAATCCACAGCCGGAAGACTAGGCAC…
Tag_2730	TGGCGAACACTCTGCTACTGCTGCTGCTGCTCAACCCCCTGCTGCCATGGCCACGGCGGCAGCTCCTGATGAGCTTCTTCTTCCCGAGGAAGATGCTCGGTGTCGAGGCCGGCGCTGCGACAGAGGTGGCGGAGGAGAAAGCAGCTGCGGCGGCGGACATGGATATGGATCGTTGTGGTCGTGGTAACGTCGTTCCCTAATCAATCAGCGGACGTAGATCTGGGGCGTTTGACAGCAGCTAGCTAGCTTGCTCAGAATCAATTACTACAATGGCGATGATGATTGAACGAACTCAGCAGCCTGTTATATAGAGTACTTAAGGCAGGGCACCTGCAAGTGAATTAGCTGAGCAGCAGCCAGTACTAGTAGTATGCTCCGGATCCTTCCCGATTAGAGATT…
Tag_2735r	CATGATATATATAGCTTACTTGCTATAACTGTTGGAGTTTATTTGTTTGCCATGAAGAAGAGTACTTTAGCCTGATAGGTGGCATGATATATATACCAGGTAACTGCACGAACGTTTGTCGTCAGCATTAGACCTGGTAACGGTGGCTGCGTCAACCAAGCAATAATGCTTATTAGTTGCTTACACGAAGGGTGGGTAGTTTTTGAAGGTGACCGTGACCCTGGCGCCGTGGGGCTCGTAGATGGTGCACTCGCTGGCAGTGGCCATGACCACCGCCGAGGTCAGAGCGAACGCCATCGTCGACAGGCGGAATAGGAGGTTCACCGCCTTGGAACCGTTTGGCGCCTCGTCCGTGGCGTGGCAGCCGGATCCCATGGCTGTGCACCGCGAGCACTAACT…
Tag_2736r	CTCATCAGCGAGGATCTTGGAGCAGTTGAAGCAGACACAGCGCATGATAGAAAGTACAGTCTTGATAAAGCCAATGTGGAACATCGGCTTGGCGAGTTCAAGGTGACCAAAGTGGCCTGGGCACTCTGCCATCCCAGCCATGCATGTCTCGCACTTGATTTTTCGATCGACAGTCCCCATCCGAGGGTCACTAAGCCCACCGGTTTTCAGCTTCCCCTTCTCCATAATCTCTGCAGATTCTATTTGCGCCACCGACATTTGCCTCTGCAAAGACACACAGAGATGTAAATTCACCGTTACAAAACGCCCCTTGAATTTGTCCAGGCAATGCAAATGCGCCAACATTTCTTCTATTGAAGCTGAGCCTAATAAGGCAACTATCAAACTCAACTTTAGTGG…
Tag_2737r	GGAAGATGAAAGGCGATGGAGCGGAGGGAAGTCGGTCGGCGAGGCAGCCGAAACGGAACAGCAGCCACAGGAATTGGCGGCGACATCTAAGCCCAAGAAACAACGGCGCAGCAGGTCAGGTCAGCAGGGAAACGAAATATTGGGCAGGCACCGACAATGCCCACAGGAGAGCCAATGAAGAAGTCAGAATGAGGCCGCAAATGAATGCAGGCCGCAATGAAGGCAACCCAGTGCCAAAGGAAAAAAGCAAGTGTGCAACACGCATGGTAAAAAAAAGAGAGAAGTACATGTACACGAGTCAGGTAACACTGTAACGAGGTCGCAGCGCAATCTGCATGCAATTAGTTTTCATTAGGCTGGATCCAATAACCTTCATCATAAAATAGAAGAGATTCCCAT…
Tag_2740r	TCCCCTCGTAGTCCTATTTCTTTCCCCCCAATTTTCAAGCCCTCTCATACCCTAAATCGCCGGGAATTCGATCTACAGTACCCGCCGGCCTCCATAGGAGCTGTTCTCGAGTTTTTGCAGTTTAGCCCCTGAAATCTATGTTTTATCGCGTATAGATCTCTGCAGCCTTGTTTCTTCTATAGTTTCTATGTTTTAGTTCAGTTTTAATTTATTCTTGTTGTGTTAGTTTTGTTTTACCGCAAGCTATAGTTTAGCAGCGTAGTCTTACCGTAGTTTAATTTTAGTGTGCACATTTCATCTTCCTCAAACATTTTTTGAATGGAAAGAACACGTCTATTGATATATTGAACAGATAAAGACTGTTGCCATTGCCATTATAAGAATGCTAGACTATTACCA…
Tag_275	TCAATCAGCTAACAACACTCTTCGCTGCAAACAACCTATTGCAGACTGACATGATTGTTTTGTCCGGTAAGCAATATAATTAAATAGAAATTAGATCAACCCATCTAAATTATTGCTCCAACAACCTTATTCGTTTCAAGAATGTTACCCCAACTATTGTACCAGTGCAAGTGCAAGTACAAGTAACAGGCTAGATTTCCTCCCAGGCTCCAACACATACTTGTGTGTGCATTTCGTTTATACTCTTGTTTTTTTTCAATTTTTAAATCATTTTAACATTGCTGGCATATGGCTCATCAACTTAGTAACATTTCAAATGCCTTGTATTACTGTTGTCTTCTGGTTATTTGATTTATGTTACCAAATATCACTGTAGCATTAGCACGTAAAATATATGCT…
Tag_2756r	AGATTCATTTTTGATGTCCACCGACTAAATTTTCATATGGAAGGCTATTTAGTCACTCCACTGAAGTTGCTCTAATCAATATATTCTGCTCGTGGAATCGAGTAAACAACAGGACACGTACACAGATGGTCTTGAAAGACTCTTGGCAACGTTATGGATTTATTTATGCTTCAGCATTTTATTATTTAAATGTTGCTATAAATAAGTGCATTGTGATCTCCTGCCACTGCAAAGGATCTATCAGCCTAGCTGGGTGGCACAAGTTGGACCGGATCTTGGCAAGACATGTGCATGTGATGCATGGGGGATAGCCTAACCAAACCCAAAACGGTTTGTCTCAGAGCAAACGCCAAATATTATTATCTTGCTATAAACAAATCCAGCTAGCAATGTGGCTTG…
Tag_2760r	GCCGGAGACGAGGCGGCAGATCTTCCGTACGTGCAGCCCTCCGCTCACTCACAGGCTCAGACGAGGCGGCGGCTCGCTGTTCACGGCACTGGCTACCCAGTCGGCGACGCTGCCCCTCAAAGCCCTAGCCCACTGGGATGACGGATAAGACGAGACGCACCCTTGTACTTCCAGCCGCGGCTCGCCGGAGTGTCGCCGTGTTCCATTCGTTAACCAATGGCCAAACACCTTGTGCTACGGTTCTAGAATCTGGAAGCTTGCCTGCAACTGCAAACTGTTAGCAGGAACTAAGATTCAGATCGCTCTGAATAATCCAGTTTCAGAGTGCCGATTTTACAGAGAGTTTGTAATTTTAATTACAAGAGAAACCTGTCACTATTCTCAAAAAAAAAGGCAGAC…
Tag_2765r	ACTCAGCAAGGTCTCACGCATGGCAAAAACAACAATGCAGATGAAAAGAAATCATAGAAACAACTTAACCTTGGAGGACATCAGCGTGCCCGCTACGGTCGAAGTAGCAGCCGAACCTAATAAAGCAGTGTGGCCACCGCCCCGGCGGCAGCCGGGGCATCGGTACCACGGAACTCCGAAGCGTCGGCCTCCCTCTTCGCCGAAGCCGCAACAACGTCTTGGCAGCCTTGATCAGCTGCAGCGACTTGCTGGCTCGCAGTTTCACTGTTGTCAGCTTAACGCTCTTCTCCTTCTTGCTAGCTCCCTTCGGCAGCGAGTCGGGGCGCCCTCTCTTGGTGCGCTCGGCTGCGGAGGTCAACTCCTTCGTCATTTTCTGACCTCGGCCGCGCTGAGCACCCC…
Tag_2768r	ACATAGCTACAATAGTATACTTTTATAATACTGTTTTGAGACAAATCTACCGGTATATTTTTTAAAAATATCCAGCTTATTACAAATAAAAGGTAATATGCAGCCTATAATTGGAAGAGTGGTAAAGGGCTTTAAAATTTATCCTAGATAATCTAATAAGGGCAAGACGGGTCGGGCTCTAATCTTATATAATTTTGAGCTAAGAATATATAAAGATCAAATTGGATTGTGAAGAGACTACTAGAACCATGATCCATTACTACCCCTAAGTAGCAGTGATCGAGTAGTTGAAGATAAAACTGCAGAACTATTAACTGCCCTTGTCTGATCTCCTACGGTCCTACCACTTCTTTTTTCCTTATTTTTTGCGAACAAGCCTCCTAACACATTAACTTGTTC…
Tag_2775r	GAAAGCAAAAGACAGCAGGATCCGCCCGCCACGGCTGACTCGCGTTTCACCGATTGGAAAGAGATACTCCATCTCGGCCTGAGCCCCCTCCCCTCCACTTGTTTCGCTGTCTCTGCTTTATTTTTTTTAGGAGAAATCAGTAGAGAGAGGGCTCGTACTGGACGCTCCACGCCTCCACCTGGTTTTCTCCGAGGCCGGCAGGTCGACCCACGACGCACGGCCACCCTGAGGTTGAACCTCCGCTAGGTACGCACTGGGCACTTCCTTCCTTTGATTTCGGAGCTGCAAGCATAGGTGAAAGCAAACCAATTTTTCCCTTGTAGCAGTTTCGGAAAGGTTGGATGGACGGCAGGAATGTCTTGGAGCGTGTGCTCGCCGGAGACCAGAACCCAACGAATC…
Tag_2777r	CTCCCAGCCCCCGAACGCCGGCACCGACGGCCTCGGCGGCCGCCTCCGCTGCTGCTGCTGCTGCCTCCGCTGCACGCACGCAACCATGCACATCCACAAAGCATGTTAATTAATTACCAGCCGCGACCCGTGCACTGAGCTGCGCGCAGGACCGGAGGCTGCACCAGCAGCCTTCCCTGCTTACCTCTGTTTCGCTCGCCATTGGCATGTGAGAGACGAAGGTCAGAGTCGAGCTGAGGGAGGAGGAGGAGGAGGAGGAGGAAGCTAGCAGCTTGTTCTTGTTGCGTGGATGTAGATTACAAGCCTGCGCGAATTGATTTATACCCGGGCGGCGGATTAGCGAGAGGCTTAGTAATCTTATCGAAGAGGACCTGATCGAGGGAGACTTGTTGATGAAGG…
Tag_2781r	GGCACTACCACATTCTCGCCAAACGAATGCTAACCAAGGTAAGCACCACTGTTAATTCATCTGCCAGCATATCTACCATGGTTTATTCAAATCTGATTTGGTGTTCTCCAGGAATATGTTGTAGAGGATGTCGATGGCGAGCGCACAGATTGGTGTCCGCCGCCACTCCCTGCAGAGCACATCAACCAGCTGAAGTCGCTGGGGCTTCTATAATAGCTCACACCATCATGTCAATGGCAGATGATGTTGACCTTAAGTTAGGACTCGGCTCGGCATTACCCAGCTGTACAGGAGGCAATACAAAGCAGGAAGTCAAGGCGTCCCTGGTTTCTGCATGGAAATGTGTGGAAATATTGTTCTCTCTTTTTTTTTTGTATATTGTAACGGGAAAAATTCTGC…
Tag_2785r	CCGTCGGGGCCGGGGGAGCTGTTGCGGTTCATGGCGTGCACGGCCATGTGCGCCTCGCCTTCGGTAAACGGGGCGGTCATGGCTGCCGCATCCGGGCGGGCAGCAGTGTTGTAGAGCCCGTCCAGGTCGAACGTCCAGGTGGTGTTCTCGGCGACGCCCAGGAGGTTCTGCAGGTGCGCCGTCATGGCGCGCGTCTTGGCGTCGTGGGCGGTCACCACCACCCCGTCGAACTCCACACCGTGGAACAGGTTGCGATGCAACCTCCCACTGGCGTGTGCATGGAAGAACGCAGTGTTGGCGTCCCCTTCGCGGATCGCACGGAATTTTCCGCGCTGCTTCCAGTACGCAGCCCGTTCCCGAACGGAGAGCGCCGGGCGCTCCCGGCATTCGTGGCGCAGA…
Tag_2786r	CCATCCGCAACCGGAATAAAGTTACTATGCGGCATGCTCTGACAGGAAAATCTGACCTCCTCCGGAAAAAGGGGATACCCGCAACCGGAAAACGCAGAAAGCAGACATCATACGACTGGAAAACATGTTCCGTTCTATGACAAACATGGACTAGCCTTTTCTTGTCTTGAGGAAGGAGTATTCCGGTTTGGTAAAAAAAAGTCCGGAAAAACAAGAGACTGAGTTGGCCGAATGTCATGGTAGCTGGGAAAAAAAACTCATCCTTGACCGGAATGTTTTAGCTGGAAACCAGATCATGTTTGCCAAGAAATTTTCTGGTTTATTCCACCAGGATATATATTTATGCTGTAGTTCATCTGCGAAATAGTTACTGATTCATAACCGGAAATTTTATCGGTG…
Tag_279r	TTGGGCGACATACAACGCTGTAGAAGAACAGCCAACACAATCGCAAGGAGGAAACATAATTTTGAACAGAGCACAGCAGTAGCGCTTCCTCAAAACTCTTTCATGCAAGTTCCAAGAACCTAGGGGCTCCATTGGAGAATAGCTCTGCACATTCTAAGGAAATCGATGTTCCGAATCGACGAACCGATCAAGACCCATCTCCATCACCGGTCAAGGGGCTCCGTTTGATCCCTGGTGACGCGGTTCTCCGACACCTCCGCGAGCGACTTGAGGTTGCACTTGAGCAGGGCCTCCACGAAGTAGCACGTCTCGTCCTTGGTGTTGCCGTCGGGGACGTCCACCACGAAGGACTCGATCACCAGAGTCCCTGGCCGGCCGTCGATGACCTCGGGGTGGACG…
Tag_27r	GCGCAGGCCGCGTTCGCCGCGGGCGTGTTCTCCCCCGGCGACCTCTCCGGGTTCAGCTTCGCCGACTCGGTGAGTACACAGCAGAGGAACTTGACTTTGCCTCGATTATATAAGCGAACTGGTGACCAATAAGATTACTGAATTCTGTGGTTGGTGATTACAAGTTCCTTTTGCAGTTCTTATTTTGTATGATGAATTGTTAGAATTTTTTCTTTTTCTCACATGCGAATGAGATCTTGTTAAGTTAGGGTGAGTTTGTCTCACTGGTACATCTCTTCTTCCACTGATTTTGCTCTAGCGTTGTTTTGTTAGAAACATGCTTAGCGTTTTTAAGAATTTTGATTAATCTGATCACAATTGCTTCTTGAACCACAAACATGTTATAGCAAAGCCGGAGGC…
Tag_2803r	GTACAAGGTCCCAGACTTGCTGTGCAAACGGGCAATGCAGGCAGACGTGAGCTGCAGTTTCAGGCACCTGCCGACATAGTGAACACAAAGGATTGCATGGCCAATGTCTCTCTATCAGTTTATCAGCCGTCAAGATCTTTTCCTGAACCAAGAGCCACATGAAGAATCTATGCTTGGGCTCAGCATGTGCAGACCAGACCCTCTTCGGTTGGAAGCAGCAATAAGATCCTCTGAACTGAACATCATAAGCTGATTTTGCCGTGTACAGGCCATCAGGGCTAAACTTCCAAGTAATCACATCCTCCACATCAGTGAGCTGTACCTCTTGCACCACTTTTCATGTTCTGAACTTGTGATGTCAAGGCACATATTTTCGAGTTAAAGGGCTTGCTTGATCCT…
Tag_2808r	AGGATTTTAAGTTGAAGCAAGAAGCCACATGGAAAAGACTTGAAGAGATTGCATCAGCGAAAGCAACAAGTGGAGCGGCAGTGCTTGTATCTCGACCCTTGCCCCGTCAATCTTCAGCTGTGTAACGAGTCATATCATTGATGTGGTAAACAAATGCGCCTCCTTTTGTTAGTTTCTAAGTTTGGGCAAGTGTTTCCTGACATGAATTTCTCGGATTGTTAGGTGTTCATGAAACATTGTACAGGATTGAGTTGTATATACGAGGTATATTAAGGTGGGCAAGTTGACAAAAGATCTGAGAAGCCAGCTGGGTTAGGCACAGTAGCATCATTTTCTTGATCCTGAGGCTTGGCTTCTTTTGGCATGCTAAGATCTGCAGTTGATTGCTGTACCATTTAG…
Tag_2812r	GTGGTAATGGGCTATGGCCCTAGTGACTTCTTCATAGTCCAATAAGGCTCTTAATTTTTTTTAGCTCACAATTTTATAAAATTAAAGCCCGGCCCTTTTCTAATTCAAAATATTGGGCCATTTACCACCTCTAGGCATAGGCATGATGCTACCGGTGTCGAACAGACTTGGGCAAGTTCCTTGGAAAAGATGGGAGGTTGGGAGTTAGGCGTCGACGTCGTTCGTGAGAGCCAAATGCGACTTCCGTAACAGGTGAGGTTGCTGTCGTCAGGTTCTGTGATGATGGGGCCGAAATCAGTGGCACGATCAGCGATCACGAAGGGGGAAGAAACGGGGATCGCAATGGTAGGTGCCAGTGCAATCCCAACGATCTTCTCGCCGGAGATTTCGATCGGCAAA…
Tag_2813r	TGCGCAGTAATGGGAAAAAGAGAACCTTGGCTAGCGTATGGGATGGTCAGAAAGTAAAGTTTTAGGAGAACATTTTCTGTAGAATTGAAAGAGCCTAAAGAACCCTTCGGTCACATGCCGTAAGAAATTGATGTGGATGTAGGGTAGGCAATCTGTTGTTATTCATAGCAAAGGAACTGATGCTATAGTTTATCCCTATATCAAGAGAACTATTTTCTTTGTGGTACTTGTGTGAACCATCTGGAGGCTTGTCTCAGACTCTTGATCCAATCATAACTTATGTGCAGAATGGACAGCCAAATCACAAGTAAGAACTGTCACTTGAGGAGGAAACAGAAAATTGGAATTTAATGCAGATAAGGGTACCGAGAGCATACCGGCATCTTCTGATGACTCTGA…
Tag_2815r	CCCCCATTCGTTTCCCGTTGTTGTGAAATTTCAACCACATGGAGTATGAAAATTAGCGAGGTGGTGGATGTCACTCTACGCATGAGTTGTTCAACTAGTCGAGAACTGACGAGTCTAGAGGCACAAGTCAGGTTGTTTCAATGGCCAGGGGATCATTTCTTTCACGTTGCCAGTATGGCATCTGAGCAAGTTTTTTACAACAGTTTCACTGAATGGTTGCCTTATCCGATTACTGGCTGCCACTCAGACATATTCATGAGATCGTGTGTGACACCACCATAAAATTTTGTTCAGCTAAATAGCAGTGCGTACATTTTCATTGCGGCATGATAACAGAGCTATTAGTCCATTCCAAGTAAACATTAATTCAGAACATTGACCCGGTACCGCCCTGCCAAA…
Tag_2816r	CCTTGCTGACGCTGGCTGGCTGGGCAGCAGCTCCGGCCCAGCCATTTAAGCCGAGCCGAACAGACTGCAATTGCCTCCTCATGCATCACCCTGCAAAAGCTGCAGAGTGTCTCCCCTCTTTTGAGTGGAGACCTGGCATTTGGTATGCCCTAAAACATTTTATTTTATACAAACAAAGGATAACTGAAAATCTACAACATATGATTTGAAATTCAAAATGCTGTGGGGAAAATATCTTCCTAGTGGGAAGTCGCAAATACCTCAACATCTTGTATACGGAATTTTAATAACAAACATTAAGCATGTCAATTTTTTATTACTGAAAATTGGCAATAAGTTGAACTGTTACCCACTCTAATTTTATAATTGTGTACTTAACAATTGAAGGATGAGATAGTA…
Tag_2817r	TCTTTTATTATTTCTTTCGGCCGCTTTGCGATCGTGTCACGCTCTTGTGAGATGTCTGTCAGACGGGCCGTCTTGAGGCAGCGTGGGACGAGCATTAATCATGGACGCTAATGATCCGTGCGCGTCTCTGTGTGTGAGCATTGATACAAGGAAGCAGGGCATGGATGGACGGATGGGATGCGACCTTGATGTTCCGTAGCCCGGACACCACACAGAGAGACCAGGTTACAGATGACAATGCGTTTGTTCGAGTAATAAAAGCCAAGCCGGACCATCACCAATCGTCAATTTATTCGTGCACGTAACAGAACATGTAGTTATCAGGAACACATCCAATCCACAGGAAAGAATCCAAACACGACAACCCGTACGTACATGGATACACACATGTACACATCT…
Tag_2818r	TACACTCACTGCACCATGGCTCCTCTGCTCTTCAGGGACATGAAGGGCCTCTCGTGCTCGTCGCCGGCGTCCACCGCGATATGCCCCAGCCTGGAGCGGCAGCCGATGGTCCGGTCACACAAGGCCATTGCCAGTGCCAGCCCTCTGTCTCAGGTTCCCACGGAGCCCAGGACGCACAGGCATGACGGCAAGAAAGGGCAGCAGCACAAGGCTGTCGTCGTCGCAAACGGCGGTGGCCTCGTCAGCCCCGCCGGCTCGTCCAGGTACCTTTTGAGCGGCCGCGCCCCCGCGTCCGCAGCCATCGAGGAGATCCAGGAGGTGGATGCTGCCCCGGCCGTTGATGCCAAGCTGGAGGAAGCAAGTGAGGAAGCCGTTGATGACAAGAGCAGACAGGCGCAG…
Tag_2822r	TGTTTCTTCCTTCTTCACGTGTATCACTACCAAGGTTTTAAATCTCCCGCTATAACTTCTGCTATGACCCGCTATAGCTATTTGAAGCATGGTTCCGCTATTTGAACTCGTGTGTATTTTAGCCGCTATAGTCTCATTTATCCCGCTATTAGCTATTTTTTGAATCCAACCGCTAAACCCCTTAGCCCGCTATTTAAAACCATGATCACTACCCACAAGGGGGGCTCACTGGCTGGTTTGTTTATTAGGGCCTCGGATACTGTGGGGTCAAATCCTACATGCCGAGCCCGAGAAGCCCTAGAAGAAGGCGTGGCTTGGCCTGTCGCGTGTCCTGTAGCTGAGTACGTCCAAGTTCCAATTCCAACTTCGCGTGCGTCGATTTGTCGCGGGCCTCTAAAT…
Tag_2824r	CCAACTACTCCGACTGGGTGGCGCAGCACAGCCCCTTCTACAAGGACGACTGGCTCGGTACGCCGCGCATTGCCTGCTCCTCCTCCTCTCTTCGTCCGTCCGCGTTCCCAGATCTGAATCTTCGTCCCTTCTGAACCCGCCCGGTTCCGGCGCGCGCAGTGTTCTACTACACGGCGGGGCAGGCGGACGTGGTGCAGGTGGACGAGGCCGGGTACAACAAGTGCGACGCCAGCAACGCCATCTACAACTACAGCAAGGGCCGCACCTTCGCGTTCCAGCTCAACGAGACCAAGACCTACTACTTCATCTGCAGCTACGGCTACTGCTTCGGCGGGATGCGCCTCGCCATCAAGACCGAGAAGTTGCCGCCGCCGTCCCCGCCGCCGTCCGCCAGCCACA…
Tag_2826r	TGTGGAGGGCGCCTCCAGCGGGCCGACGGCCAGCGGCGGTATGGGCAGGAGGGCCAGGGCCTCGGACTCGATCTCCAGGAACGTGTTGCACACGATGGTTTCCGCGAGACTGATGAATTTCGGGTTGTTCTCGAGCACGCTCTGAATCGCGGCTTTGCGCGACTCAGGGCTCTTGCCAAGGCTGGTCCAGGGAACCTCGGTGGCATCGATGGACGGCATCTTGGACCTCAGCTGGATCCTCTCATTCCTTTTCACATTCCCTGCAGATGTAAGCCATGGATGTCCTTGATGATCTTAACAACTTCATTTTTCTAAACTGCTAAAGACGATGCCTGGCACTTAGAATCGAATGTTGTTTTTCGAGGGGTTCGTTTTTTGGTCTGCTTTTATTACCTGTTT…
Tag_2827r	TATGTTGTTATAACGAGAAGCTTGTTTTTAATATATAGGTGGAAGAGTTGACCAGCCAATTTGCCAGGTGCCAACAATTGTTGAACTCCATATCAGGAACAATAAGTTCAAAATCTACTGTAAGTTCTGTACTTCTTTTCCTGACTCTGTTGCTTTCTTTTCAGTGGTCTCTTCTGTAGTAAGTATTGGGTGCAAAGTGCATTGTTCTGGCTAGCGAAGCATAATTTGTTTGCTTTGGCTTATTTATGTAACAAGAATTTTGCATTTACTTATTTTGAAACATATCGCATAGCTTACTATGAAAATATCATGTAGAATAATAATATCTGTTTGTTATAGTGAATTTTGTCTAGGTGGTCTTTTATCCTTGGATCACGTTAGAGTGAGAAGTGATATATT…
Tag_2828r	CGCCCGCACGGCGTCGTCGTCACAGTAGAGCCCGCCCACCGCACGGCCCAACCGGTTGGTGCGTGCCCGTGCATCCTGCTGGGTGCCGGCAGAGGCCACGGCTGCTCCGATCCGCTCGCTCTTCGCTCACGCACCGGCCGCCGGCGCTCGTCGAACGGCGGCTTGAGGGACCTTGGATCGTGGTGTCCGCTCGCATTCACGCCTCCACCCCCCACCCGCCGCCGATTGTCCTTGCCCGGAGCCGCAGCCCGCGGGCGGTTATTCAAGGAAGCGGACGCGTAGCATTGAAGCGATCGCGGACGAAGAACGTAACGCGCGTACTAGTGCCTCCACCGAGCCAATAAACGAGGCCGCTTGGGGGGTGTACGTGCACGACGCGAGGCAAGATAGCGTCTGCCT…
Tag_2830r	GGGGTATGCTTGTTCGATTCGAGAATCGGTGGTTGTATCGGGACGTTACCCGACAGACCAAGAATTGTTCCGTTTGAAGTGTGTTTAAGTTAATGTTGCCTTTATGGTGATGGCCTGCGCACTTGAGCCGGGATAATTTAGACGGTTCTGCCACACCGCCGAGCCTACATGCTACAGCAAGCTTGAACTTGAATACTTGATTCAGCTCGCTAAGGTTTCGACTCGAATAGGCTTGTCTACTGCAGATATATTGGAAGAGGAAGAAGAATGTTGTTATTTTCTTTAAGGTCAGGACAGAATGGCTTAACAACAGACAGAGATCATATGTGGCATCGATGATGGGACGAGGAGATTTAATTCGACAAATGGACATTGAAACTAAATATAGAAGCACGTTTG…
Tag_2831r	CTTTTTGCAAACTTATGAGATCCAACAAACTTAATCTGTTCAATTCTTCCTTTTTGCAAACTTATGAGATCCAACAAACTTAATCTGTAGCTTCCGTCGGCATGGTTTGCAAGGTTAAGAGAGATCTAAAGCTTGAACATACAACATAAGGCCCTTCACAGTGTGTGCCTAGAGTGATGTCTAAAAAAGAAGAGAGAAGATTTAGGTATCACTTCGTATACTGTGGCTGGTAGAGTGATGCTAGAAAAATAGAAAGCGGTGCATCTACATTCACCGATGCCCAAACAATAAACAAATATAAAGATACTATAGCAACAAGAGGTTGATTGGAACCATGGCCATGCAGTCCATCAACCATCCTCCATATTTTATTTTTCGTGAGCCCGAGTTTGTGGATAG…
Tag_2832r	CACATCAAGTGCCGGCGTGTTGCTGCAGATGGTCGTTCACACAATCCGGAGAAAGAATCAAGAAGCAGGAGTTTGCGGATTCTCTTCCCCGAGCATCCATTCAGGATTTGGGGGTCATCTTGATGGGTGCCGGATATGAGGTGATTGACACCTCCAGAACTTGATCTGCTCCAATTTCTGTTCTAGCATCCTTGGCATTTGTATTAGGTGTGTGTGTGTGTGTGTTTGACTTTGATCTGTTGCAGGTATTCACAAAGGGGCCGTCCTTGTATGCTTTCAAAGGGCTGGCAGGTCGGTATGCGCCTATAGGCGTGCATTTAGCAATGCTTTTCATCATGGCTGGAGCCACGCTTAGCGCAACGGGAAGCTTCAAAGGCTCAGTGGATGTGCCTCAAGGGC…
Tag_2834r	TTCAGCCCATCTTCGAGCGCCAGTTGATCAGAGCAAAGAAAAGATCCCAGAGTAGGCTCGGGAAGGAAACCAACAAAAAGTGCAGCTTGTGCTTGTCCGAGGCTTTCGGAATTCAGACTGAGCAAAAATCAGGCTGCACAAGATAACGCATCACCATCACACTACAAACTATACCCCACAAGCTAGTTAGCAGTGCTATCTGCTGTTCTTTGTTCGCTCCTCTGCCTTGAGCCAATGGGACCTCGTTGCCGTGTACTTTTACAGTACACTAGAACCTAGCCGCAAACAATATTTAATCAGAAAAGAAGGTATTACGATTCAGAATGGTGTGCTGGATGTATTTCGGGTTAGTTTCTACGACAATGCCGGTAACTGTACTTGCATCGAACTACTGATGAA…
Tag_2841r	TGTTAGACAATATAGCGATAGATCGGGTTACAAGAATTTACTACCTGAATAACTCTGAATGCTTTTCTTGCATTGGTTTTAGAGAAGTCAAAGAATCTGTTGATTTCAGGTCCAGGGAAATAACAAAGAGATCAATTAATAACACAAAAAAAGATTCAAATAATCGAAAGGTATGCATAATCCCAGTATGAGCACCTCAAATATTCAATCAAACAGCAAGGAGAGTAGACGTCAAGGATAAGCATACTTTATTGTATTGTCTTTTGAAGCTGATATTAGTATTGGACTCTCAGGATGAAAATCGAGATCGTTGATGGGCTGCAAGAAATCAAATGTTTACCGGCTGGCAGAGGGCATGGTGGAAATTAAATTAATGGAAAATAAAGGAAGGCACTAGAG…
Tag_2846r	ATTAAACTGTAACCAGACGCTAAATTGCTACGGTAATGCTACAGTAAACAATCTCTAATGACGGATTAATTAGGCTCGTTAAATTCGTTTCGCGATTTACAGACGAGTTCTATAATTATTTTTATAATTAGTCTATGTTTAATATTTTAAATGTAGAAATATGCTCTTTCAAAAATTTTACGGAAAGCAACTAAACACGGCTCTAGTCCTCCATTTTTGACCCTGCGTGTTCATCTGCAGGAGTCGTACGTCGCGTTGGAGAAGGCGATCAGATCACTGGCGGAGTTCTACTCCAAAGCAGGGCCCTCCGCTCCGCTCCCACTGGATGTCAAGAACAAGATCCTCGATCACCTCAGTACAGCGGACGCCTACCTGTAGATTTTTGCTTTCCACAAACAT…
Tag_2848r	TACCGCATGGTGAGAAGCTCCTTTTGGCGCTGCAAGGAAGCCTCGACATTGAGAAGCAAGAAGAGGTCTTAGCTTCAGTGCTGGCTGCGCTGAAGGTTTCTATGCATAAGATGCTGGTGAAGAAGCACTACTCGGAAGAGAGGAGGGAGCAGAGGAAAAGGGGCAGGAACGACAAGAAGATCAAGAACTAGCTCGATCTCTGGTTTTCAAGATCCAACAAGACAATAGCAGAGTTCCCTTGTAATGCCGTGCTCTGTACCATTACTAGTTTGAAACACAGGAATTGGATTAACAACTGTGAGTAAATTTGTCAGCGGCTTTCTTACTTACGATGTACTAGCGTAACAGCACTCTATGCTGATCGCTTCAGTGGAATTGCTGCAGTTTTCGTGTCGTCTT…
Tag_2852r	CAAGAAAGCCACAGAAAACGCACACAAGACCCGGGAAAACAAGGCGAAATTCACTGAAAAAACTGCGATCCAGCAGACAAATCAGAGCTTCCAGAGAAAAAAACCACACCAACGGATCCCATCAGATTAGCAAGCAGTTCGTACCTCAGCTCCATTCCCGGGTCCGGTTCCTGCCTCCCCGCTTGCTCCCCCGCCATGCTTCCTCCCCGCCGCGGCGAGGATTGCGGGGGGAGCAGGTGGTGGTCAACAGCAGGAAATGTTTTGCCGCGTGGAACCCAATGTTTATTTGGTCCAACAGCCAGCACGCTAGGACTCTGAATATTGGCATCCCCTGAATATTTGACTGTGCAAGGTCATTGGCCGGGCTCAAAATACATGAAGAACACGTGGTCAAACATT…
Tag_2863r	CAGAGCCAGGCATCGCTCCCTAAACATCACCTTCTTGGCTTCAGGATCTTTGATCTTCTTTGGAGGAAGGATATCCCAATCATCATAGATGCTGCCAGATTGCTTCTCAGCATTATCAATGAGAATGTTGTATGTGGCATCAGGACGGATGATCAGAGTATACACGTGTGTCAGCTGATCGGTCTCACATGGCACCTCCTTCTTGATCAAATGGTTCTTGCCGTTCTTAGTAAGGATAGCATGGACCTTCTTGGTGGAATACCCACAGATATCCGGCCCAAACATGATGCTGAAAGTGAAAATTACAGAGACATTGTGTTCGGTCAACCAGTACAAAGATGTTAGCTTGAATGCACAAAGAGATGCTGACCAGTCATCACCTGTATGGCGTGTCCCCAC…
Tag_2870	TTCTTGTCCTGTAAACGTTGATCCCATCCTTATTAAAACGTTGAAATAGTTCAATTCATACCGTGCACAGTAAAACCTCCACAATTAACATACCATGTTCATCGGTACCATTCCTCAACCCCTTTTATCATATATGCATGGAACATGGTAATAAGCGAAAGTAATCAAAGCATGCACCAAGAGTTGGTTACCATGTTGCTACTACTTTTACTGTACTGTCACTAAGCAATTAACCAGCTTATACCAATTTCGTGCGTGTTTGGAGGTAAATCTAAATGAAAACCTAGATCGCCAACTTCCTCGATAAACCCTTCATTAAAATTGGCTCACTAGCTCTGTGTGATTTACTCTTTGCCTACCAATGATGCTCTGGCAGGGCAGTGAGGTCGTAAAGCATGT…
Tag_2871	GGCGTCCCAGTTGCCGTACGTTTCTGCTCCCCCGTGGCGCGGGGCGGGCTGCAGTCCCGCCAGGCGGACGCGCGGCTCATCGGCGACCAGCGCGGAGAGCCAGGCGTTCCGGCGTTCGTTCTGGCAGCGGTTGACTGCGGCAGAAACCAAGAAATGAGCCAGAAGAACGCCAAAGCTTCGCAACAAGAGGGAAGAAGCAAGAAGAAGGCGCGCGTCTTGGACACCCACCTCGGTCTCGGATGGGCGAGCCCTCGGACGCGCTCGTGGAGGTGGAGCCGATGCCGTCCTCGCCGCCAGACGTCCCCGCCGCCCTGGTCGACGTGCTCCCGACACTCTCGCGCGCCGCCGGGTCGGCGAACCAGTACTGCAGGATACCGTTGCCGTTCCAGTCGCCCATCC…
Tag_2872	AAAATAACATATGTATATGATTTGTATTAATAGATTAAAGATTAAAAGTACTGCATATAGTAGAGATGATATGGATGTTTTTGTAATTAATAAGAAAGCATGAATAGATTGTATGGAAGAATTGCAAGTTAGTGTGACATTTAGTGGGGAATGATGTGGACATCTTGCATGAAGAAAGGAATAGTTAGTTGGTGTCATCTATATTTATATAGATAGGAGTGACTGAAAAGAGAATAAATATGTTATTTAATTTTGGACATCAGTTAGTCTGGATTGGAATCACGTGGGACAATAGCGTTTGCCATTTTCAAAGCCAATACTTAGCACAATTTCACGTTGTTCGAAAAACAAACAATTTGGTATGTAATTTCCTCTTTTTTCGATTTCTAACTAGAAATC…
Tag_2875	ATGCAATGATGCAACATCCCAGAAAAAACACAGTGCTCCCGATCGTGATGATCCACCGTTTGATCCTGCTGTCTCGGTGTCCTTTCAGAGGGGCGAGGACCCCAGAGATTAGTAGATAGATGCCCGCTCCACTTCTGCTATTCTGATGCTTCCGGTTCACGGGATGAGAATTCAGAGCACCCATGATCACTGCGATTTTGGTTGGGGGTCCCTTTCGCTTCTTGACGAATGTGGGAGGAAACCCCGAGTCCTCAAAAACAATCATTCCGGCCATTACTCGCTTGGTCAACAGCTAGTTAATGGCTTGCTTTGCTGTTAGATCTGATCTCACCCAGGTCAGAACTCAGAAGGGACGGCATGATACCAGGATTAGGTCACACCCTTTTTTCTATGGTTTTT…
Tag_2876	AAGATTCACACCAGAGTTTTACCCAATTATTGTACATTTAACTGCCAACATGAAAAATAGAATCTGTAGTCACCACTTGGACATAGAAGAATGTATTGTCGTTACATGGAAAATAGAATGCTGAGCAGCTCAGCAGCTGTCCAGTCTGTGCATCGCTATGCATGTGCTATTTCTCTCACCTGCAGTCAACGTAACTATACAGCATCAACAGCAACGTATGCAATTTACACACACTAGATAATGAGGGGGAACACAAGAATCTCATTCAGTAAAGACTGAAAACGACTAGGACACAGGAAGGACAAAAGAGTAAGATGGTTCAGAGCTACTCGACAAGCACCGACCTGCCCTGCCCTGAAGTTTTGGCTTTCGGCCGTGCGCCTGATATGATGCTCACGC…
Tag_2877	TTAATGTTACTGAATTCATACTTAAAATACTTAATTGTGGCTATAATTTTGTACATGTAAGTCAAACATTAATAAAGCAATTGTGACACATTATTTTTCAAGCACGTACTATATACAAATGCGGACATTTTTTTTTGCCTTCACAAGAAAGTGTGCGGTGTGCCCAACCATATTGACGTGCAAAAAGCTTTTCATAGTAGCAAGCCCGACTTTAATTAGCTATAAAGAGAATTGCTCCCACAACAGCAAATTAAGAAAGTAGGTGCCCCTTCAACCTGACCTGCAGCCTAGAAAATTAGCAGAGTTTTTCAAAACCGTGGTCAAAGGTGGAACCACAAGTTGCAAGTGAAGTCTCAACAAATGGTGGTGTTTGGGGCTAGCGATATGTGCATGGCGTTA…
Tag_2883r	TCTTAGACTTGCATTTGTTCTAAATTATTTGTCATCCTTTTTGCACAAATGTTAAATTATCTATAACCTCATTGCTCCCTTTTTCCCCCCCTCTAATAAGGCTTCCAAGAAGGACATGGACATGATAAAGAGTAGGGTACCACACCTCCCTCATATCACATCTTTGACTGTTAATGTTTCTCGTTCGTTTAAGCGGCATGGCTATGGTGCTAGCGTGGCAAGCCTCCTCACACGATTCAGCAATCTTAGACGGCTCAGCTTACATTTTCCCTTCTACGACGAACTGGTGATGAGCACCTGCTTATCCTAAATATCCTATTGAAGTACTTCCTTTCTGTTGCTCTAAACCTACATATATGTGTAAATATCTGTGCTGCAGGGCTTACATGCAGGACTAGA…
Tag_2892r	GTCCCGACGAGACCGATCTGACCAGTCCAACATGCCAGTCTGACCGGATTAGTGCCGCGTTGCTGCAAGGTGCGCTGCAGCTTGCTGCACGTTCTAGTACGTTGGCCCTGAATCAGCGTCAACAACTTGACGTGCCAATGTGTCACCCGGCGGATTGTATAGTAAGAGTAGCTCGCCTCATAGCGGTTGTCGTGTACGGATGATTGAGCTGAAAATAGCTTGGTGGTTCTGAATATTCTTCAGGCTTTGCAATGCCGTGGCACTGGGCGTGTTCACTGAAACGATGCCACCAGCAGACCTACCGAATTCAGCAGGTCCCGGTCGGGTAGTGTGGAGCCGTGTGCTGGACCACACGGGGGATATAGCGTTTCTCCTTCCGTGCGAGACCATCGCAAGCCA…
Tag_2898r	GTAGCTCAGAATTCAATAGACTAAACACACCGCAATAAGAATAAACTTGACTGCAAGGATATTGACAATCACCTGAGCGCGCACAAACCCAGAGAGAGCGAATGTGGTAAAGTGACCATCATACATGCCATTTGCATCCAAGTGACCAATGTTGATCTGAACAGAGGCATGATCCTTGGCTGTGATGATCCTGTTAGTGGCGGAGCTGCAAGAACAGGTCAAACGCTTAGTATTCCACATAACCAACAAAGAAAGAGTAGTAACACTATTTGAACAAGGCAAACGTACCACTTCCTGGGGACGTAGAGGTCCACCATCTTACCCTCCTCGTTCTGCATGGTGACGGTTGTGGGACTACGGCAGCAGCAACTGCAGAGCAAAGAAAAGCAACAATCAATC…
Tag_2899r	CTGTTTCTTGACGAGTGACAGGTAACGTCATGGCTTTGCAGCTTGTCTTTGTTAAAAGGAGTCTGTTGTTGATCCGAGTTTCTGCATTATTGGCGGTCCAAGGGAGCACGCTATCACGCGAGCTACCCGGTGAGCCGGCTGGCCTTTGGGGCATGCGTAGGGGCCTTCCTTCCCCAAGTTGCAGCAAAAACAGAGACATGTTCAGGCCTAACTTGTGACGCTGACGGAGAGAGCTGGCTGAGCTGCCGGTTGTGGTTGCTGCTGTTGGTGTTGGGTGTGACCGTGGCTTCTGTTTCCGGCAACGCCAGGATACCGTCGCCTGCTGGCGGACGCTTTCCGACGCCCATAGAAGTTTGTTTTTGCGGCACACACGGACAAAGCACAAAAGTAAACAAATTT…
Tag_28r	GCATCACCAGTGTGTCCAGGCCGCGTCGTCGTTCTTTAACCTGCATCTGTCTGATATGTTTCCACCATTGGTGGAGTTCCATGGGCATCGGGAAGGTGCAAGCGCAGTCCATCCACGAGAGCATGTTCCACCAGATTTGCTTGGCAAAGCTGCAGTTGACAAGCAAATGATCCGCTGTTTCTTGTTCTTGGTCGCATAACCAACAGATGTCGTGCGCATCCAGACCATGGCGTCGCCTTCGGTCAGCAGTCCAAAGACGCTGTTTCAGAGCAAGCCAAGTGAAGAACTTGACTCGCCGGGTTGCCCAATTCTTCCATATCCATCTAGAGCCAGCGAGAGGAATGGTGCCGTGATGCATGATTCTGTAAGCTGAGGCTGCAGAATATGTGCCATTTGCCG…
Tag_2900r	ATCCATTATGAAATGGGTTTTATAATTAGTCTATATTTAATACTTCTAATTGTTGTCCAAATATCCGATGTGACAGGGATTTAAAAAAAGTCCTATAATCCGAAGAAAAAAGGATGGGCAGGCTGCCGACTTATTGTCTTTCTAGATACAAATATACAGTTAATTTCCAGATAGAAATGTATCATATATGCTGTCCTTAGCTTTAGATTTGACAATGTAAAGCTTGTCCACTAATCTCAAATGCTGAATTTGATTCCATCTCTATCAGACGACCTATCTGTATTCTGAACTTCACCAGGAGAACACATTTCCAGTCCCAGCCGATTCTTGTATGCAGAGCCGCTAGTGTTACTTGTATGCCTGCTGATGATATCTATTCTGTGCCTGCAGAGCTGATTC…
Tag_2903r	AAATGGGCTTACGTCAAACCCAACAATCCATCTCGCTCTCCCGCCATCACCCCATCCCAGCCCAGCAGTCGCAAAAGAAAAAAAAAACAGACGCGTGAGCCCAGCCCAGCAGACATTTCACAGAACGCCACCGCTTCTCCCCTCCTCCGCAGTCCGCACTCCAAAAACCCCACAAGCTCCAGCGCCGCGCCGGAAGCCTCCGCCCCCGAAACCACGAGCGAAACCTCCTCCCCCGGCGGCGATGGCCGGCGTCGGCAGTAGCGGCGGCGGAGGCGGGGGTGACACGGAGATGGGAGGGTGGACAGGGCTCCTCCACTCCTCCACCAAGATCCTCGAGCAGGCCGCGCCCACCCCGCACTTCCCTCCTCTTCAGGTGCGCGCCCGGACGATGCGCTCCTT…
Tag_2905r	TGCATGTAGCCTCATCAGAGAAAATGATCGATCGTCACGTTGAGTTCAGAGAAGATGATTGCATCGCATCGATGATCGATCGGATTGGAGATGGGGCTGCGAGTCCAAGCAAGGATGATGGGCTGCTGCTGTCTTTTATTTGGTCCGCCATGACCATGACGGCGCCGGCCGGGCCAGCGCCACCACCACTTGGTCTCGCCCTACGCCGCCTAATGATTCCAAGCGCCGGGCTCCCATCGGCGAGCAGTGGAAAGACAAGAAACCTTGGCTCGTCTGTCATGTGCGCTCGGCTAGGCGCGGCGCGGCTCTTCCGGGGTGTCGTCCAGTCGTTTCGGCGGCGGCTTCGTCTCTCTTCTCCCAAAATTCAGGTACCTGCCGGGCGTTCGTCGCCTGCGGCGG…
Tag_2906r	GGTAGATATGTTATGTGAGGACCATTTGAGTGTTTCTGAAATATGACATCATGTCATCTTTCTTATGCTTGATCAAATTAGTTCATGAGTACACATTCTTACGTTCAAGGCTATTCATGTATCCTATTCATATATCTGGACCTATTCTTTTGCAGCTCAATCAACCATTGGCAGCTTCAACTCTATGAACTCAGATAAGCAACGGGAGAGGCCTGGAGCTGCCGCATCAGCAAAAGGTTAGTTTTCGTCAGATAATGTTGGTCGTCTAAAATTACGCTATTTCTAATCCGTCACCTTGTACCCAGCATCAAGGTCGTTCTTCTCCCTCTCAAACTTCCGGAGCAGCAGATCGAATGATTCGAAGCTTCGATAGCATATATGCCTTTTGCCCTGCAGATA…
Tag_2907r	GCTTCAGCTTTTCTGTAAATTTCTTTTACAGTGGTTACGAGCTGATTGAGATGACCGATATGTTTGCATGGCTCGCAAGAGACCTGCTTCTACCAAAATCGTTTTGGTTTACCCGTAGTTGGTACCGGAAGCTGATGTAAACTTGTGTTCGTATAGCGGCCTGTGATGCGCCCGGACGTGGCAAACCCATAGAAATTCTCAAACTATCGGAAACTCTGCAGGTGCAACATAGTTTCTCACGGTTGCAATTTTATTTTGGATCGAAGCAGGAAGCGCATACATGACACATCTCTCAAGAGACTGTCAACTATACAGATCAGGGACAGACTGACGCTTCAATACATCACCACATGCCTACAGATCAGGGACAGACTGACGCTTCAATACATCATCACATGC…
Tag_2908r	CAAGCTCCCAGATGGAGATGGCACGGACCACCACTAGGCGGCTAGCTCGGCTAGTCCAGAGCACGCGCGCGCGCCCGGCCGGCCGGGGCAGCTGGGTCGGGTCGTGTCGCCTCCCTCTCGCTGTCTGCGCAGGAAAGGCGCCACGCGCGAGCGGCGGAGCAGCAGCCATCGGCACGACGCGGTGGCGGCGTAGCCCTTGTTCTACGGCAAGTCCGACCTGACCGAGCCATGAGGATGTGCGGTGACACTGTGACAGTGCCGAGTGCCGTGCCTCTTCGTGTGATGGCGCCTGGAAAGTTTGTTTGTTTTTCCATGGGGGATTAAAGGTGGTGATGGGAAGATTAGTGATGATGAGGGGTGTCGTTCAAGGGACGTAAAGAGGAGAGGCGATTAGGTGGG…
Tag_2910r	ATTTTTACAATGGTTGGGGGAAGAATGGATGGCTCACGAGGCTCGATCCAACGGTTCAAAATGGATAAGCATCAAGAGGCAAAAAAAAAGCACCTATAGGTGCGCACCTCCAAAAGAATCATATTAGTGATCCTAATGACCTATTAATTATTGTGCAGCTTTGACATGCAGAACTGCGCATTACATGGCATACAAATCACCTTGTTCACAAGAAAAGAACTGGCAACGCATTTATATACGTCCCTCTAGTTATTGACAAAGCATATGTTCTTGCAACAAAGTTCCTCTTGATGCATTGCTTATTTAAGAAGCAAGAATCTGCCGCGCATTTCTGCCGGAATCAAATACATGGAAGCATGAAGCAACATGAGGATAATCTCCCTTGTTCCTCCAGCTAAA…
Tag_2912r	GAATTTTGCGTTGCCAAGGAACACATTGCTTTGCATATGTCAATCATGGCAGGGAACATAACTCCATTTACCCCCTCTTTCAGAGCCAATGCATGTGACAGGTTGTTGATGTCCTCAGAGGTACATGCAAAATGGAAGAACTCCGACACCTGGGAAGTAGTTCAAAATATCACTCAGCTTTAAGGCTAACCACAAATAAATACTCCACCTGTTAAAATCCTGGTTGCAACCTGAAGGCCAGCATACCTTTGCAATCTCTGGATTTGAGCTGCATCTCAGCTTCAGAAAGTACTCAACAGCTTTCACATCATGGTTTGTTATTTTCTCGATTTTCTTCACTTCCTTCGCATCATCAATGCCGAAATTCTGGACAATCTCATTCAAGAAGAGCTGGGCCTC…
Tag_2915r	AATATCACTCTGTTACCAGGCGTTGCATGTGGCTGGCCAGGTTGCAGGTGCATCTGTTTCAACCTCCCCCCTTCCATACGATACAATGACTAGTCAGTGTGAAGCCCTTGGATTGGGCACGAGGAAGAAGCTATCAAGCTGGCTTGTCAATGGCCATGAATCGACTCCCGACAATCCTATGCCAAGTCTTCCCACTGCCCATCATTCCATCATTCCCAAGGTATTGAGATGGACGTATTCTAAACATGTCCACAAGAATGATGTCTTCCTGTATCTTGTTCTCACACAATCTATGTCCAGGTAAACTCTTGTGGCATCGAGAGCATCCACCGCATGTCATCAGAGCCAAGTTCCATGGTGAAGCTTCCACCAGCCAGCCCCTTCGATAACTTCCTGAAG…
Tag_2919r	CAGGTGGTGCTCCAGAACTGCCGCATCCAGGTGCGCCGGTGCATGGACAACCAGCAGAACATCGTGACCGCGCAGGGGCGCAAGGAGAGGCGGTCGGCCGGCGGCACGGTCATCCACAACTGCACCGTCGAGCCGCACCCGGAGTTCGAGTCCAGCGCCGGCCGCCTCAAGACCTTCCTGGGCCGGCCGTGGAAGGAGTACTCGCGCACGCTCTACATCCAGTCGGAGATCGGCGGGTTCGTCGACCCGCAGGGGTGGCTGCCGTGGCTCGGAGACTTCGGCCTCGACACCTGCTACTACGCCGAGGTGGAGAACCGCGGGGCCGGCTCCGACATGAGCAGGCGCGCCAGGTGGAGGGGCGTCAGGAACGTCACCTACCAGCAGGCGCAGCAGAAGTAC…
Tag_2920r	CTGTGGTGAGTGACCTTAATTTTCTTTCTTGGTTAATCTTCCAGAAATTTATGCTGCATAGAGTTCTGGTAGTTTTTCCATAATCATGTAACTGCTTTTATACAACTACGGAACAGGTACTACAGTAACTTTAGAGTAGCGAGGGATCTTGGCTGGTAAACATAGACCAAAGATATCTACATGCACATACGTACGCAGCCAGGTATTTCTCCACCGGAGAAATAAATAAATCTAACAACTTATCAGATCGCATTCATCAAACACCTCTCGTGGTATCACGTATCACGTTAGCTATTAAAAGTACTCCATGTTAACAGTTTTAACTCCACCTACATGATTTAGTGCTTGCTTATCAAAAGTTGGCTACATGACCTTCAATTATTTTGCATTTAATTGCAC…
Tag_2922r	TGCAAGTGGCCAATGTGGCCGCGAAACCTTGAGTCAGAGAAACCCTAGTGGTGGACATTTACGAATCAAAGGTCTAGCTTTTCATTCGTCACGTTCTGGAGTAATAAGATCTAATTGGAGGATGCTATGGAAGTATAGAACAAAAATGTCAGTTTCTCCTGTTGTCCTTTTAAGGGGAAATGATGTAACTTCCTATTTTTGTCGCCTACCGGAGAGTATTGCTAGCTCAGCCTATTATATACTTTTCACTTGCTTTCAGGTTATCAAGTGCTCTTCATTTATTAGCCTATCTTGATTTTTCCTTTTGATGATTGCTTATTGATACCACATTGTCTTTTGCTCTATTAGGAATGGAGTTATCTTCGTGGAGGACTGACGACGCTCGATCGGGACTATGGA…
Tag_2928r	GAGGAAGCACAGCAGGAAGAAGAGAACAACAAGCTCGCCATCGTTCTGGCCGACCCCCAGCCCCAGCCGGCCGCCGCCGCCGTGGGAGCCGGCGCGCCGAAGCCGCACGCCGACGTGGAGTCCGTTCTCCTGGCGCTGCGGCGGGTCAAGGAGCAGCTGCGCTACACGATTGAGCGGCGGTCGGAGCTCGTCGCGCACCGCGAGCTCTACGGCCACTGAGGACTCCGGGAGCGCGCTCGTCCGTTCACCATCATCAGACCTGCACTGATTTATTCTATTCATACGCTGTTTACGGGTGCATCTGGTCCTTTTCACCTGCAGTGAGTGATTTATACATAGCACTGTTTAGGGGGGTGTCTGTAGAGAACGGAATAAGATTGGCACATGTGGAGCCACACT…
Tag_2929r	TGAAGCTTAAAAAAACTAGAGAGGAGAGAGACCAATTTGATGAAGCCAGCAATCAGATTGTGCTACACCTCAAAACTAAGGTGAACTTTCTGTTAGTTTATAGTTTATAAGTACTTAAAATGCATTATGGAAGCACAGTTTTCACTTGTTTGTTTTTGTTTTCTGACATATCTTTACGACTTTACCTCAGGAAGATGAACTCGCAAGATCCCTTGCTTCATGCAAAGTAGAAGCAAGCACTGTCAGTGCGTGGATCAGCTTTTTGGAAGATACATGGAAATTGCAGTCCTTATTTGAAGAGCTAAAAGAAAAACAGGCCAAGTATGTATGCTCTCTCCCTGAACGCCACATTTTGATAACTAATAATCATGCTCAGAAATTGTAGGCACAAATATTTTC…
Tag_2930r	ATGGAAGTTTACATTTAGTTAGCCAAAACTATGAGCGTAAAAGCTGTAAATAGCAAGGATAGATTTTAAGAAAAGAAGAGCACATTAATTCCAATGCAAGTATTTGGAATCTATTATATTTATATCGAATTTATCGATTTGGTTTGGAGTTGGTCCAATTTAGAATCTGAGATTCAAATAAAACAAGATAGATTATATCAGTTGTGCATCCAAATCTCTCGGCACGCAGTATCCCACCCTATTAGCCTCTTCATGCAGTATACAAACAAGATGGATATATATAGATCGAAACTTTAATTTTTTTATTTGAGGGATTCAGCACTCATCAATTAAGTGGCCGAATAAGAATTACATACACTATCTGGCGGATCAAAGAACCAAACATGCCGGCCGACCGAG…
Tag_2932r	GGAGAGTTTCTATTCACTCTGTTCATTTAATTGTGGCTGATGGATGTTGCTCATTTGTTATGAAAGAAAAATACTACTAGATGGCTAGTAGCTGGTATTGATTTAGTGTGAGATAAAACACTGCTAGCTGGTTGGCTGACAAGCCAAATAAACAGAATGACCTAAATTGAAGGTAAATGGAGATCTCGTGACGTAAAGGCCATTTTGCAAATCAGGATAAAAATAAAGTAGAAACCATTTCACTGGCTTCGGCTTCACCGGTAAAGCAATTCTAGGAGAGCTGTCCTAAACAACCCTAGGGCCCTAGGCCACCTGCTATACAGTACATCGCATGTAGCTTCATCACTGATGGAAAAAATGTTTTTCAGCATTTGTGTGAGATATATTTTCAAGGGGTAC…
Tag_2934r	TGTTAGAAATGTTTTAACTTTTTTCGAATTTAATCAAGTGTAATGTTTGATGGCTGCTTTTTTTTTTCTGATATTGCTGTGGCATAATGATATTTTTAGAAAGGGAACATATCTGGCGGAAACCACCACCTTCGTGAAAACCCGTGCAAAAGGTGGTGGTTTCCACCAGATGTGTTCCCTTTTAGAAATACCCTTGCAAATCTTCCATGGCAATACTCTTAAACAAATATCCTTTTCTGGTTTTATACCAGGCCTTGTGGGCTTGCTGCTTACTATTGTCATTTTATTTCAGACTGCAAGAAGTTCAAGGATACTGTTGAAGAGATCGCTGATCAGCAAGGGAAGAATGAGGAAAAAGAAAGTGTGGAGGCCTCCTCAGCTGCCGAATTGGTAGAGAAG…
Tag_2937	GGGTCGACGGTGAAATGTAGCTGGAGGGATTTCTCCACAATAGGATGGAACTTTGATGCCCACATCTGCAACTCACAAGGCACACAAACAAGCAGCTATGGAGATGGCAAATAAGGAGAGTAAGACTGAAACAGTAGCTCTTATAATTTGGCACGTAAACATCTACCTTATGTGTAATACAATTTGCTTAAGGTATGCGAATCCAAACAGGAAACTCAAATATGAACAGATGCAAGTAGAGAATCCTTACATCCTTGTACTCCATGCTCTCCCTGAACAACTTGAAGTCATCAACTGCATGAAACGATAAATTAAGTAAGCAACCATAGGTCCAAGTAACTGTCAAGCTTTTGATCAAGTGACCCAGGAATTCTAACTTATGTACAGAGATTACGACTT…
Tag_294	TACTTTCACAATAATGTTGTACTCATTAACGAACCTTACAAATCCATGCGTCAGTCATCCCGTTTATTTCTTCACGCAAGAGCCTCAAACCAAGCGACTCAAATTACGTAGTATCCCAGCAGGCCAAAGGCCCTATGAAATCCACATAAGGCGGGCAAAAAGGTGACGACAACAATTCTGATACAACTTTTGACCCATATAGCATCACATCGCAAGAAGAGCAAAATGGGGGCTCCACAACTTTAGAGTCACCCTATCATTTTGTCCTATCATACTTGAAAGGATGTCTCTATTTCTCTTCAGTCATCCCCACCAAGAGAAATTCCAGTGAAAAAGAATCCAGTTTTCAAAAAGAGGGAAACAAAGCAACGATGTTGATGTGCATGTGACTATGCCGGA…
Tag_2941	AACCATCATGGTCTAACTTAAGTGTGGTGTTGGATCAGTTACTGAGCTATGGTTAGCGTAATATACCTTGAGGAACCTGAAGTTCAATCTTTTGATAGTTTATTTAACATCACTTGTTTATGTCAAAAAGGGGGCTGTTTGGTTGTGTAACCTAGCAAGCACGAACAAAATTTTTTTTCTCGAACACGCAGAACTGCGCATCATTATATTAAGAAGAAGAAAAGGGGTGGGGGTTTTATCCCCCGGGTGTTACAGATACAAAGGGGCTGTAACCCCCCTAGGTACAAACAAGTCGACTGTCTCTTAAACTAGAAAAAAAGGAAAGACCAAACCAGGGCCAACCAGTGTCACTAGGCACCAGGGCGAGGAGGTATGAAACTCCTCTAGCCCCTGCCATAG…
Tag_2949r	CGGCGGCGGCGGCGGCGGCACCCGGCCGGGCCCGACGAGGCCTCGAGCCGCTTTTGCAGTGCGGCGCGTGCCGCGTTCCATCCGTCCGCCCGCAGGTGCACCCAACCGCCCCACCCCGGCGACCTGCCCGCTGTCCCCGCCGCCGCCCATCCTTCCCTCCACCTCGAGCAAGCCTTTGCCTTTCGGACACACGCACTCGCGGCCGCTGCGACGTCAACTCGCCGTCCCACCCCGCGCGCGCCCAGGTCGGCGAAGGGACGGGCCGTGCCGTCGTCGTGCGCGGCGCCGTGTGGGCCCAAGCCGGTCTAAAGCGGACGGGTTTTTCTGGTTTAGGGTGCACGCTACGTACCCAGGCGTGCGGTGCGCCGAGCCGTGGAGGCTTGAGGCCGGGCAAAAGCA…
Tag_2950r	TCGCCTAAAAATGGCAGGGCGCCGCCCCGCGCCGGGGTCACGCGTCGCGGGCGTTAACAGCGACGTCGCGCGCCGCGGGTTCCGATCGAGCGGATCGACGGCGGCGCGGGCGGGGCGGGCGGACGTCGCCGTCGGGCGAAATAGAAAGGAATTCCATATCGAGTAACTTTGCGGTCGTCGTCGCGCGGTTCGCGTCGTCGCTGTCGAGGCGCGTGTCGACCGCCGGGCGCCCCCGCGCGCGCGGGGGCGCCCATCACGCTGGCGCGGGCGCTGACGGCATGCCGCCCTCGCCCGGCGCATGCACCGCGGAGCAGGAGAGATGGAGATCGATCGCGCCGGCCGCGCCCGTCGTCGCGAGCGGTCCGGCAGGCCGGCTACGTGTCGCGCCCCGCGCCATCG…
Tag_2953	GGCAGCGGGTTCGTTTCGGAAACCAAGTCGGCAACCAAACGGCGAGAACCGTCAACTCCGTGATCCGTGTATTTTTACTTGGGACTTCCACGCAGGACGTTTGACATTTCCACTCTGACACGTCGGTAGATTCCAAACGGTGAGATCAGCAATCTTATTGGAAAAAGCTAGATGGCGTCAACAAGGTCGATCAATCAAATACAGGATCGAAATATCGTCGGGAACATGGGTTGACCGGGAGTAAACAAAAACTCCGGCCCTGGAGGCTGGATCTGCTCTGCTCATCCACTTCGCCGAACAGTGCTGTGCATCCGCGGGGCATGTGAATGAAGAAGTGCAGCACGCCTGCAGGCTGTGCATGGGCTATAAGACTATAAAGAGTTCTGAAACCTTAGCAGA…
Tag_2957	CCATACAGAATTTTGAGTGATGAAAATTTTGCTTCTGGGGCCAAAAGGTGTGCCCATAACAGTACAAAAAGAATTAAACAAACGACCTGCCAAAACAAATCACATCTCTATCAAATCTCGAGAGGCAGCCGCACGCCGCCGTCACCTGTGCACGTCTTTTCATTAGCCTGCAATCCACAACACAATCCATCCCAAACACTTCATTCATGGCAATAGATCTAAACTTGCTTCCGGAGGGAGATAGAGAGGCAATGCCTGACTTGAATGAAGTTGTAGGCAGAGAAGAATCTGCAGCAAGTGGTGAACAAGAAGCCATCAACCATGGAGGCAACAACGAAATTGTAGGCGAGGAAGAAGATCCATCCATTGTTGTCCAAGAAGCTGATGCCCATGGCAGTG…
Tag_2959	GAACGCCGTGAAACATGCCAATCTTGGCGCGGATGCATGAGAAAACGCAAGCACGGTCGGTAATGTACCTGGGAGTCTAGAGATGCGCCAACAAGCAACTTTGTTTCTGTGGGAAATCTGGCTCGTTGACGCGCGGGTGGAGGCGCCGGATCGAGACGGCATGGGGAACCGACCGAAACCGAGGCCATGCTCGCTCGCGCCCAGCAGGATATCACACCCTGCATTCGAGTGGGAGGGCCAGTGGCGTGGATAAACAGAGCGTCGGGGACTCGTGGGAGGAGAGGAGACGACGCCTTGACTAAGTTCTCAACTTTTCTGGAAGAGACATGCACTGTAGACTGGACGCAACTAGTCCGAATGACTGGAATAGAATATTTCTTTTAGAGAATGAATTTAGAG…
Tag_2964	GAATAACAATGTTACAGCTGGTAAAACAAGCGCATAAAAAAACTTGTACTCAACCTAAGAACTTTGGTTGAGGACAATAAATTCTAGATTAAGAAAAATAACAGCTAACAATTTCATCTAAAGAATCAAAAAGATGAGAAACACACAGTATGCAAAAGTTCCAGGGACAAGTACAGTGCTACACTACACCAACACAATCTGCTGGCCAGCAGATAGGTAGAGCAAAAATTTACAACTTGATAGATTGTTGTAATCTAAGAAATTACACAGCATCATCCTTTAGTAAAGCAGCATATTAACAAATTTTGTGCCAGATTTTCAACAATTTCTATATTAAGTTTAGTGAAAATCCATAGCAGGAAACATCTCTAGATATAAGATAGCATACACAATAAGTTG…
Tag_2969	AACGATGTATGCTTGCTCCAAGCCACAGCTCTCAATCTGTCTGTCTAACGGCCACCCCCAGTGCTGCCAATCTTTGCTACTGATAAATGAATTCGGAGAATCAAGGCAAGGGTAAGTAGTGACCTGCTGCGAAGGGCTTCCATGGAGAAGAGGAAGAAGACCACCCAGCTCTTCCTCGCTGATGGAGTCATCCTTCATTTTTTGGCTGGCTGGCTGACTAGTCCTCTCTCCGACACAAGCCTCTCTAGCCTCATGGGATGCAGTTTCCTTTTATAAGCCAAATTTTACGAGGAGAGAAGAAGATGATGATGACTTAAGGGACCATAGCCTTAGTTTTGCATCAAAAACTGTCACTTTGTCGCAGAGAAAACATAAAATAGGTCTAACTGATACGCAGAA…
Tag_296r	CATTTTGCCATGGACGCATGCATATTAAAAATAGCAGATAAATCTCTTGTGCGTGGAGAAACCCACACGGTATCTCATCCGTTCCGTTGACATTTCAAGTGCACCGAAAGTGAGGACGGCCATGGAAATTCTCGAGTAATGTCTGTGTTCTTTTGGCTTAAATCATCCACAAATGAAATGTTTAACGTGATCAAGGCCCAAGGTGAGCGCACACGGCCACACGGGGTGCCAGTGCACTTAGCAACGAGCTGCTCCTGAAGCCGAGAGCAGCTCGGCCCGAGGCGAGGCACCGATCGGGAGCGCTGCAGCCATGGTGGACTTGTGCTTCGAGGCCATGATAGCCACTTTCTACATCGGCGGCGCGGGATTTCTCGTCTACCTGCTCGTCGTAGCCGCGCG…
Tag_2971	TGCGGCATGATCTTTAGGTCATGACGTTCTCTTTTTTTTTTGTTCCTTTTTCATAGGCTGTGTGCATCTTAGTTATGCGGAGGTCGGGATAGATTTTATATAATTGTATCATTTTGATGTAATTGTCTAAGATCAATAAAGCTTCCTTTTTCTAAAAAAACAACGATATTGAAGGGATGGAAAATACACTTTTTAGAAAAAAAAGAAACTAGAGACAGATTAGCCGGGGTTTAATAAATAAACCTCGTATTAATTCTAGAAAGTAGAAACCGATCTAATCATGTTTAAAGGGTCATTGCTAATTCACATTAGATGGGGACAGGGATAAAACCTTTTAAAAATTTTCTCTAGTAGTACGTGATTGTCCCAAGAACATCGGCGAAAATGCATGGTTTAATT…
Tag_2975	TGTATTATTCTGGAAGCTATCACTTAAAATTGGTTAATGAGTTTATCAGCACCAGTAGCAGTGATAACTGATGACCGGACCAGGACTCAAACCGACTGAGTAGCATGATGGCACCTGCTGTGTGAAGAAATTCATGAATCCTTTAGTCACTGGGCATTCGATTTGAAATCCAATTTTCTTAGTTTTCTTACAGTTTAAATTTGCATGCCATCTCCTGGTGACAACACAAACATGGTACTCTGCTGATTAATGGCCTACATGGGATGGGTTGAACCCATCCCAGTTTAAATTGCTGCTGACAGGTATCTAGGAATTGTGCTCTGGGTAAAGTTCTGGTTAGCCACCCGGGAGTAGAACAGGTTGCTCTTTTTCTTGACCGGTGATGAAGATACTTGATGG…
Tag_2982	TTGCAACCTTGATGGGGAAGTGGGATGAAAGTGTGCATTGTATCATCGGTGATGATGCCTCAATGGTGAAATCCCATGGCTCACACCAGAGTACTGGTGCCACTTTGCTGTGGGAGAAAAACAAGCCTTCAGCCAATCCTACTCGGTACAACCTGTCCTCATTTGCAATAACATTAAATGAGCTGACACCGGAGCTCAAGGTAGACATGGAACATGCATACAACCCATCATTTGAGTTCTGTTAGCTCTGAACCTAAAAGACTAAATCACTTTTTTTCTTCTTCTCTTTAAGGAGAAGCTTCCACCAACGGATTCGAGGCTCCGACCAGATCAGCGACACCTGGAGAATGGGGAGTACGAGAAGGCCAATGCCGAAAAACTGCGTCTCGAGACAAGGCA…
Tag_2983	CCAGAGGAAAATGCTTTGAGGATGCAAACTGGTGCTGAGAGGATGTGCATGCCTGCCCCTTCCGTTGAGCAGTTTGTTGATGCTGTAAAACAAACCGTTCTAGCAAATAAGAGATGGGTGAGTTCATTGCTAAAAAAGTCTGGATAATTCTGTAGCAATAAATCCATTTCTCTTGTTTTGATTGGTTCTTGAATATCTTATACTTTCAGGTGCCTCCTACTGGTAAAGGTTCTCTGTATATTAGACCCCTACTTATGGGAAGTGGGGCTGTCCTTGGTCTGGCACCTGCTCCGGAGTATACATTCATTATATTTGCATCCCCTGTTGGCAACTACTTTAAGGTTGGTAGAGTCTTTTTAAACACATGCTTCCACTATTTTTTGTAAGATATTCGACATA…
Tag_2987	TTGCTGTGGTATTTATAGGCAGGACGGCAGGAGAAAAGAGACGATGGAAACGAACGCAGTGCGCCGCGATCGCCATCAACGGCTGTTGCACCCGACGCTCTTTGGTAGGGGTCACATGGGCTCCGGAGCAAATCATGCGAGGAACGGAGACTTGGGGCCATGCGTGCACCATTAGAAAAGCAACGGACTCTTGGCAGTTATGGGCAGTCCAATGTTGTGTGTTGTCGTCGACAGTGCCTTGTACCTGCTGTGCACTGCATTTTTTTTTGTGTGTGTGCGAGCTAGCCCGGCCTCTTCGATGATGGAGATTCGCGCGCAGCCGGATACACGAAAGTTTGCACAGTACATTATAGAACACGGACACCATTATTGGTACATACAGGTGATGCAATCATCACT…
Tag_2989	TGTAACTAGTGTTACAGCTAACTTTAGCAAGGCCATCCTTACTTTGTGTACTACCAATCATTCAGGATGAAGCTTCACAGTATACTAGCGATGGAACTGTGGATATTAACGATCAGCCTGCTCGGAAGCAGAGCACGGGGAATTGGAGAGCATGCTTCATGATTTTAGGTGGGTCCTGCAGATAAGTTCTTCCCACAGCAGAACAGAAGTTACTTCCTAACCTAGTGAATTAACCTCTAGATCCTTAAAAACAATGTGCTAGGTACTGAATTCACCGAATGCATGGCCTTCTTCGCAATCGGAAAGAACCTGGTCACCTTCCTCACAGCTGAGCTACATGAGACTAATGTTGATGCTGCGGGGAATGTATCCACCTGGATCGACAGCTGCTTCCTCACA…
Tag_2990	AATGGGTTCTTATGCTGAAGAACAAATCATCCCGGCAAGTGTGGCCATTCCTATACCCCCTGCAATAGACTACAAAACCGCAGCATCTGTTTTACTGAAGGGAATGACTGCATATGTCCTTGTGCGACAAGCCTTTAAGGTTAATTGCCTTTTTCTTTCATAGAAGTCTTAACTCTCTTGTATTATGCTATGCAGAAATATAGACATCTAAAAAAATTCTATTTTGCTACAAGCTTTCTGAAAAGGGAAAAAAAAGAATGCAGCTTAGAGAGATCCATTTTGCTCATTTTTTGCAGGTCCAGAGAGGCCACACTGTTCTAGTCCATGCTGCTGCTGGTGGAGTCGGCTCTCTCCTCTGCCAGTGGGCAAATGCCCTTGGCACCACTGTCATTGGCACTG…
Tag_2991	ATAATCTAGCGACTTTCAAAATTTTCTTATTCTTAGTGCTTACACCGTTACTCGTCTTAGGACTATGGGTTATTGGGGATTTGAGGTCTCCACTCACCAGCGTATGCCGCCTAAAGCGGCGACTGCAACGTATCAGTGCAGGTGCAGCGAAGCAGCAAAGACGCCACCGGAGCTAAAGGCATGGTGACAATGTGGCACGAGTAGTTAGTGGCGTGAGCCAACGAAGCGCCAACAGAGTGAAGAGAGGAAACGATGTAGCAACGCAACTAAGTGCCATTGGAGCCACATACAGCACAAGGGCCGATCTACATGTTGACGGCAAGGCATGGCGGTGTGGGCGCGCGGTGAAGGTTAACGGGTGCTGATAAAGTACGAAGGGAGGAAATGATATAGCGAGGC…
Tag_2992	CATTGCTTGTTTTGGAATGTACCTTGCCAAAACTAACCAACTAGAACTGATTAAACTAATGCGGATAGATCAAGGAGATGGATATCTTGCTAACGGCAATTGGGAATGGTTTATGATTACCACTTATAGCAAATGAGTATACAGAATACGTGACGCCGTTCGCGTGTCTGAGAAAAATAATAAGTAAATGGGCAGCGTGTTGGGCTACGCGGGAATCGGTCCACAAGTTCTAACAGTAAATTGATGCAGAGAAATTTACAATGCAGGGGTAATGATCATGATGCCGAATGGAGAGTGGATTAGCAATGATTGTAAATGAGTGTGCAGCCAAAAGGTGAAGAGAACGCCATAACGATAGCTTTCCCGGAAAGCAATTAACTAGTGACCTCCACTGCACTA…
Tag_2996	GATCGAAGTACACGTCCCGTGTTACACAGAAGCATTTGATCCTGTCCCTCCCCCTACAGAAGCTTAGACCCTCTCAAACGAGGAGACCAAACATCGCCTCACAGCCGTAGAGTTCCCGCACCTCGCCTTGCTCCGCTCGCGAAGGATCGGGTGCATCTTCCGCTGCCTCTGCTCCAGCATCTGGGCGGCTTGATCTCCTTGACCTTCCGCTGGCGCTTGGCTTCTTCCACCTCCCAGTATCCCTCCCGGAGTTTGCGCTTGGTAGCCTCCATCTTCTCCTCGGAAGGCGGCGCTGTCTTCGGCAGCGACACCGGAACCGCGGCCGCAGCTGCAGCTTTCGCCTTCTCCTCCGTCCTCGGTTTCGTCTTGCTCGACAAGGGACGGGAGGCATCCGACGCC…
Tag_2998	AATTTCAATCCAATTCGGATGGGACTCGGATGATCGAGTCGGTGCCGGCATCGGTGGTAAAAGGCCATGTCGGCCTACTTGGTGTACGTACGCAAGCTAAACGATCCATCGAATCCCGTCCCTCCTCGATGACAGTGACGATGATGGATGGCGGCGACCGCCTGAGCAAGCTGGAGGACAGCGTGCTCGGGCACGTCCTCTCCTTCCTGCCGGCCAGGGAGGCGGCGCGCGCGGCGCTTCTCTCGTCGCGGTGGCGCGGACTCTTCGCCGCCGTCCACACCGTGGCCCTGGAAGAGCCGGAGGCCCCCTTGGAGGAGTGCGACGACAGGTACGACGTCGACAGCTGGAACCGCGGCCCGCCGCCCGATCCCAACGCGCCGCCGCCCTTCCACTTCGCCG…
Tag_3000	AATTGGCGAGGTCAAAATGCTAGGTGGGTGAGGTTGCAGTTAGCTCCATGAGAAATCAAATACTTATACAGGTACTCTCTAGTCTCCCAAAGTTTGAAAGCTATGAACAGTGAACTCCACATTCAGCAAACAGCACAGCACACCACAAGGTGGATGTCCCCCGGACATGCAACAGGCGAGATATATGAGCAAAAAGGTTCACCAGAGTCAACGCGGTACCACCAAACATGTATGGTACGTTTGGATCCTTTGGTGTTTGCGCATACGGTAGGTACGTATCACGGACCAGTTCAGTTCGTTTTATTGCGGGTAATGAAAACAGCTAAACCTTGCAAACAGGGAGAGAAGTCAAATAACATGCATCACTAATAATATGTTAATTGCAAGTCCAAGCTCTCG…
Tag_3002	TTCTAAAATACTTCAAAGGTATATACATGAAAATTTTTAAAAGCAGCCCTATTTTTTAAACATACTATAATTATACATTAGTATTAGTATATAAAATAAGTATGTCCATATACTCCATGTATGGTCACATAACCAACATATATTTCATCATAAATATTCTAGTATGAACACATACTCCACGTACATAATCTTCGTTGGATCAGATACGTCATGTATCATGAGATACACACATAGTAGTTACAAGTATGTGTAGAAAGAAATTTTCATATATATATNTATATATTGACATATTTTTTCCACACCTGCGTATAGTTACTCCTTCCTACATTTGACCAGCCCAGATCGACCAGGCTACTAAACGGGTTGTGGATGCCTACTACCGAACCCAACTTGGAGTGA…
Tag_3006r	GAGGTGGACCGCCGTGCCGCCCGTGCCGGAACAAACCCAGGCCGGCAAGATCTGCATCTCCAGCATCCTGTGCTTCGATCCGGCCGTCTCCCCGCACTTCCACGTGGTCCGATTACTGCAGGCAGACGAGGACGATGGATTCACCGAAGACAACCTGTTCGAGGGGTTTGAGATCTACTCCTCTGAAACTGGAGGCTGGGCTTTTCATCCCCAGAGCAGCGGGTGGTCTCCTCCCAGCCACTGGAGCAGGAGAACCTATTTCAATGGCTCGCTGCATTTCATCACCGGCGACCAACGCGCGATCGCGGCACTGGACATGGACGGGCAGACAAGGAGAATCATCCCAGTCCCGCGAACCAAAGAGGTCGAGCTCGTTGGGCATTCTCAGGGCCGCTTGTT…
Tag_300r	TTAGTGGAGGGGGTGGGTGAATGACCAACATAAATATAGTTTGCCTCACTCCACTAAATCATGGTGTAGTGTAGGAAGAATACATGTTGAATATAATCATTTTGCAAGGCTAGTGTGGTAAAACAAAATGCATTGAACGAATTGCATGATTCGTAACGACAGCGTTTTCCATCTAGTCTGGTGGCGCCGGAGGAAATTGACAATTGGATTCTCCTGCATTTGAAATGTTCCAATACCCCCACGGTTATCTAGGATACGGCTCAGTAAGTGTAACCTCATTTACAGAAATGCCCCCTATATTAGGTCGACCATAAGCATAGCTGCGTTGCCCACACGATGGAGAAGGTAAGTTAGATTCTCTTCCAAAGTAGAATGCAGGTTGTGCCGGTGGCGGAAGCT…
Tag_3011r	GTAATTTTACAACCTGCTTATTCTCTCTCTCCTCTCCTCTCCTCTTTTCTTCACCTCAATATTTAATCTGATTATAACTTATTATTATACTTATTTTAAGAAAGCTTATGGCCTTGTTTATGTTGAGTTTTGAGTATCAACCGATCATGGACAGAGAGAATCCCTAGCATATGGACATAGCCACATGGTGTACGTACATATTTACACCTAAAAAAGTGTGTTAAAGTTAGTGAAAACTTATGGTAAAAATTATATTATCAAAATATTACCTACGGCTTAATAATTTAAATATACTTCTATATAAAAGATATTTTTCGAGAACAAACATCTAGGAACAAACATGATATCGCGCATTTCACTGAGCCACGGTACAAACTACAAAGTGCAAAACTGCAGGTC…
Tag_3015r	GGACCTGCTCGACAACAGCAGTGCCAGCGGCAGCATCAAGCAGAAGTCGTTCAAATTCCTGCTCAAGAAGATGTTTGTCTGCAATGGTGGCTTCTCCGCGCCGCCTCGGAGCTTGAAGGACCCACTAGAATCAACAATAATGGAGAAGGTACGCGTGTGCCCAAACCAGCAGACATGGTGAAAGATTCTGTCCTCTGAACTTCGACTCTGTTATTGGCAGTTCTTCCGGACGATGCTTGGTAAGAAGATGAATGCCAGGTCGGACAATGGAACGGCGTCGTCGAGGAAGAAGTACTTCTTGGAGGATGGAACCAAGGGGAAGAGGCGAGGTGGTCGTCGTTGTGGCTGCGAAGAGGAGAGGGAAGAGAGCTGCAGGTGGGACAGAACAGATTCTGAATG…
Tag_3017r	GACATCCACGGCAGGAGGCCGTTGGGTCCTCACGTGCGCGCGCCACTGAAGAGTGCAGTGATTCTGAGATTCTTCAGCAGACCTGTTTAAACAAAGATTCGCTCGGCAAGAAAGATTAGCTAGCTAGCTACCGCACTCTAGGTCAGGTGCTCTAGAACTAGTGGCCATGGTAGCACATGTTGTCAGTCCAGGTCTTGGCATTTAGCCAGTGTCCGGAAGATCACACAACGGACCGCATTCAGGTATTTTTGTGTTCCAATCGAGTCATTCAGACGTTACAGGAAAGGTACAGGAGTTGGGATAGCACCATTCACCTGTAAGTGGCTTGTACCACCATATTGCTGAACTGCCGAGTTCGTGCACGACAGAAATTCTCCGACAACTGTCGTGCTATATTAC…
Tag_3019r	CGTAGAGGCCTTAGGCCAGATTATAAAGTCTATTGGCCACCAAAAAGCATATGGATGAACAGCAACTCAATTAAAATTGCTGAAATTAAACTGCTGAATTTCACTAACAAATAACGATCACGCTACAGGTGAGGAGATCGATCACTTTATGTACCTGCCTCCCATTGAAACACTTGAATCGGCCGGTTCCTGGAAATAGTCGACGATGATCTTGCACACCTCTTTGGACTTCTCTATATTGGCCGCGTGCCCAGCGTTCTTTACCACTACTAATCTAGAATTATCCCCGAGATGCCTGCAGAATGTTTTGGATTAGAATTTAGCAATAGATAATTTGTTTGACGCATCGGCCTGCCATTTAAAATCAGAGGAAAGCACCAAACTGACCTCTCCAACCTA…
Tag_302	GTTACTCTGGCCAGTTCAGTAGCTCGATGTCTGTATGGCGTGGCCCTATATATTTATAGAGCCACCATTTCGTTGCATGTGCTTGACTAATTGGGACTCTATAAATGGCCATGTGGAAGAGATCAGGTAAAGATTTACTAGGATGATACTGAGGCTCCTTTGCTGTTATCTGCGGCGATTGTTGATCATTATTCTGCACCGGACATCCTGTATCCGTTAGTTGCTGCGTACGGTACAACTGCATGCAGTTTGCCAAGCCAGAAGACTGATCTGATCACGTTGATGCTAATCCTTTGGCGACTCAAATCTTGCTAGCTTACTATTTTGTCAACCGATCGAGTTTGCTCGCCTGCAGCTGATTAAATTGTGGTCCAACAGGTTATTAGGAGAAGGAATCAC…
Tag_3020r	CGCAAAACTATGCAATTAATTTTTTTATTTACCTACATTTAGTACTCCATGCATAGGTCATTTGTTATATTTAATGTTTCGATGTGATTTCGATGTGATGGAAAGTTTGGGGATCTAAACACACCCTCAGGCAAGCAGCAAGTCAGAGCGAAGCGGCGCGGGTGCAGCGCTAGACTTTCATTCAGAGCCGCAGTGGAGAACGGAGATGGGGGAGGAGGGAGACGGGCCGACGACGGCGCTGCTCCGGCCGCGGCTTCTGGGCACCCTGCCGGCGGACGACAAGGGCGCCTGGCGGGCGCACGCCGGGATGGTCTTCGTCCAGCTCGCCTACAGCGGTTACCAAGTCCTCACCAAGGCCGTCCTCAACGTGGGCATGAACCAGGTCGTCTTCTGCGTCTA…
Tag_3025r	CAGGGACTGCGCCTTGACTAACAGTTGAAAGTGCCGCGCTATGATCAGACCGATCGCTACCGGCAGTTCGTCGCTAGCTAGCTCAAGTATCAGGCCGGCCCGGCCGGCTGTTCGTGTCAATTCGAAGTAACCATTTCCTCATCTGCTGTGACGTATAGATCAATCCCCCCCAAGTGGCCTTGGTGTCTCTGTCCCTAGCTGTCTCCAGCCACTTTATTACACCGGCCACGGCCCCGGCCCCGGCCCGTTCCAACCGTGGCTTCCTGCCTGTTACGAACGTCTGCTCCATATCATGCTGCGTGCCGTTGGCTCTGAATGATAGCCTTATCGGAATGATGAAAGACAGTGACGTCATCGATTGCGCAACGGTGTTAATTACCTCAGCCTGCTCGCTGTGCC…
Tag_3026r	CCTGCGCGCCGCGAGGGAGGTGCACGACAGGCTCCACCGCATCACGCACGCCATCATCGAGTACCATGAGAGCAGGGGGGTGGGTGTCGCCGGCGCCGCCACTGATGACGGCGCCGGAAACAGCCGTCGGGAGGACATTCTTGACATGCTGCTCCGGTTCCAGAAAGATGGTGGCTTGGGGATCACCCTCACAACAGAAGTTCTCAGCGGGGTCTTGTTCGTAAGTAGTCGCTTGTCACTCACCTCTAATTTGGATCCATGATCAATTGATCATGGTCATGGCACATTTCTATTTCGTCAGGATGTCTTCTCTGCCGGCTCGGAGACCACGGCAACGACGATCATCTGGGCCATGTCAGAGCTCGTTAGGAGCACGCGCGCCATGGAGCGAGCACAATC…
Tag_3027r	GTCGCCCCCGCCGCCCCCTCCCCCGCGGCGCCTCCCAAGCAACCCGAGCAGCAGCGGGAGGAAGAGAGGAAGGAGAAGGAGAAGGAGAAGGAGAAGGATCGGGAAGAGGAGGAGGAGGCGCCGATGCCCTTCGTGTTTCCGGACCCCGTCGAGGTCGGCGAGATCACGCTCGAGCAGCTCAGGTCGTACGACGGCAAGGACCCCGCCAAGCAGATCCTCATCGCCATCCGCGGCCAGGTCTACGACGTCTCGCGCGGGAGGTGAGGATCGCACTCGATTCCGCTTCCCTCTGATTTCGTCAAGATGCGGGCGACTGATATGCTGCCCATCCAACTGATTTTGCTACTTTGTAAACCAAACCGAGCTGAAACCATTAACAGGAAACAAATACTACATAGT…
Tag_3030r	GGCTTGCCCCTGGGGTCAGGTTCCGGACGGACCTCCCAAACGCCGGCCTCGCTAATGTTGCGGCGACCGTCATGAACCTTCATGGATTCCAGGCCCCTGATCACTATGAGCCAACACTCATCGAGGTCGTCGATAAGTGATGGTCCCAGTCTTTTGCAGCTATAGCTCTCCCAGTCTCAATAATTCATCTGCCGTCGCTTGCGAGTGGTTCAAGCGTCAGTCTGTCCCTCTGATTCATGTATAGTTGACAGTCTGTTGAGAGATGTATCATGTATGCGCTAACTGTTTCGATCGACAATAAAATTTGCTACACGAGAAGTAGTTGTTCCAAATGTTGCCACTCTCAGAGTTTCCATTAGTTTTTTTTTAGAATGAGTTTCCATTAGTTTGAGAAGTAAT…
Tag_3031r	TGATTTATGTGAGGGAGAAGTACTGTAGTGATGGTGGTAATGTAGCGGCTGATTACTGTAGCAAAAGTATAATGTAGAGGTCCAAATACCGAAAATATAACCATATGCAGTGATACTGTAGCAACGGTGGTACTGTAGCACTAGTCCGGCTGGACAAGCCAAACGAACAGGTGACTAATTTTTATCAGCCCATGCCGTGTGCCAGCAGATGCTACCCATGCTTATGCTTCTGCTACTACCCTCCTCCTCGCAATCAAGAATATAATTCCCAGGGCCTGATGTTCAATTAGGTGTTGGAAAGAAAACCGGCAGCACGTTGTGCATTGCTAGTGACTCGTGGGCCGTGGCACTGCAGGTCCGGAGCAAATGGTTACGGCGCCGTGTTGCCCGTTGGGTGCG…
Tag_3032r	TTAGATGCACCCAATAGCAGTACGTTTTGTGTTTCTCTTGTTACCTCAACTATTGCGGTGCTGCCTGTAGCAGTCATGTGAATTCTTTCTTATGATTTCGTTTCAGATAACTCGCCAAGCCAAGGCTCAGTAGGGCAAATAATCGAGTACATCCTTGACGAATTGGAGCTGTAATCTTTGGGCTTTCTCTTCTTTTGGCTTGTCCATCAGGCATCACCTTGTTGTTTCCTATTAAGTGTTGAGATTTATACATATGTATGTATCTTCATCTCTTTCAGGAGAGATCGGCATGAGTTGTTTGCGATGCCAGATGACATCCAGGTGAGAAATGAGGCGATGCATCTGAATTATTTGTGTTATTGTGTACGTAGAGAGAAAGGCTGAAACTTTGAACAAGTC…
Tag_3033r	ACCAAGACATGCAATAATCAAAGCATTTGGCTATATTCCACAGGTTACATTGTCAGTGCATCTATTACATCCTGGTGTATGCAGTATACCAAAATTTCAGCTGTTAACGTTATCTCTGGCCAATACAACTTTCAATTTCACATGGTTAGACCGGTCTAGAAGGGCCATGGTACATAGCCTCTTGTACAAATCAAGGAAAACAAATTCCTCCTGCGCCTGAAAAAAGGACAGGAGAACGGAGAAGAATGGCAGTGACATGACTCATAAGCCCTACCAAGAATGAACAGAGCTTTCATATCTCTGCTGAATCCAATCCACCCATTCCTAGCTTAACATACTCAAAAATTAATCAGCATCATCAAAAAGAGACTCATCCTGGCATCCCGATCTTCTTGATAT…
Tag_3036r	CAATCCCCTCTTCCGATTCTCCTCATCGCCTGAGCGGCTGAGCCAGCCAGCCTAAGCCTGCCTGCGAAGCCAAGCCAAGTCGTCGCCACTTCGCCACCCACCGCCGCGTCTCCGCCTCCCTCCCCCGCATCCGCGAGCGCGGCGGAGCTCGAACCCCGACGTCCCAAATGGCGACCGCGTGCCCGCCGCTCTCGCTGCCGTCCACCTCCCCCCTCGGCGGCGGCAGGTCCGCCCGCGCCGGGCCCAGGCGCCGGCAGCTCTCGGCCGTCCGCTGCAGCGCCGTCGGAGGTAGGGCTCCTTCTCTTCCGCTGGTCGATGGGAAAGGCTCGGGGGTGGAGAGTTGATTGCTCTTTCGACTGGGTGCTGCTTCAGAGGCGGTAGCGGAGGAGGCCTCGGTCG…
Tag_3039r	TAAGTACATTAACCAGAGGTGACCTTTGTCACAGTAGCCAGCTGATTGCTGCAATCTAAAAAAATCTTCCCTCTCACTCACCCTCTAGGTGCTCATGAGTCTTGATTCTTGATTGCATAGGGATGCACATACACATACAGATTGCCTAATGAAATTCTGAATTTAAAACGGCTACTACGTGTTAGATTTAGTCCCACATTAGAAATTAATGATGGGAGAGCACAACATATAAGACGGGGCAGTCCTCATCTATCAGACTAGTCTTTTGGGTTGAGTTAGGCCTGAGGCCTTGGTTGGTTGGTTGGGCTCCGGTGGACCTAGGCCTGGTAGGGCGCTGGTTCGTGAGTATAGCGGGCCAGACCGGTTTACTCTGCGCAATCTAACACTACGTCCATGCTA…
Tag_3042r	GATTTTTTCCTAATTTTTTTCTAGTAACTTTCTATATATCTGGGCTACAACATCATCAACCTAATAATATAACGAGCTCCCCCGTAATAATAGCATAGCATTTGAGATTCATCAACATGAATACTGCAGATGTATTCGTGAAGTTCAGAGATGACCAAGGAAACTTTGCAAGTGATGACGTGAACGCCCTGGTGATGCTACATGACGCCGTGCACCTCAGAACTCGCGGGGAAGAGGCGCTCGACAGCGCCGTCACTTTCACCAAGATCCGCCTCCAATCCGTGATGGACTCTTTAGAGCCGGAGCTGGCAGAAGAGGTGCGGTGCACACTGGAGACGCCTCGGTACAGGAAGGTTCAGAGAGTGGAAGCAAGGCGCTACCTCTCGGTGTACGAGCAGA…
Tag_3043r	GGTAGGTTTTCCGTGCAGGTTACTAATTGAGTCGATATGAGTACGCGTTGCCGGTGATGACAGCGTATGGCATGAGCTTCGGTAACTATTTTGCGCTTCGGGTAATCTCTTACCCGAGTTACCGACGGCGAAGATTAATGTGCCAAAATGCTAATCTGAGGCCAAATATTGATCCGTTTACTTTTAATTGGGAACCCGTTTAATCACTCATTATTCATGCAATCGATCTTTTTCTTATTTAATCTCCTCATAATGTGAACATCGGAGCATGGATCCGGATCTATGTCGGTGCAGCAATCAGTTGATCAATGTACCTGCAACGAATCTGCAGTAGCCTAGCTTTGAACGTTCAAAGCTAGATGACATGGCTGAAGTGAAGAGTGCTGGTGAAGTGGTGAG…
Tag_3049r	CAACACGCAAAGGACACAGAGCAATCACACAATACATTCAGGAGATATTCCAAACCAGATTAGTCGGCCATACCAGTTATAGATATTAGTTACATCGCCGTATTCTGCATACATCCAAAAATATAAAAGAAAAAGATGAATATCTATATACCAACTTCGGAACAAAATCAAGTTTCATATGTTGCAAGGAAAAAAATGACAGGTACATACCTTTTATTTGTTGTTTGATAAAAGCCTGCCCAACTTCTATAAACAATGCATCAGATGGACCAAGAAGATAAGTGCAGCACCACCTAGGGTCAGCATCAACAGTATTCCTGAAGCAGAAAATATCACGTAGACAATAAAATATGTAAGCTAAAATGTCATGTTAGTGTTTTCATAAGACATTATGAATAT…
Tag_3052	ATCAGTACATGTACAGTGGTAGACTTAGTACTCTACTGGTGCAAACATACTACTATGTGTTTGGAAATGGTGCTTTCAGTTTCTGTTGAAGTAGGTCTCAAGGTCTGACAACCAATATAATATATCTCAAAAAATCATTTTCACTATACGAAAATCTTAGGTACACATTAACACATTGAAAATTGAGTATATAACATATGATATTTCAAAATGATTATCATCAACGTAAGTTTTTATTTTTATTTTTGAAATTACACAGTACAACTTAGAAACACTCGGGTGGACCCAGGACCCGGCGACCATAGACCACGGCCCGAACTCGATTGATGAAGCTCTGCACCTGCTGGCTTGTGGAGACGTTGCCGCCGCTAGTGCATACGTACTTGTGGCCTGTTCTCT…
Tag_3054	CCAAATATTGAATGACCACAAGAAATAGAAGAGACAAACTGCACTATTCATTTTCAACATGTTACATTAGATTTTTCCGCACAATACCTGTCTGTTGTTTTTGTCCATGGTATCTAATTATAGCACCAACAAATTGTTGGTTACTACTCACTATTCTAATAATATAATAAGGTCATGACCTTAGCTACATGTTTACTGTCCCTTTTGTCATATTTATAGATTAAAATAATGGTTCCAGAAATTGCTGCCGGTTTGTAGTTCATGGACATAGACTATTTATACTATAAGAACAAAACTTCATATAATGTTGGCAAAAAAGTATTTTAGTGAATGCTTTGCTGCAAACTTATATCAGATCAATTTCCTTTTTTCAAAAAATGTGCTAGGCTATTATTTTTC…
Tag_3056	CTCCTGCTGATGTGACCATTCATTAGTCGCCTCCATTTGGAAGTATTTGTTCAGCATCAAATGCTGATGCCGTGCTATCATCGCTCTGGACAAATTTAACTGTTCGCAAAACTCTTTTTGAAAATTTTCAAATTATAACAGATTCAACATCATATTCAAGCATGGAAAAGATGGCATGGCTTTATACCTACACACCTACTATATGACTTCGTTTCCTAGAAAATCCGTGCAGCAGATGATCCCTGTACGTGACACATTATACGGTCTACACCAAAAATATTTTCTTAAATTAAGATATCCCTCCGTGGATAGCAGCTCAGGATTAGTCCTCATGAAGAACTTATATTCCCTAAGGACTAAGGAGGTTACCATGGAAAAACAGTCTTTACATGTAACTCA…
Tag_3058r	AACGCAACCCTCCTCCTTTACCCGGGCTTGGGACCGGCTATGTTGAGACGACTCAGGAGAGAGAGTCTTCCAGTCAGCATAGGCGGAGTTATGCATTCATATGAAATACTGATTTTATTATGGTTTTCAGTGCCGAGAACGGTCAGAGAGTTTTCTGATGCTTCTCGAAAGAAAGAGAGTTTTCTGATGCTTTAGTGGTTGTTCTTTAACCAATGCCCCGGCTGCCTTGGGCTAATTGTGTTGCCCTTTTCTAAGTTGAAACATCTTGTTTCTGCTGAAACTGCCTGATGGATAGGACTGCATTCGAATCTTATAGGGTCAACTTTCATGTGTTCCTTTCTTATGTCTTCTGTAATTGCTCGATTGCAGCACAACTAATATACAGCGTGTTGCTGGGGG…
Tag_3059	CCTCCGTAAAAAAGTTATTTTAGCATTCAAAATTTGTTCAAAAAATAAGTTATTTTATCCTATTTAGAAAGTATAGATGCATGCAAGAATCGATCAGTACCAAATATGAATAATAAATAGGAGCAAACATGGTCATTTTATTTTCTTGTTAATTTATACTACAATTTTTAGAATGACTTATTTTTCTTTAATGGGGTAGTAGTTAAAAGATAGGTGACGAATATTTAGAATTTACCGTTTAGACTAGAGCTGGCGATGAGATTTCTCTTCGTATTCTCTAGGTGGATCACTCACATGCAAGGTACTATATTAAACAAGTCTCATCCCTCAAATATCGTGGTAGTGGTGATGTGAATAAAGAGATTGCAATGGTGGAACCATTAAGACGATATATCGGAC…
Tag_3068	CATTCATGTTTAGCATATATCCTTCTCTGGTCCTTACATATGCTGGGCAAACGGCGTATCTGATCAACAATGTCAATGACTTCAGCGATGGGTTCTACAAATTTGTCCCTCGCCCTGTTTACTGGCCCATGTTCGTCATTGCGACGCTGGCAGCAATCGTCGCAAGCCAATCCTTGATATCTGCGACATTTTCAGTCATCAAGCAATCGGTTGTCCTGGACTGCTTCCCACGCGTCAAGGTGGTGCACACGTCTCAGCACAAAGAAGGGGAGGTTTACTCCCCAGAAACCAACTACATCCTCATGGTACTGTGCGTCGGTGTCGTACTAGGCTTTGGCGCTGGAAATTCGATCGGCAACGCATTCGGTAAGTGAGTCCTGCAGAATGCTGCATTGCTGG…
Tag_306r	CAAATGCTGTTATTTCTTTCTACAAGTCTCATAAAAAATTGCCAAATTTAGTTTAGAACAAACCTGAAGGAGCAGGTGGTGGAGCCGGAGCTGTGTCAGTATAACACCCCACTTCTAAGGCCTTGTTTAGTTGTAAAATTCAAAATTCTTAAACTATCTCATCGAATGAGAATCTTACATGCATGGAGTATTAAATCTAGACAAAATAAAAAACTAATTGCATAATTTGCTTGTAAATTATGAGATGAATCTTAGGGTAACCATGTGATACTAACATATTAATTGGTCTTAATAAATTCGTCTCGTAGTTTACAGACGAGTTTTTTAATTAGTTTTGTGATTAATTTATATTTAATACTTTAAATGTGAAAAGATTTCATTTCAAATATGGCCCAGATC…
Tag_3070	GAAGAAAAAAGAGAATCTCTCTTCCAAACTGAATCAATGCTGCTAAGACTTGCAATAATTCGAAATGCTTCAGATGAAAGCTACTAAAGGACAAAATTGACATCAACGTCTGAGCTTAAGCAAACAGCTTAGCGTGCGTCAACAAATTCTGAAAAAATGAGCCCGCGCCGACAGGAAGGAAATCGACAGGAATCGGTGAGAAGCAAAGCACCTGGCCATCCTTGAGCACGCCTCTGTAAACCCGGCCGAAGCCGCCCTTGCCGATGAGGTTCCGGTCGCTGAACATGTTGGTGGCCTCCTCCATCTCCTTGAGCGTGAACACCATCGTGCAGCTGCGCTTCTTCGGCGGCGGGCTCTGCTCCTTGGCCTGCCACAGCTCGGCCGACTTGTACACCCCTG…
Tag_3071r	CGCACGAACCGCGCCACGGCGGCCGGCTTCTGGAAGGCCACCGGCCGCGACAAGGCCATCTACAACGCCGTCAAGCGCATCGGCATGCGCAAGACGCTCGTCTTCTACAAGGGCCGCGCCCCGCACGGCCAGAAGTCCGACTGGATCATGCACGAGTACCGCCTCGACGACCCGGGAGCCGTCGTCTCCGGCGACGACGCCGCCGCCACGGTAAGCCGCCGGCCGTCGATCTCTCCACGATCCGTTACTTGATCTCATCATAAGCTTCTTCATCTTCTTCTCCCGGCCCCCTAGTAGCAATAATCCATCGGTGATCTCTGCACCGAGCGATTCACGTACGCCACCATTAATTATTGCCGTAAGAAACAATTATATGGCGGTGGTGGTGGTGCAATGATA…
Tag_3072	TATGAACTAATATATGTTTCCTCCCTGTCGCCTCTGGCAATTTGGCACCTCGATGAGTAACAGAAAGGACGAATTTGATCTGAAAATTTGATGTTCAGCTGGTTTACTGTACATTCAGGTTATCCAAGGACACTGTATACCGTGGAGTTTGGATGCAGCAAGTTATCGAAGAACAGTTTTGCATGTAGCAAGAATACTGATACGTCTGTAGCAGCGGCACCGCTCGTTTTTCTGTGGTGCGCAAATGAGATGCTGAAAGTTAGGCAGGTTTTAGATGGTTTTCAGGTCCGCCAAGATGCCATATTTCTTCGAGGCAAATAGTACTGTGGTTTGAAGCCAGATGATAGTGTGATGTGCCAGTATTGCGCATCTAAATCTTCTAGGCAACTTGGGGTCAGT…
Tag_3073	CACTAAGCACTCTCACAAGTGTGCTTAAGCCTATATGGTGTACAATGAAACTCTAAGGTGGTTGGAGAGGATCTTTAACTCTTTTATGCTTTCATAGTCTCCAGCAACCTCAAATGACCCGGCCTTGTGGGTATATATAGGCAGCACAAGCAAATATAGCCGTTGGAGAAAAGCTGCCAGAAAAATACTTAACGCCGGTTAATCCGACGCACCTCCAATAGCCATCGTCGGTTCAACCGGTGATACTAAACTGCATGCCTCAAAAACTAGCCGTTACGTGTACGGGCAATCAACCGATGCTGCGTCGGTTTAACCGGTGAGTATAGTTGTCCTGTGAACTCTGAAAAACCAACTCTCTGGACAACTGCACCGACATTCACAAAGACCCAATCGTCGGTT…
Tag_3074r	CTCCAAATCTTCACGCAAATCAAGAATAAATATGAGAGAGATAAGTGGGCCATATAAACCAAAGTAACACACTTTGCATTGGAAAGTATAATTTTTTGTGATGGAGTCTTTGAGACTTAAACTCTATGACTGAAGTTTGCATTGGGACTGCCCTTCTGCCTAAATGGAGGATAGCGGTCATTCAGAGTGGTTGGGGTAGCCCACGTAGCCAGTCCAGAAACAAGGCTCCATCCCATTCCCACACATGCACCACAGATCATGCGGGAGGGCTGCTATCCCCTTCCCTGTTGAGATGCAATGCAAGGTCTCTCTGCACATGCTGAGACCTGCATATGCACCCAACTTGTGGTGTGAGCATGTGGACAGCCTCCTACAAACATCCTCCCAACATGTTGCAGA…
Tag_3078r	ATTCTTACAGAAATTGAGCATAGATGATAATTCAAGTATATGTTTTTAGTCCCTCCTATTATCTACTGGTGGAATATGGCAACAAACTGAAACATTCACTTTCATTCGAATACTCAATGAACATTCACTTTCATTTGAATACTCAAATAAACTGTAGCTATAACTCTATTAGACTTAATATTTATAGTTTGATATCATGTAAAGTTTTCTGAAGTTAAGCAGAACAATATTTGACTAAGCACATCTGGTGTTCAAAGCAACCACCCTCCAAAGTTTCTTTCAAGGCTCCATCCATCAATAAAGGGGAAACTTAAAAGCTGATGCATTACCATGACAAATGCAGGAATTATGCTACGATTTACAGCAGCATGGATCCATGAATCAAATGGCAATCCGGAT…
Tag_3085r	GCAGGTTGCTGCTTCAAATCCTTTTTTCCCTCCAAAAACCTGCCTGCACGCGTGTCAAATTTGCCACGCACCCGAGGGCGAAGCGTACGCCATGAGGCGTTACAGGATGGAGGCGGCGGCGGCGGCGGTCGCGGCGCTGCTGCTGCTGGCCGCGGCGCCGGCGTCGGGGCAGGTGGCGACGTCGTGCACGGCGTCGCTGATAACGACGTTCACGCCGTGCCTCAACTTCGTGACGGGGAGCACCAACGGCGGCGGGTCGCCGACGCAGGAGTGCTGCGGCTCGCTGGCGGAGATGGTCCGCACCGGCGCCGACTGCGCCTGCCTCATCCTCACCGGGAACGTGCCCTTCAGCCTCCCCATCAACCGCACGCTCGCCATCTCCCTCCCCAGGCTCTGCAG…
Tag_3089	TGTCTCACTAACATGCTCTAAATTTTCAGGGTTCCTAACATCAAGTTCAATGTTGCAAAAGTATTGCAGTCGCTAATACCAATCCTCGATCAATCCGTGAGTTCCTATGGCTTTTATATGATTCTAATTTAAGGTGCAACACTTGAAGTTCCTGTTATTGGGGAATATCATGAATGCTTACACTGCAGGTTGTGGAAAAGACCTTGAGGCAATGCCTTGTTGAGCTCAGCGAGGATCCTGATGTGGATGTAAGATACTACGCAAACCAGGCACTGCAGGCGTGCGATCAAATGATGGTGTCAAGCTAACTAGTCTGATATTTAGTGCTTGATTGTTTTAGTCCAATTTTGGAGCACCTGTATTTGGCTTTTAGATTGAAGATAAGTTCCTTCTAGCCTC…
Tag_3091r	TGCCCTGGCAATAACCCTGAAGCAGGTAGCAACTCCTGAGTATAAAGCATACATTCAACAAGTCAAGAAAAATGCCCAGGCTTTGGCATCAGCCTTGCTCAGAAGAAAATGTAGATTGGTTACTGGGGGCACAGATAATCACTTAGTGCTATGGGATCTCAGAACTCTTGGCTTGACCGGTATAGTTCTTACTACTATTTTCGTTAATCACTGTCTGCCACTCTGCCCACTTAAATGCTCATAATTTTTTTATAAACTTTCATGTTTTTACTTCTTTTTTCCTTTTTGTATAAATGCTTATGATGTTGTACATTAAATTTGGATAGGCAAGATCTTTGAAAAGGTCTGTGAGGCATGCCACATATCTATTAACAAGACACCAATTTACGGGGATAATGG…
Tag_3096r	CATCTTAGCCCCACGGAAAGCACGGAGCGCCCCCGGCGATGTCGTCGAGGTCGCCGATATTGATCCACGAGCGGCCGAAGAGGACCATCGACTGGATCTCCTCCACGGGAACATCGCTTTAGTTGACCATGAAAGGTTCATCGGCGTCGGCCAGCTGCTGTCGGCACTGCGCCTGCTTGTTTAATTTGCCTTCTCCATCTTCCTTGCGTCCTTCTGCTACTTCTTGTTGCGGGTGTGGCGGCAGAGAATCAGCTGCACACGAGCGGCGGGAGGTGCGAACAGCATTTGGGCAGACAGCTGCAGACGCCTGCGAGGAGAAAGGCGGCAGCTCCGGCGAGGCTTTTAGGATGGGGAGCCATGAGAGCAGCAGGCGCATTGCTCGGGGCCCGGGAGGCAGGA…
Tag_3099	TTGGGCCGCACGATCTTCTTCTTCCTCTGCTCGCACGCGCTGGCTGTCATTCTGTCTCGCAGCGGTGCTCACGCGCACACCGGTGAGAAGCTCAGCTAGAGGTGGAGGAATGAGAACTATGGGAGGGGTGGGAGGTGGGGGAGCGACCGGCGGCTAGGATGGTGGTTGAGGTCGGTTGGGTTAGTGTTAGGGTTTGTTGTTGAATTTCCAATGCCGTCGGCTCTAGAGGAGGAGGAGGAGGTCAGCGGCGACAGCCCAATGGTGGTGGTTCGGCATGCGGCGGCGGTAAGACGGGGCTCGCCCGAGCAGGGCCCAGTGGGCGCTGGCCAGTGGCAAGAAGAAGTCCGGTTTAGAAAGAGCAAGTGTTTACATATCGCCGTGGAATTCCTTCATTATCTA…
Tag_3100r	GTAAAAGTACCCGAAAGTACTCATTGGTACTTCACAATCATTGTAAAGAGCTCATAAATTTTTAGTCGCACATCTTATTTAAGATTTGACAAGGAGTGCGGCTAAGTGTGGATGAGAACCATGCATGCTCAACTAATTTTGTTGTGCATCCAATTGACACAAAGCATCGACTAATCAAAAAACTAATGGCTAAAAGTATGTGTCCTCTTTTATCATACCATCTTTAACACTTAAAGAAGACTAAAAGAGTGTACTTTGGCGTGGAATACTGCAGCTTATCCTGCAATGCTCAGTCATACATGACACACCGACACCTGAAGCTGCGCATACGGCATCCAGTGTTGGAGTAGCTACACGAGAAGTGAGAACCACGCTACACTTCGGCAGCCCCATTACGCC…
Tag_3101r	CAGATCGATGGTCGCGTTGACATGGTACCAACTGCCGTTGATCTGTAGATCCGCAGCTAACAGCTTGGACCCGTTGTGGTAACTGACCGTGGCGGTCATGTCGATATTGGACGTCAGGTTCCCCGCCGGAGATGACGTGCTGGTGGACGCCATGGAGACGATGGAGGAGTTGTCGATGCCCATATGGTCGCCGTTGATGTCAGCAGGCAGACCGTTGGACCAGGTGTCGAACTCGACGGCGACGAACACGAACCGGCTGTCCCCGGTCCAGTTGCTGCCCGCGAGAAGGCCGAGGTTCCCGCCGCCGCTCCCCGGCGGGATCTCGGTTGCCGACGCGTAGGGCGTGAGGAAGAAGGCCATCCCGTCTCCGGTGTTGGGCTGCCTCGGGTCCGGCGTGAT…
Tag_3102r	TCATGGATATATATCCACATGCAAACTTTCACATAATGATTGCCCTTTCTTTGCCTTACACAACTCATACCGCTTATTGTTGTGGTCATTCCGACGTTGAATCAGGATGCTTCTTGTTCATGTTATTTCTCTATCCAATGGACATTGTTGTGGATCGAGCTCTCAGCCTCTCTTGTCCTTAGGATAACTTCTAGTGACCGTGGCCGCAAACTCTGGTAGCATTTCTTAGTCTCTACACATCGAATCAGGATAGCATATACTTAGATATTGCACCAACCTTGCATGAAATTTAATTCCATTATTTATTTCATTTGATTACTTCCCTTGGTGTTGTGTGGCAGGTCTCCAAGTGGGGCACTACTACCATTTGTTCTTCCGGAATCTGGCAATTTTGTTAAA…
Tag_3109r	ACCCCTTCTTCTTGTATTGTAGCATGACCCACCATAATATATAAAATAGAGATGGGATTTTTATTATGATCTTATCTGAACTTCCACACACACTTTTACCAGCTTGCAAGTGCCCCGTTGTAAGCATCCAGCAGGCGAACGCAAGAAACATGAAGTGCACCCCACCACCCCTGCATGGATGTAGGGCAGTTGCCTCAACCAGTCTAAATCCCTTGTCTTTGAGTATTAGCCATCGAGCTACGAAGAAGCACAACACAAATTTACTAGCCGGTGATCGAGACACCGACAAATAGCCTCCAAAAGGCCATGGCGTTGTACAACCAACTAGATTTAACTTTGTGGAAGTAAGAGAAGTTTGCCGAATTTTGACCCCTCCATTATGGGGCGCAATTCCTTTTG…
Tag_3115r	AAAGAATGAGAGGTGCCAACAAGGAAATAGGAAAAGAAAACCTTAGTCATAGCAAGTTATAAAAGAACTTTCAAACTATACTAGTTGAATTATAATTTCTTTACAAGGCCAAGAAGAACAAATAGAAACAAGAATGCATCATTCAACTATTACTCTATTGTCATGCAATAAAAAACATTTCAAGGTGGAATTCCTTTCTCAATGTGAAACACAACCTAGAACATATCCAAAATATTGTAGAGTATTAACGAACCTTTTTAATCTCATCTTCAAGCTTGAGGACCGACTGAGCCGCATGATGTTTACCAAAGTGCTGCTTATCAAAGATAATTCTGGCTTCTTCATTTGCCATCTCATGAACTTGCTGCAGTTTTTCTACAGGTACCGGTAGGCCTAAGC…
Tag_3118	TGCCTACCAATTGCTGCGACCTCTTATTTAAAATAAGGAAAGCATATGTTGGCATTTTATTTTATTTTTATTCATTGTAAGTCTGCGTACATAGACATCATATGTTCTGACATGGCTGTCACTTGCACCTGCTGGCTGCTGCAAATAGTGGCCATGTCGGCATGGGTTGAACAGAGTAGGTTAGAGGGGTCTGCAACATCCAAATCAAACTAGAGGCGCAAGATTGCTCCAATGGTAGAATAAGGGCTTTGTTGCATCTTTGCTGCAAAAACAACAAATTGTACTCTTGTATTTTTGGTAGGTGCTACTGCATTTTGTTCTCATTTTTATCTGTTTTCCTCAAACAGAGGACTGGGTCCTTGGGGTCCAGGTCTAGTACAAAGATACACAAGCGCCCGG…
Tag_3120r	ATCTTCAGCGAGGGCGGGCTGGACTACCTGGGCAACCCTAGCCTGGTGCACGCGCAGAGCATCCTGGCCATCTGGGCGTGCCAGGTGGTGCTCATGGGCGCCGTCGAGGGGTACCGCGTCGCCGGCGGCCCGCTCGGGGAGGTGGTGGACCCGCTGTACCCGGGCGGGAGCTTCGACCCGCTGGGGCTTGCCGACGACCCGGAGGCGTTCGCGGAGCTCAAGGTGAAGGAGATCAAGAACGGCCGCCTCGCCATGTTCTCCATGTTCGGCTTCTTCGTGCAGGCCATCGTCACCGGCAAGGGCCCGCTCGAGAACCTCGCCGACCACCTCGCCGACCCCGTCAACAACAACGCCTGGGCCTACGCCACCAACTTCGTCCCCGGCAAGTGAGCGAGCGAG…
Tag_3125r	CATTAGAAAACATTACCATTCAAGAATGCACTGGAGATGGTAGTCATGCTTGCAATTCGTTACCTGCAAAGAATACATCAGCACCAGCAAACCTGAAACAATAAGCGCATCGATCACAAACAACCAAAGCTCAATTTCAACAGACCGTGGAGGGGTTGCTGTCGCAGAAGGCGTCGAGGCAGATGCTGCAGGCGTCGTCGCAGGCGTCCTGCACGCCGCCCTCCACGAACGCCGCCGCCGAGGACAGCTTGCTCTCCATCTTCGCCTTCTCGTCCATCCCCGCCGCGAGGGACCAAACGGACTTCGATTACCTCTTCTCAGAGAGATTCCTGCTCCTGCACACGCGCATTTCTGGTGAAATTCCTGTGGCTAAGGTAAACCAAGAGCTATCAATTGAAA…
Tag_313	CAGAGTGAATATCTGCTATTTCATTTTCTTCTATGATTTGTAAGAGGTCGCGAGTAAGTGTTCTGATCTGTTTGCCCAATTGATATGTAGGTTGTTCCAACTGAGTATAGATATCTCTCAAAGAAGGTATTGCCAACAAATCAGTTTTCTGTCACGGAGTATTTTCTTCCCATTCGCCCAACTGACAGGACCTGGCCAGGTAACTGTTTGTTTCACACTTCAAGAAAGGTGTGAATGTTTATCTCTTTTCAAAGCTAAGCTCTTTTTGTTTGTCCTGCAGCTGTTTACTTCCTTTATGATCTTTCACCAATTACGGTCACCATCAAAGAGGAAAGACGGAACTTCCTTCATTTCCTAACTCGTCTATGTGCGGTTCTTGGTGGCACATTTGCTATGACA…
Tag_3134r	ACAGCATTAACAAAAGGGAAAAAAACCCCATCAACTCGGAAGTGATACCGGTTCTTCCCAGTCATGTTGATTCCAACACTAGCAGCTACAGAAAATCACCAGTTCAATAGCACATACAGGCATACTTCAGAAGGATGAGCAATGCAAAAGATATAAATGGACAAGTGCTGGCAACATGACTGAATTAGTAGACAAAAGCAGATTCCAGAATTTACAAGTCAACCGGTAACCAATGCATACAGAGCCCACTGCTTAGTCCGGTCATAAGTTTGCCAAGTTCACCTGTATGTTTTGCATTACACCAGGTATAAGGAGAATCCCAACTCTATCAACACGACTCCACGAGTCCATTCAATCTCACAAAGCATGAGAGCCTAGTATGCAGGCATCAGCCACTGG…
Tag_3136	AGTACAGTAAAGGATGTCGCGTACTGCCAGCACCGTCATGAAAGCTTGCTCATGAAAAATTAGGGTGTGAAGGCATGGACTGTTGGAGTTGCTGGAAAGTCAAGAGGGAGGGGTGAGCCTCTGGGGTCATTGTTTCACTCGTTTCATGCCACCGTTACTAAAGGGGCTAGAAGGAGCACCACCTGGATGTGGACTCTCCTCTCGGAGGGGCGAATTTAACATGGCAAGTTCCCGGAGTTGCTGTCTCTTGTAGTAGTCTTGTGATTCGTCCTGAGTAGAAGTACGTAAGAATCAGATTTACAAACAGAAGTCAAAGAAGTTGATTGCCTATTCATTTGTGGAGTACTATGAGCTGGTAAAAGCCATACCCCATAGCACTAATCTAGTGGGTTAGGAGTT…
Tag_3140r	AGTAGCATTTATTTTCATTTTGATGTAGCCCACCTTTTAAATCTCTCTCCTTTTTCTTTTTCTTTAAGACCTTCCCTGAAGATCCAAGTCGGAGGTATGTCATAATTTTAGCAATCCTGTCAAGTACAGAACCATCCACACTGACAGTTACCATCTCCTGCAGAAGTAAAAAGATTATTGAGAAAGAAAAGTTAGAAGCTACTCCAACATGGCATACAACTGTTGTTATAATACCTCTGGAATTGGGCAATCAGCTTTGCTCCTATGAAGAGTTGTTGGAATATCATTGGTTACTCCTTCCTCCTGATTGATTAAATGGAGATAATTATTGTGCTTGCTAAACTAAAATTTTGTACCAAAAAAGAAAGATAAAATGATACAACAAAAGATGTAGTGGCG…
Tag_3145	TCCCCCATTATACCCACCCTGCTGGACCGCACTAGCCTGCCTTTCCCTATAACTTTAACTCTGGTAAAGCCTTTGTTTGGAAACTCACAATCTTATAGCTCCATCATTATAAAAAAAACTTTACCCACATAGTAGGTGGGATAAGAATTAGGTTCAGTGGATCTATAGCAATTGCAATATTATCGTACTTTAATTCCAATGCGCACAAACTTGCTTTCTACGTAATTGGATGGGTCAAACAATTTCTCAGGGGTTTGTGGTGGCCGGAGTGTCCTATTACCTTCAAGCTTGGTGCATGGAGATGAAAGGTCCTGTCTTCTTCGCCGTCTGGACCCCGCTATGCTTCGTCCTCACGATATTCTGTTCTTCGTTCTTCCTGGGAGAGATTGTTCACCTTGG…
Tag_3147r	NNNNNNNNNNNNNNNNNNNNNNNNNNNNNNNNNNNNNNNNNNNNNNNNNNNNNNNNNNNNNNNNNNNNNNNNNNNNNNNNNNNNNNNNNNNNNNNNNNNNNNNNNNNNNNNNNNNTCGCGCCGCCGGTCCGTCGCCGTCGCCGGGCCGGACGCCGCCGAGAGGGCGAGGAGGGCGGCCAAGGCCCCGCGCGAGCCCGCCGCCGCGGTGCTCGGCGCGTCGAGGAGCTCGCGGCGGCGCCCGCCGGGGCTGGTGGTGATGATGCGCGCGCTAAGGAGGTTGTTCGTGGCGCACAAGGGCAAGAGCAGGGTGCACAGGGACGAGCAGAGCGCCGCCTCTGCCTCGGCTTCTTCCGGCAGTAACCCCTTCAACAAAGGATGAGTGAGCTGCAGCATCACAAA…
Tag_3148	GCCGGGTGACACCAATACATGGGCCAAACTTCATGTCCAAGTCGTATTGCCGCAGCTGCTCCTCTTGCTCACCAAAATCATCTGCAGCAACATTACCACGGACAACAGCTTATATAGGTATCAAAAGGGAAACAGCTAGAGAGGTCTCTAAATTATGATGATACTACGAGAAGTGCTTCTACCCTCTCCCACAAAGTGAGAAGCGCAGAAATTAAAGCATATTACTCTTATGATCCCTCAGCAAGTGGCAAGTACCTTTGAGATCCCAGGAGCCATGAGAAACA[A/G]GTGCTGATGTCTGAGCAGTATCTGGGGCCCCGACGGAGGCCCCGACAGTGTACTGCTTTGTTTTCTTATTGGAAGGTGATGCCGCCTTGGTCACACCTCCTTTCTTTTTC…
Tag_314r	GGGCCTGCCGTCGACCCTCGGCGAGCAGCTTCGGTCGGCGGCGATGCGCGCGGCTGCAGCTTCGGTCGGCGGCGCTCGCGGCAGCATATCTTTTAATTTTTGTGAAATTCAGATCTTGTGATTCTTGTGTAGTCTTGTGAAATGGAATTTTGTGATTCTTGTGTAGTCTTGTGTACTCTTGTGAAATGAAATCTTGTGATTGTTGTGACTATTGTAAAATTGGGATTGTGTAGTTCTGAAATTTATGATGGCTGCTGTGGGAAGAAAAAATGAAAGAAAATGAGAAAAGAAAAGGAAAAAAAGCCACAGATGTGGTAGGTGCAAAGCGATTTAGTACCGGTCGGTGTTACCGACCGGTGCTAAAAGATTCATTTAGTACCGGGCGTTTTGACCGGTACT…
Tag_3159r	TCACTATTTGTGTGTGGAAGCCATTTTGAGATGTAGCATTGTACAATGCTGTATGATCTGCATGTCTGTGTATGCCATGCTGCTAGAGAAGAGATTTGAGTATGCAGCACCTTTTTTGCTTTCACATTTTCTTCAGAGAAAATTAAATCAAAACACCAGGCCCTGCTTTAAGGCGCTGGTCACCACGAACATTGTGGCTGACTGAGATTCTTGGTGGCAAATGGCCATCACCGACTCTGTAGCATAGCTGCAGCCAAATAAAACCTTCTTCAGCTTAGTCGAGGTCGAGAGAGAGTATGAGACCCCCTGCCTCCTCTGAAAACAAAAATAAATGAAAAGCATAGCAGACTGACGGCGACGATTCGCATATCAGAGGAAATTGGGATTAAATAAACTGTG…
Tag_315r	TGGCTAGACCACCATGCTAGAATTATTCAAGCACAGCCTATTCAATTGTCGCGCTCAGTTGCTGATTCATCTCCCAGCTCTTAGCTTGGTGACTTGGTCCATTAGTGGAGACAGGTGACACGGAAGGTAGGATATCTGATCTTGAGCTCATTTTAATCTGCAGGGTTTGACATGGTTTTTAGCTGTCAGCGCAAAGATTAAACAAATGAACGCAACGGTGCTCGAAAGAAGGCATTGTACGACCAGGATCATGTACAAATTATTTGATCGTATATATGTACGTTTGTGTTAGGCTTCAGATTCTCTCTTATTTTGCTACCGGAAAACCCATGGGCCATTATTTTGGCATAATAAAGAGAAAATTAGCTTACAATAATAATGCAACTGGTTGACTATTGT…
Tag_31r	TCAACGTCGCCCTCATCGTGTACCTCATCTTCAAGCACCTCCCGTAAGCACAATTAGCCTGCCGTCTGACGGTGATCTGTCATCTGTCCCTCCCTCCTCGTGATACCGCTGTATCGAGATCGTCTTCGTGGACCAAATCGTCGGGTTCGAATTCGTTAGATGCGATCCGGTTTTGTGTAATTAAAATGGGAACAAATTAGATTAACACCTAGCAGGTTGTGTGAATGGAACTGCCCCTATCTGTTTAACAACCTTTGTTCAGATATCCGACTGCAGGCACATCCGAATGATAAACTAGAATCACTTAGCAGTCCATTATGCATTCAAATTGATGATAGCGCACCTTTATGTTCCCTCTTTCATGCAATTCAAATTCTGTTATGTGACCATTAGCTAGCA…
Tag_322r	AGAGCTCATGAGGGAAAACAAGATTTGATTCCCCATCCCATGTGTGATCACTTTGACTTCACCATGGATGAGGTTTGTGATAACACTATCACTGCTCCTTTTCCTAGGTTTCTTTAGGGTTGTGCAATTGTTTTGATCCTCTGATGTGATAGTACAAATGAGTAGTAGTAGAAATCAGGACACCATGCTGAAGCAATGTATAAGTTATTTAAATTGTTTTATCCCTTTTAAAAAAGGGAACTTTTTATTTTCCCAATGTGTGATTGCAATGCATCTTATGCCTGTTATCTCATTGTTGTGCAAGAAAGCAAAGAAAAAAGTAAGCTCATTTGCAGAACTCAAATAGAGAATGGATGACCCTGAAGAAAACTGAAATTTTCTTTCATCAGTCATTGCAAA…
Tag_323r	TTGTCTTCACAAGAGGTTTTCATTAGATATGACTGCATCTGTAATTTATCTTACAGTGTATATTTCTTATGAGGTTTACAATTATTAATCTACGTATGTATTGTCCACTACTAACTATAATGCTCCGGAATGGCTGACAGGTTGGCTTTCCCCGATCTTCCCCCTCCACCGTTCATTCCCAACTAAAATGTGCTCCTTGCTTCTTATTATTTTCTAGAATTTTACCACTGTTAGATAGCAATTTTTCCCTATTGGAAACATTTTTTTATTTTCTCTTTTGACAGGACTTTACTCCAAAGAAAATAACAATGCACAACAAAGTAATGGAAGTTGAACATAGGCAAATAGCAGTCAGTACATAACAAATATGAGCCCGCAGTGGAGCCTTGATGTCAATCG…
Tag_325	GCGGCGTACCGAGACGCGCAGGGATCGACCATCTTGCACGCCGCCGCTGCAAGGGGCCAGGTTGAGGTATGTTCTGCAATTCCTCTTTTCAAATTCGGTCTTCAGGATTGATGTATGTTCCCATTGAACTCTAATTTCAACCTTGTCTCCGGATGCTTAAGGTTGTGCAGCTCAGATCGATATAGCTTGCTTTTGTCACATCTAAGAGGCTAATTTGGTTACATAGTAATTGCAGTATAATTGTTTTCACTTGAATCTCCTTGTTAATTGATTTACTGAATACTTTAGCCAGGTTGTCAGCTGTCTCCATCCAGATATCCTTCTTGTTAGCTATAGCTATGTATATTCCGTAGTTTAATTAGAGAGAGGAAGAAGCATGTTGATCGTTGTCTCAAATTG…
Tag_326	GTGATGGGCTTGCGGGTCCAGATGGGCTCAGCGGGATTTTTTTTGTTTTTTTATTTGATTACCCGATGTAGGCAGCAAAATCGCCTCGGTAAATGACTTATTTACCGTGACGATAGGTCCGAGGTGGTTGGGGTTGCCCATCTTGGTTAATAGTTTTTGACCGCCTCGGAAAATAATTTTTGTAGTAGTGGATGTTTGACCATTCATCTTATATAAATGCTTTGTGTGTGAACAAAAAAATATAAGCCGTAAGCATCTTCTATCTTCTATGACAAAACAAGCAACAAAAAAAACTATTTACTACATTTTTCGGTAAGATGAATGGCTGCGTTAAAAAATAAACGGTGGCAAACTTGTAATAAAGAATGGAGACAGTATTTATTATTATTATTACGTTTC…
Tag_327	TTGCTCAGGCAGTTCCTTTATGTCCACCTCGAACCTTTCTTGCACCTATCAAACATAAGAAAACATTGTTAGGACAAACTCAATGATGTGGGCGGCAACCAAACTAATAGCAGGCAGGCACATACTTGGTTAAGAACATCAGAATCCGAGGCCGAGGAAACAAAGGTAATTGCAAGCCCCTTTGTGCCAAAACGACCAGCCCTTCCAACCTGCAACAGGTATCAAGGAATCATCAGCAACAGAATATATTAGGGAACCTAGCATTACACCAATCGAAGGTTACCCTGTGCAAATATGTATCAGCAGAGTCAGGCATGTCATAGTTTATAACGATGTTCACACGCTCAATATCAATGCCCCTGCCAACTAAATCAGTAGCCACCAGAATTCTCTTGTGGC…
Tag_330r	TTGGGGCTCAGAAGTTGTTGCCGTGGAACACACCATGCCTCAGGTATATATAGATAGACCTTTTGCTGCATGTACTGAAAGTTTGTGGACAATTAATGGACAAAGTGCATGGCGCACCACTAGGACTAGTACATTGGCACAACAGTAGATCCTAGTGTGTGGGACCGTGTAATAAACTGCAGCAATTGATGAATATAATGTGGGGCCTTGTAACCTAATGGAGAATTGGTTGTGCCATATGTAGAGATCAGAAACATTCATGTCAGCCAATTCAGCTGAGCAGTGAATTCACAAAAAGGAAATGGGCAGAAAAAGAAGCTTCAAGTGCATTTATTTGGATTCATCATTTCAGATTTTTTTAATCTATCTCATATAAGAAAATGGATCACCTATAATGTG…
Tag_339r	GCTAGAGCTCACGACAAGGACGCCCACCCCGGCGCCCTTGTACTATCTTTCTTGCCGCACTGCAGGTGAACCAGCACGCACGGAACGGGGAGGCCAAAGCAAGCAAACAATCCCCTCCTCTCTCAACCGAGTTGCTTTCAGAGGCTTCAATTTCGGTGCCCGTCGACATCAACCGTCGCCGGAGCAACGACGCCGCCGCCGTCCTTGTGGCGGAGTACGTTGGCCCCCTCCAATTAATCGCCGCACTGCTCTCGTGTCTCCAATTCTTCGCGACGTGTCTCGTGCTGCGGATTTTAGCCGTTTCTACACTGCCCCGAACGATGCCAGATCTATCGGCGTCCTTATTACGCCGGGGACTGAAGGTTTCTCGTGCCCTCTGGACTAGACTCTGGAGAGATC…
Tag_33r	GAAGTAGGTGTAGGCGTCACGTTGTCGACGGCGTTGACGGTGTCGGGGACGTAGCGCAGACGCTCCTTGAGCGTCCTCTCGGGGTAGCGGCGGCCTTCAGGTCGCCACCAGCACTGCCCCGGGGGTGGAACTCGGGCTTCTGAGCCTTCCAGTGCTCTCAATGATCGGTTGTGGTGGAAAAGAATTAGATTGATGATCCTGGGGTTAACCCCCTCTTATTTATAAGCACTGTAGACCCAGGGCCGAGTCTAATAGGCTTAGGTTTGCCTCCCGATCAAGGCAATTGCGGATTGGTTCTGTTGAACCGATCCCAGACTCACGGGGTGAAAACTCCCCCTTTTTCTCACGGTTCTGTTGGTGACCGAGGTCAACCAAAACAGATCCAACAAGCTATCCATG…
Tag_341r	TGAAAGTGTGAGTCGACCCGGTGTCCACCAGTGCTTGCAACTGCACTCCTGCTACCCTAACAGAGAGACGGAGAGTATCCTCCGTATTGATACCCGTTATAGCCGCCAAGGATATCCCAATATCGTCCTCTAGGCTCACTGTCATCATCATTATCCATGGCCAGTAAGAAAACTCCTTTGGTGGCGCACTTGTGATCCTTGGAAAATTTTTCTGGGCAAAAATAACACTGCCCGTTGGCCCTCTTCTCTGCAATTTCTTCCGGAGACAAGCGGCGAAAGCGGGGCTTTGCTGTCTCCGTCTTGGGCGGCTCACTTGTTGGGGTAGAAGCTGCAGAAGCACTCGGCGCTGCGAGCTGCTTGGACCGGAAGGCCGACTTTGGTGCCTAAAACGAGCTCGAT…
Tag_342r	CATCCGCAACCTAGATTCCGAGCAATCGCGCCTGCGCAGACCGGAGGAGGAGAAGAACCCGAAGCCGGGGAGGAGGAACCGGAGGGTCGCGGGGCAAGATGAGCACGGTGGACAAGATGCTCATCAAGGGCATCCGGAGCTTCGACCCGGACAATAAGAACGTCATCACCTTCTTCAAGCCGCTGACCCTTATCGTCGGCCCCAACGGCGCCGGCAAGACGGTATCTGTTTGATTCCCCACTCCCAATCAACCCCCGCCGGTGCACCCAGGAGATTGGGTGCTTCCCGGATTGATTTTTGGATGCTCTGTTTTCTTGCCTTTGCAGACTATCATCGAGTGCCTGAAGCTGTCCTGCACCGGCGAGCTGCCCCCCAACTCGCGCTCCGGCCACACCTTCG…
Tag_343r	TAAAGCGTGTGCTACCTTTTGTAATGTTAAGCTCTTGGTTGATTTGGCATTCACTCGTCGTCAGTTCTATTCAATTTATGAAGTGTTCAACAAGATGATGCAGATCTTCGTGAAGACTCAACAAGGGATGACCATGGATCTTGCAGTTAACAGCTCGGATACCATCGACAATGTCAAGGTGAAGATCCATGAGTGGGACGGTACTCCTCCCGACCAACAACGCCTCATCTATCTTGGCAAGCAGCTGGAGGATGGCCGCACCCTGGCAGACCATAACATACAGAATGGATCTAGCGTCCATCTGGTGCTCCGCCTTCGTGGTTCTTGAGATGGATGCCATGCATGGTCATTCAAAAAGAAGTCTTTTTTGCTGCAGTTTTATTTTTTTCCATGCCAGTA…
Tag_348r	GTCTGCGAAGATCGGGGAGGTCTCTGCCATCTTAGCGAGCTTGCTGACAAACTGAGGGTTCTTGCTAGCCTGCTGCAGGAAGCTGAGCATCTTGACCTGCCGTTGCTCCATGTCGAGCACCCGCTGCTCAAGATATTCAATCTGGCTCACGGCCCCCGACTGCTGCTCATTGAACTTCCAGAGGTCAGCCTGAAGGGCAGCTTTCTCCTGTGAAAGCCGGTCAATCTCATCCTCAAATAATGCACGCTCATTGTCAGGCAGGGCACCAGGTTGATGGCTGTGGCTGTGGATGGGCTTTCGCCTGTGGATATTCTTCAGCAGGTGCTGCTGTCCCTTGACAAAGTACTCATTAGCAAATTCCCAGCGCTCCGGGTCAATTTTGCGAAATCCCTGCAACAT…
Tag_349r	TGATGCACCCGGACGGGTACCTGGAGATCCGCGACCGGTCCAAGGACGTGATCATAAGCGGCGGGGAGAACATCAGCAGCGTGGAGCTCGAGTCCGTGCTCTACGGGCACCCCGCCGTGAACGAGGCGGCGGTGGTGGCGCGGCCGGACGAGTTCTGGGGCGAGACGCCGTGCGCGTTCGTGAGCCTCAGGGAGGGCGCGGCGGGCAAGGTGACCGCGGCCGAGATCGTGGCGTGGTGCCGGGAGCGCATGCCGCACTACATGGCGCCCAAGACGGTGGTCTTCCTGCCGGAGCTGCCAAAGACGTCCACCGGCAAGGTCCAGAAGTACGTGCTCCGGGACGCCGCCAAGAAGATGGGACCCACCGGCAGGGGCAGCAGCACAAGCAAGATGTAGAGGC…
Tag_34r	TCGCCGTCGCCGTCGATGTCCACGCCGCCGCCCGGCAGCAGCTTCGGGCCGTCGGGCTTGCACGTCTTGTCCGTGGCCGGGTTGCACCCGAACACGGCGGTGCCGCCGATGGAAGGCGGGAGGCCCTCGACGGGGACGGCGTCGGCGCCGGCGAGTGTGGCCAGCAGCGCGCACGCGACCGCGAGGAGGAGCCACACGGGAGTGGACGACGCCATGGCGATCGATGCGGGGAGATACGGTACGTACGGTACGGTGGCAGTGGATCGCGAGCGCGGATCGGAGATCCTCGTGGAGGTTCAGCGAGGCAGAAAGAGGAGGTGCCCGCGGCGCTCTAAAAAGGCGGCCATGGAGCGGCGCCGGGACGGCGGACCCGGTCAAGGACGTTGGTGTTGGTTGGTT…
Tag_353r	TTCAGAATCATTCACCGTGATATAGACCCTAGCAATATCCTACTTACAGAGGGCCTGATCCCTAAAATTTCAAATTTTTGGTCTTGCTAACTATGCTTGATCAAGGTCAATCTGAAGAGAACGATGAGAAATTTAGGGGAACACGGTGAGTGTATTCTGCATCCATACCCATTATTTTCCGGTGGAGTGTGACGCGCAGTGTCGACCCCGACAGAATTCTTACTAACTAATGAATGTTATCATATATTACCTAGTAGATACAGTGCTCCAGAGCTGTTTTACGGCAAGTCATACTCAATGAAGTCGGACGTGTACAGCTTTGGCATTGTACTTCTGGAGATTGTCACAGGCTGCAATGCTGCATCGTTTTTCAGAGAAGATACTGATGACCTCTCTACA…
Tag_354r	CAAAATTTGTCTTACTAATTATTATGCAGTATTTCCTCTGTTTAACATGGCATTACTCTAGCCACTTGCAAAAGGTACAAATGCCCAATCACACCTTGGCGTTAGGCCGAGCCGAGCCTCACCGCCTGCCTAGCGCCTAGCGTTTTTTTGGAAACATTGAGATGTAGCTGTAGCAAGTTTGTGAAATGTTACCCTAGAAGTGTACTGATGCTTCATTGAGATTGTCTTGCTTGCAAGTGGCAAAGGAAAAAAAGAGAATGGTTTTATGGTCTAGTAGATAGATTTATGCATGTTTTGATTTAAAGGGAAGAAATCAGGATGTCGTTTGCCGCCACCGTGACTTCTATTAGGATATGTTGGTGCGTCTATGAACTATATTGACGTCTATCATATTTGAGC…
Tag_355r	ATTGCCAGGAGGACATATCATGCAGCTGTTTTCTAGATTCTAAGTTTTTTTTTCTTGGGGAGGATCAAAGGCCTTTCAGCTACTTCAGGCCGCTGGAAATGATAGACCTTTAAGGCTTTGATACATCTGTCAGGCCCATCATGCAATCCGCATTCCTTCTTCAATTTTATGTTAGTTATTCTTTTTAAAATAATTTTTTAGTTATTCTTTGTTGAGGTGTAAACTGAATAGATGCTACCTTGATGCCTGGATTACTCCAGCTTTTCCAACAGAAAAAATAGCGACACCGGCTTTCTGAAAGATAGGAAGCCATATAAGTTCGTAGGGAAAAGCCCATGCGCTCCACACCGATGCATAGCAAGCACATGACTACACTTGGCACGGCCTGCTAGATGGGCA…
Tag_356r	CTCGCTGTAGCAAACTACTAGTCCTCCTCTAGTCACCCCCAACTCCGTCGCATCGCTCACCGCCAGCCGCCGCCGCCTCGCCCGTCCGCCTCCGCCGCGCCGTGGGCATCCTCCCCAGCTAAGCTGTCGCGCCGCCCTCCTTGCCACACGCCCTGCCGCGGGCAGCCATCCCCGTCCTCGTCGTCGCGCCTTTGCCGCCCTTCTGCGGTGGAGAGAGAGGAGCGGAGATCCAGCCGCCTCACGGCGGATTCGTTCGTCTGATTGGTAAGCCCGGGTTGATTCCGCTGCTCCGTAATCTGTCTAGACGCGTGCAAATCCGAATCTTTCCCCGGGACGGGATTCAAATTCAAATCTTTGCTGCGAGATTCCGTCCGGGTCGTCTCAAGTCTTAACGCGGTC…
Tag_358r	TCCACGGTAGATGAGCTAATTAGCCCAATTGATGGACAATGGGATGTACAGCTGATCCGTTCGTTATTTTGGCCAACTGATGCTAACCGTATCCTCCAAATCCCTATCCGCAATGGCCGCGAGGATGTGGTAGCTTGGCACCATAATCGGAATAGGTTATTCACAGTTAAGTCGGCCTATCATTGCCAATGGAACCAGAGGTACCGTGCTAGAAATAATGCCGCTGCTGCAGGTGGTACAAGCTCAGTTTCAGTATGGAAAGATCTGTGGAAAATGTTAGTACCGAGCAAGATTAAAATATTTGCTTGGCGAGTGCTTCATGGATAGGGATAAAAACGGATCGGATACGGACGAATATCACTGATATCGTATTTGTTTTTATATTTATGTTCGAATACG…
Tag_36	TGAAAGTCAAAACGATTAATAATTTGGAAATAAAAGAGTAATTATTAGATCTATGGCTTAATTTCACATGCTTTATTCGCGGTTAATTTGTGCAAGTTTCAGATGATTTATTGTAAAGCTTCTCGGGAGGTGTGTGGGTGGAGGAGAGGAGATGAACTGATCAGCCACCATGCATGCATGCATGCTCCGCAGGTAGCCGTCCGGCACGCGGAGCCCCTGACGGAGCCACAGGCGATGGGCGTGTGCGGCGTGCAGCAGTGGGCGAGGGACGCGGAGGCGGCGCTGGACCACGAGCTGCAGGTGATGCACCGCTCCGTCTCGGAGGCCGTCTCCTCCGACGCCGCGGCGCTGCTCTGCCCCTACTCCGACGTGCCCGGCTACATGGCCACCATGTCCCTC…
Tag_360r	TGCTTTTTAGATGTTGGAAAAAATCCCTTGTTACGACCTATGATTTCCTATGTTGCATTCACTGAGTTTGGATATTGCTATTTTTTTTCCAATGTTGCATTAAGCAAGTCTGCATGCGGATATTATGTTGTTTCTATGTTACGACCAGTCAGATTTGATGTTGCAATTACTTGTTGTAATGTGTTGTTGTGCATGAAATTTTCATCTGAAATGTTGCATGAAACATTCCTATATGTTGCAACATGATATTTTATATGTTCAGAGTATATACTTCTTGAGTATATACTTATTGAATGTTGCATGCAATATGAGGCACATGTTGCGTCGGGAATTTTTCTACCAAACTTAAGTTGCGACCGGATTTTCTCTACTGAGTTTATATTTGTTAGAGATTGCATG…
Tag_37	CGTTACAAGAAGAACGCGACAGCGCTATGTCTTTGGCGTGTTTGGCTCACCACATGTATTCCTCCCCAAAACTCTCTCTAACTTCTCTCTTTTCTCCATGTAACTCCCTCCTGGGATGCCAGGAGTTTTGTGTGTAACAAACTTTCAGCTTAATAGTAGGTGGGGATTCCCCCTCGGGAAAAAATAAAAGTTAAATATTGCCTAGTAATTTCATTTTTTATGGCAACGCTCGCTACTTTATTTAAGCGGTCACATAGTCACTGACCAATAAATTTTTTACAGAAGATGGGAGGGGATGCATCCAAACGACCGGAGGCCACCGCGACCAACACCAGCTGCATATCATTGTAATTTCTTGTGCTGCAGATCATTGTAACCAAAAAGATAACATCATATTAA…
Tag_375r	GGTGTACCTGATGGGGGAGGCCACGGTGACGGCGGCGCCGGGGTCGTCGTGGGCGAAGCGGGTGGTGGTGAACAACGTGTACGGCTTCCTCCGGAAGAACCTCCCGGAGAGCCACAAGGCGCTGTCCATCCCCAAGGACCAGCTGCTCAGGGTCGGCGTCACCTACGAGATCTGAGCCGGTCGTCTCTTCTCAATTCCTACCTACCTAGGCCCTGTTTTCCTGTGCTAGCTAGCTAGCTCCTCCTTGTTCTTCGATCTCATGGCGTGCTTCCAGCAGTTGGAGTGACTGTTCATCAATCTCTTGTGCACAATGTATTTGCATGAGTAGTAGCTAGTAATAGTTGTCTCTGTTGCAAATTGCCAACATCTGCGGTGCGCAAGCCGGCCATTGCTTCAGTG…
Tag_380r	ATAAGACTTGATCGGAAAAAAGAACAACTATAATATGCCCATCACATGATGGTAAGAGCACCTTGCGTTGGGTATGCAGTGGGCACCTTGATTTGATAAGCAAGCAATATTTGCAGTGGGCACTTGCATTGGGCATGCAGGGCCATCCAACTAGAAATTCGGCATGTTCGATTCTTGCTGTCAATATCTATCACAAACTGTCCCCGACCAGTCTCAAAATAAAAGTCCCCCGACGTTTTTCCGTCGATATACTGTACCCAGGTTGGTGTTTTGTCAGAAATACAAGCAGCTGGGGTTGTAGCTCCATCTGATGGAGAAGCTAGCCAGCTCGAATTTGATTGGACGGGCTGGACTCAATCTGACGCTAAAGCGACACAGCGCGCGCGCATATATATATAT…
Tag_381r	CGAAGTTTTAGCGCGTGAAATTAATCTCGGTCCAGCGACGCCAGAGATGGACGGACGCATCGGATCAGCCGAGCCCAGCTGCCACATGGATGGGAAGGACATGTGTAAATGGAGCACAGGCCTGTGCTCTGTCCTTGGAACGGCCATCAATTCCCCTGCTCTGCTGCAGGGTCTCGATGCCTCCCCCACACGGCATGATCTGCCGCTCGCGATCATGTTCTTCTCTGCCCCTCCGTTGGCCTGTGCTCTGTCCTTGGAACGGCCATCAATTCCCCTGCTCTGCTGCAGGGTCTCGAGGCCTCCCCCACACGGCATGATCTGCCGCTCGCGATCATGTCCACGTCTTCTCTGCCCCTCCGTTTGCAGCACCAAGTTTTTACTGCGTGAGATCCGGGGTGC…
Tag_382r	ATCGTGTTAGATATGGACTCTTTGAATTAGCTTGACGTTAGATGTTCATAAAATCCAACGGTGTCAGTTCTTCTATTTCTTAGATTGACGTGGAAATTTCTAGACTCTCTCGGCAAACATGGTGGCTTCTTTTAACACTATTGTATATTAAGATAATAGATATTGCGTAGCACCATGTGTAGTAGTGTTGCGCACTTTTAGTTAGGTTTGACAGCAACATGATAAAGTGGGTCTGTCTTCATCAATCACCCAGTTGTTTTAGGACGAGTTATCAGGTCCAAAACCTGAGTTGATTAGTTGGTTGTGAGTTATGAACCTATGTGGATTAAAGGACCCAAGCCAAGTGCATCCAATAAAACCTATTTATCTCGCTTAGGTAGATCAAATCAGACCAGAGCC…
Tag_383	ACCTGCAGACTGGTGATCTGGCTACTAGCAGATTTCTTCTTTGTCACCTTCAGTTCTTTCTCCACTTCCATGTTTTCACCTAAATCCAAAGTGCCTGGTTAGGAGCAATAAACAGCGTGCCCTTATTCAAATCCAAAGCGCTTCGTAATAGCACGGTAACCATTTCGATGAACCGAGTAGTACGGACATCAGCGATGGATGTTACAGTACCTGACTGATCATAGAAGCGGCATCTCCCTGCAACGGTGCCAACAATAAGACCCTGACAAGGGTAGGAATGCCTGAGTTATAGCACACAACTAGAGAACATGTAAAAGATTTCAGAAACTTTTCGTTCATACTAACTAACCTTTGCATCTGGCTGGTAACTCACAGCAGTTATGATGTTCCTTGTATCAG…
Tag_384	GTGAGCACTTTCTTTCTGCTGCAGGCGAGTTTGCCTCCAGAAGCTAGAATTTTTTAGTGTTACCCAATGCCTAGCTCACCCTTAATGAAATGAAAGCTGCGTATACTAACTTGGCTGTCTCTGTTGTTGGTACATGTTTCATGCTAGCATTAATATGGATTTTCTTGTTTCATCATTCAATCCAGCAGTGCAAACATTAGTTATCATTCTATATCTTTATGTTCTAAGTTCTAACTAGTATTTATTTCGAGCAGGATGCTACAAATGGATACTTGAGGCTTCTCCTTGTGACTGCAGCAGAAGGTGACAGTGCTGGGGGCACATCTAAAAGGTTTGTTCACCAGATGACTTGTGAATCAAGTTTTTGTTTCCCCTAAATATGCTGATTCTTTTATCTCT…
Tag_393r	ATCCACCCAGCGCCAAGAAAAGCCAGCCTTCTTCCCACAAACGCACACCCAGACGCATTATTCCCTTCCCCTCTCCTCCCTTGGGAAACCTTTTGAGCTTTCTTCTTCCAGCTCCCTGGCCAGATCTCGTCCTTACCTTCTTTGGCACGTTCGGCGCCATCGCCTTCCTGGCCGACCGGAGATCCCGCCGCCGCGTCCTTCCTGGCTCTTTGAGGATCATCTCAGTATCCGTTTCCAGCGTGTGAGGGGAGGGAAAGCTAAGGTTGATTAAGATCGAGAGAGATGGGGAGGGGAAAGATTGTGATCCGCAGGATCGACAACTCCACGAGCAGGCAGGTGACCTTCTCCAAGCGCCGGAACGGGATCTTCAAGAAGGCTAAGGAGCTCGCTATCCTCTGT…
Tag_398r	CGCCAGGTAGACGACCAGCGCGACGAAGGCCACCACCAGGACCAGCGCCAGCAGGCAGGAGGCCAGGCACCCGCAGCAGCGGCGCAGGTGGTGCTCGTGCCGGTGGTGCTTCTCCCCCTTGCTCATGGCTGACCCTGACCCGGTGGCCGGCTGCGCTCTGCTCTGCTCCGCTGCGCTGCGCACTGGTGGCTGGGTGTCTGGGACTATGAGCTGGACCTGCTGAGTGAGGTGGTGTGAAGTGTAGGAAAGTGTAATGGCTTTTTAAAAATCGGTGGAGGTGGTAGTGGCACACCAATGCAAGCTTGCTGGTACACAGCGAATGTGTGTCGAAAAGGTTTGCAGCACAGCACCGGCACTGTGAGCTTGAGCGGAGGAAGGGGCCGGGAAAGCAACGTCCCA…
Tag_399r	ACGCTGCGGAGGGTCCCCGGCCGGCGGTGCTGGCTCGTCGGGCACTGCCGCGAGGGGGACGCCGTCGGCGCCGCCGACAGGTTCAGCGAGCGGTGGCCGACCGGCCTGGTCGTCGGGGAGCACGACTGCCGGGACTACACCAACGGTAATAATCCGCCATCGCCGCCTCAGAATTCTGAAAGTGCGATCCGCCTCACCCGTTTACTAATTATCTTTTTTTTCCCCTTCCTGATCGCAAGGGCTGGTTGAGGCCCTGACAGGTGAAAAACGTGTCCTGGAGACGCTCAGATCGGCGGCGGCAGCGGGGCGGCGCCGCCGTGGTGCGACTGCGAGTGCCTCTCTCTCTTTTCCTTCCTTTTTCCCGCGCCCTTCGTTCTCGTGGCGCACTAGCTCTCTGCT…
Tag_403r	CTTGTGAGCCACACTCGAGTCGCGCATATTTCTGGTTCAGATGTGAGCATACTTGTCAATTGTAACTTTGGAAGAGAGAGTGTTAATGGAGCACTGCTGCTCTAAACTAGCTTTGAAGAATTTGTGATACCCAGTACATGCATTGGGTGATATCCAATACTGCAGTGCAGAGAGGACTTCTCGAGCGTTTTCTTCCTGCATTATTTCCTGAGGGAATATTCAGAGTTGCACCACACTGAATGGTCCATGTCTGACTGAGCACCTTTGATTTTTGTTTCTTCGAAATATCTTCAAGATTTTTACTAGCTATTACCGCTGACGAGGCATGCCTTAACTGAAAATTTAAGATGATGTTTCTTTTGTAGTTTTGTTCCCTAGCATGGAGTAGATTTGTTCAGT…
Tag_404r	GAAGGAGAAGAGCGCGGAGACGAGGATGTGCACTACCCTTTCCCCGCATCTATCACGCGTCGAACGAGGTGCACGCCCTACACACTCCCACCTTCTTGCTACCGCTGCTGCTTGATTCTGGTCTTCTTCTCCTCGCTGATATTGCAGCAGAGTAGGTGAAATCGAACACTAGATTCGAACAGTAGCTTTGATCAGGGGAAATCCTCCTTTTGCTACAACAATCTGGGATTATAGCAGCTAGGATGCATGAGGGACACAGCTAGGAGATTCCCATGGGCCGGATATGGCAAACCAATACTAAATCATTTACAGAAGATTTGTATTAGGCTGCAGCCTCTGCAGGGAGCAACACAGCTTCGGCCAAAGCGTATAAACAGATTTTGTAGTCGTAACAGTGGT…
Tag_406r	AATCTCCAAAAACAAGGCCGTAATATGAAAGGGACGTTCTCGATAGGAAAATTAAATTGTCGGAACAGGCTGCAGTGTTCTTTTCTTTTTACTAAAGAGAAATAATTTTGTTATTCATAATTGATTTTCAATACTTTTTTTTCTTTCCCCCCCTCGCAACTGGATTTCGGAATCATTCGTGTATGCACAAGCACAACAGATGTTCCAGTGCTACCAGACTACCAGATCATCTGCAGGCCGTAGCGAATCAATTACACAACCAACACCATGTCTCCATGAGCATAAACAATGGAGACAGAGTGTGGGTATTGAGCTGCATTATTGAGCTTGACGCCACCCTCATCGTAACTCCTTATCAGTTATCACACCCGTAAGCAGTACCTGCAGTGTGTATCTAGC…
Tag_407r	GTCATTACTAATATATTATTTATGTTATTGTTTATATAAAAATACTAACCATAATGTGTGTGTCACTGTATATTCATGTATAAGAGAAGATATAATAATACCAATTTTCGTGTTGTTTAAATAGCTCAAACAAAGTATTTAATTAAATATATATCAAACATATATGAATGTGTGATGCAAAGTGAGAAAAAATTATTAACTAAATCTATCACATTTATTACAATTATATAATGATAAATATATATTTTTACAGTATTGAATTAAAATATTTAATTAGTTAAAGAGACCGTGAAATAGATAATTATTAGATATATCTAACTAACCCATGCAGGAGTGCGGGTTGATAGACTAATGTACAGAAGGTGAGATGCTACTGATATGTGGATAGTACTCGTTCCG…
Tag_40r	AACTGACATGCTCACTATGCCACCGAGTCAGTTTGCCTGTACCAAGAAATCTTGTTGTTTTCCCTTGTGCGGGCAACTCATCAAGACAAGATATTTCTCTCCGTTGACGCAGGCTACCTGTTCAGGTGTGATCTCCGTGATGGCTCAACATGCCACGCGACTTGTACGATGTCAAGAACGGTACGAGAGCTTTCGCACTGGTGGACTCCCTTTTGTTCACTATATGGTGCCATTTGTGGAATCACTGCTGCGTATCTAATATCGAGTAATAAAAGTTAAATGTTGCCTAGTAATTTCTTTTTTATGGCAATGCTACTTTATTCAAGCAGTCACATAGTGACTGGCCAATAAGTTGTTTATAAAAGATGGAAGGGGATGCATCCAAACGACCGGATGATC…
Tag_410r	CGCGGGGCCGCCGGAGGTGGACGACGACGATGCGATGAGCATCGACAGCCTGCACCGCTTCTTCGACCTCAACATTGGGAGATGGAACGGATCCTTCTACGTACGCCACTCTCCCCCGCGCGACTCCTCTGACCTTCAAGCTTGGCTTCCTGTTTCCAGATTCGTGATTGCGCTGAATGTTGCTTGCGCGTGCGCTTTTGTTTGGCTTAGCAATTCGACGCGCATGGGAGGGTGCTGCAGGACATTAGCACGCGGTTGTCCGTGAGCACGTACGGGGAGGACGACCTCATCAGCCTCCTGCAATCGTAATGCCCCCTCCCAGTGATATATTTTTTTTTGAGGGGACCCAGTGATATTTATGACTACATAATCATGTCTTCAACTTGTTTGTTTCGAATT…
Tag_411r	TAGTGGGACACTTAGTGGAGAGTGAGGTGGACACCTTGCATGAAGAGAGAAATAGTTAGTGGGTACTATCTTTATAGGATATATAGATTACGTAGCTTCATAGCTTGCATTTCATGGTTGGTGTCGTTAGGCCGAAATATGATGTCCTTTTGCCTTCGCGAAGAAACAATTGTGACAGGTCCATTTCGAGTATATGCATACTATGGTCAGCTATCTGCTTTGCGTTCACGGCAATCCCGGCAGGTCCGGCACCACCAAATTGCCATTTCGTAGATTTTCGCTTTCCTTCAGCCGGAAGACGCAAAACCTGGCACCAAACTACTTTTTATAACCCGGGCACATGATGCCATGATGGAACCTTCTGTACTCATCAGGGGCAGCTTTGCGCCTTGCCGATGA…
Tag_412r	CAGCTATCATAAAATTTCACCTAAACTACTCATTAGGGTCACTTTAGTTGCATCATCCAGCTATCATAAAATTTCACCTAAACTACTCATTAGGGTCACTTCAGTTGCATCATCCAGCTATCATAAAATTTCACCTAAACTACTCGGTTCATCTCAATATATTTATCACGTTGTAGATGTTTTTGGTTCTGTGCAGGAGCTGGAGAAGCTGATCCGTAACAGGTTGGGTTCTGAAGTGTGGGCCATTGAGGACACGATTTTGGTGTACATATTATCCTGCTCGATGCTGATCAGAGCTGGTCATACACATACTACGTAACAGACGTAAGGAATATTATACCTTACGTTCTCGCCAAGGCTTACATGACAGCTCTCCTCTCCACTGATGTCAAAAGCGAC…
Tag_413r	TGCGTAAGCATGAAGCAAGTGGAGAAAGTATTGAAACCATTCTTGATGAGATTCAGAAGGCGATCTCTGACAATAGAGAAGATTCAGAGTTACCATATGACTGGTCTGAAATTGAGAAGACTGTAAGAGATCTGATCGAGAAAATCACTTCCATGATTGGCACATCTGCAGGGGATAATGTTGCAAGATCAGGACCACTGTCACTTGACAAGTCTGAACTTTGCAGTCGCCTTGAGCACCTGGTTCAGGTCTGTCATGATCTATTACATGGGGAAGCTAAACTTGAAAAGTTCATTGACGAGGTTTGTCTGATCCTGAAGTACATTTTGGGCCAATACTTATCGAACCAAGATCTAGCTGACACCGTGGATAGTGATGAAAAGAAGTTTGATGGGGATA…
Tag_414r	TAATCACTCTGTTCGACAGCTCCAACAGCCTCCAACCCAACAGTATTTTCCTCTCACACCGCTCCAGCACCAGCTTCCAGCCACCAGCCGGTCAACAGTATTTTTCTCTCACACCACTCCAGCCACCAGTTCCAGCTCCAGCCCAGCGAACAGAGTGAATGGAGGCCCCTCGAGCCCCCTCCATTTTTTTAGGAGAAAGGAGAAACAAGAAAAGAATGGAGAAGAAGAAGAAAACGAAGGATAGAAGAAAATGTGCCCTCTTGGTTTCGTGGCCACCTCCACCACCGTGTGTGCGTGAGAGAGACTAGCCTTGGATGGGACGCAACTGCAGATTCCTATTTCACGCCAGTGTCAAAATAGGATCAACTTGCTTTTCAAAAAAAAAAGATCAACTTAATT…
Tag_415r	AATTACAGTGTTAGAATTTCACTACTAAAAATAGAAACAAAATATTATTACAGATATTCTGATGCAACATTCAAGAGGGAAATCTGCACTTGTTTTCTGTTCTACAAGAAAAGGGGCACAAGAAGCCGCGCAGTGCCTTTCACAAACAGGAGCATCGCTTGGCTATTCCAATCCATTTATGCAATCAATGCAGCAGTATGAACATCTAAGGAATGCTTCTCTAACCTGTAGTGACAAGCAACTGCAGACTTGCATTGTACATGGAGGTTATCTGGAATCTTTTTCCCTGGGGACCTATAATACCTTCCTTAACTTTTTAACCTCCATTTTTTTAGTTATATCTTTTAGGTACCCATATTAGGTGGTACATTTGGCCTAAAAACTTTAATTGATTGCTTA…
Tag_416r	AGAAAGAGGAGACATACATGTACAAGGTTGGTAGTGTTATACCACTTCTTTGCCGGCTCGCAAGGAGCATTATTGAACTGACAACTTGCTGGTCAAAACATAAACAAAAGCGCACGTACATGTTGCATCACCTTGAGTAGACCGTACAATCTATAATTCTCTTATGCCAGCCTTCTTTTCGTTAGGAATCGTTTGTTCAATTTCTTTTCAATCAAACAAGGTAGTATTATTGGTTTCGGCGCCACTTGTTCATAGGGATCCGGCCTGCAACTGAATCCTGAATGCACATTTGCACATGCTTCTCTTCAGCTTGCATTTGCTCCTCAGCTTCAAGAACATCAGCTGGTGGGGTTCGCCTTACCGTCCTGCATCAAACCATTAGCTGTAGGGATACAAGTG…
Tag_417r	ACCATTTATGTGAAAACGATAAGGGTACGTCCATATTCCAGAAGAAAAACCATGATGGCACTAGGCGTTGTAGACTGCAGGGCGACGAGCAAATTTTTCCGGAACTGGGGAGCCAAAGCAAGCTCCAGATGAGTGTAGTCCTTGTTCCTGCACTTGCAGTTAGGACTTAGGAGATTCAATGGAGGCTTGCGGCAAGATAACGCCATGTCCGGCGAAATTATGGGAAAAAAAGAGGCCAGTCTGGTGCTAATTAGTAATCAGCAGTCCGTACTGTTCACCATCCATGGCGCGGCGCCCATATGATCACGCTTCATATAAATGATTGAAGGCGGCATGAAGTCTTCGGAATGTGGTCGCCGTAATGTCATTTGCGCAGGGGACTAGGAACTGGAAGGGCAA…
Tag_419r	ATTGAAATCCAAAGACAGGCTTTTAGCAGCAAATTTTTTACACACACGTCCTTGTTTAGAATTTTTTTTGGGATCATTTGACAGCCAAATTAAAGGATGCGATCATCCTAGCACTAAAGCACCGGATCCCATCAGAAGTTCGAAGTTAAGCATGCTTGGGCGAGAGTAGTACTAGGATGGGTGACCTCCTGGGAAGTCCTCGTGTTGCATTCCTTTGAAGGGCGGGCCTGGTGCAGCGGTAGAGCCTACCGTCTGTAACCGGAAGGTCCCGGGTTCGAGCCCCAGCCTCTGCACATTTGTGTGGGTAAAGCTTGGGGCTTAAAGACAACCCTTCCCCAGACCCCGCACAGTGCGGGAAGCCTACGGCACTGGGTACGCCCTTTTTTTATTTGACAGCCA…
Tag_421	GAGCAAGTATTATGGTGGGCTAAAAGCAGGCTGAATGATGAGGTGGAGGAGAGAGAAGAGAAGAGAGGGAGAGAGTGGGTTGTAAGCTTATAGCCAACTTTGACACAAGAACTAAAAAAATTGGTGAGATAGACAAGTGGACCATATATTAATGATGAAGAGTTAAACTACTATACAAGTGGACTGAGAGATGACCTGCAAAGAACTTGCAGTCATCAATGAACTAAATTATTAGCCTTGCTTTAGCTCTTAGTGCAAGCGTAGAGACTATAAGTGTAAAGGCGTCCTGATGAGGTCTGAGCAGAGTCTAGCCCTCAGTCCTGGGTCCAATCAGATGTCACGCGGTCGTCGCCCCTGCCGGGTCGTCACGCGCGACCTATACGGCGAGAGAGTAGGCCC…
Tag_423r	AGCGCTTCCTCGTTTCGTTGGGATCTCCCCGGGCCGGCCAGGCGTTGCCAGCATCCCAAGCAAAGTGTCAGAGGGGTCTAACTATAGCAGCTAGCAGCATAATTTTTCAGTTTACTTGCGCCGGCTGATCTGTTTCTTCGGACCCATGGGTACTATTTAGTAGGAAACGTGCGAGTCTAGACTTGAGAGAGGAGGATGGTGATTCAGCTACGTTACTGGCAAACCGGAAACGATGGCCCTGCTAGATACTCTAGTACCATGCTGTCTAACAACTGCTAAGATACTCTAGGTTATTTTAGGCTCAAATCATACTCCTGGTTCCTAGGGTTGTTTAAGGTAACTACGTACTCAAGCTAGTTATTAACTCGATTCGTGTGGAACAAATTAAAGGAATATACG…
Tag_428r	TATCTTCTATAGTTCATAGAACACTCGACCGAGAAAAAAATTTGTACTAAATGAAGTCTATTTGCAAAACATTTTTACGGATGAGCGTAACTTTTTCGCGACGAATCTAATGACATAATTAATTGATGATTGACTATATCAATACTACAATAACCATCTTCACATTATGTGGTCAAAAATCTCATTATATTCGTCTGAGTTCCTAGCGCAATCAATTCTAGGAGAAACCGAACAAAGCCAGTATGTTCATCGCAAACACCGCTGACAAATAGAGTGGGGCAAATTGAGATCGGTCTCGTTCTCACCTATTGGGAGGTTCCAGCAGGAGAAGATGAGCACGACCCCGAGCGGCTCCGGCACCACCAGCGCGGTCGCCGGGAAGGCAACCAGCGGCGCGTG…
Tag_429r	CCCATTGGAACCTCTCCTTCCCTGGCTCCCTCAACCTCACGACCTCACACGACCAGGCAGCCGGTGCTGTGCTCGCGAGCAAACCAGGAACCCTACCCCATTTTTTGCGGCGGCGCGGGCGGCGGCAGGCAGAGCCGAGGGGCAGGCGGCGCGCGGCAGGAAGAAAAGGGGCTGAGGGGCGGCGGCAACCGGCCGGCAGCGCAGCGCAGACCCACCGCCCCGCGGCAGGCGCCAGGCGGTCGCCGCGGCACTGCGGCAGGCCGGCAGCGCAGCTACGCAGGCCTGAGTGGGCGTGCGGGTGCGGCCCGCCGGCGCCGGCACGGGCGCATAGTCGGCGCCTCGCGGCCTCGGCGGCACACCGGCACTGCAGTTTGCAGAAGGTAAATTTCTCAATTTTGT…
Tag_430r	AACGCTGAGGAAACATCCTTTGGACCAGACCCACTTTGGGTTCTCGCATATTGTTCTGGAGCTGTCTGCAACCTCATCTTCTGAATTTTGTCCAGGTGTTGAAGCCTCTTTGCATACAAAGCAATTTGTTCGGCAGATTATTCTATGAGGTCTTCTCTGATGAGATTGTAGTGGTTGTGCTCCAGTTACATAATCCTCTGCTGATGCTGCAAGTGGATTAGTGTCTGGAGTCTCAAGAAAAGCAACCTTTGCCTCGTACGACCTGAAAAATGACCAGAGATTGTTCAATTGTCAATAACATGAAGCAACAATGGCCCTACAACAGTAACCATTACTCACCTATGCTTCAGAAAGACCATTGTTCCAGAAATGTCATAACGTGCAGGACCCATCCACCGG…
Tag_433r	CGAGTGGTGTATTTATAGGCAATCGGGATGGGGACGTGTACTACGTGGCAAGAAAAATTGCGGATCCTGCCGGCCGAATTATTGGGAAGAACGTGACGAGTTGGTGTTAGCGGAGAAAAGATAGACTAAAGTAACCATTACACAGTAGTACAGTTCTTATTCTGCAGACTTCAGTGCCTACCAAATAATGCTGCAGTACGAGCTAATTTCAGGCAAAAATGGATTATGAAGTAGAACTAGCAACTGTGCTTATTTGAAAGAAAGAAGTACAATTGGAAACACATGCTGAGAAATTTAATCTTGAACTGTACATGTACTTGTGAGTGCACACTGTTTATGGTAGTATCAAAAGTGAGTGGCATTAGCCATTTAGCCTTGTTGCAAGTAGCAGACTAATTC…
Tag_434r	GTTTGTTGGGGCTTAACCATGAAAGAGATGTTCTTCTATCAAAAAGGGATGCCCGTGAAGTAGTGGAAGCAGTGGTGAACATGAAGGAACGAGAGAGAGCCATGTGCTGTCATGCGCTCTGGCTGGGATGGTTCGAGCGCAACAGGGTTCGAGAAGGGGAGCTGATAAGACTAAGAGGCGCCTGCTGGATCTCTCACGGTGTCCAGTTAAAGGGTAAAGGAGTGGACGAAGAAGGCTGCTCAGAGCCTACAAATGGCAAGACGACCAACCTGCAAATGGGAGAAACCTGATGCCGGCAGTGTGAAAGTAAATTGTGATGCTGCTTATGATGGCTTGACGGGCAATGGCGGATGGGGCTGCATTGTACGTGATGACGATGGCGACGTGGTGTCTGCAAGA…
Tag_435r	TGTGGCGGGGTCAGTTCTTGGTTCTTGACGAATTCTTGGTTGGGTTCTGATCGTCGATCAAGAAGCCTTCTTGATGAACTCTCGTCGGTTTCGCACTTGTGGAGAACGATTCTTGATGAATTCTTGGCGGCTACTTGATTTTGTGAAGGATTCTTGGACGGGATTGCATGTTCATCGATTCGATCCTCGAATTCCTGTTCCAGATCAGTAGGTTTTGCAGGTTTTATTTCTTATTCTTGTAACAGATCATCACATTTCGACAGAGTTAGTCTTCCCGATGAACGAGCTGAATTGATTATGCCAATGTTTGTGGGATTGCATAATCTGTCTTTGTTTCTAAAGCTTCAGACTAGTTCTTTTGGTCGTTCGTACCCTAGGAATCCCGGGGTATGCCCCCTA…
Tag_436r	CCAGCTCATGGATGTCAGAGGGCTCACCATTGCTCATGTCAAGAGCCACCTTCAGGTCAGCCCGTTTCCTCAAAACTTAGTAACTAGCTCATCGATCAGTATTGTACCGTGCATCGCGGCGGTACTTGAAGCTAAGAATTGATGTGCATTTATGTACGTAATAGTTCCTTTAATTTTGCTCTTGGTAACAGATGTACAGAAGTTCAGGACATGACATGAGAAAGAGAGGTGAGAGAGAGATACTTCCTTTGTCTTTATTTGTTCCTCTTACGGCTCAATTTCTTATTAGGGACAATCTTCTTAGTTTTTCCCGGTGATGTAGCCTCTTTCTCGGGATTTGGGATTAAGATCAAGGCTAGATGATAACTAAACAAAGACTATCCTTAGGACACTAAACAG…
Tag_437r	ATATAATAAGATCTATTCTTGAGGAGATCAGCTATATACATGACTAGATTAGGCTATACTCATATGATCTTCGTTCAAGAAAAAAAATGTTAAATGACCATGTAAGTTAATATATTCGAAAAAAGTTATTCCAGGGGCGACGCTAGAGGGAACACGAGGGGTGCACCATTAACTCTAGGTTGCTCTAAAGGGTTCATAGATTCTAATTTGAAGGATGCATAAATGGTGAAAATTTGATTGTAACAAGTATTTCTAATTTTTCTGGGTGCATTGGCACCCACTTCTCCCTACATATATATAGGTTGGCCCACGAGTTAGTCTGTTTACATCCATGATTTGTATTTAGAGTGATGAATTAAATCTAGATGCGTTAATCCTTCCAATAGTCCAATAGTATAG…
Tag_438r	CCTCCACTAGTTTAAAGCCTCCGCCCCGCTGCCCGCTGCCCGCTGCGGCGCGGCGCCTCCCACAGTCCCCCGTCCCACTCCCCCACATCTCCTCCGCCCGCCTCCCGCTCCGGCCTCCGGCCTATTTATCGCGCCGCGCGCGCGCTCCCGCGCCTAAACCCTTGCGCTTCCCGGCGGATTAGCGGAGCACTGCCTGCCCGCGTCGTCACGACCCGGTGGCGCGGCGTGCCTCGATGGCGGCGGGGGCGCTGGGAGAGCTGTGCCGCGCCGGGGGCTGGTCCTACGCGGCGATCTGGCGCTCCGACCGTCGCGACCCGCGGTGAGTGAGAGCACCAGATCTGCGCTGCGCTCTCGAGTCCCTATTCTTTTTTTTTTTTTTTGCTAAGCGCTGGCTACGAA…
Tag_440r	CCAAGCAGCATAATCACATTGAATCCGGTCTAGTCACAGCCAGAAATATATATACCCAGAGATATTTGGAAAGGGAAAAATACCGAACAACTGGAACCAATTGTCTGAATATGCATACATTACCCTTTTAAAATGACCCCCCCCCCCCCCCCCCCGGGGGCGCCCGCCCGGGAAAAAGAAATGTAAGGACAAAAATACGGTGTAGCAACTAGCAAGTAAGATATCAAATCGACTGAATTCGATGAACACGCAGAAGCGTTTCAAGCAAACGCCTTCTCGTGCGTTACAGCATATCAAAATCTCAGTCCGGATGACTGCTAGCGAGCCGCCTGCAAGGCTGCAAGCGTGCAAAGGTTAACTAATTCGCAAATCGCGAGGTGTATCTGGGCCGGATCATGC…
Tag_441r	GCTTGCGGTGATTTTGGGACATAAACCGACGATTCAGATTTCGAAAGAAATTTTAATCGGCTCCCATTCACCCCTCTTGTCGCCAGTTTGGGTACCTCACCTCGTCATCGAATCGACAAGGCAACAAGTGCGAGTCCCAGGTGGATCGTGCATGCGTCCGGGGCATCAACGACCAGTGTGCAGTGGATCGGATATGTCCATCGTTCACTAATGAAGCACGAGGTGCACGAGTCCACGACGTGTGGCTGTTGACTTCTTGTCATATGCGGCGACAGGATCTGACGATCTGTGGTTCCAAAGTTCCAAGAATAATATTGAGACAACGTTGCCGTATCATCCGCAGATCGGCCTGCCGGAGTTGGGCCGTCCCTCTCACCAGGCACGACTCCGTCGCAAACC…
Tag_447r	ACCACGAAGAACTTGGAGCGGGAGATCTGGCGCGAACCTGCGGCGGCAGCATCGTCCTTCTCGTGCAGTGCCCTGTTTCAACATTGAGGACATGATCAGAGCTGTTGTTAGTAGCATTTCTACAGCTGAAACATGAAAATATGCAGCGGGTGCTGTAACTATAGCTGGTCTTGAATCAGACTGTATCATCGTGCTAACAAATCAATTATGTTTCATTTTGAGGCAACCAATTGTTGCGATGATTGTTGATTGCTAACCACGGTTGCCTCGTGGTTTGAGGCAACCAATTCATCGTATTTGATTCACAAGTTTGCTTATGTAAACAAGATACTAGTCCTGAATGGCATGCTCGGACTCGGACTAACCCACCCGCAGTTTTACCAGACCAAATGTATATAC…
Tag_448r	CCGTCGAGGGCCAGGCGTAGGGGTGGTAATGGGCCATGGCCCTAATGGCTTCTTCACAGTCCAATAAAGCCCTTAAAATTTTTAGTTCAAAAATACATATGTTTAGAGCCCGGCCCTTTTAGGGTCCGATCCTTAGATTTTCTAGTTCAAAATGTTGGACCCCTTACCACCCCTAGCCAGGCGTCGCTGTCGGCGCGGAGAGCGACGGCGCTTGGAAAAGGCCAGGCAATATCTCAACTAACGAGGCGCGGTGGCTTGCGACCCGGAGCGAGCGCCGAACGGGGAACAGTTCTCGCAGGTGCGGAAACGACGATACGCCGCCCTCGGGTATGGGTAGGAAATCCAACTGCTCATCCCTGACAGTTCCTTTTCGGCTTTGGTTAGAGATGCAACCACACT…
Tag_449r	AGGTTTGAAAGATGAGAACGAAATGGCAAATACCAAGGACGACGATCCTGTGATGGTAGTTGCTAAGATGTGGGAGAACAGCAAGGTCACCGACTATAACTTGTCTACCGAGAAGGAGAAAGATGACGAATCAGAACTTGATCTGGAGTCTAACAGGGGAGATGCTGCCTCTGACTGCCACAGGTTGTCCACAGACACCAGGATGAACAGCAACACCAAGCTGGCAATCAAGCAGCAGCAACCCAAAAGGCCTTTGATGAAAAAATTTGGTGGTTTGTTGAAGAAGAAAAGCCAGCATTAGAACAAATTGAGCTATTTCGAAGAAAAAATATCGATGTACACTATGGATGACTATTTCTCTAGCTTCACATTCACTTTGGTCCTGCAGAGTTGGAAGTA…
Tag_44r	CTGACCTGCTCGAGAAACGTTCTCGTACCTCGGGCAGCGGCAGCTGCAGCCTGCAGCGCGATGCCATCGCCGTCGCCGACAGGATATACGCCGGCCGCTGCCGCGCCATGGCACATCGCCCGCCGTCGCCGACAGGGCATACGCCGCCCGCAATTGCCCATGCGTCCCTGCAAGTCGGACTCTCGGAGCACTTGAGCTTGAGCACCATGTAATCTTGACGAGATCGCACGGTTTGGTCCCTGTGCGTGTTCGCAGAGTTGCGGCGGTGCGGCGGGGACCGTGTGGTCCAGCGCCACAAAGGTGACCATCCCGCGTTGTCAGTTGCCACCGCGCGCCTGTCCACGGCCTGCTGCATTTGTTATGTAATAGTAAGTGTGATTCTGTGCCATGTAGTGGTAT…
Tag_451r	ATTTTTAGACAATATTAACTATGATTTCTTTCTTATTTAATTGAGAGAGGTGTGAAATTCCAGAAATTCGGAAAATTTACTGTAGCAAACCACCCTCAAAACAGCTTGCTACAGTGCTCGAGGGGGTGATTCGGACGGTTTTGCCAGTTCGAGGGCCTAGGTTACCCAGTTTCGTAGTTGGAGGTTGAAAAACGGACTTCTTGACTAGTTCGAGGTTGTAAAATAGACTTATCCCTTTCTGTTTTGATTTCTAAACTGAATTCGAGCACGCGCAGGGGCGGTGGACATGGCTGCGGAATCCTGCAGCTGCAGGTGGTGGCAGTTGTGGACTTGAGCGCACAAGGGAGGCGAAGAGAGCAGATGCGGATGGAGGGTGTGGATGAATGTGGTTGTGTAGTA…
Tag_457r	TCTTAGCCCACTGGACCAACGGAAAAGAGCAGCCCAACAGGAGCCAGGCACCACTCAAAAAAAAAACAGGAGCCAGGCACATCCAAGGGGACGGCGACCGCCCACCGGAGGTGGAGGGAGATCGGGATCGGCGGGGGATGGCGGCGCGGGAGCGGGACGGCGAGGGGAGGAGGGCGCACGCGGTCATGGTGGGCGTGCAGCTCGTCTATGCCGGGTACCACGTCATCGCCAAGCAGGCGCTCAACGTCGGGGTCAACCGCGTCATCTTCTGCGTCTTCCGGGACCTCGTCGCGCTCTCCGTCCTCGCGCCGCTCGCCTTCTTCCAGCACCGCGGCTCGCCCGCGCAGGCGCGGCCGCCGCCTCTCGCCTGGCGCCTCGTCGGCTCCTTCTTCCTTCTCG…
Tag_458r	GATAAAACATATTTATCTAGGAAAGAACTCAAAAGCAGTTACCAATTGTTTAAGCTTATGAACTTGCTCTTTGTGGCAAGTAAATCCATTTAAATTTCGTGGACGATATTTATCAGCCCACAAAACTCTAATCTTCTCAACAACGAGCGCCTTCTGAATGAAACCGGATTCAGATTCATCATTCAGTTTATTACTTGGCTTTCTTGATTTCCGGCATGCCTTGCCAGTCACACATGGAAGCCAAGCATCATTTTGCACTTTGCTGGATGTGAATTTCATGACACCTCCGACTAATTTCCCAGTAAAATCACTAAACTTTCCACTCTCTCCACTTAATCTACCACCATTATAAGGGCTCCTCAAAGTGGTGGTGCTGCTTATTTGGGAATAGCGGCCAGT…
Tag_459r	TGCTGAAGGGTTTTGAATCATTTTTGTCATCCTCAAAAAACACGTCTAAGTAAGACACCTAAGTTTCATTATTTGGTCCTGAATAAACTTGATGCAGCCTTTAGGATTTGAAGATCTTCATTATATTTTGGGATATAGTATTCTTTGTATACAATATTATTTTGAAGTAAATTGTCATAACATTTCAATGTCTCTGTTATTCGATAGCACTAACTATATCGAATGTGACCTTACCTCAGAATTGTATACATCAGCATGGGCATGTATAATCTAGCTGTTGGATGAAATCTGGTTGCAAGATGAATAGCATGTTGGTTATAGCCGAGAAAAGAAATGTTTTTATGCTAGTGCTATGTTTTGTCATGTTAGTTTCTCTATCTACTGCATTTAGTCTATTGT…
Tag_46	TTTCTTCGATTTTTGTGAGAATTTCTAGACATTGAGAGAAAACGTGGAGGCTCTGTTTGATAGCCAAATAATAAGATAATAAATAGAAGATCAGTTCCACGCACCCAGAGGGCTCATCTACATCTTCTCCATGTCTCCTCTGCTGCCGAAAAAGGCTTGTCGGAGATTCGCAACGATATCTACATCTCCATGTCGTTCATGATTCCCACCGGATTCTCCTCGGTAGATGAATTCTGGTGGCCGGTAGAACAATTCTTGTTTAATAGATGCGTTCCCTGTTTACCGCTAGATGTTGCTGCAGCAAGTTCTAGGTTGTTTTCGTTGCTCATTTATGCAGTTCGGTGTGGATCCGTTTTGTTTCAATCCTAGTTTTTCTTTCATCTAACATGTTAAGAACCC…
Tag_460r	TAACAAAGAAGATGCTGGTCGACAAATGTTGTGCTTCAAGGTTTACATATTGGGCAATAATGGTTTCTTTCTATATACTTTATTGGGCAATGAGTTGCGCTTCACATACAGACAAACCAACTCTAAATCCATAGCTCATGTGCAAATCGGGTAAGTCTATGAGCTGTCGCTCTAATAAAATACAAGTTCATGAGCAGCGTTGTACTTGTACGTGCGTCGCACGACGGGCTCGGAGCGCGTAGCACTGCACACGCCTTAAAAATATACCGGTACGTCGTCAGAGTAAAGTTTCTTCACAAGCCCAAAACGGTAATACTATGTAGGGAGAACAAGCAACAGTCTACTCTAGGAAGCTTACTGCTATGGTAGCGGTAAGAGCGGTAGCAAAACAGTTAGCCT…
Tag_461r	GTACATAATTTCTTTCGTCTTAATTGAACAGCAGAGCTCCTGGCTTTATGTTAAAAAAAATGAATGGATGGATAATATTACCTCGCGCTTCTCTTCCCATCCCATCCCGGCATCTCATTCATATCCTTTCTCCCTGTACCCAATTGGAAATCTGCGGCACAGATGCTTCTACAACAGGGGATACACTGGTGATGGACACGACGTTCGGCGTACATCCCTTCTGTTCATTTTGTCGCCCTCGTGGACGAAAGCGATTGAGAGATGCTACTGGTTACTATAGAAGACTTGACCAGACTCGAAGGTGATAGCTGCGGAGACAGACTGTGACTGGTTACCTGCAAAATTTCTGGACAAAAGAAAATTACCTGGAAGGTCCCTTCTAGGAAGCCTGCAGCGCTG…
Tag_462r	AGATGTACCTGGAAATCATGAGGTTGTCCCTATGGGTGGGGGCAAATGGTTCAAGAGCGAGGGCTGCTCTTGCAGTTTCGCTCGGTTTACATCCTATGTAGAAATGTGTCCGTGATCGTGATGGAGCATGAAACGACGGATGCAGCCATGTTGATCCTGTATCTGACGTCTCATGGTCATGGAGATATAGCATATGCTGGAATGGAGTCCAGCATCTGTAAGATGGATTAATCCATTGGGGATTAGCCATCATGGCCTTCATATGACTATTCATCTGAGACATCAAGTTTGTGTGTCCCAAGTCACCACGCACTTGCCCAAGTGTATCCAGTCCTGTATCAGTCTGCAGTCATCGTCGACTCATCGTGTTGTCTGCATTCACCAGCCTTTGGAGCAAAC…
Tag_463r	GATGCATCTGAGCGCGAACGAGGGGATCGAGGGCGTGCGGTTCGCGGTGACCGGCGGGCAGGGCTTCGTCGGCGCCGCCCTCTGCCTCGAGCTGCTCCGCCGCGGCGCCAGGGAGGTCCGGTCCCTCGACCTCCGCGCCGCCTCCTCCTGGTCCCAGCAGCTCCTCGACGCCGGCGTCCGCATCATCCAAGGTCACTGTCTTCCCCCTCACCGTCTCCAGTTCAGATCGCTGCATCACCGAATTCACCCGCGGTTTTACTTTGCCCTCGCTGTGGATGTGCTCTGCGAATGTAGGTTGCAGAATTTACTGTGTCGTGGTTTGCTGGATTGGAAGAGCTTACCTCACCGGATTTACCGTGTCGTGAGTTGCAGAATTAGATTGCTCTTAGAAGCAAGACG…
Tag_464r	ATGGTGGCCGCACTCGTGCGCGATGACCCACACGCCGGTGCACACGCAGCCCTGCGCGACCCAGTAGAGCGGCCAGGCGGCGAGGTGGAGCGGGCTCGGGAGCGCCGGGATGATGGCCAGCGCGAAGTAGAGCAGCGCCGCCACGATGACGAGGTCGTGCACCACGTAGGAGAAGGACTTGATGATGGAGCGCTCGAAACAGTGCGGCGGGATGGCCTTCTTGATCTGGCCCAGCGTGAACGGTGGCTTGTCCACCGGTGAGCGCTGCATTGCCGCGCCGCCGCCGGCACGGCCGAGCAGCTCCTGCTTCTCCCGCTCCTTCTCCGTCATCCTGCCGCCGGCACCCATTTTGCTGCAGGGGAAAAAACACAAACGATCAGCCGACAAGATGATATTAAA…
Tag_471r	AGCGTCGTGTTCTTGGTTCATGGACTCTTTACTGGCGGTGACATATATAGTATGTAAGTTGAGTAAAGTGGGTTTTGAACTTTTGATCTCAGTCGACGTGAATTCGTTGGTTGAAGTTCTCAAGTACTTGCTGGCACTGTAGTAGGACATGTGCGGTGTTTCGGCTCATGGTCATGGGTGGCAGGCAGGCTAGGACGGCTGGCTGATTTGCTCAGTTGTGGACCGAGGCTAGCGTGCTAGTATGTGACATTTTTTTATTTGCTCCCGCTGGCCACGTGTATCATGCATGGAGATGATTTAGCTTTTTGAATGCGCCGCCGGACACCGGTAGCGGCAGGGGGCGAGGACAAGCTTGCTGAACCCGGTGCACTTGCTCTAGAGAACGTTTTTATTTATTTA…
Tag_472r	CAGTTCGGTGCCCTTCTCTTTTGCTAATTTGCTGGAGGATACTCCCAGCTATATATGTAAATGCAGCTGAAGTGTACAATTACTAACATCTACTAAACAATTTACTGAAATTTTTTTCTGTGATAAGCTCACGACTATGGATAGTGTGTTATATATATTCTCACAAAGAAAGATACGTTATATGTATGATGCATTATTTTATTAAGCATTCGCACTCTTTCTCCAAATATAAAGTTTCTACTCTTGCAAAAGGAAGCATAAAGAAGGAACGTGCCAGCGCCACGCAAATGCAGGCGGACAGCCGGTGCCAGCCAAGGAGGCCGCGTGCGAGGACAATATGTATGTGTATTAGCACTAATATCTGCAAAGAAATTTATTCTCTGATACGACATTGTTCTT…
[truncated: 222 more rows]

## Sheet: HA-Pop1
Marker name	Flanking sequence of the markers
[truncated: 1,088 more rows]

## Sheet: HH-Pop1
Marker name	Flanking sequence of the markers
[truncated: 6,030 more rows]

## Sheet: AH-Pop2
Marker name	Flanking sequence of the markers
[truncated: 1,192 more rows]

[truncated: 2 more sheets: HA-Pop2, HH-Pop2]
