# Supplementary material for: Quantitative trait locus mapping combined with variant and transcriptome analyses identifies a cluster of gene candidates underlying the variation in leaf wax between upland and lowland switchgrass ecotypes
Source: Theor Appl Genet. 2021 Mar 24;134(7):1957–75. doi: 10.1007/s00122-021-03798-y (PMC8263549; doi:10.1007/s00122-021-03798-y)
Supplement: Supplementary file 17 — Supplementary Information 17 (XLSX 10 kb) [file 122_2021_3798_MOESM17_ESM.xlsx]

## Sheet: Sheet1
Table S4. Classification of NPs identified between AP13 and VS16 by region, impact and funtional class
Type1	Count	Percent
Number of effects by region
DOWNSTREAM	6392402	0.27251
EXON	747845	0.03188
INTERGENIC	6116340	0.26074
INTRON	2563524	0.10928
SPLICE_SITE_ACCEPTOR	2469	0.00011
SPLICE_SITE_DONOR	2780	0.00012
SPLICE_SITE_REGION	67480	0.00288
TRANSCRIPT	363	2e-05
UPSTREAM	6812622	0.29043
UTR_3_PRIME	463704	0.01977
UTR_5_PRIME	287871	0.01227
Number of effects by impact
HIGH	24271	0.00103
LOW	392083	0.01671
MODERATE	435520	0.01857
MODIFIER	22605526	0.96368
Number of effects by functional class
MISSENSE	430155	0.58553
NONSENSE	6095	0.0083
SILENT	298386	0.40617
1The definition of each category is described in: https://pcingola.github.io/SnpEff/SnpEff_manual.html#input
