# Supplementary material for: Quantitative trait locus mapping combined with variant and transcriptome analyses identifies a cluster of gene candidates underlying the variation in leaf wax between upland and lowland switchgrass ecotypes
Source: Theor Appl Genet. 2021 Mar 24;134(7):1957–75. doi: 10.1007/s00122-021-03798-y (PMC8263549; doi:10.1007/s00122-021-03798-y)
Supplement: Supplementary file 18 — Supplementary Information 18 (XLSX 10 kb) [file 122_2021_3798_MOESM18_ESM.xlsx]

## Sheet: Sheet1
Table S5. Analysis of variance of droplet contact angles on the abaxial and adaxial leaf surfaces across AP13, VS16 and nine randomly selected F2 progeny
	Chisq	Df	Pr(>Chisq)
(Intercept)	1519.14	1	<2E-16
Genotype	618.134	10	<2E-16
Leaf side	0.0594	1	0.8074
Genotype x Leaf side	303.599	10	<2E-16
