# Supplementary material for: Quantitative trait locus mapping combined with variant and transcriptome analyses identifies a cluster of gene candidates underlying the variation in leaf wax between upland and lowland switchgrass ecotypes
Source: Theor Appl Genet. 2021 Mar 24;134(7):1957–75. doi: 10.1007/s00122-021-03798-y (PMC8263549; doi:10.1007/s00122-021-03798-y)
Supplement: Supplementary file 19 — Supplementary Information 19 (XLSX 10 kb) [file 122_2021_3798_MOESM19_ESM.xlsx]

## Sheet: Sheet1
Table S6: Contact angle measurements on the adaxial (A) and abaxial (B) leaf side at different locations from the leaf base for the grandparents (AP13 and VS16) and nine randomly selected F2 progeny
A. Adaxial Leaf Side
Plant ID	Adaxial_5 cm	Adaxial_6 cm	Adaxial_7 cm	Adaxial_8 cm	Adaxial_9 cm	Adaxial Avg
AP13	140.97	144.01	136.38	134.03	127.1	136.498
VS16	133.33	131.18	133.34	129.27	132.7	131.964
B33C	124.22	130.13	122.22	121.76	117.73	123.212
B4K	127.17	127.27	129.34	133.37	132.53	129.936
B31E	128.34	126.43	123.92	123.09	123.12	124.98
B16B	129.35	132.69	139.3	130.28	132.21	132.766
B4E	135.67	132.05	134.14	133.55	128.63	132.808
B22C	136.19	139.63	139.72	144.84	142.3	140.536
B2E	137.63	141.62	131.44	129.1	130.44	134.046
B27A	138.59	139.89	137.88	142.09	138.42	139.374
B22I	142.56	141.85	148.46	143.63	143.38	143.976
B. Abaxial Leaf Side
Plant ID	Abaxial_5 cm	Abaxial_6 cm	Abaxial_7 cm	Abaxial_8 cm	Abaxial_9 cm	Abaxial Avg
AP13	142.53	136.11	129.08	142.65	138.21	137.716
VS16	71.36	*	37.86	*	46.21	51.81
B33C	78.25	80.33	72.62	72.2	54.31	71.542
B4K	71.72	70.99	88.65	67.88	*	74.81
B31E	113.82	122.53	106.71	134.55	128.74	121.27
B16B	68.7	69.8	74.87	82.22	79.07	74.932
B4E	72.32	72.11	64.13	58.4	62.73	65.938
B22C	55.92	71.55	70.95	96.57	94.51	77.9
B2E	80.3	64.2	*	103	88.95	84.1125
B27A	75.2	51.01	64.04	66.81	73.61	66.134
B22I	131.46	125.31	125.75	135.68	127.69	129.178
