# Supplementary material for: Quantitative trait locus mapping combined with variant and transcriptome analyses identifies a cluster of gene candidates underlying the variation in leaf wax between upland and lowland switchgrass ecotypes
Source: Theor Appl Genet. 2021 Mar 24;134(7):1957–75. doi: 10.1007/s00122-021-03798-y (PMC8263549; doi:10.1007/s00122-021-03798-y)
Supplement: Supplementary file 20 — Supplementary Information 20 (XLSX 8 kb) [file 122_2021_3798_MOESM20_ESM.xlsx]

## Sheet: Sheet1
Table S7. Pearson’s correlation coefficients of the droplet contact angles on the adaxial leaf side and those on the abaxial leaf side, and the corresponding p-values of the correlations, generated using the rcorr function in the Hmisc package under R 3.2.2.
Position from the base of the leaf blade	Pearson’s correlation coefficient	P value
Contact angle_5cm	0.42	0.051
Contact angle_6cm	0.2	0.3986
Contact angle_7cm	0.2	0.3869
Contact angle_8cm	0.03	0.8927
Contact angle_9cm	0.15	0.5347
