# Supplementary material for: Quantitative trait locus mapping combined with variant and transcriptome analyses identifies a cluster of gene candidates underlying the variation in leaf wax between upland and lowland switchgrass ecotypes
Source: Theor Appl Genet. 2021 Mar 24;134(7):1957–75. doi: 10.1007/s00122-021-03798-y (PMC8263549; doi:10.1007/s00122-021-03798-y)
Supplement: Supplementary file 21 — Supplementary Information 21 (XLSX 25 kb) [file 122_2021_3798_MOESM21_ESM.xlsx]

## Sheet: wax
Table S8. Droplet contact angles ('droplet contact angle' tab) and visual wax scores ('wax' tab) for Pop2 progenies. The presence of wax on the abaxial leaf side was assessed visually on three replicates of the 330 F2 progenies of Pop2 in the field using a scoring scale from 1 to 4, whereby 1 refers to a glossy green color (low wax level) and 4 refers to a dull bluish color (high wax level)('wax'…
Progeny	wax_Rep1	wax_Rep2	wax_Rep3
B10B	2	3	1.5
B10C	*	2	*
B10D	2	2	2
B10E	2	2	1.5
B10F	2	3	1
B10G	2	1.75	1.5
B10I	2	3	2
B10J	2	2	2
B10K	1.75	2	2
B11A	3	3	*
B11B	1	1	2
B11C	2	2	2
B11D	1.5	2	2
B11E	2	2	1.5
B11F	1.5	3	2
B11G	3	2	1.5
B11H	2	2	*
B11I	2	*	2
B11J	2	2	2.5
B11K	2	3	2
B12B	1.5	2	2
B12C	2	3	1
B12D	1.5	2	2
B12E	2	2	1.5
B12F	2	*	2
B12G	2	2	1.5
B12H	2	*	*
B12I	3	3	2.5
B12J	1.75	2	2
B12K	2.5	3	2
B13A	2	3	1
B13B	3	2.5	*
B13C	2	2	*
B13D	2	1.5	2.5
B13E	2	1	2
B13F	*	*	*
B13G	1.75	3	1.5
B13H	*	2	*
B13I	2	2	2
B13J	2.5	3	2.5
B13K	1.75	1.25	2
B14A	2	2	2
B14B	3	2.5	2.5
B14C	2	2	2
B14D	2	2	2
B14E	3	2	3
B14F	2	2	2
B14G	*	2	2
B14H	2.5	2	2
B14J	2.5	2	2
B14K	2	2.5	2
B15A	1.5	1	2
B15C	*	*	2
B15D	2	2	1.5
B15F	2	2.75	2
B15G	2.5	2	2.5
B15H	2.25	3	2
B15I	2.75	3	2
B15J	1.5	2	1
B15K	2	2	2
B16A	2	3	2
B16B	1.5	1	1
B16C	1.5	1	2
B16D	*	2	2
B16E	2	2	1.5
B16F	1.75	2	2
B16G	1.75	2	*
B16H	2	2	2.5
B16I	2.25	*	*
B16J	2	2	2
B17A	2	3	2
B17B	*	*	2
B17C	2.25	2	2.5
B17G	2	2.75	2
B17H	1.5	2	2
B17J	1	1	2
B17K	2	3	2.5
B18A	1.5	2	2
B18B	2	1.5	2
B18C	2.25	2	3
B18D	2	3	*
B18E	2.5	2.5	3
B18F	3	2	3.5
B18G	3	2	1.5
B18H	1.75	3	2
B18I	2.25	2.5	1.5
B18J	2	3	2
B19A	2	2	2
B19B	*	*	*
B19C	2	3	*
B19D	1.25	2	1.5
B19E	3	2	2
B19G	1.75	*	2
B19H	2	1	2
B19I	2.25	2	2.5
B19J	*	1	*
B19K	1.5	1	1
B1B	2	2	3
B1C	2.5	2	3
B1E	2	2	2
B1F	2	3	1.75
B1G	2	2.5	2
B1H	2	1	2
B1J	3	2.75	2
B1K	1.75	2	2
B20A	2.5	3	3
B20B	*	*	2
B20C	2	3	2
B20D	2	2	1
B20E	2	2.75	*
B20F	1.5	3	1.5
B20G	2.25	2	2
B20H	*	2	2
B20I	2	1	*
B20J	2	2	2
B20K	2.25	1.5	2.5
B21A	2	*	2
B21B	2.5	3	3
B21C	3	*	2.75
B21E	2	3	*
B21G	2	2	2
B21H	2	3	1.5
B21I	3	3	2
B21J	2.5	3	3
B21K	2	2	2
B22A	2	2	2
B22B	2	2	3
B22C	1.25	1.25	1.5
B22E	2	2	2
B22F	*	2	2.5
B22G	2.5	1.5	*
B22H	2	2.5	1.5
B22I	3	3	*
B22J	2.5	2	2
B22K	*	3	*
B23A	2	2	*
B23B	2	2.5	2
B23C	2	2	1.5
B23D	*	2	3
B23E	2	2	2
B23F	2	*	*
B23G	2	1.5	2
B23H	1.75	1.25	2
B23I	2	2	*
B23K	2	2	2.5
B24A	2.5	3.75	3
B24B	1.5	2	2
B24C	2	*	*
B24D	2	3	2
B24E	2	1.5	1.5
B24F	2	2	2
B24H	2	2.75	2
B24I	2.5	3	2.5
B24J	1.5	2.75	1.5
B24K	2	3	2.5
B25A	2	1	2
B25B	2	*	*
B25C	2	2	*
B25D	2	2	2
B25E	2	2	2
B25F	1.75	2	*
B25G	2.25	2	1.5
B25H	2	2	1.5
B25I	3	2	2
B25J	2	2	2
B25K	2.25	3	2
B26A	2	1	1
B26B	2	*	*
B26C	2	2	1.5
B26D	1.75	2	*
B26E	2	2	2
B26F	*	*	*
B26G	2	2	2.5
B26H	1.75	2	1.5
B26I	*	*	1
B26J	2	2	2
B26K	2	*	*
B27A	2	1.5	1
B27B	2	3	2
B27C	*	*	*
B27D	2	3	2
B27E	1.75	2	1
B27G	3	4	3
B27H	2	2	2
B27I	2	1	2
B27J	*	3	2
B27K	1.5	2	2
B28A	2	2	2.5
B28B	*	*	*
B28D	1.5	1	2
B28E	2.25	3	2
B28F	2	2	*
B28G	2.5	2	*
B28H	2	1.25	2
B28I	2.5	*	*
B28K	1.75	3	2
B29A	2.75	3	2
B29B	2.5	2.25	2
B29C	2	2	1.5
B29F	1.5	2	1.5
B29G	2	2	2
B29H	1.5	2	1.5
B29J	2	2	1.5
B29K	2	2	2.5
B2A	2	3	2.5
B2B	1.5	2	2.5
B2C	1.75	2	*
B2D	1.75	*	*
B2E	*	3.75	3.5
B2F	2	*	*
B2G	2	2.25	2
B2I	2	2	2
B2J	2	2	2
B2K	2	2	2
B30B	2	2	*
B30C	2	3	*
B30D	2	2.75	2
B30E	1.75	1.5	2
B30F	2	2	2
B30G	*	2	1
B30H	2.25	3	2.5
B30I	2	2	2
B30J	3	3.75	3
B30K	1.5	2	2
B31A	*	3	2
B31B	1.5	2	2
B31C	*	2	*
B31D	1	*	*
B31E	2	2	2.5
B31F	*	*	*
B31G	1.5	1	2
B31H	2	2	2.5
B31I	3	2.25	2
B31J	3	2	2
B31K	2	2	2
B32A	*	2	2.5
B32B	1.5	1	2
B32C	2.75	*	2.5
B32D	2	2	2.5
B32E	2.75	3	3
B32F	*	*	*
B32G	2.75	3	3
B32H	2	2	2
B32I	2.75	3	2
B32J	2.25	2	1.5
B32K	2	2.75	2
B33B	1.5	3	2.5
B33C	2	2	2
B33D	2	2	2
B33E	2.5	1.25	1
B33F	2	2	*
B33G	2.75	3	*
B33H	1.75	3	1.5
B33I	2	1	2
B33J	*	*	*
B33K	1.75	*	*
B34A	1.5	*	*
B34B	2	2	*
B34C	2	2.75	3
B34D	2	2.75	2
B34E	2	2.5	2
B34F	2	2	2
B34H	2	1.25	*
B34I	*	3	3
B34J	2	2	1
B3A	2	2.25	2
B3B	1.75	2	2
B3C	*	*	2
B3D	2	3.5	2
B3E	2	2	2
B3F	1.75	1	1.5
B3G	2	2	1.5
B3H	2	2.5	3
B3I	3	3	3
B3K	2	*	*
B4B	1.5	*	2
B4C	2	2	2
B4D	*	2	*
B4E	1.75	2	2
B4F	*	*	*
B4G	2	2	2
B4H	2	2	2
B4J	*	*	*
B4K	2	1	1.5
B5A	2	*	2
B5B	2	3	*
B5C	2	3	*
B5D	2	*	2
B5E	3	3.5	3
B5F	1.5	2	2
B5H	2	3	3
B5I	2	2	1.5
B5J	*	2	1.5
B5K	2	1.5	2
B6A	3	3	3.5
B6B	1.75	2	1
B6F	2	3	2
B6G	2	*	*
B6H	1.75	2	2.5
B6J	2	3	*
B6K	*	2.5	2
B7I	1.5	1.25	2
B7C	2.5	3	2.5
B7D	2	*	2
B7E	2	2	2
B7F	2	3	2
B7G	2	2	2
B7H	*	3	3
B7J	2	2	2
B8A	2.5	3	2
B8B	1.75	1	2
B8C	3	2	2.5
B8E	2	2	2.5
B8F	1.5	2	2.5
B8G	2	2	2
B8H	1.25	1	2
B8I	2	*	2
B8J	2	3	2.5
B8K	*	3	2
B9A	3	3	2.5
B9B	1.5	1.75	1.5
B9C	3	3	3
B9D	1.75	1.25	2
B9E	2	1	2
B9F	2	2	2
B9G	2	2.5	2
B9H	1.75	2.25	1
B9I	1.75	2.5	2.5
B9J	2.25	2	2
B9K	1.75	1	2
* Missing data

## Sheet: droplet contact angle
genotype	5cmAVG	6cmAVG	7cmAVG	8cmAVG	9cmAVG
304	98.15	86.3	102.85	117.25	118.2
346	95.9	88.55	90.05	101.9	106.15
AP13	142.55	136.1	129.05	142.65	138.2
VS16	71.35	88.8	37.85	58.35	46.2
B10C	63.5	96.4	93.9	87.4	88.3
B10D	105.2	120.75	119.45	121.65	125.8
B10G	93.65	139.1	107	142	140.25
B10I	61.35	81.6	88.35	66.2	73.3
B10J	96.25	66.15	74.35	91.2	87.45
B10K	120.6	124.85	129.15	131.2	134.15
B11B	129.15	123.85	128.35	129.25	126.15
B11D	-	-	-	53.15	51.95
B11F	56.55	45.45	72.3	80.55	73.15
B11I	56.85	48.1	61.8	60.35	69.3
B11J	122.1	122.65	112.75	112.55	120.85
B12C	82.9	111.3	79.25	96.85	76.8
B12E	106.5	117.55	109.2	90.9	79.5
B12F	52.25	80.15	31.95	85.15	66.75
B12G	98.85	69.4	101.25	64.5	82.9
B12H	75.2	51	64	66.85	73.6
B12I	100.4	87.35	113.3	87.45	91.45
B12J	90.75	84.6	95.85	107	87.2
B13B	86.45	78.45	51.25	73.1	84.8
B13E	136.85	132.4	135.35	125.6	128.8
B13F	75.55	67.3	85.45	96.85	93.7
B13G	54.1	44.55	49.8	68.55	67.725
B13I	110.75	105.3	111.5	128.1	105.95
B13J	95.15	91.75	74.5	92.05	77.55
B14A	100.4	78.15	71.45	103	79.7
B14D	86.75	91.9	92.8	94.55	92.1
B14E	97.3	69.85	77.55	107.8	103.6
B14J	68.7	69.8	74.85	82.2	79.05
B15A	58.7	43.95	59.3	67.475	67.45
B15C	124.75	119.6	-	116.7	136.3
B15F	130.8	-	122.2	121.85	123.3
B15G	119.45	121.05	120.05	126.9	118.65
B15I	105.45	73.9	97.55	69.25	-
B16A	46.35	61.75	78.1	78	90.7
B16D	127.35	121.75	130.9	145.95	123.75
B16E	90.45	101.45	83.75	91.25	82.75
B16G	64.4	73.85	81.75	88.45	71.95
B16I	112.8	103.7	66.45	59.7	91.95
B16J	84.6	65.75	82.1	78.2	65.55
B17H	141.7	128.25	132.05	135.15	117.35
B17J	80.8	86.6	79.4	109.75	66.35
B18D	117.8	117.7	125.2	131	121.75
B18E	81.65	64.65	121.55	90.75	75.45
B18F	126.35	123.85	125.75	122.55	129.4
B18H	83.75	93.7	96.85	95.55	119.35
B18I	129.15	136.3	136.05	139.3	140.25
B18J	108.4	98.2	121.3	121	121.1
B19A	135.25	130.35	136.75	131.45	135.6
B19B	115.9	119.85	126.2	131.3	124.95
B19C	55.95	71.55	70.95	96.55	94.5
B19K	56.5	53.2	47.15	55.7	58.75
B1C	78.85	84.7	77.35	84.15	81.85
B1F	78.25	80.3	72.6	72.2	54.35
B1G	82.85	75.4	54.75	86.95	81.45
B20D	69.05	68.25	63.35	-	63.35
B20H	45.3	78.5	42.85	58.85	42.7
B20J	123.95	112.3	117.15	123.05	123.95
B20K	86.68	68.35	80.2	63	76.05
B21A	121.85	116.5	121.5	127.5	122.85
B21G	80.7	77.8	81.05	71.65	91.1
B22A	112	115.5	105.85	105.85	112.7
B22B	65.25	67.2	62.4	86.25	83.95
B22C	54.85	69.6	56.15	63.65	86.3
B22E	110.85	118.35	126.15	122.55	126.15
B22G	126.3	133.9	132.7	112	117.65
B22H	73.5	72.05	62.8	56.2	95.15
B23A	122.7	-	124.9	126.925	129.45
B23C	80.3	64.2	95.125	103.05	88.95
B23D	56.75	-	55	67.5	55.35
B23E	72.3	72.15	64.1	58.4	62.7
B23F	113.65	125.35	108.55	100.3	124.2
B23H	64.85	59.5	77.9	92.6	70.1
B24B	72.3	75.05	61.7	71.9	81.7
B24C	74.95	75.45	82.7	77.3	-
B24D	64.8	58.65	82.15	81.45	68.7
B24H	44.95	98.35	70.3	87.5	79.35
B24K	-	50.35	50.55	56.85	63.45
B25D	99.55	77.9	86.95	69.05	55.2
B25E	53.55	63.7	71	62.65	90.15
B25F	59.8	68.1	86.75	80.55	83.25
B25G	121.7	122.95	123.4	120.65	119.9
B25G	95.45	134.95	127	87.5	92.05
B25I	114	97.8	131.3	130.65	124.85
B26A	113.8	112.5	106.75	134.55	128.75
B26D	97.75	105.725	65.3	104.45	-
B26E	60.4	54.45	-	85.1	57.45
B26G	53.75	69.5	55.95	83.8	65.05
B27A	129.4	126.75	134	127.6	129.8
B27D	92.3	94.6	83.2	89.25	73.7
B27H	71.9	90.9	86.8	77.9	101.8
B27J	62.95	-	68.95	74.1	-
B28A	128.1	137.1	122.15	126.95	125.4
B28D	125.4	138.55	136.85	134.75	-
B28H	60.65	76.85	99.1	67.05	87.1
B29B	87.05	53.5	40.9	78	67.575
B29H	86.15	70.15	92.85	65.1	77.45
B2A	73.85	91.95	76.75	-	62.5
B2C	42.25	41.55	51.3	59	56.65
B2D	61	75.75	80.9	72.3	85.7
B2G	118.55	109.2	120	110.95	128.65
B2K	114.6	103.6	79.85	82	110.35
B30B	106.3	102.75	108.05	109.45	124.8
B30D	101.2	125.3	-	137.45	121.55
B30F	69.85	50.6	65.95	48.5	111.95
B30I	76.15	91.75	86.4	89.95	89.05
B31D	83.2	62.35	69.8	64.15	-
B31K	46.45	56.2	59	-	-
B32D	101.15	62.9	86	66.15	51.05
B32I	68.35	44.95	53.5	90.35	64.2
B33B	61.25	73.85	52	-	-
B33H	111.75	105.5	102.55	102.55	93.75
B33I	111.3	103.45	102.3	122.1	133.4
B33K	113.25	117	129.5	131.65	124.3
B34C	83.35	112.2	71.95	86.7	-
B34D	56.65	80.6	82.45	68.8	67.15
B34E	88.65	85.15	83.7	115.3	91.6
B3B	135.5	134.1	135.8	136.25	131.25
B3G	75.45	88.55	74.9	66.7	81.9
B3K	130.35	126.4	129.85	130.1	131.4
B4H	68.1	69.4	73.5	83.4	66.55
B5A	92.4	112.2	80.1	91.15	90.5
B5J	77.8	105.45	113.65	95.65	101.3
B5K	131.5	125.3	125.75	135.7	127.7
B6B	132.7	115.45	127.45	137.9	117.55
B6F	61.1	72.55	46.2	82.25	41.8
B6J	119.05	134.75	144.55	127.95	144.55
B7D	134.85	132.95	121.6	125	-
B7E	110.4	121.05	120.3	114.25	119.6
B7G	136.65	128.95	121.05	127.9	129.7
B8C	120.15	128.9	132.15	131.15	126
B8G	108.45	92.75	104.5	79	77.1
B8J	122	70	63.6	44.5	73.95
B9A	64.3	81.4	81.1	91.85	-
B9C	94.5	102.45	92.85	105.7	95.5
B9G	53.6	60.05	48.15	53.45	60.4
B9H	53.7	84.75	94.05	92.4	87.8
B9I	69.5	98.35	73.85	87.5	73.75
