# Supplementary material for: Quantitative trait locus mapping combined with variant and transcriptome analyses identifies a cluster of gene candidates underlying the variation in leaf wax between upland and lowland switchgrass ecotypes
Source: Theor Appl Genet. 2021 Mar 24;134(7):1957–75. doi: 10.1007/s00122-021-03798-y (PMC8263549; doi:10.1007/s00122-021-03798-y)
Supplement: Supplementary file 22 — Supplementary Information 22 (XLSX 87 kb) [file 122_2021_3798_MOESM22_ESM.xlsx]

## Sheet: DE genes
Table S9: Genes in the region 0 - 31 Mb on chromosome 7K that are differentially expressed between the lowland accessions Alamo and Kanlow, and the upland accessions Summer and Dacotah ('DE genes' tab); (2) carry homozygous NPs that differentiate AP13 from VS16 with predicted moderate to high effects on protein function ('HighModerate NP effect genes' tab)
											S_L_LD
gene id		Uniprot(May. 2020) ID	protein names	organism	Function	GO IDs	Gene ontology (GO)	chr	start	end	log2FoldChange2	FC	pvalue3	padj4
MSTRG.47588	Pavir.7KG047200	PFKA6_ARATH	ATP-dependent 6-phosphofructokinase 6 (ATP-PFK 6) (Phosphofructokinase 6) (EC 2.7.1.11) (Phosphohexokinase 6)	Arabidopsis thaliana (Mouse-ear cress)	FUNCTION: Catalyzes the phosphorylation of D-fructose 6-phosphate to fructose 1,6-bisphosphate by ATP, the first committing step of glycolysis. {ECO:0000255|HAMAP-Rule:MF_03186}.	GO:0003872; GO:0005524; GO:0005737; GO:0005829; GO:0006002; GO:0006096; GO:0046872	cytoplasm [GO:0005737]; cytosol [GO:0005829]; 6-phosphofructokinase activity [GO:0003872]; ATP binding [GO:0005524]; metal ion binding [GO:0046872]; fructose 6-phosphate metabolic process [GO:0006002]; glycolytic process [GO:0006096]	Chr07K	1015783	1018343	-5.58255	0.0208683	1.37209e-06	2.40246e-05
MSTRG.47591	Pavir.7KG047218							Chr07K	1048518	1050043	-4.70777	0.0382667	0.000284915	0.00245867
MSTRG.47592	Pavir.7KG047000							Chr07K	1052541	1055872	-4.20766	0.0541212	0.00102529	0.00716724
MSTRG.47601	Pavir.7KG047063	Y1669_ARATH	Uncharacterized oxidoreductase At1g06690, chloroplastic (EC 1.-.-.-)	Arabidopsis thaliana (Mouse-ear cress)	0	GO:0005576; GO:0009507; GO:0009535; GO:0009941; GO:0010287; GO:0016491	chloroplast [GO:0009507]; chloroplast envelope [GO:0009941]; chloroplast thylakoid membrane [GO:0009535]; extracellular region [GO:0005576]; plastoglobule [GO:0010287]; oxidoreductase activity [GO:0016491]	Chr07K	1150676	1151425	6.81001	112.206	2.1639e-06	3.59475e-05
MSTRG.47611	Pavir.7KG047081	MET22_HUMAN	Methyltransferase-like protein 22 (EC 2.1.1.-)	Homo sapiens (Human)	FUNCTION: Protein N-lysine methyltransferase. In vitro methylates KIN. {ECO:0000269|PubMed:23349634}.	GO:0005634; GO:0005654; GO:0005730; GO:0006479; GO:0008276; GO:0016279; GO:0031072; GO:0032991	nucleolus [GO:0005730]; nucleoplasm [GO:0005654]; nucleus [GO:0005634]; protein-containing complex [GO:0032991]; heat shock protein binding [GO:0031072]; protein methyltransferase activity [GO:0008276]; protein-lysine N-methyltransferase activity [GO:0016279]; protein methylation [GO:0006479]	Chr07K	1208207	1210445	5.43296	43.2001	4.55561e-05	0.000514837
MSTRG.47622	Pavir.7KG047135							Chr07K	1504623	1510690	1.61354	3.06002	0.000250745	0.00220514
MSTRG.47642	Pavir.7KG072118	FBRL_DROER	rRNA 2'-O-methyltransferase fibrillarin (EC 2.1.1.-) (Histone-glutamine methyltransferase)	Drosophila erecta (Fruit fly)	FUNCTION: S-adenosyl-L-methionine-dependent methyltransferase that has the ability to methylate both RNAs and proteins. Involved in pre-rRNA processing. Utilizes the methyl donor S-adenosyl-L-methionine to catalyze the site-specific 2'-hydroxyl methylation of ribose moieties in pre-ribosomal RNA. Site specificity is provided by a guide RNA that base pairs with the substrate. Methylation occurs at…	GO:0001651; GO:0003723; GO:0006364; GO:0008168; GO:0015030; GO:0032259	Cajal body [GO:0015030]; dense fibrillar component [GO:0001651]; methyltransferase activity [GO:0008168]; RNA binding [GO:0003723]; methylation [GO:0032259]; rRNA processing [GO:0006364]	Chr07K	2133107	2186488	-5.14512	0.0282595	9.77108e-38	1.30939e-34
MSTRG.47643	Pavir.7KG072800	VPS54_ARATH	Vacuolar protein sorting-associated protein 54, chloroplastic (AtVPS54)	Arabidopsis thaliana (Mouse-ear cress)	FUNCTION: Acts as component of the GARP complex that is involved in retrograde transport from early and late endosomes to the trans-Golgi network (TGN). The GARP complex facilitates tethering as well as SNARE complex assembly at the Golgi (By similarity). Probably involved in pollen tube elongation and other polar growth. {ECO:0000250, ECO:0000269|PubMed:18583349}.	GO:0000139; GO:0000938; GO:0005829; GO:0006896; GO:0009507; GO:0015031; GO:0019905; GO:0042147	chloroplast [GO:0009507]; cytosol [GO:0005829]; GARP complex [GO:0000938]; Golgi membrane [GO:0000139]; syntaxin binding [GO:0019905]; Golgi to vacuole transport [GO:0006896]; protein transport [GO:0015031]; retrograde transport, endosome to Golgi [GO:0042147]	Chr07K	2133314	2137015	-1.49058	0.355869	6.90653e-05	0.000734753
MSTRG.47649	Pavir.7KG072100	VSR1_ARATH	Vacuolar-sorting receptor 1 (AtVSR1) (BP80-like protein b) (AtBP80b) (Epidermal growth factor receptor-like protein 1) (AtELP) (AtELP1) (Spot 3 protein)	Arabidopsis thaliana (Mouse-ear cress)	FUNCTION: Vacuolar-sorting receptor (VSR) involved in clathrin-coated vesicles sorting from Golgi apparatus to vacuoles. Required for the sorting of 12S globulin, 2S albumin and maybe other seed storage proteins to protein storage vacuoles (PSVs) in seeds. May also be implicated in targeting N-terminal propeptide containing proteins to lytic vacuoles. {ECO:0000269|PubMed:10871276, ECO:0000269|Pub…	GO:0000139; GO:0005509; GO:0005768; GO:0005770; GO:0005783; GO:0005794; GO:0005802; GO:0005829; GO:0005886; GO:0006511; GO:0006623; GO:0006896; GO:0007034; GO:0009940; GO:0016020; GO:0016021; GO:0017119; GO:0030665; GO:0031902; GO:0061630	clathrin-coated vesicle membrane [GO:0030665]; cytosol [GO:0005829]; endoplasmic reticulum [GO:0005783]; endosome [GO:0005768]; Golgi apparatus [GO:0005794]; Golgi membrane [GO:0000139]; Golgi transport complex [GO:0017119]; integral component of membrane [GO:0016021]; late endosome [GO:0005770]; late endosome membrane [GO:0031902]; membrane [GO:0016020]; plasma membrane [GO:0005886]; trans-Golgi…	Chr07K	2166410	2170325	5.05382	33.2163	0.000102882	0.00103939
MSTRG.47650	Pavir.7KG072109							Chr07K	2175624	2186305	-6.26887	0.0129683	1.85432e-42	4.14151e-39
MSTRG.47660	Pavir.7KG073054							Chr07K	2319042	2323348	-1.32303	0.399694	0.000558931	0.00430434
MSTRG.47686	Pavir.7KG091236	YJD4_SCHPO	Uncharacterized protein C594.04c	Schizosaccharomyces pombe (strain 972 / ATCC 24843) (Fission yeast)	0	GO:0005783; GO:0005789; GO:0008202; GO:0016020; GO:0016021; GO:0016229; GO:0016627	endoplasmic reticulum [GO:0005783]; endoplasmic reticulum membrane [GO:0005789]; integral component of membrane [GO:0016021]; membrane [GO:0016020]; oxidoreductase activity, acting on the CH-CH group of donors [GO:0016627]; steroid dehydrogenase activity [GO:0016229]; steroid metabolic process [GO:0008202]	Chr07K	2693312	2694904	1.18818	2.27866	1.44915e-05	0.000190429
MSTRG.47693	Pavir.7KG091353	GHD7_ORYSJ	Transcription factor GHD7 (Protein GRAIN NUMBER PLANT HEIGHT AND HEADING DATE 7)	Oryza sativa subsp. japonica (Rice)	FUNCTION: Probable transcription factor involved in the regulation of flowering time under long day (LD) conditions. Plays a major role as repressor of flowering. Controls flowering time by negatively regulating the expression of EHD1 and HD3A. {ECO:0000269|PubMed:18454147, ECO:0000269|PubMed:23789941}.	GO:0003677; GO:0005634; GO:0009908; GO:0009909; GO:0048579	nucleus [GO:0005634]; DNA binding [GO:0003677]; flower development [GO:0009908]; negative regulation of long-day photoperiodism, flowering [GO:0048579]; regulation of flower development [GO:0009909]	Chr07K	3092270	3095026	-1.58858	0.332499	4.74271e-12	2.64325e-10
MSTRG.47694	Pavir.7KG091371	HPR3_ARATH	Glyoxylate/hydroxypyruvate reductase HPR3 (EC 1.1.1.79) (EC 1.1.1.81) (NAD(P)H-dependent hydroxypyruvate reductase 3) (AtHPR3) (HPR 3)	Arabidopsis thaliana (Mouse-ear cress)	FUNCTION: Catalyzes the NADPH-dependent reduction of glyoxylate and hydroxypyruvate (HP) into glycolate and glycerate. Mostly active in the presence of NADPH and glyoxylate. {ECO:0000269|PubMed:21205613}.	GO:0005829; GO:0009853; GO:0009854; GO:0016618; GO:0030267; GO:0051287	cytosol [GO:0005829]; glyoxylate reductase (NADP) activity [GO:0030267]; hydroxypyruvate reductase activity [GO:0016618]; NAD binding [GO:0051287]; oxidative photosynthetic carbon pathway [GO:0009854]; photorespiration [GO:0009853]	Chr07K	3104517	3111038	-1.6877	0.310422	0.000484739	0.00383662
MSTRG.47703	Pavir.7KG105209	HSP82_MAIZE	Heat shock protein 82	Zea mays (Maize)	FUNCTION: Molecular chaperone that promotes the maturation, structural maintenance and proper regulation of specific target proteins involved for instance in cell cycle control and signal transduction. Undergoes a functional cycle that is linked to its ATPase activity. This cycle probably induces conformational changes in the client proteins, thereby causing their activation. Interacts dynamicall…	GO:0005524; GO:0005737; GO:0005829; GO:0005886; GO:0006457; GO:0009986; GO:0032991; GO:0034605; GO:0048471; GO:0050821; GO:0051082	cell surface [GO:0009986]; cytoplasm [GO:0005737]; cytosol [GO:0005829]; perinuclear region of cytoplasm [GO:0048471]; plasma membrane [GO:0005886]; protein-containing complex [GO:0032991]; ATP binding [GO:0005524]; unfolded protein binding [GO:0051082]; cellular response to heat [GO:0034605]; protein folding [GO:0006457]; protein stabilization [GO:0050821]	Chr07K	3275192	3278193	3.52402	11.5036	7.67593e-05	0.000805993
MSTRG.47710	Pavir.7KG033600	RKS1_ARATH	G-type lectin S-receptor-like serine/threonine-protein kinase RKS1 (EC 2.7.11.1) (Receptor-like protein kinase 1)	Arabidopsis thaliana (Mouse-ear cress)	0	GO:0004674; GO:0005516; GO:0005524; GO:0005886; GO:0006468; GO:0016021; GO:0030246; GO:0048544	integral component of membrane [GO:0016021]; plasma membrane [GO:0005886]; ATP binding [GO:0005524]; calmodulin binding [GO:0005516]; carbohydrate binding [GO:0030246]; protein serine/threonine kinase activity [GO:0004674]; protein phosphorylation [GO:0006468]; recognition of pollen [GO:0048544]	Chr07K	3664526	3669400	1.07174	2.10196	0.000244876	0.00216267
MSTRG.47716	Pavir.7KG104809							Chr07K	3751258	3753938	1.71065	3.27309	1.13884e-07	2.58958e-06
MSTRG.47729	Pavir.7KG076045							Chr07K	3865275	3866922	2.51236	5.70552	0.000726452	0.00537512
MSTRG.47751	Pavir.7KG073700	GPTC8_HUMAN	G patch domain-containing protein 8	Homo sapiens (Human)	0	GO:0003723; GO:0046872	metal ion binding [GO:0046872]; RNA binding [GO:0003723]	Chr07K	4142632	4146127	-8.47745	0.00280565	8.30486e-29	4.7696e-26
MSTRG.47759	Pavir.7KG049900							Chr07K	4327559	4330008	-2.42522	0.186182	0.000229455	0.00204791
MSTRG.47782	Pavir.7KG046718	FAH_ORYSJ	Fumarylacetoacetase (EC 3.7.1.2) (Fumarylacetoacetate hydrolase)	Oryza sativa subsp. japonica (Rice)	FUNCTION: Converts fumarylacetoacetate to acetoacetate and fumarate. Involved in tyrosine catabolic pathway. Catalyzes the final step in the tyrosine degradation pathway. {ECO:0000250|UniProtKB:Q8RW90}.	GO:0004334; GO:0005829; GO:0006559; GO:0006572; GO:0008219; GO:0046872; GO:1902000	cytosol [GO:0005829]; fumarylacetoacetase activity [GO:0004334]; metal ion binding [GO:0046872]; cell death [GO:0008219]; homogentisate catabolic process [GO:1902000]; L-phenylalanine catabolic process [GO:0006559]; tyrosine catabolic process [GO:0006572]	Chr07K	4952282	4952805	4.76966	27.2778	0.000175404	0.00163232
MSTRG.47789	Pavir.7KG053009	Y2913_ARATH	G-type lectin S-receptor-like serine/threonine-protein kinase At2g19130 (EC 2.7.11.1)	Arabidopsis thaliana (Mouse-ear cress)	0	GO:0004674; GO:0005516; GO:0005524; GO:0005886; GO:0016021; GO:0030246; GO:0048544	integral component of membrane [GO:0016021]; plasma membrane [GO:0005886]; ATP binding [GO:0005524]; calmodulin binding [GO:0005516]; carbohydrate binding [GO:0030246]; protein serine/threonine kinase activity [GO:0004674]; recognition of pollen [GO:0048544]	Chr07K	5139201	5141913	-6.16997	0.0138884	1.38326e-08	3.87975e-07
MSTRG.47791	Pavir.7KG053027	Y2913_ARATH	G-type lectin S-receptor-like serine/threonine-protein kinase At2g19130 (EC 2.7.11.1)	Arabidopsis thaliana (Mouse-ear cress)	0	GO:0004674; GO:0005516; GO:0005524; GO:0005886; GO:0016021; GO:0030246; GO:0048544	integral component of membrane [GO:0016021]; plasma membrane [GO:0005886]; ATP binding [GO:0005524]; calmodulin binding [GO:0005516]; carbohydrate binding [GO:0030246]; protein serine/threonine kinase activity [GO:0004674]; recognition of pollen [GO:0048544]	Chr07K	5209062	5211924	-3.35635	0.0976426	0.000162268	0.00152942
MSTRG.47804	Pavir.7KG066118							Chr07K	5758602	5759608	-2.32413	0.199696	0.00135509	0.00899657
MSTRG.47829	Pavir.7KG041127							Chr07K	6461097	6468771	-2.06602	0.238818	2.75638e-11	1.35137e-09
Pavir.7KG054036.v5.1	Pavir.7KG054036							Chr07K	7280239	7280616	-4.47748	0.0448896	0.00114433	0.00784456
MSTRG.47852	Pavir.7KG054045	TRXH_WHEAT	Thioredoxin H-type (Trx-H) (TrxTa)	Triticum aestivum (Wheat)	FUNCTION: Participates in various redox reactions through the reversible oxidation of the active center dithiol to a disulfide. The H form is known to activate a number of cytosolic enzymes.	GO:0005737; GO:0045454; GO:0055114	cytoplasm [GO:0005737]; cell redox homeostasis [GO:0045454]; oxidation-reduction process [GO:0055114]	Chr07K	7287195	7289008	-2.05575	0.240524	0.00125401	0.00844828
MSTRG.47873	Pavir.7KG058100	SMT1_ORYSJ	Cycloartenol-C-24-methyltransferase 1 (EC 2.1.1.41) (24-sterol C-methyltransferase 1) (Sterol C-methyltransferase 1)	Oryza sativa subsp. japonica (Rice)	FUNCTION: Catalyzes the methyl transfer from S-adenosyl-methionine to the C-24 of cycloartenol to form 24-methylene cycloartenol. {ECO:0000250}.	GO:0003838; GO:0005783; GO:0016126; GO:0032259	endoplasmic reticulum [GO:0005783]; sterol 24-C-methyltransferase activity [GO:0003838]; methylation [GO:0032259]; sterol biosynthetic process [GO:0016126]	Chr07K	8060921	8066412	-13.6738	7.65225e-05	5.10425e-34	5.21697e-31
MSTRG.47899	Pavir.7KG020300							Chr07K	8806585	8807679	7.9134	241.086	6.38471e-11	2.88403e-09
MSTRG.47901	Pavir.7KG031218	PULA1_ARATH	Pullulanase 1, chloroplastic (AtPU1) (EC 3.2.1.142) (Protein LIMIT DEXTRINASE) (AtLDA)	Arabidopsis thaliana (Mouse-ear cress)	FUNCTION: Involved in starch degradation and also probably in the trimming of pre-amylopectin chains during starch synthesis. {ECO:0000269|PubMed:16495218, ECO:0000269|PubMed:18815382, ECO:0000269|PubMed:19074683}.	GO:0005983; GO:0009507; GO:0009570; GO:0010303; GO:0019252; GO:0051060	chloroplast [GO:0009507]; chloroplast stroma [GO:0009570]; limit dextrinase activity [GO:0010303]; pullulanase activity [GO:0051060]; starch biosynthetic process [GO:0019252]; starch catabolic process [GO:0005983]	Chr07K	8820569	8822849	6.54201	93.1842	2.41554e-29	1.48637e-26
MSTRG.47911	Pavir.7KG097100							Chr07K	9001765	9002050	5.91164	60.198	9.93142e-05	0.00100739
MSTRG.47913	Pavir.7KG097000	PHAJ_AERCA	(R)-specific enoyl-CoA hydratase (EC 4.2.1.119)	Aeromonas caviae (Aeromonas punctata)	FUNCTION: Catalyzes the hydration of trans-2-enoyl-CoA with a chain-length of 4-6 carbon atoms, forming the corresponding (3R)-3-hydroxyacyl-CoA. {ECO:0000269|PubMed:9244271, ECO:0000269|PubMed:9457873}.	GO:0004312; GO:0005835; GO:0006633; GO:0016829; GO:0055114	fatty acid synthase complex [GO:0005835]; fatty acid synthase activity [GO:0004312]; lyase activity [GO:0016829]; fatty acid biosynthetic process [GO:0006633]; oxidation-reduction process [GO:0055114]	Chr07K	9008100	9009837	7.86671	233.407	4.44775e-11	2.08725e-09
MSTRG.47916	Pavir.7KG035809							Chr07K	9123124	9123492	3.61623	12.2629	0.000106241	0.00106513
MSTRG.47921	Pavir.7KG035527	PULA1_ARATH	Pullulanase 1, chloroplastic (AtPU1) (EC 3.2.1.142) (Protein LIMIT DEXTRINASE) (AtLDA)	Arabidopsis thaliana (Mouse-ear cress)	FUNCTION: Involved in starch degradation and also probably in the trimming of pre-amylopectin chains during starch synthesis. {ECO:0000269|PubMed:16495218, ECO:0000269|PubMed:18815382, ECO:0000269|PubMed:19074683}.	GO:0005983; GO:0009507; GO:0009570; GO:0010303; GO:0019252; GO:0051060	chloroplast [GO:0009507]; chloroplast stroma [GO:0009570]; limit dextrinase activity [GO:0010303]; pullulanase activity [GO:0051060]; starch biosynthetic process [GO:0019252]; starch catabolic process [GO:0005983]	Chr07K	9238473	9263326	5.28093	38.8792	4.81378e-08	1.19263e-06
MSTRG.47935	Pavir.7KG077963	TRXH2_BRANA	Thioredoxin H-type 2 (Trx-H-2)	Brassica napus (Rape)	FUNCTION: Participates in various redox reactions through the reversible oxidation of the active center dithiol to a disulfide. The H form is known to activate a number of cytosolic enzymes (By similarity). {ECO:0000250}.	GO:0005737; GO:0006662; GO:0015035; GO:0045454	cytoplasm [GO:0005737]; protein disulfide oxidoreductase activity [GO:0015035]; cell redox homeostasis [GO:0045454]; glycerol ether metabolic process [GO:0006662]	Chr07K	9807687	9808870	3.60304	12.1513	0.000631717	0.00477321
MSTRG.47936	Pavir.7KG077981	HTD2_HUMAN	Hydroxyacyl-thioester dehydratase type 2, mitochondrial (HsHTD2) (EC 4.2.1.-) (3-hydroxyacyl-[acyl-carrier-protein] dehydratase)	Homo sapiens (Human)	FUNCTION: Mitochondrial 3-hydroxyacyl-thioester dehydratase, which may be involved in fatty acid biosynthesis. {ECO:0000269|PubMed:17898086}.	GO:0005730; GO:0005739; GO:0005759; GO:0006631; GO:0018812; GO:0046949	mitochondrial matrix [GO:0005759]; mitochondrion [GO:0005739]; nucleolus [GO:0005730]; 3-hydroxyacyl-CoA dehydratase activity [GO:0018812]; fatty acid metabolic process [GO:0006631]; fatty-acyl-CoA biosynthetic process [GO:0046949]	Chr07K	9839200	9841448	1.21423	2.32017	0.0015008	0.00975349
MSTRG.47941	Pavir.7KG096300							Chr07K	9918275	9920168	4.03492	16.392	0.000518096	0.00405013
MSTRG.47945	Pavir.7KG096009							Chr07K	10006773	10007282	4.52055	22.952	0.0010294	0.0071897
MSTRG.47970	Pavir.7KG038808	PULA1_ARATH	Pullulanase 1, chloroplastic (AtPU1) (EC 3.2.1.142) (Protein LIMIT DEXTRINASE) (AtLDA)	Arabidopsis thaliana (Mouse-ear cress)	FUNCTION: Involved in starch degradation and also probably in the trimming of pre-amylopectin chains during starch synthesis. {ECO:0000269|PubMed:16495218, ECO:0000269|PubMed:18815382, ECO:0000269|PubMed:19074683}.	GO:0005983; GO:0009507; GO:0009570; GO:0010303; GO:0019252; GO:0051060	chloroplast [GO:0009507]; chloroplast stroma [GO:0009570]; limit dextrinase activity [GO:0010303]; pullulanase activity [GO:0051060]; starch biosynthetic process [GO:0019252]; starch catabolic process [GO:0005983]	Chr07K	10622144	10632332	9.21777	595.421	3.83238e-15	3.63371e-13
MSTRG.47980	Pavir.7KG023409							Chr07K	11172494	11174239	-9.79735	0.00112384	2.27734e-19	4.3459e-17
MSTRG.48027	Pavir.7KG003200	PHT15_ORYSJ	Probable inorganic phosphate transporter 1-5 (OsPT5) (OsPht1;5) (H(+)/Pi cotransporter)	Oryza sativa subsp. japonica (Rice)	FUNCTION: High-affinity transporter for external inorganic phosphate. {ECO:0000250}.	GO:0005315; GO:0006817; GO:0015293; GO:0016021	integral component of membrane [GO:0016021]; inorganic phosphate transmembrane transporter activity [GO:0005315]; symporter activity [GO:0015293]; phosphate ion transport [GO:0006817]	Chr07K	12929578	12931482	1.28542	2.43753	0.000211098	0.00191082
MSTRG.48031	Pavir.7KG004000	VATB1_HORVU	V-type proton ATPase subunit B 1 (V-ATPase subunit B 1) (Vacuolar proton pump subunit B 1)	Hordeum vulgare (Barley)	FUNCTION: Non-catalytic subunit of the peripheral V1 complex of vacuolar ATPase. V-ATPase is responsible for acidifying a variety of intracellular compartments in eukaryotic cells.	GO:0005524; GO:0016787; GO:0033180; GO:0046034; GO:1902600	proton-transporting V-type ATPase, V1 domain [GO:0033180]; ATP binding [GO:0005524]; hydrolase activity [GO:0016787]; ATP metabolic process [GO:0046034]; proton transmembrane transport [GO:1902600]	Chr07K	12991732	12997879	2.94689	7.71084	8.14518e-06	0.000114761
MSTRG.48041	Pavir.7KG094300							Chr07K	13621029	13624208	-7.96477	0.00400281	1.68614e-12	1.00474e-10
MSTRG.48067	Pavir.7KG094509							Chr07K	15261241	15263824	-7.1195	0.00719146	0.000179369	0.00166152
MSTRG.48074	Pavir.7KG013700	AT15_ORYSJ	Acyl transferase 15 (OsAT15) (EC 2.3.1.-)	Oryza sativa subsp. japonica (Rice)	FUNCTION: Involved in the incorporation of ferulate into the cell wall. {ECO:0000269|PubMed:23391577}.	GO:0016410	N-acyltransferase activity [GO:0016410]	Chr07K	15456522	15460918	-8.31826	0.00313295	9.10453e-09	2.65489e-07
MSTRG.48079	Pavir.7KG013745	AT15_ORYSJ	Acyl transferase 15 (OsAT15) (EC 2.3.1.-)	Oryza sativa subsp. japonica (Rice)	FUNCTION: Involved in the incorporation of ferulate into the cell wall. {ECO:0000269|PubMed:23391577}.	GO:0016410	N-acyltransferase activity [GO:0016410]	Chr07K	15614086	15620398	-5.75194	0.0185564	1.54159e-05	0.000201
MSTRG.48082	Pavir.7KG013754	ALT3_ARATH	Acyl-acyl carrier protein thioesterase ATL3, chloroplastic (EC 3.1.2.-) (Acyl-ACP thioesterase ATL3) (Acyl-lipid thioesterase 3)	Arabidopsis thaliana (Mouse-ear cress)	FUNCTION: Acyl-ACP thioesterase involved in the production of fatty acids and beta-keto fatty acids. Can produce fatty acids of long chain (14:1 and 16:1) and beta-keto fatty acids of medium to long chain (8:0, 10:0, 12:0, 12:1, 14:0 and 16:0) when expressed in a heterologous organism (E.coli). Possesses thioesterase activity for lauroyl-ACP (12:0-ACP) in vitro. May play a role in the generation …	GO:0005739; GO:0006629; GO:0009507; GO:0016295; GO:0016296; GO:0016297; GO:0047381	chloroplast [GO:0009507]; mitochondrion [GO:0005739]; acyl-[acyl-carrier-protein] hydrolase activity [GO:0016297]; dodecanoyl-[acyl-carrier-protein] hydrolase activity [GO:0047381]; myristoyl-[acyl-carrier-protein] hydrolase activity [GO:0016295]; palmitoyl-[acyl-carrier-protein] hydrolase activity [GO:0016296]; lipid metabolic process [GO:0006629]	Chr07K	15854310	15856667	-6.81215	0.00889896	4.75911e-10	1.84437e-08
MSTRG.48087	Pavir.7KG077009	KCS5_ARATH	3-ketoacyl-CoA synthase 5 (KCS-5) (EC 2.3.1.199) (Eceriferum 60) (Very long-chain fatty acid condensing enzyme 5) (VLCFA condensing enzyme 5)	Arabidopsis thaliana (Mouse-ear cress)	FUNCTION: Mediates mostly the synthesis of VLCFAs from 26 to 30 carbons in length (e.g. C20:1, C26, C28, C30). {ECO:0000269|PubMed:15277688}.	GO:0005783; GO:0006633; GO:0009409; GO:0009416; GO:0009922; GO:0016021; GO:0048868; GO:0102336; GO:0102337; GO:0102338; GO:0102756	endoplasmic reticulum [GO:0005783]; integral component of membrane [GO:0016021]; 3-oxo-arachidoyl-CoA synthase activity [GO:0102336]; 3-oxo-cerotoyl-CoA synthase activity [GO:0102337]; 3-oxo-lignoceronyl-CoA synthase activity [GO:0102338]; fatty acid elongase activity [GO:0009922]; very-long-chain 3-ketoacyl-CoA synthase activity [GO:0102756]; fatty acid biosynthetic process [GO:0006633]; pollen …	Chr07K	16029463	16033087	-9.44095	0.00143877	2.13085e-16	2.53445e-14
MSTRG.48090	Pavir.7KG037800	C89A2_ARATH	Cytochrome P450 89A2 (EC 1.14.-.-) (ATH 6-1) (CYPLXXXIX)	Arabidopsis thaliana (Mouse-ear cress)	0	GO:0005506; GO:0016020; GO:0016021; GO:0016709; GO:0020037	integral component of membrane [GO:0016021]; membrane [GO:0016020]; heme binding [GO:0020037]; iron ion binding [GO:0005506]; oxidoreductase activity, acting on paired donors, with incorporation or reduction of molecular oxygen, NAD(P)H as one donor, and incorporation of one atom of oxygen [GO:0016709]	Chr07K	16398011	16400794	-2.4699	0.180504	1.61045e-33	1.49407e-30
Pavir.7KG031729.v5.1	Pavir.7KG031729							Chr07K	16547348	16549906	-7.11485	0.0072147	2.72049e-09	8.96959e-08
Pavir.7KG082700.v5.1	Pavir.7KG082700							Chr07K	16730017	16732499	-6.77951	0.00910259	2.22322e-07	4.76259e-06
MSTRG.48092	Pavir.7KG030500	ALT3_ARATH	Acyl-acyl carrier protein thioesterase ATL3, chloroplastic (EC 3.1.2.-) (Acyl-ACP thioesterase ATL3) (Acyl-lipid thioesterase 3)	Arabidopsis thaliana (Mouse-ear cress)	FUNCTION: Acyl-ACP thioesterase involved in the production of fatty acids and beta-keto fatty acids. Can produce fatty acids of long chain (14:1 and 16:1) and beta-keto fatty acids of medium to long chain (8:0, 10:0, 12:0, 12:1, 14:0 and 16:0) when expressed in a heterologous organism (E.coli). Possesses thioesterase activity for lauroyl-ACP (12:0-ACP) in vitro. May play a role in the generation …	GO:0005739; GO:0006629; GO:0009507; GO:0016295; GO:0016296; GO:0016297; GO:0047381	chloroplast [GO:0009507]; mitochondrion [GO:0005739]; acyl-[acyl-carrier-protein] hydrolase activity [GO:0016297]; dodecanoyl-[acyl-carrier-protein] hydrolase activity [GO:0047381]; myristoyl-[acyl-carrier-protein] hydrolase activity [GO:0016295]; palmitoyl-[acyl-carrier-protein] hydrolase activity [GO:0016296]; lipid metabolic process [GO:0006629]	Chr07K	16761037	16764263	-7.81782	0.00443201	3.78274e-19	6.85017e-17
MSTRG.48095	Pavir.7KG032800							Chr07K	17099404	17101247	-9.68634	0.00121373	3.72956e-20	7.94712e-18
MSTRG.48096	Pavir.7KG032700	AT15_ORYSJ	Acyl transferase 15 (OsAT15) (EC 2.3.1.-)	Oryza sativa subsp. japonica (Rice)	FUNCTION: Involved in the incorporation of ferulate into the cell wall. {ECO:0000269|PubMed:23391577}.	GO:0016410	N-acyltransferase activity [GO:0016410]	Chr07K	17100007	17103469	-2.43854	0.18447	5.39942e-09	1.66633e-07
MSTRG.48098	Pavir.7KG032729							Chr07K	17132318	17134843	-4.4812	0.0447739	1.69983e-18	2.77038e-16
MSTRG.48099	Pavir.7KG029800							Chr07K	17137928	17141726	7.62348	197.195	6.34543e-08	1.52632e-06
MSTRG.48118	Pavir.7KG027300	AB14C_ARATH	ABC transporter C family member 14 (ABC transporter ABCC.14) (AtABCC14) (EC 7.6.2.2) (ATP-energized glutathione S-conjugate pump 10) (Glutathione S-conjugate-transporting ATPase 10) (Multidrug resistance-associated protein 10)	Arabidopsis thaliana (Mouse-ear cress)	FUNCTION: Pump for glutathione S-conjugates. {ECO:0000250}.	GO:0000325; GO:0005524; GO:0005773; GO:0005774; GO:0005794; GO:0005829; GO:0008559; GO:0016020; GO:0016021; GO:0016887; GO:0042626; GO:0055085	cytosol [GO:0005829]; Golgi apparatus [GO:0005794]; integral component of membrane [GO:0016021]; membrane [GO:0016020]; plant-type vacuole [GO:0000325]; vacuolar membrane [GO:0005774]; vacuole [GO:0005773]; ATP binding [GO:0005524]; ATPase activity [GO:0016887]; ATPase-coupled transmembrane transporter activity [GO:0042626]; ATPase-coupled xenobiotic transmembrane transporter activity [GO:0008559…	Chr07K	17534737	17550305	-2.92407	0.131755	0.000502574	0.00395196
MSTRG.48119	Pavir.7KG027200	AB14C_ARATH	ABC transporter C family member 14 (ABC transporter ABCC.14) (AtABCC14) (EC 7.6.2.2) (ATP-energized glutathione S-conjugate pump 10) (Glutathione S-conjugate-transporting ATPase 10) (Multidrug resistance-associated protein 10)	Arabidopsis thaliana (Mouse-ear cress)	FUNCTION: Pump for glutathione S-conjugates. {ECO:0000250}.	GO:0000325; GO:0005524; GO:0005773; GO:0005774; GO:0005794; GO:0005829; GO:0008559; GO:0016020; GO:0016021; GO:0016887; GO:0042626; GO:0055085	cytosol [GO:0005829]; Golgi apparatus [GO:0005794]; integral component of membrane [GO:0016021]; membrane [GO:0016020]; plant-type vacuole [GO:0000325]; vacuolar membrane [GO:0005774]; vacuole [GO:0005773]; ATP binding [GO:0005524]; ATPase activity [GO:0016887]; ATPase-coupled transmembrane transporter activity [GO:0042626]; ATPase-coupled xenobiotic transmembrane transporter activity [GO:0008559…	Chr07K	17626383	17636252	-7.06665	0.00745976	2.01755e-12	1.18697e-10
MSTRG.48124	Pavir.7KG026129	UGT13_HORVV	UDP-glucosyltransferase UGT13248 (HvUGT13248) (EC 2.4.1.-) (Deoxynivalenol-UDP-glucosyltransferase)	Hordeum vulgare subsp. vulgare (Domesticated barley)	FUNCTION: Involved in the detoxification of the Fusarium mycotoxin deoxynivalenol by the transfer of glucose from UDP-D-glucose to the hydroxyl group at C-3, forming deoxynivalenol-3-O-beta-D-glucoside. {ECO:0000269|PubMed:20521959}.	GO:0000166; GO:0008194; GO:0080043; GO:0080044; GO:0098754	nucleotide binding [GO:0000166]; quercetin 3-O-glucosyltransferase activity [GO:0080043]; quercetin 7-O-glucosyltransferase activity [GO:0080044]; UDP-glycosyltransferase activity [GO:0008194]; detoxification [GO:0098754]	Chr07K	17735226	17737136	-6.0855	0.0147259	6.7563e-05	0.000720979
MSTRG.48145	Pavir.7KG024832	RIP9_MAIZE	Ribosome-inactivating protein 9 (EC 3.2.2.22) (B-32 protein) (rRNA N-glycosidase)	Zea mays (Maize)	FUNCTION: Possesses features of some constitutive defense agent. The coordinate Opaque-2-controlled synthesis of this protein and the major seed storage proteins (zeins) may provide the germinating seedling with both nutritional benefits and protection against pathogen invasion of the surrounding endosperm.	GO:0005737; GO:0006952; GO:0017148; GO:0030598; GO:0090729	cytoplasm [GO:0005737]; rRNA N-glycosylase activity [GO:0030598]; toxin activity [GO:0090729]; defense response [GO:0006952]; negative regulation of translation [GO:0017148]	Chr07K	18636489	18637822	-3.80531	0.0715299	0.000462244	0.00368489
MSTRG.48180	Pavir.7KG062600	GSTT3_ARATH	Glutathione S-transferase T3 (AtGSTT3) (EC 2.5.1.18) (GST class-theta member 3) (Glutathione S-transferase 10C)	Arabidopsis thaliana (Mouse-ear cress)	FUNCTION: May be involved in the conjugation of reduced glutathione to a wide number of exogenous and endogenous hydrophobic electrophiles and have a detoxification role against certain herbicides. {ECO:0000250}.	GO:0004364; GO:0005634; GO:0005737; GO:0009407; GO:0009536	cytoplasm [GO:0005737]; nucleus [GO:0005634]; plastid [GO:0009536]; glutathione transferase activity [GO:0004364]; toxin catabolic process [GO:0009407]	Chr07K	19810948	19813424	1.81458	3.51758	7.89296e-06	0.000111651
MSTRG.48184	Pavir.7KG032229	TKTC_SOLTU	Transketolase, chloroplastic (TK) (EC 2.2.1.1)	Solanum tuberosum (Potato)	FUNCTION: Catalyzes the reversible transfer of a two-carbon ketol group from fructose-6-phosphate or sedoheptulose-7-phosphate to glyceraldehyde-3-phosphate to yield xylulose-5-phosphate and erythrose-4-phosphate or ribose-5-phosphate, respectively. {ECO:0000250}.	GO:0004802; GO:0005829; GO:0006098; GO:0009535; GO:0019253; GO:0046872	chloroplast thylakoid membrane [GO:0009535]; cytosol [GO:0005829]; metal ion binding [GO:0046872]; transketolase activity [GO:0004802]; pentose-phosphate shunt [GO:0006098]; reductive pentose-phosphate cycle [GO:0019253]	Chr07K	19912846	19915238	-6.59386	0.0103526	1.51634e-05	0.000198051
MSTRG.48202	Pavir.7KG064416							Chr07K	20395183	20402019	-1.97595	0.254203	2.42559e-05	0.000297781
MSTRG.48220	Pavir.7KG081629							Chr07K	20740127	20742957	-9.16977	0.0017363	2.77337e-10	1.12925e-08
MSTRG.48223	Pavir.7KG080700	RPI1_ARATH	Probable ribose-5-phosphate isomerase 1 (EC 5.3.1.6) (Phosphoriboisomerase 1) (Protein RADIAL SWELLING 10)	Arabidopsis thaliana (Mouse-ear cress)	FUNCTION: Catalyzes the reversible conversion of ribose-5-phosphate to ribulose 5-phosphate. {ECO:0000250}.	GO:0004751; GO:0005737; GO:0005829; GO:0009052; GO:0030244; GO:0046109; GO:0080167	cytoplasm [GO:0005737]; cytosol [GO:0005829]; ribose-5-phosphate isomerase activity [GO:0004751]; cellulose biosynthetic process [GO:0030244]; pentose-phosphate shunt, non-oxidative branch [GO:0009052]; response to karrikin [GO:0080167]; uridine biosynthetic process [GO:0046109]	Chr07K	20877199	20878378	1.35277	2.55403	0.00121935	0.00826085
MSTRG.48270	Pavir.7KG017600	UGT2_GARJA	7-deoxyloganetin glucosyltransferase (EC 2.4.1.324) (Genipin glucosyltransferase) (UDP-glucose glucosyltransferase 2) (GjUGT2) (UDP-glycosyltransferase 85A24)	Gardenia jasminoides (Cape jasmine) (Gardenia augusta)	FUNCTION: Iridoid glucosyltransferase acting on genipin and 7-deoxyloganetin. No activity with 7-deoxyloganetic acid. Involved in geniposide biosynthesis. {ECO:0000269|PubMed:21799001}.	GO:0035251	UDP-glucosyltransferase activity [GO:0035251]	Chr07K	21873402	21875568	5.37886	41.6101	3.2077e-05	0.000380167
MSTRG.48276	Pavir.7KG101989	PIK6_ORYSJ	Disease resistance protein PIK6-NP	Oryza sativa subsp. japonica (Rice)	FUNCTION: Probable disease resistance protein. Resistance proteins guard the plant against pathogens that contain an appropriate avirulence protein via an indirect interaction with this avirulence protein. That triggers a defense system including the hypersensitive response, which restricts the pathogen growth. At the opposite of cultivar Kusabue, the cultivar Nipponbare doesn't recognize the eff…	GO:0005524; GO:0006952; GO:0043531	ADP binding [GO:0043531]; ATP binding [GO:0005524]; defense response [GO:0006952]	Chr07K	22007892	22010435	-8.48087	0.002799	2.2493e-14	1.83544e-12
MSTRG.48303	Pavir.7KG021278							Chr07K	23035436	23059370	1.62515	3.08474	0.000207035	0.00187912
MSTRG.48324	Pavir.7KG013100	HIT4_ARATH	Protein HEAT INTOLERANT 4	Arabidopsis thaliana (Mouse-ear cress)	FUNCTION: Essential protein required for basal thermotolerance, especially during heat-induced chromocentre decondensation, thus regulating transcriptional gene silencing (TGS). {ECO:0000269|PubMed:23408827, ECO:0000269|PubMed:25329561}.	GO:0005730; GO:0009408; GO:0010286; GO:0010369; GO:0060969; GO:1900034; GO:1901651	chromocenter [GO:0010369]; nucleolus [GO:0005730]; heat acclimation [GO:0010286]; negative regulation of gene silencing [GO:0060969]; regulation of cellular response to heat [GO:1900034]; regulation of mitotic chromosome decondensation [GO:1901651]; response to heat [GO:0009408]	Chr07K	23508443	23514542	-1.75621	0.296026	0.00020431	0.00186026
Pavir.7KG172592.v5.1	Pavir.7KG172592	Y4474_ORYSJ	Putative B3 domain-containing protein Os04g0347400	Oryza sativa subsp. japonica (Rice)	0	GO:0003677; GO:0005634	nucleus [GO:0005634]; DNA binding [GO:0003677]	Chr07K	23853369	23858920	-7.64233	0.0050053	1.69939e-09	5.87607e-08
MSTRG.48338	Pavir.7KG100873							Chr07K	24032373	24037198	11.6964	3318.76	1.83747e-29	1.15422e-26
MSTRG.48355	Pavir.7KG007900	PRD1_ARATH	Protein PUTATIVE RECOMBINATION INITIATION DEFECT 1 (AtPRD1) (Protein PRD1)	Arabidopsis thaliana (Mouse-ear cress)	FUNCTION: Involved in DNA cleavage that forms the double-strand breaks (DSB) that initiate meiotic recombination. {ECO:0000269|PubMed:17762870, ECO:0000269|PubMed:19763177}.	GO:0003677; GO:0005634; GO:0016787; GO:0042138	nucleus [GO:0005634]; DNA binding [GO:0003677]; hydrolase activity [GO:0016787]; meiotic DNA double-strand break formation [GO:0042138]	Chr07K	24786553	24792008	-1.17404	0.443179	0.000988709	0.00695545
MSTRG.48362	Pavir.7KG006500							Chr07K	24900687	24903960	5.63968	49.8555	0.000571976	0.00438828
MSTRG.48380	Pavir.7KG010400	APX6_ORYSJ	Probable L-ascorbate peroxidase 6, chloroplastic/mitochondrial (EC 1.11.1.11) (OsAPx6)	Oryza sativa subsp. japonica (Rice)	FUNCTION: Plays a key role in hydrogen peroxide removal. {ECO:0000250}.	GO:0000302; GO:0004601; GO:0005739; GO:0009570; GO:0016688; GO:0020037; GO:0034599; GO:0042744; GO:0046872	chloroplast stroma [GO:0009570]; mitochondrion [GO:0005739]; heme binding [GO:0020037]; L-ascorbate peroxidase activity [GO:0016688]; metal ion binding [GO:0046872]; peroxidase activity [GO:0004601]; cellular response to oxidative stress [GO:0034599]; hydrogen peroxide catabolic process [GO:0042744]; response to reactive oxygen species [GO:0000302]	Chr07K	25196858	25200124	-9.46999	0.0014101	2.16787e-18	3.45844e-16
MSTRG.48384	Pavir.7KG012946							Chr07K	25354114	25356425	7.09794	136.992	1.46319e-06	2.54499e-05
MSTRG.48397	Pavir.7KG399201	SD18_ARATH	Receptor-like serine/threonine-protein kinase SD1-8 (EC 2.7.11.1) (Arabidopsis thaliana receptor kinase 3) (S-domain-1 (SD1) receptor kinase 8) (SD1-8)	Arabidopsis thaliana (Mouse-ear cress)	FUNCTION: Involved in the regulation of cellular expansion and differentiation. {ECO:0000250}.	GO:0004674; GO:0004675; GO:0005524; GO:0005773; GO:0005886; GO:0006468; GO:0009506; GO:0016021; GO:0030246; GO:0031625; GO:0048544	integral component of membrane [GO:0016021]; plasma membrane [GO:0005886]; plasmodesma [GO:0009506]; vacuole [GO:0005773]; ATP binding [GO:0005524]; carbohydrate binding [GO:0030246]; protein serine/threonine kinase activity [GO:0004674]; transmembrane receptor protein serine/threonine kinase activity [GO:0004675]; ubiquitin protein ligase binding [GO:0031625]; protein phosphorylation [GO:0006468…	Chr07K	25558690	25559935	-4.31589	0.0502098	0.000166397	0.00156247
MSTRG.48420	Pavir.7KG110000	C3H28_ORYSJ	Zinc finger CCCH domain-containing protein 28 (OsC3H28)	Oryza sativa subsp. japonica (Rice)	0	GO:0000381; GO:0003677; GO:0003723; GO:0005634; GO:0005654; GO:0005737; GO:0046872	cytoplasm [GO:0005737]; nucleoplasm [GO:0005654]; nucleus [GO:0005634]; DNA binding [GO:0003677]; metal ion binding [GO:0046872]; RNA binding [GO:0003723]; regulation of alternative mRNA splicing, via spliceosome [GO:0000381]	Chr07K	25817882	25820378	1.52677	2.88139	0.000309363	0.00263236
MSTRG.48422	Pavir.7KG110100	FKB62_ARATH	Peptidyl-prolyl cis-trans isomerase FKBP62 (PPIase FKBP62) (EC 5.2.1.8) (70 kDa peptidyl-prolyl isomerase) (FK506-binding protein 62) (AtFKBP62) (Immunophilin FKBP62) (Peptidylprolyl isomerase ROF1) (Protein ROTAMASE FKBP 1) (Rotamase)	Arabidopsis thaliana (Mouse-ear cress)	FUNCTION: PPIases accelerate the folding of proteins. It catalyzes the cis-trans isomerization of proline imidic peptide bonds in oligopeptides (By similarity). Co-chaperone that positively modulates thermotolerance by interacting with HSP90.1 and increasing the HSFA2-mediated accumulation of chaperones of the small-HSPs family. {ECO:0000250, ECO:0000269|PubMed:17080288, ECO:0000269|PubMed:193664…	GO:0000413; GO:0003755; GO:0005516; GO:0005634; GO:0005737; GO:0061077; GO:0070370	cytoplasm [GO:0005737]; nucleus [GO:0005634]; calmodulin binding [GO:0005516]; peptidyl-prolyl cis-trans isomerase activity [GO:0003755]; cellular heat acclimation [GO:0070370]; chaperone-mediated protein folding [GO:0061077]; protein peptidyl-prolyl isomerization [GO:0000413]	Chr07K	25833533	25838953	-1.37493	0.385571	0.000275904	0.00239359
MSTRG.48442	Pavir.7KG109100							Chr07K	26012832	26013536	2.57032	5.9394	0.000208119	0.00188725
MSTRG.48474	Pavir.7KG128855							Chr07K	26700038	26704351	8.6211	393.74	1.18129e-12	7.20278e-11
Pavir.7KG117410.v5.1	Pavir.7KG117410							Chr07K	28713196	28714220	-5.50336	0.0220456	0.000933586	0.00663657
MSTRG.48587	Pavir.7KG117700	SLMH_HYDIT	4-sulfomuconolactone hydrolase (EC 3.1.1.92) (4-carboxymethylen-4-sulfo-but-2-en-olide hydrolases)	Hydrogenophaga intermedia	FUNCTION: Involved in the degradation of 4-sulfocatechol which is a central intermediate in the degradation of substituted sulfonated benzenes. Catalyzes the hydrolytical desulfonation of 4-sulfomuconolactone to yield maleylacetate. {ECO:0000269|PubMed:17660282}.	GO:0018732; GO:0052689; GO:0102998	4-sulfomuconolactone hydrolase activity [GO:0102998]; carboxylic ester hydrolase activity [GO:0052689]; sulfolactone hydrolase activity [GO:0018732]	Chr07K	28730409	28737617	-2.92359	0.131799	4.32047e-07	8.60935e-06
MSTRG.48619	Pavir.7KG120101							Chr07K	29083880	29086441	1.57377	2.97682	3.88064e-05	0.000447532
MSTRG.48620	Pavir.7KG120156	ODD11_ORYSJ	2-oxoglutarate-dependent dioxygenase 11 (EC 1.14.11.-) (Melatonin 2-hydroxylase)	Oryza sativa subsp. japonica (Rice)	FUNCTION: Involved in melatonin degradation (PubMed:25728912). Catalyzes the hydroxylation of melatonin to produce 2-hydroxymelatonin (PubMed:25728912). {ECO:0000269|PubMed:25728912}.	GO:0005737; GO:0031418; GO:0046872; GO:0051213	cytoplasm [GO:0005737]; dioxygenase activity [GO:0051213]; L-ascorbic acid binding [GO:0031418]; metal ion binding [GO:0046872]	Chr07K	29085688	29088692	-2.98936	0.125926	4.83373e-21	1.1567e-18
MSTRG.48621	Pavir.7KG120376							Chr07K	29123116	29125512	-2.68785	0.155194	2.14357e-11	1.06565e-09
MSTRG.48627	Pavir.7KG119400	CENPS_ARATH	Protein MHF1 homolog (AtMHF1)	Arabidopsis thaliana (Mouse-ear cress)	FUNCTION: Involved in the promotion of spontaneous somatic homologous recombination (HR) events, which is opposite to the function of FANCM in ordered HR. Only FANCM is essential for replicative repair in the absence of the endonuclease MUS81 (PubMed:24635147). Acts in the same pathway as FANCM to restrain class II meiotic crossing over (CO), and acts with FANCM during meiosis to repair interstra…	GO:0000712; GO:0003677; GO:0003682; GO:0006312; GO:0007129; GO:0007131; GO:0031297; GO:0036297; GO:0043240; GO:0046982; GO:0071821	FANCM-MHF complex [GO:0071821]; Fanconi anaemia nuclear complex [GO:0043240]; chromatin binding [GO:0003682]; DNA binding [GO:0003677]; protein heterodimerization activity [GO:0046982]; interstrand cross-link repair [GO:0036297]; mitotic recombination [GO:0006312]; reciprocal meiotic recombination [GO:0007131]; replication fork processing [GO:0031297]; resolution of meiotic recombination intermed…	Chr07K	29206509	29209296	-2.54411	0.171454	0.000666381	0.00499817
MSTRG.48638	Pavir.7KG120215							Chr07K	29321034	29322855	-5.80013	0.0179468	0.000614294	0.00466135
MSTRG.48648	Pavir.7KG120821							Chr07K	29577804	29580097	-9.21199	0.00168623	4.46276e-17	5.99371e-15
MSTRG.48715	Pavir.7KG121140	HP302_ARATH	Chloroplastic import inner membrane translocase subunit HP30-2 (Hypothetical inner plastid envelope protein of 30 kDa 2) (AtHP30-2) (Hypothetical protein 30-2)	Arabidopsis thaliana (Mouse-ear cress)	FUNCTION: Together with HP30-1 and HP20, triggers the import and insertion of transit sequence-less multi-pass transmembrane proteins (e.g. CEQORH) into the chloroplastic inner membrane. {ECO:0000269|PubMed:24248378}.	GO:0005739; GO:0005773; GO:0005774; GO:0005886; GO:0007005; GO:0008320; GO:0009507; GO:0009536; GO:0009706; GO:0009941; GO:0016021; GO:0016031; GO:0042721; GO:0043621; GO:0045036; GO:0045039	chloroplast [GO:0009507]; chloroplast envelope [GO:0009941]; chloroplast inner membrane [GO:0009706]; integral component of membrane [GO:0016021]; mitochondrion [GO:0005739]; plasma membrane [GO:0005886]; plastid [GO:0009536]; TIM22 mitochondrial import inner membrane insertion complex [GO:0042721]; vacuolar membrane [GO:0005774]; vacuole [GO:0005773]; protein self-association [GO:0043621]; prote…	Chr07K	30507889	30511444	1.51687	2.8617	3.07569e-06	4.89118e-05
MSTRG.48716	Pavir.7KG121305	QCR61_ARATH	Cytochrome b-c1 complex subunit 6-1, mitochondrial (Complex III subunit 6-1) (Complex III subunit VI) (Mitochondrial hinge protein) (Ubiquinol-cytochrome c oxidoreductase subunit 6-1)	Arabidopsis thaliana (Mouse-ear cress)	FUNCTION: Component of the ubiquinol-cytochrome c oxidoreductase, a multisubunit transmembrane complex that is part of the mitochondrial electron transport chain which drives oxidative phosphorylation. The respiratory chain contains 3 multisubunit complexes succinate dehydrogenase (complex II, CII), ubiquinol-cytochrome c oxidoreductase (cytochrome b-c1 complex, complex III, CIII) and cytochrome …	GO:0005743; GO:0006122; GO:0008121; GO:0070469	mitochondrial inner membrane [GO:0005743]; respirasome [GO:0070469]; ubiquinol-cytochrome-c reductase activity [GO:0008121]; mitochondrial electron transport, ubiquinol to cytochrome c [GO:0006122]	Chr07K	30544044	30548390	-3.62048	0.0813069	1.52905e-10	6.50258e-09
MSTRG.48718	Pavir.7KG121801							Chr07K	30554920	30605121	1.91119	3.7612	9.80761e-05	0.000996342
MSTRG.48734	Pavir.7KG122400							Chr07K	30752382	30754000	1.6267	3.08806	5.41783e-05	0.000596298
MSTRG.48745	Pavir.7KG123755							Chr07K	30845603	30847280	-5.08815	0.0293977	1.5641e-06	2.69331e-05
MSTRG.48748	Pavir.7KG086710							Chr07K	30963442	30967645	1.54909	2.92633	0.000181274	0.00167505

## Sheet: HighModerate NP effect genes
CHROM	Pos	Ref	Alt	AP13	VS16	Annotation
Chr07K	356512	G	A	A	B	A|missense_variant|MODERATE|Pavir.7KG068300|Pavir.7KG068300.v5.1|transcript|Pavir.7KG068300.1.v5.1|protein_coding|2/2|c.548C>T|p.Thr183Met|616/918|548/657|183/218||
Chr07K	417318	C	A	A	B	A|missense_variant|MODERATE|Pavir.7KG182599|Pavir.7KG182599.v5.1|transcript|Pavir.7KG182599.1.v5.1|protein_coding|1/1|c.43C>A|p.Leu15Ile|43/321|43/321|15/106||,A|upstream_gene_variant|MODIFIER|Pavir.7KG182590|Pavir.7KG182590.v5.1|transcript|Pavir.7KG182590.1.v5.1|protein_coding||c.-952G>T|||||952|,A|upstream_gene_variant|MODIFIER|Pavir.7KG182617|Pavir.7KG182617.v5.1|transcript|Pavir.7KG182617.1.v…
Chr07K	417587	AT	A	A	B	A|frameshift_variant&stop_lost&splice_region_variant|HIGH|Pavir.7KG182599|Pavir.7KG182599.v5.1|transcript|Pavir.7KG182599.1.v5.1|protein_coding|1/1|c.319delT|p.Ter107fs|319/321|319/321|107/106||INFO_REALIGN_3_PRIME,A|upstream_gene_variant|MODIFIER|Pavir.7KG182590|Pavir.7KG182590.v5.1|transcript|Pavir.7KG182590.1.v5.1|protein_coding||c.-1222delA|||||1222|,A|upstream_gene_variant|MODIFIER|Pavir.7KG…
Chr07K	819106	C	T	A	B	T|missense_variant|MODERATE|Pavir.7KG068500|Pavir.7KG068500.v5.1|transcript|Pavir.7KG068500.2.v5.1|protein_coding|4/7|c.686C>T|p.Ala229Val|725/2124|686/2085|229/694||
Chr07K	819672	CA	C	A	B	C|frameshift_variant|HIGH|Pavir.7KG068500|Pavir.7KG068500.v5.1|transcript|Pavir.7KG068500.2.v5.1|protein_coding|5/7|c.1188delA|p.Ala397fs|1227/2124|1188/2085|396/694||INFO_REALIGN_3_PRIME;LOF=(Pavir.7KG068500|Pavir.7KG068500.v5.1|1|1.00)
Chr07K	820858	T	G	A	B	G|missense_variant|MODERATE|Pavir.7KG068500|Pavir.7KG068500.v5.1|transcript|Pavir.7KG068500.2.v5.1|protein_coding|7/7|c.1807T>G|p.Tyr603Asp|1846/2124|1807/2085|603/694||
Chr07K	840850	A	AT	A	B	AT|frameshift_variant|HIGH|Pavir.7KG068509|Pavir.7KG068509.v5.1|transcript|Pavir.7KG068509.1.v5.1|protein_coding|1/2|c.120dupT|p.Pro41fs|349/1006|121/567|41/188||INFO_REALIGN_3_PRIME,AT|upstream_gene_variant|MODIFIER|Pavir.7KG068518|Pavir.7KG068518.v5.1|transcript|Pavir.7KG068518.1.v5.1|protein_coding||c.-2469_-2468insT|||||1417|WARNING_TRANSCRIPT_NO_START_CODON;LOF=(Pavir.7KG068509|Pavir.7KG0685…
Chr07K	841168	T	A	A	B	A|missense_variant|MODERATE|Pavir.7KG068509|Pavir.7KG068509.v5.1|transcript|Pavir.7KG068509.1.v5.1|protein_coding|1/2|c.432T>A|p.His144Gln|660/1006|432/567|144/188||,A|upstream_gene_variant|MODIFIER|Pavir.7KG068518|Pavir.7KG068518.v5.1|transcript|Pavir.7KG068518.1.v5.1|protein_coding||c.-2151T>A|||||1100|WARNING_TRANSCRIPT_NO_START_CODON
Chr07K	2136683	A	T	A	B	T|splice_acceptor_variant&intron_variant|HIGH|Pavir.7KG072800|Pavir.7KG072800.v5.1|transcript|Pavir.7KG072800.2.v5.1|protein_coding|4/7|c.401-2A>T||||||;LOF=(Pavir.7KG072800|Pavir.7KG072800.v5.1|1|1.00)
Chr07K	2136759	G	A	A	B	A|missense_variant|MODERATE|Pavir.7KG072800|Pavir.7KG072800.v5.1|transcript|Pavir.7KG072800.2.v5.1|protein_coding|5/8|c.475G>A|p.Val159Met|518/1044|475/774|159/257||
Chr07K	2379297	G	C	A	B	C|missense_variant|MODERATE|Pavir.7KG073072|Pavir.7KG073072.v5.1|transcript|Pavir.7KG073072.2.v5.1|protein_coding|1/4|c.280G>C|p.Gly94Arg|711/2162|280/1158|94/385||,C|downstream_gene_variant|MODIFIER|Pavir.7KG073081|Pavir.7KG073081.v5.1|transcript|Pavir.7KG073081.1.v5.1|protein_coding||c.*3372C>G|||||2992|,C|downstream_gene_variant|MODIFIER|Pavir.7KG073081|Pavir.7KG073081.v5.1|transcript|Pavir.7K…
Chr07K	2379723	G	C	A	B	C|missense_variant|MODERATE|Pavir.7KG073072|Pavir.7KG073072.v5.1|transcript|Pavir.7KG073072.2.v5.1|protein_coding|1/4|c.706G>C|p.Ala236Pro|1137/2162|706/1158|236/385||,C|downstream_gene_variant|MODIFIER|Pavir.7KG073081|Pavir.7KG073081.v5.1|transcript|Pavir.7KG073081.1.v5.1|protein_coding||c.*2946C>G|||||2566|,C|downstream_gene_variant|MODIFIER|Pavir.7KG073081|Pavir.7KG073081.v5.1|transcript|Pavir…
Chr07K	2383260	TA	T	A	B	T|frameshift_variant&stop_lost|HIGH|Pavir.7KG073081|Pavir.7KG073081.v5.1|transcript|Pavir.7KG073081.2.v5.1|protein_coding|6/8|c.1006delT|p.Ter336fs|1124/1670|1006/1008|336/335||,T|downstream_gene_variant|MODIFIER|Pavir.7KG073072|Pavir.7KG073072.v5.1|transcript|Pavir.7KG073072.2.v5.1|protein_coding||c.*2260delA|||||1107|,T|downstream_gene_variant|MODIFIER|Pavir.7KG073090|Pavir.7KG073090.v5.1|trans…
Chr07K	2384483	T	C	A	B	C|missense_variant|MODERATE|Pavir.7KG073081|Pavir.7KG073081.v5.1|transcript|Pavir.7KG073081.1.v5.1|protein_coding|3/9|c.559A>G|p.Thr187Ala|705/1774|559/1248|187/415||,C|missense_variant|MODERATE|Pavir.7KG073081|Pavir.7KG073081.v5.1|transcript|Pavir.7KG073081.2.v5.1|protein_coding|3/8|c.559A>G|p.Thr187Ala|677/1670|559/1008|187/335||,C|missense_variant|MODERATE|Pavir.7KG073081|Pavir.7KG073081.v5.1|…
Chr07K	2384656	T	A	A	B	A|missense_variant|MODERATE|Pavir.7KG073081|Pavir.7KG073081.v5.1|transcript|Pavir.7KG073081.1.v5.1|protein_coding|3/9|c.386A>T|p.Tyr129Phe|532/1774|386/1248|129/415||,A|missense_variant|MODERATE|Pavir.7KG073081|Pavir.7KG073081.v5.1|transcript|Pavir.7KG073081.2.v5.1|protein_coding|3/8|c.386A>T|p.Tyr129Phe|504/1670|386/1008|129/335||,A|missense_variant|MODERATE|Pavir.7KG073081|Pavir.7KG073081.v5.1|…
Chr07K	2384831	T	C	A	B	C|missense_variant|MODERATE|Pavir.7KG073081|Pavir.7KG073081.v5.1|transcript|Pavir.7KG073081.1.v5.1|protein_coding|2/9|c.307A>G|p.Thr103Ala|453/1774|307/1248|103/415||,C|missense_variant|MODERATE|Pavir.7KG073081|Pavir.7KG073081.v5.1|transcript|Pavir.7KG073081.2.v5.1|protein_coding|2/8|c.307A>G|p.Thr103Ala|425/1670|307/1008|103/335||,C|missense_variant|MODERATE|Pavir.7KG073081|Pavir.7KG073081.v5.1|…
Chr07K	2402596	A	T	A	B	T|missense_variant|MODERATE|Pavir.7KG106700|Pavir.7KG106700.v5.1|transcript|Pavir.7KG106700.3.v5.1|protein_coding|8/15|c.1283A>T|p.Glu428Val|1310/2911|1283/2610|428/869||,T|missense_variant|MODERATE|Pavir.7KG106700|Pavir.7KG106700.v5.1|transcript|Pavir.7KG106700.2.v5.1|protein_coding|8/14|c.1283A>T|p.Glu428Val|1353/2907|1283/2571|428/856||
Chr07K	2403775	C	T	A	B	T|missense_variant|MODERATE|Pavir.7KG106700|Pavir.7KG106700.v5.1|transcript|Pavir.7KG106700.3.v5.1|protein_coding|10/15|c.1595C>T|p.Ala532Val|1622/2911|1595/2610|532/869||,T|missense_variant|MODERATE|Pavir.7KG106700|Pavir.7KG106700.v5.1|transcript|Pavir.7KG106700.2.v5.1|protein_coding|10/14|c.1595C>T|p.Ala532Val|1665/2907|1595/2571|532/856||
Chr07K	2404270	T	C	A	B	C|missense_variant|MODERATE|Pavir.7KG106700|Pavir.7KG106700.v5.1|transcript|Pavir.7KG106700.3.v5.1|protein_coding|12/15|c.1805T>C|p.Ile602Thr|1832/2911|1805/2610|602/869||,C|missense_variant|MODERATE|Pavir.7KG106700|Pavir.7KG106700.v5.1|transcript|Pavir.7KG106700.2.v5.1|protein_coding|12/14|c.1805T>C|p.Ile602Thr|1875/2907|1805/2571|602/856||
Chr07K	3292340	C	G	A	B	G|missense_variant|MODERATE|Pavir.7KG105227|Pavir.7KG105227.v5.1|transcript|Pavir.7KG105227.1.v5.1|protein_coding|1/1|c.115C>G|p.Arg39Gly|115/390|115/390|39/129||WARNING_TRANSCRIPT_NO_START_CODON
Chr07K	3668443	A	G	A	B	G|missense_variant|MODERATE|Pavir.7KG033600|Pavir.7KG033600.v5.1|transcript|Pavir.7KG033600.4.v5.1|protein_coding|1/8|c.847T>C|p.Phe283Leu|1015/3153|847/2520|283/839||,G|downstream_gene_variant|MODIFIER|Pavir.7KG033609|Pavir.7KG033609.v5.1|transcript|Pavir.7KG033609.1.v5.1|protein_coding||c.*3248T>C|||||3248|
Chr07K	3669039	C	G	A	B	G|missense_variant|MODERATE|Pavir.7KG033600|Pavir.7KG033600.v5.1|transcript|Pavir.7KG033600.4.v5.1|protein_coding|1/8|c.251G>C|p.Ser84Thr|419/3153|251/2520|84/839||,G|downstream_gene_variant|MODIFIER|Pavir.7KG033609|Pavir.7KG033609.v5.1|transcript|Pavir.7KG033609.1.v5.1|protein_coding||c.*2652G>C|||||2652|
Chr07K	3669084	C	T	A	B	T|missense_variant|MODERATE|Pavir.7KG033600|Pavir.7KG033600.v5.1|transcript|Pavir.7KG033600.4.v5.1|protein_coding|1/8|c.206G>A|p.Gly69Asp|374/3153|206/2520|69/839||,T|downstream_gene_variant|MODIFIER|Pavir.7KG033609|Pavir.7KG033609.v5.1|transcript|Pavir.7KG033609.1.v5.1|protein_coding||c.*2607G>A|||||2607|
Chr07K	3722387	C	T	A	B	T|missense_variant|MODERATE|Pavir.7KG020109|Pavir.7KG020109.v5.1|transcript|Pavir.7KG020109.1.v5.1|protein_coding|1/4|c.365G>A|p.Arg122Gln|543/2284|365/1752|122/583||,T|upstream_gene_variant|MODIFIER|Pavir.7KG020100|Pavir.7KG020100.v5.1|transcript|Pavir.7KG020100.2.v5.1|protein_coding||c.-4903G>A|||||4903|WARNING_TRANSCRIPT_NO_START_CODON,T|upstream_gene_variant|MODIFIER|Pavir.7KG052000|Pavir.7KG…
Chr07K	3722435	G	A	A	B	A|missense_variant|MODERATE|Pavir.7KG020109|Pavir.7KG020109.v5.1|transcript|Pavir.7KG020109.1.v5.1|protein_coding|1/4|c.317C>T|p.Ala106Val|495/2284|317/1752|106/583||,A|upstream_gene_variant|MODIFIER|Pavir.7KG020100|Pavir.7KG020100.v5.1|transcript|Pavir.7KG020100.2.v5.1|protein_coding||c.-4951C>T|||||4951|WARNING_TRANSCRIPT_NO_START_CODON,A|upstream_gene_variant|MODIFIER|Pavir.7KG052000|Pavir.7KG…
Chr07K	3834684	CA	C	A	B	C|frameshift_variant|HIGH|Pavir.7KG104863|Pavir.7KG104863.v5.1|transcript|Pavir.7KG104863.1.v5.1|protein_coding|2/2|c.885delA|p.Ala296fs|1010/1715|885/894|295/297||,C|downstream_gene_variant|MODIFIER|Pavir.7KG076100|Pavir.7KG076100.v5.1|transcript|Pavir.7KG076100.3.v5.1|protein_coding||c.*1962delT|||||1491|
Chr07K	4528646	C	CGCT	A	B	CGCT|conservative_inframe_insertion|MODERATE|Pavir.7KG050100|Pavir.7KG050100.v5.1|transcript|Pavir.7KG050100.2.v5.1|protein_coding|1/3|c.178_180dupGCT|p.Ala60dup|181/1251|181/1251|61/416||INFO_REALIGN_3_PRIME
Chr07K	4528666	G	T	A	B	T|missense_variant|MODERATE|Pavir.7KG050100|Pavir.7KG050100.v5.1|transcript|Pavir.7KG050100.2.v5.1|protein_coding|1/3|c.197G>T|p.Cys66Phe|197/1251|197/1251|66/416||
Chr07K	4528815	G	T	A	B	T|missense_variant|MODERATE|Pavir.7KG050100|Pavir.7KG050100.v5.1|transcript|Pavir.7KG050100.2.v5.1|protein_coding|1/3|c.346G>T|p.Gly116Cys|346/1251|346/1251|116/416||,T|upstream_gene_variant|MODIFIER|Pavir.7KG050200|Pavir.7KG050200.v5.1|transcript|Pavir.7KG050200.1.v5.1|protein_coding||c.-5737G>T|||||4880|WARNING_TRANSCRIPT_NO_START_CODON
Chr07K	4528834	A	G	A	B	G|missense_variant|MODERATE|Pavir.7KG050100|Pavir.7KG050100.v5.1|transcript|Pavir.7KG050100.2.v5.1|protein_coding|1/3|c.365A>G|p.Gln122Arg|365/1251|365/1251|122/416||,G|upstream_gene_variant|MODIFIER|Pavir.7KG050200|Pavir.7KG050200.v5.1|transcript|Pavir.7KG050200.1.v5.1|protein_coding||c.-5718A>G|||||4861|WARNING_TRANSCRIPT_NO_START_CODON
Chr07K	4529096	C	G	A	B	G|missense_variant|MODERATE|Pavir.7KG050100|Pavir.7KG050100.v5.1|transcript|Pavir.7KG050100.2.v5.1|protein_coding|2/3|c.595C>G|p.Gln199Glu|595/1251|595/1251|199/416||,G|upstream_gene_variant|MODIFIER|Pavir.7KG050200|Pavir.7KG050200.v5.1|transcript|Pavir.7KG050200.1.v5.1|protein_coding||c.-5456C>G|||||4599|WARNING_TRANSCRIPT_NO_START_CODON
Chr07K	4529636	G	C	A	B	C|missense_variant|MODERATE|Pavir.7KG050100|Pavir.7KG050100.v5.1|transcript|Pavir.7KG050100.2.v5.1|protein_coding|3/3|c.745G>C|p.Val249Leu|745/1251|745/1251|249/416||,C|upstream_gene_variant|MODIFIER|Pavir.7KG050200|Pavir.7KG050200.v5.1|transcript|Pavir.7KG050200.1.v5.1|protein_coding||c.-4916G>C|||||4059|WARNING_TRANSCRIPT_NO_START_CODON
Chr07K	4958960	C	CTCTAA	A	B	CTCTAA|frameshift_variant|HIGH|Pavir.7KG046727|Pavir.7KG046727.v5.1|transcript|Pavir.7KG046727.1.v5.1|protein_coding|1/3|c.395_399dupTTAGA|p.Gly134fs|399/1524|399/1524|133/507||;LOF=(Pavir.7KG046727|Pavir.7KG046727.v5.1|1|1.00)
Chr07K	4959244	T	A	A	B	A|missense_variant|MODERATE|Pavir.7KG046727|Pavir.7KG046727.v5.1|transcript|Pavir.7KG046727.1.v5.1|protein_coding|1/3|c.116A>T|p.Gln39Leu|116/1524|116/1524|39/507||
Chr07K	5043021	T	G	A	B	G|missense_variant|MODERATE|Pavir.7KG092400|Pavir.7KG092400.v5.1|transcript|Pavir.7KG092400.1.v5.1|protein_coding|3/11|c.399T>G|p.Ser133Arg|491/3342|399/3081|133/1026||
Chr07K	5043101	C	T	A	B	T|missense_variant|MODERATE|Pavir.7KG092400|Pavir.7KG092400.v5.1|transcript|Pavir.7KG092400.1.v5.1|protein_coding|3/11|c.479C>T|p.Ser160Leu|571/3342|479/3081|160/1026||
Chr07K	5043352	A	G	A	B	G|missense_variant|MODERATE|Pavir.7KG092400|Pavir.7KG092400.v5.1|transcript|Pavir.7KG092400.1.v5.1|protein_coding|3/11|c.730A>G|p.Asn244Asp|822/3342|730/3081|244/1026||
Chr07K	5043599	G	A	A	B	A|missense_variant|MODERATE|Pavir.7KG092400|Pavir.7KG092400.v5.1|transcript|Pavir.7KG092400.1.v5.1|protein_coding|3/11|c.977G>A|p.Ser326Asn|1069/3342|977/3081|326/1026||
Chr07K	5044184	G	C	A	B	C|missense_variant|MODERATE|Pavir.7KG092400|Pavir.7KG092400.v5.1|transcript|Pavir.7KG092400.1.v5.1|protein_coding|5/11|c.1168G>C|p.Val390Leu|1260/3342|1168/3081|390/1026||
Chr07K	5044360	T	G	A	B	G|missense_variant|MODERATE|Pavir.7KG092400|Pavir.7KG092400.v5.1|transcript|Pavir.7KG092400.1.v5.1|protein_coding|6/11|c.1240T>G|p.Leu414Val|1332/3342|1240/3081|414/1026||
Chr07K	5044533	G	T	A	B	T|missense_variant|MODERATE|Pavir.7KG092400|Pavir.7KG092400.v5.1|transcript|Pavir.7KG092400.1.v5.1|protein_coding|6/11|c.1413G>T|p.Gln471His|1505/3342|1413/3081|471/1026||
Chr07K	5045010	C	G	A	B	G|missense_variant|MODERATE|Pavir.7KG092400|Pavir.7KG092400.v5.1|transcript|Pavir.7KG092400.1.v5.1|protein_coding|7/11|c.1604C>G|p.Pro535Arg|1696/3342|1604/3081|535/1026||
Chr07K	5045085	T	C	A	B	C|missense_variant|MODERATE|Pavir.7KG092400|Pavir.7KG092400.v5.1|transcript|Pavir.7KG092400.1.v5.1|protein_coding|7/11|c.1679T>C|p.Phe560Ser|1771/3342|1679/3081|560/1026||
Chr07K	5045490	T	G	A	B	G|missense_variant|MODERATE|Pavir.7KG092400|Pavir.7KG092400.v5.1|transcript|Pavir.7KG092400.1.v5.1|protein_coding|7/11|c.2084T>G|p.Leu695Arg|2176/3342|2084/3081|695/1026||
Chr07K	5045684	T	C	A	B	C|missense_variant|MODERATE|Pavir.7KG092400|Pavir.7KG092400.v5.1|transcript|Pavir.7KG092400.1.v5.1|protein_coding|7/11|c.2278T>C|p.Ser760Pro|2370/3342|2278/3081|760/1026||,C|downstream_gene_variant|MODIFIER|Pavir.7KG092500|Pavir.7KG092500.v5.1|transcript|Pavir.7KG092500.2.v5.1|protein_coding||c.*4943A>G|||||4943|
Chr07K	5046847	T	G	A	B	G|missense_variant|MODERATE|Pavir.7KG092400|Pavir.7KG092400.v5.1|transcript|Pavir.7KG092400.1.v5.1|protein_coding|11/11|c.3029T>G|p.Met1010Arg|3121/3342|3029/3081|1010/1026||,G|downstream_gene_variant|MODIFIER|Pavir.7KG092500|Pavir.7KG092500.v5.1|transcript|Pavir.7KG092500.2.v5.1|protein_coding||c.*3780A>C|||||3780|
Chr07K	5336632	T	G	A	B	G|missense_variant|MODERATE|Pavir.7KG021227|Pavir.7KG021227.v5.1|transcript|Pavir.7KG021227.1.v5.1|protein_coding|5/5|c.1786A>C|p.Thr596Pro|1786/1963|1786/1815|596/604||
Chr07K	5336661	A	G	A	B	G|missense_variant|MODERATE|Pavir.7KG021227|Pavir.7KG021227.v5.1|transcript|Pavir.7KG021227.1.v5.1|protein_coding|5/5|c.1757T>C|p.Val586Ala|1757/1963|1757/1815|586/604||
Chr07K	5351643	C	CT	A	B	CT|frameshift_variant|HIGH|Pavir.7KG021245|Pavir.7KG021245.v5.1|transcript|Pavir.7KG021245.1.v5.1|protein_coding|3/3|c.361dupT|p.Tyr121fs|866/2746|362/1905|121/634||INFO_REALIGN_3_PRIME,CT|frameshift_variant|HIGH|Pavir.7KG021245|Pavir.7KG021245.v5.1|transcript|Pavir.7KG021245.2.v5.1|protein_coding|4/4|c.361dupT|p.Tyr121fs|659/2497|362/1905|121/634||INFO_REALIGN_3_PRIME,CT|upstream_gene_variant|MO…
Chr07K	5351670	C	G	A	B	G|missense_variant|MODERATE|Pavir.7KG021245|Pavir.7KG021245.v5.1|transcript|Pavir.7KG021245.1.v5.1|protein_coding|3/3|c.386C>G|p.Thr129Ser|890/2746|386/1905|129/634||,G|missense_variant|MODERATE|Pavir.7KG021245|Pavir.7KG021245.v5.1|transcript|Pavir.7KG021245.2.v5.1|protein_coding|4/4|c.386C>G|p.Thr129Ser|683/2497|386/1905|129/634||,G|upstream_gene_variant|MODIFIER|Pavir.7KG021236|Pavir.7KG021236.…
Chr07K	5351966	A	C	A	B	C|missense_variant|MODERATE|Pavir.7KG021245|Pavir.7KG021245.v5.1|transcript|Pavir.7KG021245.1.v5.1|protein_coding|3/3|c.682A>C|p.Lys228Gln|1186/2746|682/1905|228/634||,C|missense_variant|MODERATE|Pavir.7KG021245|Pavir.7KG021245.v5.1|transcript|Pavir.7KG021245.2.v5.1|protein_coding|4/4|c.682A>C|p.Lys228Gln|979/2497|682/1905|228/634||,C|upstream_gene_variant|MODIFIER|Pavir.7KG021236|Pavir.7KG021236…
Chr07K	5352617	T	C	A	B	C|missense_variant|MODERATE|Pavir.7KG021245|Pavir.7KG021245.v5.1|transcript|Pavir.7KG021245.1.v5.1|protein_coding|3/3|c.1333T>C|p.Phe445Leu|1837/2746|1333/1905|445/634||,C|missense_variant|MODERATE|Pavir.7KG021245|Pavir.7KG021245.v5.1|transcript|Pavir.7KG021245.2.v5.1|protein_coding|4/4|c.1333T>C|p.Phe445Leu|1630/2497|1333/1905|445/634||,C|upstream_gene_variant|MODIFIER|Pavir.7KG021236|Pavir.7KG0…
Chr07K	5588546	A	C	A	B	C|missense_variant|MODERATE|Pavir.7KG021290|Pavir.7KG021290.v5.1|transcript|Pavir.7KG021290.1.v5.1|protein_coding|2/3|c.93T>G|p.Asn31Lys|93/150|93/150|31/49||,C|upstream_gene_variant|MODIFIER|Pavir.7KG066200|Pavir.7KG066200.v5.1|transcript|Pavir.7KG066200.1.v5.1|protein_coding||c.-585A>C|||||585|
Chr07K	5589557	G	A	A	B	A|missense_variant|MODERATE|Pavir.7KG066200|Pavir.7KG066200.v5.1|transcript|Pavir.7KG066200.1.v5.1|protein_coding|1/1|c.427G>A|p.Ala143Thr|427/498|427/498|143/165||,A|upstream_gene_variant|MODIFIER|Pavir.7KG021290|Pavir.7KG021290.v5.1|transcript|Pavir.7KG021290.1.v5.1|protein_coding||c.-517C>T|||||517|
Chr07K	5589563	G	A	A	B	A|missense_variant|MODERATE|Pavir.7KG066200|Pavir.7KG066200.v5.1|transcript|Pavir.7KG066200.1.v5.1|protein_coding|1/1|c.433G>A|p.Asp145Asn|433/498|433/498|145/165||,A|upstream_gene_variant|MODIFIER|Pavir.7KG021290|Pavir.7KG021290.v5.1|transcript|Pavir.7KG021290.1.v5.1|protein_coding||c.-523C>T|||||523|
Chr07K	5615477	G	A	A	B	A|missense_variant|MODERATE|Pavir.7KG066109|Pavir.7KG066109.v5.1|transcript|Pavir.7KG066109.1.v5.1|protein_coding|1/1|c.96G>A|p.Met32Ile|96/708|96/708|32/235||,A|upstream_gene_variant|MODIFIER|Pavir.7KG066100|Pavir.7KG066100.v5.1|transcript|Pavir.7KG066100.1.v5.1|protein_coding||c.-1678C>T|||||1513|,A|upstream_gene_variant|MODIFIER|Pavir.7KG066100|Pavir.7KG066100.v5.1|transcript|Pavir.7KG066100.3…
Chr07K	5615889	C	T	A	B	T|missense_variant|MODERATE|Pavir.7KG066109|Pavir.7KG066109.v5.1|transcript|Pavir.7KG066109.1.v5.1|protein_coding|1/1|c.508C>T|p.Pro170Ser|508/708|508/708|170/235||,T|upstream_gene_variant|MODIFIER|Pavir.7KG066100|Pavir.7KG066100.v5.1|transcript|Pavir.7KG066100.1.v5.1|protein_coding||c.-2090G>A|||||1925|,T|upstream_gene_variant|MODIFIER|Pavir.7KG066100|Pavir.7KG066100.v5.1|transcript|Pavir.7KG066…
Chr07K	5615902	A	G	A	B	G|missense_variant|MODERATE|Pavir.7KG066109|Pavir.7KG066109.v5.1|transcript|Pavir.7KG066109.1.v5.1|protein_coding|1/1|c.521A>G|p.His174Arg|521/708|521/708|174/235||,G|upstream_gene_variant|MODIFIER|Pavir.7KG066100|Pavir.7KG066100.v5.1|transcript|Pavir.7KG066100.1.v5.1|protein_coding||c.-2103T>C|||||1938|,G|upstream_gene_variant|MODIFIER|Pavir.7KG066100|Pavir.7KG066100.v5.1|transcript|Pavir.7KG066…
Chr07K	5801889	G	T	A	B	T|missense_variant|MODERATE|Pavir.7KG048727|Pavir.7KG048727.v5.1|transcript|Pavir.7KG048727.1.v5.1|protein_coding|1/1|c.139G>T|p.Ala47Ser|139/372|139/372|47/123||
Chr07K	5801932	A	G	A	B	G|missense_variant|MODERATE|Pavir.7KG048727|Pavir.7KG048727.v5.1|transcript|Pavir.7KG048727.1.v5.1|protein_coding|1/1|c.182A>G|p.His61Arg|182/372|182/372|61/123||
Chr07K	5845722	T	C	A	B	C|missense_variant|MODERATE|Pavir.7KG048200|Pavir.7KG048200.v5.1|transcript|Pavir.7KG048200.1.v5.1|protein_coding|1/2|c.26A>G|p.Lys9Arg|91/696|26/402|9/133||
Chr07K	6153217	G	GT	A	B	GT|frameshift_variant|HIGH|Pavir.7KG048236|Pavir.7KG048236.v5.1|transcript|Pavir.7KG048236.1.v5.1|protein_coding|1/1|c.155dupT|p.Lys53fs|156/393|156/393|52/130||INFO_REALIGN_3_PRIME,GT|downstream_gene_variant|MODIFIER|Pavir.7KG043600|Pavir.7KG043600.v5.1|transcript|Pavir.7KG043600.1.v5.1|protein_coding||c.*465dupA|||||155|;LOF=(Pavir.7KG048236|Pavir.7KG048236.v5.1|1|1.00)
Chr07K	6153765	T	G	A	B	G|missense_variant|MODERATE|Pavir.7KG043600|Pavir.7KG043600.v5.1|transcript|Pavir.7KG043600.1.v5.1|protein_coding|3/3|c.893A>C|p.Asn298Thr|1225/1617|893/975|298/324||,G|downstream_gene_variant|MODIFIER|Pavir.7KG048236|Pavir.7KG048236.v5.1|transcript|Pavir.7KG048236.1.v5.1|protein_coding||c.*309T>G|||||309|
Chr07K	6153873	A	T	A	B	T|missense_variant|MODERATE|Pavir.7KG043600|Pavir.7KG043600.v5.1|transcript|Pavir.7KG043600.1.v5.1|protein_coding|3/3|c.785T>A|p.Val262Glu|1117/1617|785/975|262/324||,T|downstream_gene_variant|MODIFIER|Pavir.7KG048236|Pavir.7KG048236.v5.1|transcript|Pavir.7KG048236.1.v5.1|protein_coding||c.*417A>T|||||417|
Chr07K	6684632	T	TTCTC	A	B	TTCTC|frameshift_variant|HIGH|Pavir.7KG042127|Pavir.7KG042127.v5.1|transcript|Pavir.7KG042127.1.v5.1|protein_coding|2/2|c.814_817dupTCTC|p.Arg273fs|818/852|818/852|273/283||INFO_REALIGN_3_PRIME,TTCTC|intron_variant|MODIFIER|Pavir.7KG042118|Pavir.7KG042118.v5.1|transcript|Pavir.7KG042118.1.v5.1|protein_coding|12/20|c.1125+1512_1125+1515dupGAGA||||||,TTCTC|intron_variant|MODIFIER|Pavir.7KG042118|Pa…
Chr07K	6890163	T	G	A	B	G|missense_variant|MODERATE|Pavir.7KG054700|Pavir.7KG054700.v5.1|transcript|Pavir.7KG054700.2.v5.1|protein_coding|1/1|c.1105A>C|p.Thr369Pro|1208/2013|1105/1116|369/371||,G|intron_variant|MODIFIER|Pavir.7KG054700|Pavir.7KG054700.v5.1|transcript|Pavir.7KG054700.1.v5.1|protein_coding|1/1|c.1039-36A>C||||||
Chr07K	6890304	T	C	A	B	C|missense_variant|MODERATE|Pavir.7KG054700|Pavir.7KG054700.v5.1|transcript|Pavir.7KG054700.1.v5.1|protein_coding|1/2|c.964A>G|p.Asn322Asp|1067/1927|964/1266|322/421||,C|missense_variant|MODERATE|Pavir.7KG054700|Pavir.7KG054700.v5.1|transcript|Pavir.7KG054700.2.v5.1|protein_coding|1/1|c.964A>G|p.Asn322Asp|1067/2013|964/1116|322/371||
Chr07K	8236540	T	A	A	B	A|missense_variant|MODERATE|Pavir.7KG034900|Pavir.7KG034900.v5.1|transcript|Pavir.7KG034900.2.v5.1|protein_coding|3/4|c.1017A>T|p.Lys339Asn|1066/2504|1017/2241|339/746||
Chr07K	8274528	T	TGA	A	B	TGA|frameshift_variant|HIGH|Pavir.7KG038000|Pavir.7KG038000.v5.1|transcript|Pavir.7KG038000.1.v5.1|protein_coding|1/3|c.1103_1104dupTC|p.Thr369fs|1226/1711|1104/1194|368/397||;LOF=(Pavir.7KG038000|Pavir.7KG038000.v5.1|1|1.00)
Chr07K	8275139	G	A	A	B	A|missense_variant|MODERATE|Pavir.7KG038000|Pavir.7KG038000.v5.1|transcript|Pavir.7KG038000.1.v5.1|protein_coding|1/3|c.494C>T|p.Ala165Val|616/1711|494/1194|165/397||
Chr07K	8275299	T	A	A	B	A|missense_variant|MODERATE|Pavir.7KG038000|Pavir.7KG038000.v5.1|transcript|Pavir.7KG038000.1.v5.1|protein_coding|1/3|c.334A>T|p.Ser112Cys|456/1711|334/1194|112/397||
Chr07K	8341595	T	C	A	B	C|missense_variant|MODERATE|Pavir.7KG053700|Pavir.7KG053700.v5.1|transcript|Pavir.7KG053700.1.v5.1|protein_coding|2/5|c.508A>G|p.Met170Val|647/1246|508/726|170/241||,C|upstream_gene_variant|MODIFIER|Pavir.7KG053709|Pavir.7KG053709.v5.1|transcript|Pavir.7KG053709.1.v5.1|protein_coding||c.-4744T>C|||||4744|
Chr07K	8341674	G	C	A	B	C|missense_variant|MODERATE|Pavir.7KG053700|Pavir.7KG053700.v5.1|transcript|Pavir.7KG053700.1.v5.1|protein_coding|2/5|c.429C>G|p.Phe143Leu|568/1246|429/726|143/241||,C|upstream_gene_variant|MODIFIER|Pavir.7KG053709|Pavir.7KG053709.v5.1|transcript|Pavir.7KG053709.1.v5.1|protein_coding||c.-4665G>C|||||4665|
Chr07K	8550817	A	C	A	B	C|missense_variant|MODERATE|Pavir.7KG053109|Pavir.7KG053109.v5.1|transcript|Pavir.7KG053109.1.v5.1|protein_coding|1/1|c.80T>G|p.Leu27Trp|80/330|80/330|27/109||,C|upstream_gene_variant|MODIFIER|Pavir.7KG053118|Pavir.7KG053118.v5.1|transcript|Pavir.7KG053118.1.v5.1|protein_coding||c.-1609A>C|||||1609|
Chr07K	8552749	G	GGGGCGCC	A	B	GGGGCGCC|frameshift_variant|HIGH|Pavir.7KG053118|Pavir.7KG053118.v5.1|transcript|Pavir.7KG053118.1.v5.1|protein_coding|1/2|c.330_331insCGGGCGC|p.Gly111fs|331/1761|331/1761|111/586||INFO_REALIGN_3_PRIME,GGGGCGCC|upstream_gene_variant|MODIFIER|Pavir.7KG053109|Pavir.7KG053109.v5.1|transcript|Pavir.7KG053109.1.v5.1|protein_coding||c.-1854_-1853insGGCGCCC|||||1854|;LOF=(Pavir.7KG053118|Pavir.7KG053118…
Chr07K	8552860	C	G	A	B	G|missense_variant|MODERATE|Pavir.7KG053118|Pavir.7KG053118.v5.1|transcript|Pavir.7KG053118.1.v5.1|protein_coding|1/2|c.435C>G|p.Asp145Glu|435/1761|435/1761|145/586||,G|upstream_gene_variant|MODIFIER|Pavir.7KG053109|Pavir.7KG053109.v5.1|transcript|Pavir.7KG053109.1.v5.1|protein_coding||c.-1964G>C|||||1964|
Chr07K	8553029	C	T	A	B	T|missense_variant|MODERATE|Pavir.7KG053118|Pavir.7KG053118.v5.1|transcript|Pavir.7KG053118.1.v5.1|protein_coding|1/2|c.604C>T|p.His202Tyr|604/1761|604/1761|202/586||,T|upstream_gene_variant|MODIFIER|Pavir.7KG053109|Pavir.7KG053109.v5.1|transcript|Pavir.7KG053109.1.v5.1|protein_coding||c.-2133G>A|||||2133|
Chr07K	8553072	A	G	A	B	G|missense_variant|MODERATE|Pavir.7KG053118|Pavir.7KG053118.v5.1|transcript|Pavir.7KG053118.1.v5.1|protein_coding|1/2|c.647A>G|p.Asp216Gly|647/1761|647/1761|216/586||,G|upstream_gene_variant|MODIFIER|Pavir.7KG053109|Pavir.7KG053109.v5.1|transcript|Pavir.7KG053109.1.v5.1|protein_coding||c.-2176T>C|||||2176|
Chr07K	8553422	T	C	A	B	C|missense_variant|MODERATE|Pavir.7KG053118|Pavir.7KG053118.v5.1|transcript|Pavir.7KG053118.1.v5.1|protein_coding|1/2|c.997T>C|p.Cys333Arg|997/1761|997/1761|333/586||,C|upstream_gene_variant|MODIFIER|Pavir.7KG053109|Pavir.7KG053109.v5.1|transcript|Pavir.7KG053109.1.v5.1|protein_coding||c.-2526A>G|||||2526|
Chr07K	8553571	C	G	A	B	G|missense_variant|MODERATE|Pavir.7KG053118|Pavir.7KG053118.v5.1|transcript|Pavir.7KG053118.1.v5.1|protein_coding|1/2|c.1146C>G|p.Ser382Arg|1146/1761|1146/1761|382/586||,G|upstream_gene_variant|MODIFIER|Pavir.7KG053109|Pavir.7KG053109.v5.1|transcript|Pavir.7KG053109.1.v5.1|protein_coding||c.-2675G>C|||||2675|
Chr07K	8553724	C	G	A	B	G|missense_variant|MODERATE|Pavir.7KG053118|Pavir.7KG053118.v5.1|transcript|Pavir.7KG053118.1.v5.1|protein_coding|1/2|c.1299C>G|p.Cys433Trp|1299/1761|1299/1761|433/586||,G|upstream_gene_variant|MODIFIER|Pavir.7KG053109|Pavir.7KG053109.v5.1|transcript|Pavir.7KG053109.1.v5.1|protein_coding||c.-2828G>C|||||2828|
Chr07K	8553821	G	A	A	B	A|missense_variant|MODERATE|Pavir.7KG053118|Pavir.7KG053118.v5.1|transcript|Pavir.7KG053118.1.v5.1|protein_coding|1/2|c.1396G>A|p.Val466Met|1396/1761|1396/1761|466/586||,A|upstream_gene_variant|MODIFIER|Pavir.7KG053109|Pavir.7KG053109.v5.1|transcript|Pavir.7KG053109.1.v5.1|protein_coding||c.-2925C>T|||||2925|
Chr07K	8553965	T	A	A	B	A|missense_variant|MODERATE|Pavir.7KG053118|Pavir.7KG053118.v5.1|transcript|Pavir.7KG053118.1.v5.1|protein_coding|2/2|c.1433T>A|p.Leu478His|1433/1761|1433/1761|478/586||,A|upstream_gene_variant|MODIFIER|Pavir.7KG053109|Pavir.7KG053109.v5.1|transcript|Pavir.7KG053109.1.v5.1|protein_coding||c.-3069A>T|||||3069|
Chr07K	8757448	T	G	A	B	G|missense_variant|MODERATE|Pavir.7KG020700|Pavir.7KG020700.v5.1|transcript|Pavir.7KG020700.1.v5.1|protein_coding|17/23|c.1214T>G|p.Val405Gly|2748/3697|1214/1923|405/640||,G|intron_variant|MODIFIER|Pavir.7KG020700|Pavir.7KG020700.v5.1|transcript|Pavir.7KG020700.5.v5.1|protein_coding|3/4|c.0-11493T>G||||||WARNING_TRANSCRIPT_NO_START_CODON,G|intron_variant|MODIFIER|Pavir.7KG020700|Pavir.7KG020700.v…
Chr07K	8775065	G	T	A	B	T|missense_variant|MODERATE|Pavir.7KG020709|Pavir.7KG020709.v5.1|transcript|Pavir.7KG020709.1.v5.1|protein_coding|1/1|c.370G>T|p.Ala124Ser|448/1823|370/1410|124/469||
Chr07K	8796376	T	C	A	B	C|missense_variant|MODERATE|Pavir.7KG020500|Pavir.7KG020500.v5.1|transcript|Pavir.7KG020500.1.v5.1|protein_coding|1/3|c.101A>G|p.His34Arg|101/1362|101/1362|34/453||,C|upstream_gene_variant|MODIFIER|Pavir.7KG020509|Pavir.7KG020509.v5.1|transcript|Pavir.7KG020509.1.v5.1|protein_coding||c.-1499T>C|||||1068|WARNING_TRANSCRIPT_NO_START_CODON
Chr07K	9126613	TC	T	A	B	T|frameshift_variant|HIGH|Pavir.7KG035700|Pavir.7KG035700.v5.1|transcript|Pavir.7KG035700.1.v5.1|protein_coding|2/2|c.283delC|p.His95fs|473/510|283/315|95/104||INFO_REALIGN_3_PRIME,T|downstream_gene_variant|MODIFIER|Pavir.7KG035800|Pavir.7KG035800.v5.1|transcript|Pavir.7KG035800.1.v5.1|protein_coding||c.*3122delC|||||3122|,T|downstream_gene_variant|MODIFIER|Pavir.7KG035809|Pavir.7KG035809.v5.1|tr…
Chr07K	9288134	G	A	A	B	A|missense_variant|MODERATE|Pavir.7KG035109|Pavir.7KG035109.v5.1|transcript|Pavir.7KG035109.1.v5.1|protein_coding|2/2|c.85C>T|p.Arg29Cys|228/743|85/384|29/127||
Chr07K	9288163	C	CCTT	A	B	CCTT|conservative_inframe_insertion|MODERATE|Pavir.7KG035109|Pavir.7KG035109.v5.1|transcript|Pavir.7KG035109.1.v5.1|protein_coding|2/2|c.53_55dupAAG|p.Glu18dup|198/743|55/384|19/127||
Chr07K	9352651	A	C	A	B	C|missense_variant|MODERATE|Pavir.7KG077709|Pavir.7KG077709.v5.1|transcript|Pavir.7KG077709.1.v5.1|protein_coding|1/1|c.73T>G|p.Ser25Ala|82/2330|73/2004|25/667||,C|upstream_gene_variant|MODIFIER|Pavir.7KG077700|Pavir.7KG077700.v5.1|transcript|Pavir.7KG077700.2.v5.1|protein_coding||c.-4459T>G|||||4459|
Chr07K	9446070	T	G	A	B	G|splice_donor_variant&intron_variant|HIGH|Pavir.7KG077772|Pavir.7KG077772.v5.1|transcript|Pavir.7KG077772.1.v5.1|protein_coding|1/1|c.31+2T>G||||||,G|upstream_gene_variant|MODIFIER|Pavir.7KG077763|Pavir.7KG077763.v5.1|transcript|Pavir.7KG077763.1.v5.1|protein_coding||c.-4821A>C|||||4821|;LOF=(Pavir.7KG077772|Pavir.7KG077772.v5.1|1|1.00)
Chr07K	9446240	T	A	A	B	A|missense_variant|MODERATE|Pavir.7KG077772|Pavir.7KG077772.v5.1|transcript|Pavir.7KG077772.1.v5.1|protein_coding|2/2|c.107T>A|p.Val36Glu|107/237|107/237|36/78||,A|upstream_gene_variant|MODIFIER|Pavir.7KG077763|Pavir.7KG077763.v5.1|transcript|Pavir.7KG077763.1.v5.1|protein_coding||c.-4991A>T|||||4991|
Chr07K	9446321	A	G	A	B	G|missense_variant|MODERATE|Pavir.7KG077772|Pavir.7KG077772.v5.1|transcript|Pavir.7KG077772.1.v5.1|protein_coding|2/2|c.188A>G|p.His63Arg|188/237|188/237|63/78||
Chr07K	9532509	T	C	A	B	C|missense_variant|MODERATE|Pavir.7KG085900|Pavir.7KG085900.v5.1|transcript|Pavir.7KG085900.2.v5.1|protein_coding|1/1|c.1318A>G|p.Asn440Asp|1380/2250|1318/1971|440/656||
Chr07K	9559717	T	G	A	B	G|missense_variant|MODERATE|Pavir.7KG077800|Pavir.7KG077800.v5.1|transcript|Pavir.7KG077800.1.v5.1|protein_coding|1/1|c.1349A>C|p.Asp450Ala|1408/2264|1349/1971|450/656||
Chr07K	9559780	G	A	A	B	A|missense_variant|MODERATE|Pavir.7KG077800|Pavir.7KG077800.v5.1|transcript|Pavir.7KG077800.1.v5.1|protein_coding|1/1|c.1286C>T|p.Thr429Ile|1345/2264|1286/1971|429/656||
Chr07K	10006986	C	T	A	B	T|missense_variant|MODERATE|Pavir.7KG096009|Pavir.7KG096009.v5.1|transcript|Pavir.7KG096009.1.v5.1|protein_coding|1/2|c.134C>T|p.Thr45Met|177/490|134/369|45/122||,T|upstream_gene_variant|MODIFIER|Pavir.7KG096018|Pavir.7KG096018.v5.1|transcript|Pavir.7KG096018.1.v5.1|protein_coding||c.-1471C>T|||||1471|
Chr07K	10006991	A	C	A	B	C|missense_variant|MODERATE|Pavir.7KG096009|Pavir.7KG096009.v5.1|transcript|Pavir.7KG096009.1.v5.1|protein_coding|1/2|c.139A>C|p.Thr47Pro|182/490|139/369|47/122||,C|upstream_gene_variant|MODIFIER|Pavir.7KG096018|Pavir.7KG096018.v5.1|transcript|Pavir.7KG096018.1.v5.1|protein_coding||c.-1466A>C|||||1466|
Chr07K	10229847	A	G	A	B	G|missense_variant|MODERATE|Pavir.7KG093700|Pavir.7KG093700.v5.1|transcript|Pavir.7KG093700.1.v5.1|protein_coding|2/4|c.194T>C|p.Val65Ala|434/1194|194/603|65/200||,G|missense_variant|MODERATE|Pavir.7KG093700|Pavir.7KG093700.v5.1|transcript|Pavir.7KG093700.2.v5.1|protein_coding|2/3|c.194T>C|p.Val65Ala|194/631|194/504|65/167||,G|upstream_gene_variant|MODIFIER|Pavir.7KG051909|Pavir.7KG051909.v5.1|tr…
Chr07K	10316419	A	AAAG	A	B	AAAG|conservative_inframe_insertion|MODERATE|Pavir.7KG049600|Pavir.7KG049600.v5.1|transcript|Pavir.7KG049600.2.v5.1|protein_coding|2/2|c.2539_2541dupAAG|p.Lys847dup|2681/2955|2542/2583|848/860||INFO_REALIGN_3_PRIME,AAAG|upstream_gene_variant|MODIFIER|Pavir.7KG093736|Pavir.7KG093736.v5.1|transcript|Pavir.7KG093736.1.v5.1|protein_coding||c.-2655_-2653dupCTT|||||2653|WARNING_TRANSCRIPT_NO_START_CODON
Chr07K	10427753	C	G	A	B	G|missense_variant|MODERATE|Pavir.7KG038700|Pavir.7KG038700.v5.1|transcript|Pavir.7KG038700.2.v5.1|protein_coding|1/3|c.195C>G|p.His65Gln|195/712|195/498|65/165||
Chr07K	10428939	T	G	A	B	G|stop_lost|HIGH|Pavir.7KG038700|Pavir.7KG038700.v5.1|transcript|Pavir.7KG038700.2.v5.1|protein_coding|2/3|c.496T>G|p.Ter166Glyext*?|496/712|496/498|166/165||,G|downstream_gene_variant|MODIFIER|Pavir.7KG038709|Pavir.7KG038709.v5.1|transcript|Pavir.7KG038709.1.v5.1|protein_coding||c.*3886A>C|||||3886|
Chr07K	10498126	T	TA	A	B	TA|frameshift_variant|HIGH|Pavir.7KG038736|Pavir.7KG038736.v5.1|transcript|Pavir.7KG038736.1.v5.1|protein_coding|9/9|c.1426dupT|p.Tyr476fs|1426/1437|1426/1437|476/478||,TA|downstream_gene_variant|MODIFIER|Pavir.7KG038727|Pavir.7KG038727.v5.1|transcript|Pavir.7KG038727.1.v5.1|protein_coding||c.*3147_*3148insA|||||3148|
Chr07K	10498324	ATCT	A	A	B	A|disruptive_inframe_deletion|MODERATE|Pavir.7KG038736|Pavir.7KG038736.v5.1|transcript|Pavir.7KG038736.1.v5.1|protein_coding|8/9|c.1314_1316delAGA|p.Glu438del|1316/1437|1314/1437|438/478||,A|downstream_gene_variant|MODIFIER|Pavir.7KG038727|Pavir.7KG038727.v5.1|transcript|Pavir.7KG038727.1.v5.1|protein_coding||c.*3346_*3348delTCT|||||3346|
Chr07K	10498431	G	T	A	B	T|missense_variant|MODERATE|Pavir.7KG038736|Pavir.7KG038736.v5.1|transcript|Pavir.7KG038736.1.v5.1|protein_coding|8/9|c.1210C>A|p.His404Asn|1210/1437|1210/1437|404/478||,T|downstream_gene_variant|MODIFIER|Pavir.7KG038727|Pavir.7KG038727.v5.1|transcript|Pavir.7KG038727.1.v5.1|protein_coding||c.*3452G>T|||||3452|
Chr07K	10499541	T	A	A	B	A|stop_gained|HIGH|Pavir.7KG038736|Pavir.7KG038736.v5.1|transcript|Pavir.7KG038736.1.v5.1|protein_coding|5/9|c.646A>T|p.Arg216*|646/1437|646/1437|216/478||,A|downstream_gene_variant|MODIFIER|Pavir.7KG038727|Pavir.7KG038727.v5.1|transcript|Pavir.7KG038727.1.v5.1|protein_coding||c.*4562T>A|||||4562|;LOF=(Pavir.7KG038736|Pavir.7KG038736.v5.1|1|1.00);NMD=(Pavir.7KG038736|Pavir.7KG038736.v5.1|1|1.00)
Chr07K	10529008	C	T	A	B	T|missense_variant|MODERATE|Pavir.7KG038745|Pavir.7KG038745.v5.1|transcript|Pavir.7KG038745.1.v5.1|protein_coding|1/2|c.139G>A|p.Asp47Asn|398/752|139/480|47/159||
Chr07K	10537636	T	C	A	B	C|missense_variant|MODERATE|Pavir.7KG038754|Pavir.7KG038754.v5.1|transcript|Pavir.7KG038754.1.v5.1|protein_coding|2/2|c.1180A>G|p.Lys394Glu|1204/1894|1180/1584|394/527||
Chr07K	10537657	A	T	A	B	T|missense_variant|MODERATE|Pavir.7KG038754|Pavir.7KG038754.v5.1|transcript|Pavir.7KG038754.1.v5.1|protein_coding|2/2|c.1159T>A|p.Ser387Thr|1183/1894|1159/1584|387/527||
Chr07K	10537754	A	C	A	B	C|missense_variant|MODERATE|Pavir.7KG038754|Pavir.7KG038754.v5.1|transcript|Pavir.7KG038754.1.v5.1|protein_coding|2/2|c.1062T>G|p.His354Gln|1086/1894|1062/1584|354/527||
Chr07K	10537771	C	T	A	B	T|missense_variant|MODERATE|Pavir.7KG038754|Pavir.7KG038754.v5.1|transcript|Pavir.7KG038754.1.v5.1|protein_coding|2/2|c.1045G>A|p.Val349Ile|1069/1894|1045/1584|349/527||
Chr07K	10538166	A	G	A	B	G|missense_variant|MODERATE|Pavir.7KG038754|Pavir.7KG038754.v5.1|transcript|Pavir.7KG038754.1.v5.1|protein_coding|2/2|c.650T>C|p.Ile217Thr|674/1894|650/1584|217/527||
Chr07K	10538167	T	A	A	B	A|missense_variant|MODERATE|Pavir.7KG038754|Pavir.7KG038754.v5.1|transcript|Pavir.7KG038754.1.v5.1|protein_coding|2/2|c.649A>T|p.Ile217Phe|673/1894|649/1584|217/527||
Chr07K	10538329	A	T	A	B	T|missense_variant|MODERATE|Pavir.7KG038754|Pavir.7KG038754.v5.1|transcript|Pavir.7KG038754.1.v5.1|protein_coding|2/2|c.487T>A|p.Trp163Arg|511/1894|487/1584|163/527||
Chr07K	10538356	T	A	A	B	A|missense_variant|MODERATE|Pavir.7KG038754|Pavir.7KG038754.v5.1|transcript|Pavir.7KG038754.1.v5.1|protein_coding|2/2|c.460A>T|p.Thr154Ser|484/1894|460/1584|154/527||
Chr07K	10538491	G	C	A	B	C|missense_variant|MODERATE|Pavir.7KG038754|Pavir.7KG038754.v5.1|transcript|Pavir.7KG038754.1.v5.1|protein_coding|2/2|c.325C>G|p.Leu109Val|349/1894|325/1584|109/527||
Chr07K	10538548	C	T	A	B	T|missense_variant|MODERATE|Pavir.7KG038754|Pavir.7KG038754.v5.1|transcript|Pavir.7KG038754.1.v5.1|protein_coding|2/2|c.268G>A|p.Val90Ile|292/1894|268/1584|90/527||
Chr07K	10545756	A	C	A	B	C|missense_variant|MODERATE|Pavir.7KG038754|Pavir.7KG038754.v5.1|transcript|Pavir.7KG038754.1.v5.1|protein_coding|1/2|c.172T>G|p.Ser58Ala|196/1894|172/1584|58/527||
Chr07K	10545777	T	C	A	B	C|missense_variant|MODERATE|Pavir.7KG038754|Pavir.7KG038754.v5.1|transcript|Pavir.7KG038754.1.v5.1|protein_coding|1/2|c.151A>G|p.Lys51Glu|175/1894|151/1584|51/527||
Chr07K	11031905	T	A	A	B	A|missense_variant|MODERATE|Pavir.7KG024100|Pavir.7KG024100.v5.1|transcript|Pavir.7KG024100.2.v5.1|protein_coding|2/5|c.376T>A|p.Tyr126Asn|376/1191|376/1191|126/396||
Chr07K	11086007	CTCAGGG	C	A	B	C|splice_acceptor_variant&splice_region_variant&5_prime_UTR_variant&intron_variant|HIGH|Pavir.7KG023918|Pavir.7KG023918.v5.1|transcript|Pavir.7KG023918.1.v5.1|protein_coding|2/14|c.-346-4_-345delTCAGGG|||||1149|,C|splice_acceptor_variant&splice_region_variant&5_prime_UTR_variant&intron_variant|HIGH|Pavir.7KG023918|Pavir.7KG023918.v5.1|transcript|Pavir.7KG023918.2.v5.1|protein_coding|2/14|c.-278-4…
Chr07K	11100003	C	A	A	B	A|missense_variant|MODERATE|Pavir.7KG023918|Pavir.7KG023918.v5.1|transcript|Pavir.7KG023918.1.v5.1|protein_coding|14/14|c.2573C>A|p.Ala858Asp|3158/3433|2573/2598|858/865||,A|missense_variant|MODERATE|Pavir.7KG023918|Pavir.7KG023918.v5.1|transcript|Pavir.7KG023918.2.v5.1|protein_coding|14/14|c.2561C>A|p.Ala854Asp|3001/3067|2561/2586|854/861||
Chr07K	11136504	A	C	A	B	C|missense_variant|MODERATE|Pavir.7KG023400|Pavir.7KG023400.v5.1|transcript|Pavir.7KG023400.2.v5.1|protein_coding|2/2|c.125T>G|p.Ile42Ser|164/492|125/282|42/93||
Chr07K	11136567	T	A	A	B	A|missense_variant|MODERATE|Pavir.7KG023400|Pavir.7KG023400.v5.1|transcript|Pavir.7KG023400.2.v5.1|protein_coding|2/2|c.62A>T|p.His21Leu|101/492|62/282|21/93||
Chr07K	11136591	T	C	A	B	C|missense_variant|MODERATE|Pavir.7KG023400|Pavir.7KG023400.v5.1|transcript|Pavir.7KG023400.2.v5.1|protein_coding|2/2|c.38A>G|p.Asn13Ser|77/492|38/282|13/93||
Chr07K	11136595	T	C	A	B	C|missense_variant|MODERATE|Pavir.7KG023400|Pavir.7KG023400.v5.1|transcript|Pavir.7KG023400.2.v5.1|protein_coding|2/2|c.34A>G|p.Met12Val|73/492|34/282|12/93||
Chr07K	11686273	A	C	A	B	C|missense_variant|MODERATE|Pavir.7KG016500|Pavir.7KG016500.v5.1|transcript|Pavir.7KG016500.2.v5.1|protein_coding|1/10|c.36A>C|p.Glu12Asp|36/1476|36/1476|12/491||
Chr07K	11686362	C	T	A	B	T|missense_variant|MODERATE|Pavir.7KG016500|Pavir.7KG016500.v5.1|transcript|Pavir.7KG016500.2.v5.1|protein_coding|1/10|c.125C>T|p.Thr42Met|125/1476|125/1476|42/491||
Chr07K	11686377	T	C	A	B	C|missense_variant|MODERATE|Pavir.7KG016500|Pavir.7KG016500.v5.1|transcript|Pavir.7KG016500.2.v5.1|protein_coding|1/10|c.140T>C|p.Leu47Pro|140/1476|140/1476|47/491||
Chr07K	11686497	G	A	A	B	A|missense_variant|MODERATE|Pavir.7KG016500|Pavir.7KG016500.v5.1|transcript|Pavir.7KG016500.2.v5.1|protein_coding|2/10|c.181G>A|p.Asp61Asn|181/1476|181/1476|61/491||
Chr07K	11686840	A	C	A	B	C|missense_variant|MODERATE|Pavir.7KG016500|Pavir.7KG016500.v5.1|transcript|Pavir.7KG016500.2.v5.1|protein_coding|3/10|c.431A>C|p.Gln144Pro|431/1476|431/1476|144/491||
Chr07K	11687391	A	G	A	B	G|missense_variant|MODERATE|Pavir.7KG016500|Pavir.7KG016500.v5.1|transcript|Pavir.7KG016500.2.v5.1|protein_coding|4/10|c.602A>G|p.Glu201Gly|602/1476|602/1476|201/491||
Chr07K	11688765	G	GA	A	B	GA|frameshift_variant|HIGH|Pavir.7KG016500|Pavir.7KG016500.v5.1|transcript|Pavir.7KG016500.2.v5.1|protein_coding|10/10|c.1355dupA|p.Trp453fs|1356/1476|1356/1476|452/491||INFO_REALIGN_3_PRIME;LOF=(Pavir.7KG016500|Pavir.7KG016500.v5.1|1|1.00)
Chr07K	12240400	A	AT	A	B	AT|frameshift_variant|HIGH|Pavir.7KG002000|Pavir.7KG002000.v5.1|transcript|Pavir.7KG002000.1.v5.1|protein_coding|4/4|c.2127dupA|p.Ter710fs|2186/2503|2127/2130|709/709||,AT|frameshift_variant|HIGH|Pavir.7KG002000|Pavir.7KG002000.v5.1|transcript|Pavir.7KG002000.2.v5.1|protein_coding|3/3|c.1935dupA|p.Ter646fs|1994/2322|1935/1938|645/645||,AT|downstream_gene_variant|MODIFIER|Pavir.7KG033909|Pavir.7KG…
Chr07K	12240510	T	C	A	B	C|missense_variant|MODERATE|Pavir.7KG002000|Pavir.7KG002000.v5.1|transcript|Pavir.7KG002000.1.v5.1|protein_coding|4/4|c.2018A>G|p.His673Arg|2077/2503|2018/2130|673/709||,C|missense_variant|MODERATE|Pavir.7KG002000|Pavir.7KG002000.v5.1|transcript|Pavir.7KG002000.2.v5.1|protein_coding|3/3|c.1826A>G|p.His609Arg|1885/2322|1826/1938|609/645||,C|downstream_gene_variant|MODIFIER|Pavir.7KG033909|Pavir.7K…
Chr07K	12240540	T	C	A	B	C|missense_variant|MODERATE|Pavir.7KG002000|Pavir.7KG002000.v5.1|transcript|Pavir.7KG002000.1.v5.1|protein_coding|4/4|c.1988A>G|p.Tyr663Cys|2047/2503|1988/2130|663/709||,C|missense_variant|MODERATE|Pavir.7KG002000|Pavir.7KG002000.v5.1|transcript|Pavir.7KG002000.2.v5.1|protein_coding|3/3|c.1796A>G|p.Tyr599Cys|1855/2322|1796/1938|599/645||,C|downstream_gene_variant|MODIFIER|Pavir.7KG033909|Pavir.7K…
Chr07K	12240550	A	G	A	B	G|missense_variant|MODERATE|Pavir.7KG002000|Pavir.7KG002000.v5.1|transcript|Pavir.7KG002000.1.v5.1|protein_coding|4/4|c.1978T>C|p.Tyr660His|2037/2503|1978/2130|660/709||,G|missense_variant|MODERATE|Pavir.7KG002000|Pavir.7KG002000.v5.1|transcript|Pavir.7KG002000.2.v5.1|protein_coding|3/3|c.1786T>C|p.Tyr596His|1845/2322|1786/1938|596/645||,G|downstream_gene_variant|MODIFIER|Pavir.7KG033909|Pavir.7K…
Chr07K	12240567	A	T	A	B	T|missense_variant|MODERATE|Pavir.7KG002000|Pavir.7KG002000.v5.1|transcript|Pavir.7KG002000.1.v5.1|protein_coding|4/4|c.1961T>A|p.Val654Asp|2020/2503|1961/2130|654/709||,T|missense_variant|MODERATE|Pavir.7KG002000|Pavir.7KG002000.v5.1|transcript|Pavir.7KG002000.2.v5.1|protein_coding|3/3|c.1769T>A|p.Val590Asp|1828/2322|1769/1938|590/645||,T|downstream_gene_variant|MODIFIER|Pavir.7KG033909|Pavir.7K…
Chr07K	12240600	A	T	A	B	T|missense_variant|MODERATE|Pavir.7KG002000|Pavir.7KG002000.v5.1|transcript|Pavir.7KG002000.1.v5.1|protein_coding|4/4|c.1928T>A|p.Met643Lys|1987/2503|1928/2130|643/709||,T|missense_variant|MODERATE|Pavir.7KG002000|Pavir.7KG002000.v5.1|transcript|Pavir.7KG002000.2.v5.1|protein_coding|3/3|c.1736T>A|p.Met579Lys|1795/2322|1736/1938|579/645||,T|downstream_gene_variant|MODIFIER|Pavir.7KG033909|Pavir.7K…
Chr07K	12240688	G	T	A	B	T|missense_variant|MODERATE|Pavir.7KG002000|Pavir.7KG002000.v5.1|transcript|Pavir.7KG002000.1.v5.1|protein_coding|4/4|c.1840C>A|p.Leu614Ile|1899/2503|1840/2130|614/709||,T|missense_variant|MODERATE|Pavir.7KG002000|Pavir.7KG002000.v5.1|transcript|Pavir.7KG002000.2.v5.1|protein_coding|3/3|c.1648C>A|p.Leu550Ile|1707/2322|1648/1938|550/645||,T|downstream_gene_variant|MODIFIER|Pavir.7KG033909|Pavir.7K…
Chr07K	12241018	T	C	A	B	C|missense_variant|MODERATE|Pavir.7KG002000|Pavir.7KG002000.v5.1|transcript|Pavir.7KG002000.1.v5.1|protein_coding|4/4|c.1510A>G|p.Met504Val|1569/2503|1510/2130|504/709||,C|missense_variant|MODERATE|Pavir.7KG002000|Pavir.7KG002000.v5.1|transcript|Pavir.7KG002000.2.v5.1|protein_coding|3/3|c.1318A>G|p.Met440Val|1377/2322|1318/1938|440/645||,C|downstream_gene_variant|MODIFIER|Pavir.7KG033909|Pavir.7K…
Chr07K	12241263	T	C	A	B	C|missense_variant|MODERATE|Pavir.7KG002000|Pavir.7KG002000.v5.1|transcript|Pavir.7KG002000.1.v5.1|protein_coding|4/4|c.1265A>G|p.Asn422Ser|1324/2503|1265/2130|422/709||,C|missense_variant|MODERATE|Pavir.7KG002000|Pavir.7KG002000.v5.1|transcript|Pavir.7KG002000.2.v5.1|protein_coding|3/3|c.1073A>G|p.Asn358Ser|1132/2322|1073/1938|358/645||,C|downstream_gene_variant|MODIFIER|Pavir.7KG033909|Pavir.7K…
Chr07K	12252109	T	C	A	B	C|missense_variant|MODERATE|Pavir.7KG002000|Pavir.7KG002000.v5.1|transcript|Pavir.7KG002000.1.v5.1|protein_coding|1/4|c.425A>G|p.Asn142Ser|484/2503|425/2130|142/709||,C|missense_variant|MODERATE|Pavir.7KG002000|Pavir.7KG002000.v5.1|transcript|Pavir.7KG002000.2.v5.1|protein_coding|1/3|c.425A>G|p.Asn142Ser|484/2322|425/1938|142/645||
Chr07K	12264441	A	G	A	B	G|missense_variant|MODERATE|Pavir.7KG002009|Pavir.7KG002009.v5.1|transcript|Pavir.7KG002009.1.v5.1|protein_coding|1/1|c.815T>C|p.Val272Ala|960/1397|815/960|272/319||
Chr07K	12264469	T	G	A	B	G|missense_variant|MODERATE|Pavir.7KG002009|Pavir.7KG002009.v5.1|transcript|Pavir.7KG002009.1.v5.1|protein_coding|1/1|c.787A>C|p.Asn263His|932/1397|787/960|263/319||
Chr07K	12270447	T	C	A	B	C|missense_variant|MODERATE|Pavir.7KG001800|Pavir.7KG001800.v5.1|transcript|Pavir.7KG001800.1.v5.1|protein_coding|1/2|c.103T>C|p.Phe35Leu|103/444|103/444|35/147||
Chr07K	12288091	G	T	A	B	T|missense_variant|MODERATE|Pavir.7KG088100|Pavir.7KG088100.v5.1|transcript|Pavir.7KG088100.1.v5.1|protein_coding|1/2|c.73G>T|p.Ala25Ser|73/447|73/447|25/148||
Chr07K	12288118	A	G	A	B	G|missense_variant|MODERATE|Pavir.7KG088100|Pavir.7KG088100.v5.1|transcript|Pavir.7KG088100.1.v5.1|protein_coding|1/2|c.100A>G|p.Ser34Gly|100/447|100/447|34/148||
Chr07K	12288430	A	T	A	B	T|missense_variant|MODERATE|Pavir.7KG088100|Pavir.7KG088100.v5.1|transcript|Pavir.7KG088100.1.v5.1|protein_coding|2/2|c.379A>T|p.Arg127Trp|379/447|379/447|127/148||
Chr07K	12288434	C	T	A	B	T|missense_variant|MODERATE|Pavir.7KG088100|Pavir.7KG088100.v5.1|transcript|Pavir.7KG088100.1.v5.1|protein_coding|2/2|c.383C>T|p.Pro128Leu|383/447|383/447|128/148||
Chr07K	12288462	C	G	A	B	G|missense_variant|MODERATE|Pavir.7KG088100|Pavir.7KG088100.v5.1|transcript|Pavir.7KG088100.1.v5.1|protein_coding|2/2|c.411C>G|p.Cys137Trp|411/447|411/447|137/148||
Chr07K	12458998	A	G	A	B	G|missense_variant|MODERATE|Pavir.7KG057309|Pavir.7KG057309.v5.1|transcript|Pavir.7KG057309.1.v5.1|protein_coding|1/1|c.170A>G|p.Lys57Arg|170/309|170/309|57/102||,G|upstream_gene_variant|MODIFIER|Pavir.7KG057300|Pavir.7KG057300.v5.1|transcript|Pavir.7KG057300.1.v5.1|protein_coding||c.-520T>C|||||520|
Chr07K	12459032	C	G	A	B	G|missense_variant|MODERATE|Pavir.7KG057309|Pavir.7KG057309.v5.1|transcript|Pavir.7KG057309.1.v5.1|protein_coding|1/1|c.204C>G|p.Asn68Lys|204/309|204/309|68/102||,G|upstream_gene_variant|MODIFIER|Pavir.7KG057300|Pavir.7KG057300.v5.1|transcript|Pavir.7KG057300.1.v5.1|protein_coding||c.-554G>C|||||554|
Chr07K	12969373	C	T	A	B	T|missense_variant|MODERATE|Pavir.7KG003700|Pavir.7KG003700.v5.1|transcript|Pavir.7KG003700.1.v5.1|protein_coding|5/5|c.1432G>A|p.Gly478Ser|1445/1801|1432/1560|478/519||
Chr07K	12973110	G	A	A	B	A|missense_variant|MODERATE|Pavir.7KG003700|Pavir.7KG003700.v5.1|transcript|Pavir.7KG003700.1.v5.1|protein_coding|3/5|c.979C>T|p.Leu327Phe|992/1801|979/1560|327/519||,A|downstream_gene_variant|MODIFIER|Pavir.7KG003800|Pavir.7KG003800.v5.1|transcript|Pavir.7KG003800.1.v5.1|protein_coding||c.*4370C>T|||||4265|
Chr07K	12978116	G	C	A	B	C|missense_variant|MODERATE|Pavir.7KG003800|Pavir.7KG003800.v5.1|transcript|Pavir.7KG003800.1.v5.1|protein_coding|4/5|c.991C>G|p.Gln331Glu|1020/1658|991/1524|331/507||,C|upstream_gene_variant|MODIFIER|Pavir.7KG003700|Pavir.7KG003700.v5.1|transcript|Pavir.7KG003700.1.v5.1|protein_coding||c.-3451C>G|||||3438|
Chr07K	12979364	G	T	A	B	T|missense_variant|MODERATE|Pavir.7KG003800|Pavir.7KG003800.v5.1|transcript|Pavir.7KG003800.1.v5.1|protein_coding|1/5|c.179C>A|p.Pro60His|208/1658|179/1524|60/507||,T|upstream_gene_variant|MODIFIER|Pavir.7KG003700|Pavir.7KG003700.v5.1|transcript|Pavir.7KG003700.1.v5.1|protein_coding||c.-4699C>A|||||4686|
Chr07K	12986011	T	C	A	B	C|missense_variant|MODERATE|Pavir.7KG003900|Pavir.7KG003900.v5.1|transcript|Pavir.7KG003900.2.v5.1|protein_coding|4/4|c.1255A>G|p.Thr419Ala|1314/1562|1255/1293|419/430||
Chr07K	13014562	G	A	A	B	A|missense_variant|MODERATE|Pavir.7KG004100|Pavir.7KG004100.v5.1|transcript|Pavir.7KG004100.1.v5.1|protein_coding|1/5|c.133G>A|p.Ala45Thr|133/1581|133/1527|45/508||
Chr07K	13017399	A	C	A	B	C|missense_variant|MODERATE|Pavir.7KG004100|Pavir.7KG004100.v5.1|transcript|Pavir.7KG004100.1.v5.1|protein_coding|5/5|c.1289A>C|p.Glu430Ala|1289/1581|1289/1527|430/508||,C|upstream_gene_variant|MODIFIER|Pavir.7KG004200|Pavir.7KG004200.v5.1|transcript|Pavir.7KG004200.1.v5.1|protein_coding||c.-3503A>C|||||3350|,C|upstream_gene_variant|MODIFIER|Pavir.7KG004200|Pavir.7KG004200.v5.1|transcript|Pavir.7…
Chr07K	13021184	T	C	A	B	C|missense_variant|MODERATE|Pavir.7KG004200|Pavir.7KG004200.v5.1|transcript|Pavir.7KG004200.1.v5.1|protein_coding|1/4|c.283T>C|p.Ser95Pro|436/1077|283/768|95/255||,C|missense_variant|MODERATE|Pavir.7KG004200|Pavir.7KG004200.v5.1|transcript|Pavir.7KG004200.2.v5.1|protein_coding|1/3|c.283T>C|p.Ser95Pro|382/852|283/513|95/170||,C|downstream_gene_variant|MODIFIER|Pavir.7KG004100|Pavir.7KG004100.v5.1|…
Chr07K	13080223	A	G	A	B	G|missense_variant|MODERATE|Pavir.7KG004400|Pavir.7KG004400.v5.1|transcript|Pavir.7KG004400.1.v5.1|protein_coding|7/22|c.1580T>C|p.Val527Ala|1668/5145|1580/4350|527/1449||,G|missense_variant|MODERATE|Pavir.7KG004400|Pavir.7KG004400.v5.1|transcript|Pavir.7KG004400.2.v5.1|protein_coding|7/22|c.1580T>C|p.Val527Ala|1916/4953|1580/4239|527/1412||
Chr07K	13106120	T	C	A	B	C|missense_variant|MODERATE|Pavir.7KG004800|Pavir.7KG004800.v5.1|transcript|Pavir.7KG004800.1.v5.1|protein_coding|1/1|c.35T>C|p.Ile12Thr|35/2478|35/2295|12/764||,C|downstream_gene_variant|MODIFIER|Pavir.7KG004409|Pavir.7KG004409.v5.1|transcript|Pavir.7KG004409.1.v5.1|protein_coding||c.*2164T>C|||||2164|WARNING_TRANSCRIPT_NO_STOP_CODON,C|downstream_gene_variant|MODIFIER|Pavir.7KG004900|Pavir.7KG00…
Chr07K	13110251	C	T	A	B	T|missense_variant|MODERATE|Pavir.7KG004900|Pavir.7KG004900.v5.1|transcript|Pavir.7KG004900.1.v5.1|protein_coding|2/3|c.752G>A|p.Arg251His|787/1214|752/1083|251/360||,T|downstream_gene_variant|MODIFIER|Pavir.7KG004800|Pavir.7KG004800.v5.1|transcript|Pavir.7KG004800.1.v5.1|protein_coding||c.*1871C>T|||||1688|
Chr07K	14785347	T	G	A	B	G|missense_variant|MODERATE|Pavir.7KG100154|Pavir.7KG100154.v5.1|transcript|Pavir.7KG100154.1.v5.1|protein_coding|2/2|c.126A>C|p.Leu42Phe|219/434|126/270|42/89||,G|upstream_gene_variant|MODIFIER|Pavir.7KG100145|Pavir.7KG100145.v5.1|transcript|Pavir.7KG100145.1.v5.1|protein_coding||c.-3791A>C|||||3271|WARNING_TRANSCRIPT_NO_START_CODON
Chr07K	14826279	G	C	A	B	C|missense_variant|MODERATE|Pavir.7KG034200|Pavir.7KG034200.v5.1|transcript|Pavir.7KG034200.1.v5.1|protein_coding|2/3|c.559C>G|p.Gln187Glu|559/1365|559/1365|187/454||,C|downstream_gene_variant|MODIFIER|Pavir.7KG034209|Pavir.7KG034209.v5.1|transcript|Pavir.7KG034209.1.v5.1|protein_coding||c.*2635C>G|||||2635|
Chr07K	14828949	T	A	A	B	A|missense_variant|MODERATE|Pavir.7KG034209|Pavir.7KG034209.v5.1|transcript|Pavir.7KG034209.1.v5.1|protein_coding|2/2|c.1198A>T|p.Thr400Ser|1198/1233|1198/1233|400/410||,A|upstream_gene_variant|MODIFIER|Pavir.7KG034200|Pavir.7KG034200.v5.1|transcript|Pavir.7KG034200.1.v5.1|protein_coding||c.-1862A>T|||||1862|,A|upstream_gene_variant|MODIFIER|Pavir.7KG034218|Pavir.7KG034218.v5.1|transcript|Pavir.7…
Chr07K	14829129	T	A	A	B	A|missense_variant|MODERATE|Pavir.7KG034209|Pavir.7KG034209.v5.1|transcript|Pavir.7KG034209.1.v5.1|protein_coding|2/2|c.1018A>T|p.Thr340Ser|1018/1233|1018/1233|340/410||,A|upstream_gene_variant|MODIFIER|Pavir.7KG034200|Pavir.7KG034200.v5.1|transcript|Pavir.7KG034200.1.v5.1|protein_coding||c.-2042A>T|||||2042|,A|upstream_gene_variant|MODIFIER|Pavir.7KG034218|Pavir.7KG034218.v5.1|transcript|Pavir.7…
Chr07K	14830067	A	AC	A	B	AC|frameshift_variant|HIGH|Pavir.7KG034209|Pavir.7KG034209.v5.1|transcript|Pavir.7KG034209.1.v5.1|protein_coding|1/2|c.578_579insG|p.Asp193fs|578/1233|578/1233|193/410||,AC|upstream_gene_variant|MODIFIER|Pavir.7KG034200|Pavir.7KG034200.v5.1|transcript|Pavir.7KG034200.1.v5.1|protein_coding||c.-2981_-2980insG|||||2981|,AC|upstream_gene_variant|MODIFIER|Pavir.7KG034218|Pavir.7KG034218.v5.1|transcrip…
Chr07K	14867862	T	A	A	B	A|stop_gained|HIGH|Pavir.7KG034309|Pavir.7KG034309.v5.1|transcript|Pavir.7KG034309.1.v5.1|protein_coding|2/3|c.487A>T|p.Lys163*|487/690|487/690|163/229||;LOF=(Pavir.7KG034309|Pavir.7KG034309.v5.1|1|1.00);NMD=(Pavir.7KG034309|Pavir.7KG034309.v5.1|1|1.00)
Chr07K	14875356	TG	T	A	B	T|frameshift_variant|HIGH|Pavir.7KG034318|Pavir.7KG034318.v5.1|transcript|Pavir.7KG034318.1.v5.1|protein_coding|1/1|c.323delG|p.Gly108fs|323/552|323/552|108/183||INFO_REALIGN_3_PRIME;LOF=(Pavir.7KG034318|Pavir.7KG034318.v5.1|1|1.00)
Chr07K	14939882	G	C	A	B	C|missense_variant|MODERATE|Pavir.7KG043000|Pavir.7KG043000.v5.1|transcript|Pavir.7KG043000.1.v5.1|protein_coding|1/8|c.56G>C|p.Ser19Thr|178/1769|56/921|19/306||
Chr07K	14939887	G	T	A	B	T|missense_variant|MODERATE|Pavir.7KG043000|Pavir.7KG043000.v5.1|transcript|Pavir.7KG043000.1.v5.1|protein_coding|1/8|c.61G>T|p.Ala21Ser|183/1769|61/921|21/306||
Chr07K	14941436	C	A	A	B	A|missense_variant|MODERATE|Pavir.7KG043000|Pavir.7KG043000.v5.1|transcript|Pavir.7KG043000.1.v5.1|protein_coding|5/8|c.663C>A|p.His221Gln|785/1769|663/921|221/306||
Chr07K	14944427	C	A	A	B	A|missense_variant&splice_region_variant|MODERATE|Pavir.7KG043000|Pavir.7KG043000.v5.1|transcript|Pavir.7KG043000.1.v5.1|protein_coding|7/8|c.883C>A|p.Gln295Lys|1005/1769|883/921|295/306||
Chr07K	14970056	G	A	A	B	A|missense_variant|MODERATE|Pavir.7KG043009|Pavir.7KG043009.v5.1|transcript|Pavir.7KG043009.1.v5.1|protein_coding|2/2|c.421C>T|p.Arg141Cys|461/523|421/483|141/160||
Chr07K	14970169	T	C	A	B	C|missense_variant|MODERATE|Pavir.7KG043009|Pavir.7KG043009.v5.1|transcript|Pavir.7KG043009.1.v5.1|protein_coding|2/2|c.308A>G|p.Tyr103Cys|348/523|308/483|103/160||
Chr07K	14970196	A	G	A	B	G|missense_variant|MODERATE|Pavir.7KG043009|Pavir.7KG043009.v5.1|transcript|Pavir.7KG043009.1.v5.1|protein_coding|2/2|c.281T>C|p.Val94Ala|321/523|281/483|94/160||
Chr07K	14970197	C	T	A	B	T|missense_variant|MODERATE|Pavir.7KG043009|Pavir.7KG043009.v5.1|transcript|Pavir.7KG043009.1.v5.1|protein_coding|2/2|c.280G>A|p.Val94Ile|320/523|280/483|94/160||
Chr07K	14970320	C	T	A	B	T|missense_variant|MODERATE|Pavir.7KG043009|Pavir.7KG043009.v5.1|transcript|Pavir.7KG043009.1.v5.1|protein_coding|2/2|c.157G>A|p.Val53Ile|197/523|157/483|53/160||
Chr07K	14970400	G	A	A	B	A|missense_variant|MODERATE|Pavir.7KG043009|Pavir.7KG043009.v5.1|transcript|Pavir.7KG043009.1.v5.1|protein_coding|2/2|c.77C>T|p.Ala26Val|117/523|77/483|26/160||
Chr07K	15021830	C	A	A	B	A|missense_variant|MODERATE|Pavir.7KG021900|Pavir.7KG021900.v5.1|transcript|Pavir.7KG021900.1.v5.1|protein_coding|1/2|c.108C>A|p.Phe36Leu|108/309|108/309|36/102||,A|upstream_gene_variant|MODIFIER|Pavir.7KG022000|Pavir.7KG022000.v5.1|transcript|Pavir.7KG022000.2.v5.1|protein_coding||c.-3252C>A|||||2972|WARNING_TRANSCRIPT_NO_START_CODON
Chr07K	15021948	A	C	A	B	C|splice_acceptor_variant&intron_variant|HIGH|Pavir.7KG021900|Pavir.7KG021900.v5.1|transcript|Pavir.7KG021900.1.v5.1|protein_coding|1/1|c.196-2A>C||||||,C|upstream_gene_variant|MODIFIER|Pavir.7KG022000|Pavir.7KG022000.v5.1|transcript|Pavir.7KG022000.2.v5.1|protein_coding||c.-3134A>C|||||2854|WARNING_TRANSCRIPT_NO_START_CODON;LOF=(Pavir.7KG021900|Pavir.7KG021900.v5.1|1|1.00)
Chr07K	15058231	G	A	A	B	A|missense_variant|MODERATE|Pavir.7KG022200|Pavir.7KG022200.v5.1|transcript|Pavir.7KG022200.1.v5.1|protein_coding|1/2|c.61G>A|p.Val21Met|342/958|61/657|21/218||,A|downstream_gene_variant|MODIFIER|Pavir.7KG022100|Pavir.7KG022100.v5.1|transcript|Pavir.7KG022100.1.v5.1|protein_coding||c.*2167G>A|||||2032|
Chr07K	15069613	G	A	A	B	A|missense_variant|MODERATE|Pavir.7KG022300|Pavir.7KG022300.v5.1|transcript|Pavir.7KG022300.2.v5.1|protein_coding|2/2|c.380G>A|p.Arg127Lys|380/636|380/636|127/211||,A|upstream_gene_variant|MODIFIER|Pavir.7KG022400|Pavir.7KG022400.v5.1|transcript|Pavir.7KG022400.1.v5.1|protein_coding||c.-560G>A|||||560|
Chr07K	15069664	G	A	A	B	A|missense_variant|MODERATE|Pavir.7KG022300|Pavir.7KG022300.v5.1|transcript|Pavir.7KG022300.2.v5.1|protein_coding|2/2|c.431G>A|p.Arg144His|431/636|431/636|144/211||,A|upstream_gene_variant|MODIFIER|Pavir.7KG022400|Pavir.7KG022400.v5.1|transcript|Pavir.7KG022400.1.v5.1|protein_coding||c.-509G>A|||||509|
Chr07K	15069733	T	C	A	B	C|missense_variant|MODERATE|Pavir.7KG022300|Pavir.7KG022300.v5.1|transcript|Pavir.7KG022300.2.v5.1|protein_coding|2/2|c.500T>C|p.Val167Ala|500/636|500/636|167/211||,C|upstream_gene_variant|MODIFIER|Pavir.7KG022400|Pavir.7KG022400.v5.1|transcript|Pavir.7KG022400.1.v5.1|protein_coding||c.-440T>C|||||440|
Chr07K	15070293	G	A	A	B	A|missense_variant|MODERATE|Pavir.7KG022400|Pavir.7KG022400.v5.1|transcript|Pavir.7KG022400.1.v5.1|protein_coding|1/1|c.121G>A|p.Ala41Thr|121/432|121/432|41/143||,A|downstream_gene_variant|MODIFIER|Pavir.7KG022300|Pavir.7KG022300.v5.1|transcript|Pavir.7KG022300.2.v5.1|protein_coding||c.*424G>A|||||424|
Chr07K	15156728	C	T	A	B	T|missense_variant|MODERATE|Pavir.7KG019800|Pavir.7KG019800.v5.1|transcript|Pavir.7KG019800.1.v5.1|protein_coding|1/2|c.194C>T|p.Pro65Leu|194/441|194/441|65/146||,T|upstream_gene_variant|MODIFIER|Pavir.7KG019809|Pavir.7KG019809.v5.1|transcript|Pavir.7KG019809.1.v5.1|protein_coding||c.-810C>T|||||571|
Chr07K	15157568	A	G	A	B	G|missense_variant|MODERATE|Pavir.7KG019809|Pavir.7KG019809.v5.1|transcript|Pavir.7KG019809.1.v5.1|protein_coding|2/2|c.31A>G|p.Arg11Gly|189/666|31/345|11/114||,G|downstream_gene_variant|MODIFIER|Pavir.7KG019800|Pavir.7KG019800.v5.1|transcript|Pavir.7KG019800.1.v5.1|protein_coding||c.*509A>G|||||509|
Chr07K	15157775	A	G	A	B	G|missense_variant|MODERATE|Pavir.7KG019809|Pavir.7KG019809.v5.1|transcript|Pavir.7KG019809.1.v5.1|protein_coding|2/2|c.238A>G|p.Lys80Glu|396/666|238/345|80/114||,G|downstream_gene_variant|MODIFIER|Pavir.7KG019800|Pavir.7KG019800.v5.1|transcript|Pavir.7KG019800.1.v5.1|protein_coding||c.*716A>G|||||716|
Chr07K	17309669	A	C	A	B	C|missense_variant|MODERATE|Pavir.7KG028900|Pavir.7KG028900.v5.1|transcript|Pavir.7KG028900.2.v5.1|protein_coding|5/6|c.728A>C|p.Glu243Ala|765/1115|728/945|243/314||,C|downstream_gene_variant|MODIFIER|Pavir.7KG028929|Pavir.7KG028929.v5.1|transcript|Pavir.7KG028929.1.v5.1|protein_coding||c.*3935T>G|||||2259|WARNING_TRANSCRIPT_NO_START_CODON
Chr07K	17473725	G	C	A	B	C|missense_variant|MODERATE|Pavir.7KG027687|Pavir.7KG027687.v5.1|transcript|Pavir.7KG027687.1.v5.1|protein_coding|1/1|c.592C>G|p.His198Asp|592/828|592/828|198/275||,C|downstream_gene_variant|MODIFIER|Pavir.7KG027658|Pavir.7KG027658.v5.1|transcript|Pavir.7KG027658.1.v5.1|protein_coding||c.*3783G>C|||||3783|
Chr07K	17894943	G	T	A	B	T|missense_variant|MODERATE|Pavir.7KG025600|Pavir.7KG025600.v5.1|transcript|Pavir.7KG025600.1.v5.1|protein_coding|1/1|c.637G>T|p.Ala213Ser|765/2777|637/2361|213/786||,T|downstream_gene_variant|MODIFIER|Pavir.7KG025629|Pavir.7KG025629.v5.1|transcript|Pavir.7KG025629.1.v5.1|protein_coding||c.*5250C>A|||||2647|WARNING_TRANSCRIPT_NO_START_CODON
Chr07K	17895222	C	A	A	B	A|missense_variant|MODERATE|Pavir.7KG025600|Pavir.7KG025600.v5.1|transcript|Pavir.7KG025600.1.v5.1|protein_coding|1/1|c.916C>A|p.Gln306Lys|1044/2777|916/2361|306/786||,A|downstream_gene_variant|MODIFIER|Pavir.7KG025629|Pavir.7KG025629.v5.1|transcript|Pavir.7KG025629.1.v5.1|protein_coding||c.*4971G>T|||||2368|WARNING_TRANSCRIPT_NO_START_CODON
Chr07K	17895645	T	A	A	B	A|missense_variant|MODERATE|Pavir.7KG025600|Pavir.7KG025600.v5.1|transcript|Pavir.7KG025600.1.v5.1|protein_coding|1/1|c.1339T>A|p.Phe447Ile|1467/2777|1339/2361|447/786||,A|downstream_gene_variant|MODIFIER|Pavir.7KG025629|Pavir.7KG025629.v5.1|transcript|Pavir.7KG025629.1.v5.1|protein_coding||c.*4548A>T|||||1945|WARNING_TRANSCRIPT_NO_START_CODON
Chr07K	18068837	A	G	A	B	G|splice_donor_variant&intron_variant|HIGH|Pavir.7KG024900|Pavir.7KG024900.v5.1|transcript|Pavir.7KG024900.3.v5.1|protein_coding|3/3|c.0+1A>G||||||WARNING_TRANSCRIPT_NO_START_CODON,G|splice_donor_variant&intron_variant|HIGH|Pavir.7KG024900|Pavir.7KG024900.v5.1|transcript|Pavir.7KG024900.4.v5.1|protein_coding|3/3|c.0+1A>G||||||WARNING_TRANSCRIPT_NO_START_CODON,G|intron_variant|MODIFIER|Pavir.7KG02…
Chr07K	18128434	T	G	A	B	G|stop_lost&splice_region_variant|HIGH|Pavir.7KG024629|Pavir.7KG024629.v5.1|transcript|Pavir.7KG024629.1.v5.1|protein_coding|1/1|c.342A>C|p.Ter114Cysext*?|342/342|342/342|114/113||
Chr07K	18471253	AC	A	A	B	A|frameshift_variant|HIGH|Pavir.7KG024716|Pavir.7KG024716.v5.1|transcript|Pavir.7KG024716.1.v5.1|protein_coding|5/6|c.2341delG|p.Val781fs|2341/2454|2341/2454|781/817||
Chr07K	18471924	T	A	A	B	A|missense_variant|MODERATE|Pavir.7KG024716|Pavir.7KG024716.v5.1|transcript|Pavir.7KG024716.1.v5.1|protein_coding|4/6|c.1755A>T|p.Glu585Asp|1755/2454|1755/2454|585/817||
Chr07K	18472163	T	C	A	B	C|missense_variant|MODERATE|Pavir.7KG024716|Pavir.7KG024716.v5.1|transcript|Pavir.7KG024716.1.v5.1|protein_coding|3/6|c.1549A>G|p.Lys517Glu|1549/2454|1549/2454|517/817||
Chr07K	18472235	T	C	A	B	C|missense_variant|MODERATE|Pavir.7KG024716|Pavir.7KG024716.v5.1|transcript|Pavir.7KG024716.1.v5.1|protein_coding|3/6|c.1477A>G|p.Ser493Gly|1477/2454|1477/2454|493/817||
Chr07K	18472241	A	T	A	B	T|missense_variant|MODERATE|Pavir.7KG024716|Pavir.7KG024716.v5.1|transcript|Pavir.7KG024716.1.v5.1|protein_coding|3/6|c.1471T>A|p.Trp491Arg|1471/2454|1471/2454|491/817||
Chr07K	18472622	A	AG	A	B	AG|frameshift_variant|HIGH|Pavir.7KG024716|Pavir.7KG024716.v5.1|transcript|Pavir.7KG024716.1.v5.1|protein_coding|2/6|c.1154dupC|p.Ser386fs|1154/2454|1154/2454|385/817||;LOF=(Pavir.7KG024716|Pavir.7KG024716.v5.1|1|1.00)
Chr07K	18473229	T	C	A	B	C|missense_variant|MODERATE|Pavir.7KG024716|Pavir.7KG024716.v5.1|transcript|Pavir.7KG024716.1.v5.1|protein_coding|2/6|c.548A>G|p.Lys183Arg|548/2454|548/2454|183/817||
Chr07K	18473290	G	A	A	B	A|missense_variant|MODERATE|Pavir.7KG024716|Pavir.7KG024716.v5.1|transcript|Pavir.7KG024716.1.v5.1|protein_coding|2/6|c.487C>T|p.Arg163Cys|487/2454|487/2454|163/817||
Chr07K	18473373	G	T	A	B	T|missense_variant|MODERATE|Pavir.7KG024716|Pavir.7KG024716.v5.1|transcript|Pavir.7KG024716.1.v5.1|protein_coding|2/6|c.404C>A|p.Ser135Tyr|404/2454|404/2454|135/817||
Chr07K	18473466	AC	A	A	B	A|frameshift_variant|HIGH|Pavir.7KG024716|Pavir.7KG024716.v5.1|transcript|Pavir.7KG024716.1.v5.1|protein_coding|2/6|c.310delG|p.Val104fs|310/2454|310/2454|104/817||;LOF=(Pavir.7KG024716|Pavir.7KG024716.v5.1|1|1.00)
Chr07K	18473775	C	T	A	B	T|missense_variant|MODERATE|Pavir.7KG024716|Pavir.7KG024716.v5.1|transcript|Pavir.7KG024716.1.v5.1|protein_coding|1/6|c.44G>A|p.Arg15His|44/2454|44/2454|15/817||
Chr07K	18473782	C	T	A	B	T|missense_variant|MODERATE|Pavir.7KG024716|Pavir.7KG024716.v5.1|transcript|Pavir.7KG024716.1.v5.1|protein_coding|1/6|c.37G>A|p.Glu13Lys|37/2454|37/2454|13/817||
Chr07K	19642250	G	T	A	B	T|missense_variant|MODERATE|Pavir.7KG067400|Pavir.7KG067400.v5.1|transcript|Pavir.7KG067400.1.v5.1|protein_coding|15/15|c.1207C>A|p.Leu403Ile|1919/2469|1207/1434|403/477||,T|missense_variant|MODERATE|Pavir.7KG067400|Pavir.7KG067400.v5.1|transcript|Pavir.7KG067400.2.v5.1|protein_coding|15/15|c.1207C>A|p.Leu403Ile|1814/2331|1207/1434|403/477||,T|missense_variant|MODERATE|Pavir.7KG067400|Pavir.7KG06…
Chr07K	19811367	G	T	A	B	T|missense_variant|MODERATE|Pavir.7KG062600|Pavir.7KG062600.v5.1|transcript|Pavir.7KG062600.1.v5.1|protein_coding|5/5|c.697C>A|p.Arg233Ser|975/1196|697/771|233/256||,T|upstream_gene_variant|MODIFIER|Pavir.7KG059729|Pavir.7KG059729.v5.1|transcript|Pavir.7KG059729.4.v5.1|protein_coding||c.-1303C>A|||||1277|,T|upstream_gene_variant|MODIFIER|Pavir.7KG059729|Pavir.7KG059729.v5.1|transcript|Pavir.7KG05…
Chr07K	20064929	T	C	A	B	C|missense_variant|MODERATE|Pavir.7KG038929|Pavir.7KG038929.v5.1|transcript|Pavir.7KG038929.1.v5.1|protein_coding|1/4|c.19T>C|p.Cys7Arg|19/858|19/858|7/285||
Chr07K	20064962	G	T	A	B	T|missense_variant|MODERATE|Pavir.7KG038929|Pavir.7KG038929.v5.1|transcript|Pavir.7KG038929.1.v5.1|protein_coding|1/4|c.52G>T|p.Ala18Ser|52/858|52/858|18/285||
Chr07K	20064963	C	T	A	B	T|missense_variant|MODERATE|Pavir.7KG038929|Pavir.7KG038929.v5.1|transcript|Pavir.7KG038929.1.v5.1|protein_coding|1/4|c.53C>T|p.Ala18Val|53/858|53/858|18/285||
Chr07K	20065016	C	A	A	B	A|missense_variant|MODERATE|Pavir.7KG038929|Pavir.7KG038929.v5.1|transcript|Pavir.7KG038929.1.v5.1|protein_coding|1/4|c.106C>A|p.Leu36Ile|106/858|106/858|36/285||
Chr07K	20067365	A	C	A	B	C|missense_variant|MODERATE|Pavir.7KG038929|Pavir.7KG038929.v5.1|transcript|Pavir.7KG038929.1.v5.1|protein_coding|3/4|c.316A>C|p.Lys106Gln|316/858|316/858|106/285||
Chr07K	20067368	T	A	A	B	A|missense_variant|MODERATE|Pavir.7KG038929|Pavir.7KG038929.v5.1|transcript|Pavir.7KG038929.1.v5.1|protein_coding|3/4|c.319T>A|p.Tyr107Asn|319/858|319/858|107/285||
Chr07K	20067372	T	A	A	B	A|missense_variant|MODERATE|Pavir.7KG038929|Pavir.7KG038929.v5.1|transcript|Pavir.7KG038929.1.v5.1|protein_coding|3/4|c.323T>A|p.Leu108His|323/858|323/858|108/285||
Chr07K	20067492	T	C	A	B	C|missense_variant|MODERATE|Pavir.7KG038929|Pavir.7KG038929.v5.1|transcript|Pavir.7KG038929.1.v5.1|protein_coding|3/4|c.443T>C|p.Ile148Thr|443/858|443/858|148/285||
Chr07K	20067566	G	A	A	B	A|missense_variant|MODERATE|Pavir.7KG038929|Pavir.7KG038929.v5.1|transcript|Pavir.7KG038929.1.v5.1|protein_coding|3/4|c.517G>A|p.Glu173Lys|517/858|517/858|173/285||
Chr07K	20067902	A	T	A	B	T|missense_variant|MODERATE|Pavir.7KG038929|Pavir.7KG038929.v5.1|transcript|Pavir.7KG038929.1.v5.1|protein_coding|4/4|c.762A>T|p.Gln254His|762/858|762/858|254/285||
Chr07K	20067931	T	C	A	B	C|missense_variant|MODERATE|Pavir.7KG038929|Pavir.7KG038929.v5.1|transcript|Pavir.7KG038929.1.v5.1|protein_coding|4/4|c.791T>C|p.Leu264Ser|791/858|791/858|264/285||
Chr07K	20067957	A	C	A	B	C|missense_variant|MODERATE|Pavir.7KG038929|Pavir.7KG038929.v5.1|transcript|Pavir.7KG038929.1.v5.1|protein_coding|4/4|c.817A>C|p.Lys273Gln|817/858|817/858|273/285||
Chr07K	20134560	A	G	A	B	G|missense_variant|MODERATE|Pavir.7KG063100|Pavir.7KG063100.v5.1|transcript|Pavir.7KG063100.2.v5.1|protein_coding|1/11|c.62A>G|p.Asp21Gly|304/4909|62/4443|21/1480||,G|missense_variant|MODERATE|Pavir.7KG063100|Pavir.7KG063100.v5.1|transcript|Pavir.7KG063100.1.v5.1|protein_coding|1/10|c.62A>G|p.Asp21Gly|276/4676|62/4203|21/1400||,G|missense_variant|MODERATE|Pavir.7KG063100|Pavir.7KG063100.v5.1|tran…
Chr07K	20134715	G	A	A	B	A|missense_variant|MODERATE|Pavir.7KG063100|Pavir.7KG063100.v5.1|transcript|Pavir.7KG063100.2.v5.1|protein_coding|1/11|c.217G>A|p.Ala73Thr|459/4909|217/4443|73/1480||,A|missense_variant|MODERATE|Pavir.7KG063100|Pavir.7KG063100.v5.1|transcript|Pavir.7KG063100.1.v5.1|protein_coding|1/10|c.217G>A|p.Ala73Thr|431/4676|217/4203|73/1400||,A|missense_variant|MODERATE|Pavir.7KG063100|Pavir.7KG063100.v5.1|…
Chr07K	20135027	G	A	A	B	A|missense_variant|MODERATE|Pavir.7KG063100|Pavir.7KG063100.v5.1|transcript|Pavir.7KG063100.2.v5.1|protein_coding|1/11|c.529G>A|p.Ala177Thr|771/4909|529/4443|177/1480||,A|missense_variant|MODERATE|Pavir.7KG063100|Pavir.7KG063100.v5.1|transcript|Pavir.7KG063100.1.v5.1|protein_coding|1/10|c.529G>A|p.Ala177Thr|743/4676|529/4203|177/1400||,A|missense_variant|MODERATE|Pavir.7KG063100|Pavir.7KG063100.v…
Chr07K	20135057	C	A	A	B	A|missense_variant|MODERATE|Pavir.7KG063100|Pavir.7KG063100.v5.1|transcript|Pavir.7KG063100.2.v5.1|protein_coding|1/11|c.559C>A|p.Leu187Met|801/4909|559/4443|187/1480||,A|missense_variant|MODERATE|Pavir.7KG063100|Pavir.7KG063100.v5.1|transcript|Pavir.7KG063100.1.v5.1|protein_coding|1/10|c.559C>A|p.Leu187Met|773/4676|559/4203|187/1400||,A|missense_variant|MODERATE|Pavir.7KG063100|Pavir.7KG063100.v…
Chr07K	20135198	A	G	A	B	G|missense_variant|MODERATE|Pavir.7KG063100|Pavir.7KG063100.v5.1|transcript|Pavir.7KG063100.2.v5.1|protein_coding|1/11|c.700A>G|p.Met234Val|942/4909|700/4443|234/1480||,G|missense_variant|MODERATE|Pavir.7KG063100|Pavir.7KG063100.v5.1|transcript|Pavir.7KG063100.1.v5.1|protein_coding|1/10|c.700A>G|p.Met234Val|914/4676|700/4203|234/1400||,G|missense_variant|MODERATE|Pavir.7KG063100|Pavir.7KG063100.v…
Chr07K	20135799	C	T	A	B	T|missense_variant|MODERATE|Pavir.7KG063100|Pavir.7KG063100.v5.1|transcript|Pavir.7KG063100.2.v5.1|protein_coding|1/11|c.1301C>T|p.Thr434Ile|1543/4909|1301/4443|434/1480||,T|missense_variant|MODERATE|Pavir.7KG063100|Pavir.7KG063100.v5.1|transcript|Pavir.7KG063100.1.v5.1|protein_coding|1/10|c.1301C>T|p.Thr434Ile|1515/4676|1301/4203|434/1400||,T|missense_variant|MODERATE|Pavir.7KG063100|Pavir.7KG06…
Chr07K	20136131	C	G	A	B	G|missense_variant|MODERATE|Pavir.7KG063100|Pavir.7KG063100.v5.1|transcript|Pavir.7KG063100.2.v5.1|protein_coding|1/11|c.1633C>G|p.Pro545Ala|1875/4909|1633/4443|545/1480||,G|missense_variant|MODERATE|Pavir.7KG063100|Pavir.7KG063100.v5.1|transcript|Pavir.7KG063100.1.v5.1|protein_coding|1/10|c.1633C>G|p.Pro545Ala|1847/4676|1633/4203|545/1400||,G|missense_variant|MODERATE|Pavir.7KG063100|Pavir.7KG06…
Chr07K	20136255	C	T	A	B	T|missense_variant|MODERATE|Pavir.7KG063100|Pavir.7KG063100.v5.1|transcript|Pavir.7KG063100.2.v5.1|protein_coding|1/11|c.1757C>T|p.Pro586Leu|1999/4909|1757/4443|586/1480||,T|missense_variant|MODERATE|Pavir.7KG063100|Pavir.7KG063100.v5.1|transcript|Pavir.7KG063100.1.v5.1|protein_coding|1/10|c.1757C>T|p.Pro586Leu|1971/4676|1757/4203|586/1400||,T|missense_variant|MODERATE|Pavir.7KG063100|Pavir.7KG06…
Chr07K	20140507	A	T	A	B	T|stop_lost|HIGH|Pavir.7KG063100|Pavir.7KG063100.v5.1|transcript|Pavir.7KG063100.5.v5.1|protein_coding|8/8|c.4110A>T|p.Ter1370Tyrext*?|4235/4412|4110/4110|1370/1369||,T|intron_variant|MODIFIER|Pavir.7KG063100|Pavir.7KG063100.v5.1|transcript|Pavir.7KG063100.2.v5.1|protein_coding|8/10|c.4038+72A>T||||||,T|intron_variant|MODIFIER|Pavir.7KG063100|Pavir.7KG063100.v5.1|transcript|Pavir.7KG063100.1.v5.1…
Chr07K	20144708	A	C	A	B	C|missense_variant|MODERATE|Pavir.7KG063100|Pavir.7KG063100.v5.1|transcript|Pavir.7KG063100.2.v5.1|protein_coding|9/11|c.4084A>C|p.Lys1362Gln|4326/4909|4084/4443|1362/1480||,C|missense_variant|MODERATE|Pavir.7KG063100|Pavir.7KG063100.v5.1|transcript|Pavir.7KG063100.1.v5.1|protein_coding|9/10|c.4084A>C|p.Lys1362Gln|4298/4676|4084/4203|1362/1400||,C|missense_variant|MODERATE|Pavir.7KG063100|Pavir.7…
Chr07K	20151095	A	G	A	B	G|missense_variant|MODERATE|Pavir.7KG063100|Pavir.7KG063100.v5.1|transcript|Pavir.7KG063100.2.v5.1|protein_coding|11/11|c.4405A>G|p.Asn1469Asp|4647/4909|4405/4443|1469/1480||,G|missense_variant|MODERATE|Pavir.7KG063100|Pavir.7KG063100.v5.1|transcript|Pavir.7KG063100.1.v5.1|protein_coding|10/10|c.4165A>G|p.Asn1389Asp|4379/4676|4165/4203|1389/1400||,G|missense_variant|MODERATE|Pavir.7KG063100|Pavir…
Chr07K	20151129	A	T	A	B	T|missense_variant|MODERATE|Pavir.7KG063100|Pavir.7KG063100.v5.1|transcript|Pavir.7KG063100.2.v5.1|protein_coding|11/11|c.4439A>T|p.Asn1480Ile|4681/4909|4439/4443|1480/1480||,T|missense_variant|MODERATE|Pavir.7KG063100|Pavir.7KG063100.v5.1|transcript|Pavir.7KG063100.1.v5.1|protein_coding|10/10|c.4199A>T|p.Asn1400Ile|4413/4676|4199/4203|1400/1400||,T|missense_variant|MODERATE|Pavir.7KG063100|Pavir…
Chr07K	20178060	A	G	A	B	G|missense_variant|MODERATE|Pavir.7KG063700|Pavir.7KG063700.v5.1|transcript|Pavir.7KG063700.1.v5.1|protein_coding|10/21|c.1322A>G|p.Asn441Ser|1605/3428|1322/2694|441/897||,G|missense_variant|MODERATE|Pavir.7KG063700|Pavir.7KG063700.v5.1|transcript|Pavir.7KG063700.2.v5.1|protein_coding|10/21|c.1016A>G|p.Asn339Ser|1512/3325|1016/2388|339/795||,G|missense_variant|MODERATE|Pavir.7KG063700|Pavir.7KG06…
Chr07K	20206526	T	C	A	B	C|missense_variant&splice_region_variant|MODERATE|Pavir.7KG063900|Pavir.7KG063900.v5.1|transcript|Pavir.7KG063900.2.v5.1|protein_coding|2/3|c.1435A>G|p.Thr479Ala|1710/3831|1435/3102|479/1033||
Chr07K	20208753	C	A	A	B	A|missense_variant|MODERATE|Pavir.7KG063900|Pavir.7KG063900.v5.1|transcript|Pavir.7KG063900.2.v5.1|protein_coding|1/3|c.175G>T|p.Ala59Ser|450/3831|175/3102|59/1033||
Chr07K	20259970	G	A	A	B	A|missense_variant|MODERATE|Pavir.7KG063929|Pavir.7KG063929.v5.1|transcript|Pavir.7KG063929.1.v5.1|protein_coding|1/1|c.383C>T|p.Pro128Leu|383/720|383/405|128/134||
Chr07K	20428354	A	T	A	B	T|missense_variant|MODERATE|Pavir.7KG064900|Pavir.7KG064900.v5.1|transcript|Pavir.7KG064900.3.v5.1|protein_coding|3/6|c.523T>A|p.Trp175Arg|783/1627|523/867|175/288||,T|missense_variant|MODERATE|Pavir.7KG064900|Pavir.7KG064900.v5.1|transcript|Pavir.7KG064900.2.v5.1|protein_coding|3/6|c.523T>A|p.Trp175Arg|782/1576|523/861|175/286||,T|missense_variant|MODERATE|Pavir.7KG064900|Pavir.7KG064900.v5.1|tr…
Chr07K	20483314	G	T	A	B	T|missense_variant|MODERATE|Pavir.7KG065200|Pavir.7KG065200.v5.1|transcript|Pavir.7KG065200.1.v5.1|protein_coding|4/4|c.751C>A|p.Arg251Ser|830/1375|751/825|251/274||
Chr07K	20484957	T	G	A	B	G|missense_variant|MODERATE|Pavir.7KG065200|Pavir.7KG065200.v5.1|transcript|Pavir.7KG065200.1.v5.1|protein_coding|2/4|c.277A>C|p.Met93Leu|356/1375|277/825|93/274||
Chr07K	20518923	T	C	A	B	C|missense_variant|MODERATE|Pavir.7KG065400|Pavir.7KG065400.v5.1|transcript|Pavir.7KG065400.1.v5.1|protein_coding|3/4|c.696A>G|p.Ile232Met|952/1928|696/1233|232/410||,C|downstream_gene_variant|MODIFIER|Pavir.7KG065500|Pavir.7KG065500.v5.1|transcript|Pavir.7KG065500.1.v5.1|protein_coding||c.*2533A>G|||||2533|
Chr07K	20556995	G	T	A	B	T|missense_variant|MODERATE|Pavir.7KG081900|Pavir.7KG081900.v5.1|transcript|Pavir.7KG081900.2.v5.1|protein_coding|1/1|c.1132C>A|p.Gln378Lys|1132/1359|1132/1359|378/452||WARNING_TRANSCRIPT_NO_START_CODON
Chr07K	20557009	C	T	A	B	T|missense_variant|MODERATE|Pavir.7KG081900|Pavir.7KG081900.v5.1|transcript|Pavir.7KG081900.2.v5.1|protein_coding|1/1|c.1118G>A|p.Gly373Asp|1118/1359|1118/1359|373/452||WARNING_TRANSCRIPT_NO_START_CODON
Chr07K	20557061	C	G	A	B	G|missense_variant|MODERATE|Pavir.7KG081900|Pavir.7KG081900.v5.1|transcript|Pavir.7KG081900.2.v5.1|protein_coding|1/1|c.1066G>C|p.Glu356Gln|1066/1359|1066/1359|356/452||WARNING_TRANSCRIPT_NO_START_CODON
Chr07K	20557130	C	T	A	B	T|missense_variant|MODERATE|Pavir.7KG081900|Pavir.7KG081900.v5.1|transcript|Pavir.7KG081900.2.v5.1|protein_coding|1/1|c.997G>A|p.Val333Ile|997/1359|997/1359|333/452||WARNING_TRANSCRIPT_NO_START_CODON
Chr07K	20557255	C	T	A	B	T|missense_variant|MODERATE|Pavir.7KG081900|Pavir.7KG081900.v5.1|transcript|Pavir.7KG081900.2.v5.1|protein_coding|1/1|c.872G>A|p.Arg291Lys|872/1359|872/1359|291/452||WARNING_TRANSCRIPT_NO_START_CODON
Chr07K	20557354	T	C	A	B	C|missense_variant|MODERATE|Pavir.7KG081900|Pavir.7KG081900.v5.1|transcript|Pavir.7KG081900.2.v5.1|protein_coding|1/1|c.773A>G|p.Gln258Arg|773/1359|773/1359|258/452||WARNING_TRANSCRIPT_NO_START_CODON
Chr07K	20557484	G	C	A	B	C|missense_variant|MODERATE|Pavir.7KG081900|Pavir.7KG081900.v5.1|transcript|Pavir.7KG081900.2.v5.1|protein_coding|1/1|c.643C>G|p.Leu215Val|643/1359|643/1359|215/452||WARNING_TRANSCRIPT_NO_START_CODON
Chr07K	20557703	C	T	A	B	T|missense_variant|MODERATE|Pavir.7KG081900|Pavir.7KG081900.v5.1|transcript|Pavir.7KG081900.2.v5.1|protein_coding|1/1|c.424G>A|p.Asp142Asn|424/1359|424/1359|142/452||WARNING_TRANSCRIPT_NO_START_CODON
Chr07K	20557799	C	A	A	B	A|missense_variant|MODERATE|Pavir.7KG081900|Pavir.7KG081900.v5.1|transcript|Pavir.7KG081900.2.v5.1|protein_coding|1/1|c.328G>T|p.Gly110Trp|328/1359|328/1359|110/452||WARNING_TRANSCRIPT_NO_START_CODON
Chr07K	20557825	G	A	A	B	A|missense_variant|MODERATE|Pavir.7KG081900|Pavir.7KG081900.v5.1|transcript|Pavir.7KG081900.2.v5.1|protein_coding|1/1|c.302C>T|p.Ala101Val|302/1359|302/1359|101/452||WARNING_TRANSCRIPT_NO_START_CODON
Chr07K	20557897	A	G	A	B	G|missense_variant|MODERATE|Pavir.7KG081900|Pavir.7KG081900.v5.1|transcript|Pavir.7KG081900.2.v5.1|protein_coding|1/1|c.230T>C|p.Ile77Thr|230/1359|230/1359|77/452||WARNING_TRANSCRIPT_NO_START_CODON
Chr07K	20558030	C	G	A	B	G|missense_variant|MODERATE|Pavir.7KG081900|Pavir.7KG081900.v5.1|transcript|Pavir.7KG081900.2.v5.1|protein_coding|1/1|c.97G>C|p.Asp33His|97/1359|97/1359|33/452||WARNING_TRANSCRIPT_NO_START_CODON
Chr07K	20743596	A	C	A	B	C|missense_variant|MODERATE|Pavir.7KG062400|Pavir.7KG062400.v5.1|transcript|Pavir.7KG062400.1.v5.1|protein_coding|1/2|c.14A>C|p.Gln5Pro|82/1005|14/687|5/228||,C|downstream_gene_variant|MODIFIER|Pavir.7KG081629|Pavir.7KG081629.v5.1|transcript|Pavir.7KG081629.1.v5.1|protein_coding||c.*1255A>C|||||1255|
Chr07K	21357332	T	C	A	B	C|missense_variant|MODERATE|Pavir.7KG079000|Pavir.7KG079000.v5.1|transcript|Pavir.7KG079000.1.v5.1|protein_coding|16/20|c.2027T>C|p.Leu676Ser|2027/2767|2027/2397|676/798||,C|intron_variant|MODIFIER|Pavir.7KG079000|Pavir.7KG079000.v5.1|transcript|Pavir.7KG079000.2.v5.1|protein_coding|16/19|c.2007+20T>C||||||
Chr07K	21749497	A	AT	A	B	AT|frameshift_variant|HIGH|Pavir.7KG021989|Pavir.7KG021989.v5.1|transcript|Pavir.7KG021989.1.v5.1|protein_coding|1/4|c.617dupA|p.Asn206fs|617/1765|617/1644|206/547||,AT|downstream_gene_variant|MODIFIER|Pavir.7KG018100|Pavir.7KG018100.v5.1|transcript|Pavir.7KG018100.1.v5.1|protein_coding||c.*2230dupA|||||1481|WARNING_TRANSCRIPT_NO_START_CODON;LOF=(Pavir.7KG021989|Pavir.7KG021989.v5.1|1|1.00)
Chr07K	21841547	C	CCAA	A	B	CCAA|disruptive_inframe_insertion|MODERATE|Pavir.7KG021489|Pavir.7KG021489.v5.1|transcript|Pavir.7KG021489.1.v5.1|protein_coding|1/1|c.1425_1427dupCAA|p.Asn475dup|1516/1708|1428/1452|476/483||INFO_REALIGN_3_PRIME
Chr07K	22155727	T	A	A	B	A|missense_variant|MODERATE|Pavir.7KG119145|Pavir.7KG119145.v5.1|transcript|Pavir.7KG119145.1.v5.1|protein_coding|10/11|c.1229T>A|p.Phe410Tyr|1373/1789|1229/1356|410/451||,A|missense_variant|MODERATE|Pavir.7KG119145|Pavir.7KG119145.v5.1|transcript|Pavir.7KG119145.2.v5.1|protein_coding|10/11|c.1229T>A|p.Phe410Tyr|1414/1882|1229/1353|410/450||
Chr07K	22155871	G	A	A	B	A|splice_acceptor_variant&intron_variant|HIGH|Pavir.7KG119145|Pavir.7KG119145.v5.1|transcript|Pavir.7KG119145.1.v5.1|protein_coding|10/10|c.1285-1G>A||||||,A|splice_region_variant&intron_variant|LOW|Pavir.7KG119145|Pavir.7KG119145.v5.1|transcript|Pavir.7KG119145.2.v5.1|protein_coding|10/10|c.1285-4G>A||||||;LOF=(Pavir.7KG119145|Pavir.7KG119145.v5.1|2|0.50)
Chr07K	22155938	A	G	A	B	G|missense_variant|MODERATE|Pavir.7KG119145|Pavir.7KG119145.v5.1|transcript|Pavir.7KG119145.1.v5.1|protein_coding|11/11|c.1351A>G|p.Asn451Asp|1495/1789|1351/1356|451/451||,G|missense_variant|MODERATE|Pavir.7KG119145|Pavir.7KG119145.v5.1|transcript|Pavir.7KG119145.2.v5.1|protein_coding|11/11|c.1348A>G|p.Asn450Asp|1533/1882|1348/1353|450/450||
Chr07K	22405984	CT	C	A	B	C|frameshift_variant|HIGH|Pavir.7KG014900|Pavir.7KG014900.v5.1|transcript|Pavir.7KG014900.2.v5.1|protein_coding|12/12|c.1497delA|p.Asp500fs|1543/2047|1497/1641|499/546||,C|frameshift_variant|HIGH|Pavir.7KG014900|Pavir.7KG014900.v5.1|transcript|Pavir.7KG014900.1.v5.1|protein_coding|12/13|c.1497delA|p.Asp500fs|1534/1955|1497/1509|499/502||;LOF=(Pavir.7KG014900|Pavir.7KG014900.v5.1|2|0.50)
Chr07K	23018530	A	AT	A	B	AT|frameshift_variant|HIGH|Pavir.7KG021078|Pavir.7KG021078.v5.1|transcript|Pavir.7KG021078.1.v5.1|protein_coding|1/1|c.293_294insT|p.Arg99fs|294/303|294/303|98/100||,AT|upstream_gene_variant|MODIFIER|Pavir.7KG014300|Pavir.7KG014300.v5.1|transcript|Pavir.7KG014300.1.v5.1|protein_coding||c.-7298_-7297insT|||||2582|WARNING_TRANSCRIPT_NO_START_CODON
Chr07K	23067243	A	C	A	B	C|missense_variant|MODERATE|Pavir.7KG013900|Pavir.7KG013900.v5.1|transcript|Pavir.7KG013900.7.v5.1|protein_coding|4/4|c.718T>G|p.Leu240Val|747/924|718/870|240/289||,C|3_prime_UTR_variant|MODIFIER|Pavir.7KG013900|Pavir.7KG013900.v5.1|transcript|Pavir.7KG013900.2.v5.1|protein_coding|4/4|c.*83T>G|||||83|,C|3_prime_UTR_variant|MODIFIER|Pavir.7KG013900|Pavir.7KG013900.v5.1|transcript|Pavir.7KG013900.4…
Chr07K	23067297	T	C	A	B	C|missense_variant|MODERATE|Pavir.7KG013900|Pavir.7KG013900.v5.1|transcript|Pavir.7KG013900.7.v5.1|protein_coding|4/4|c.664A>G|p.Thr222Ala|693/924|664/870|222/289||,C|3_prime_UTR_variant|MODIFIER|Pavir.7KG013900|Pavir.7KG013900.v5.1|transcript|Pavir.7KG013900.2.v5.1|protein_coding|4/4|c.*29A>G|||||29|,C|3_prime_UTR_variant|MODIFIER|Pavir.7KG013900|Pavir.7KG013900.v5.1|transcript|Pavir.7KG013900.4…
Chr07K	23100374	T	TATGC	A	B	TATGC|frameshift_variant|HIGH|Pavir.7KG017400|Pavir.7KG017400.v5.1|transcript|Pavir.7KG017400.1.v5.1|protein_coding|5/5|c.1072_1073insATGC|p.Phe358fs|1091/1543|1073/1230|358/409||,TATGC|downstream_gene_variant|MODIFIER|Pavir.7KG020889|Pavir.7KG020889.v5.1|transcript|Pavir.7KG020889.1.v5.1|protein_coding||c.*2231_*2232insATGC|||||2232|,TATGC|downstream_gene_variant|MODIFIER|Pavir.7KG017300|Pavir.7…
Chr07K	23104129	T	C	A	B	C|missense_variant|MODERATE|Pavir.7KG017300|Pavir.7KG017300.v5.1|transcript|Pavir.7KG017300.4.v5.1|protein_coding|1/1|c.266A>G|p.His89Arg|334/585|266/360|89/119||,C|downstream_gene_variant|MODIFIER|Pavir.7KG017400|Pavir.7KG017400.v5.1|transcript|Pavir.7KG017400.1.v5.1|protein_coding||c.*3597T>C|||||3302|
Chr07K	23483923	T	C	A	B	C|missense_variant|MODERATE|Pavir.7KG233166|Pavir.7KG233166.v5.1|transcript|Pavir.7KG233166.1.v5.1|protein_coding|1/3|c.133A>G|p.Ile45Val|133/1176|133/1176|45/391||WARNING_TRANSCRIPT_NO_START_CODON
Chr07K	23841226	C	G	A	B	G|missense_variant|MODERATE|Pavir.7KG169846|Pavir.7KG169846.v5.1|transcript|Pavir.7KG169846.1.v5.1|protein_coding|3/8|c.403G>C|p.Ala135Pro|431/1849|403/1629|135/542||
Chr07K	23841611	C	A	A	B	A|missense_variant|MODERATE|Pavir.7KG169846|Pavir.7KG169846.v5.1|transcript|Pavir.7KG169846.1.v5.1|protein_coding|2/8|c.283G>T|p.Val95Phe|311/1849|283/1629|95/542||
Chr07K	23841915	C	G	A	B	G|missense_variant|MODERATE|Pavir.7KG169846|Pavir.7KG169846.v5.1|transcript|Pavir.7KG169846.1.v5.1|protein_coding|1/8|c.74G>C|p.Ser25Thr|102/1849|74/1629|25/542||
Chr07K	23869818	A	G	A	B	G|missense_variant|MODERATE|Pavir.7KG173965|Pavir.7KG173965.v5.1|transcript|Pavir.7KG173965.1.v5.1|protein_coding|9/9|c.1753T>C|p.Cys585Arg|1809/2195|1753/1761|585/586||,G|missense_variant|MODERATE|Pavir.7KG173965|Pavir.7KG173965.v5.1|transcript|Pavir.7KG173965.3.v5.1|protein_coding|9/9|c.1738T>C|p.Cys580Arg|1794/2180|1738/1746|580/581||,G|missense_variant|MODERATE|Pavir.7KG173965|Pavir.7KG173965…
Chr07K	23870442	CTTTCTA	C	A	B	C|disruptive_inframe_deletion|MODERATE|Pavir.7KG173965|Pavir.7KG173965.v5.1|transcript|Pavir.7KG173965.1.v5.1|protein_coding|8/9|c.1502_1507delTAGAAA|p.Ile501_Glu502del|1563/2195|1502/1761|501/586||,C|disruptive_inframe_deletion|MODERATE|Pavir.7KG173965|Pavir.7KG173965.v5.1|transcript|Pavir.7KG173965.3.v5.1|protein_coding|8/9|c.1487_1492delTAGAAA|p.Ile496_Glu497del|1548/2180|1487/1746|496/581||,C…
Chr07K	23870458	C	T	A	B	T|missense_variant|MODERATE|Pavir.7KG173965|Pavir.7KG173965.v5.1|transcript|Pavir.7KG173965.1.v5.1|protein_coding|8/9|c.1492G>A|p.Asp498Asn|1548/2195|1492/1761|498/586||,T|missense_variant|MODERATE|Pavir.7KG173965|Pavir.7KG173965.v5.1|transcript|Pavir.7KG173965.3.v5.1|protein_coding|8/9|c.1477G>A|p.Asp493Asn|1533/2180|1477/1746|493/581||,T|missense_variant|MODERATE|Pavir.7KG173965|Pavir.7KG173965…
Chr07K	23870518	T	A	A	B	A|missense_variant|MODERATE|Pavir.7KG173965|Pavir.7KG173965.v5.1|transcript|Pavir.7KG173965.1.v5.1|protein_coding|8/9|c.1432A>T|p.Thr478Ser|1488/2195|1432/1761|478/586||,A|missense_variant|MODERATE|Pavir.7KG173965|Pavir.7KG173965.v5.1|transcript|Pavir.7KG173965.3.v5.1|protein_coding|8/9|c.1417A>T|p.Thr473Ser|1473/2180|1417/1746|473/581||,A|missense_variant|MODERATE|Pavir.7KG173965|Pavir.7KG173965…
Chr07K	23871164	G	A	A	B	A|splice_donor_variant&intron_variant|HIGH|Pavir.7KG173965|Pavir.7KG173965.v5.1|transcript|Pavir.7KG173965.1.v5.1|protein_coding|6/8|c.1167+2C>T||||||,A|splice_donor_variant&intron_variant|HIGH|Pavir.7KG173965|Pavir.7KG173965.v5.1|transcript|Pavir.7KG173965.3.v5.1|protein_coding|6/8|c.1152+2C>T||||||,A|splice_donor_variant&intron_variant|HIGH|Pavir.7KG173965|Pavir.7KG173965.v5.1|transcript|Pavir.…
Chr07K	23871201	A	G	A	B	G|missense_variant|MODERATE|Pavir.7KG173965|Pavir.7KG173965.v5.1|transcript|Pavir.7KG173965.1.v5.1|protein_coding|6/9|c.1132T>C|p.Trp378Arg|1188/2195|1132/1761|378/586||,G|missense_variant|MODERATE|Pavir.7KG173965|Pavir.7KG173965.v5.1|transcript|Pavir.7KG173965.3.v5.1|protein_coding|6/9|c.1117T>C|p.Trp373Arg|1173/2180|1117/1746|373/581||,G|missense_variant|MODERATE|Pavir.7KG173965|Pavir.7KG173965…
Chr07K	23871373	CTTT	C	A	B	C|disruptive_inframe_deletion|MODERATE|Pavir.7KG173965|Pavir.7KG173965.v5.1|transcript|Pavir.7KG173965.1.v5.1|protein_coding|6/9|c.957_959delAAA|p.Lys320del|1015/2195|957/1761|319/586||,C|disruptive_inframe_deletion|MODERATE|Pavir.7KG173965|Pavir.7KG173965.v5.1|transcript|Pavir.7KG173965.3.v5.1|protein_coding|6/9|c.942_944delAAA|p.Lys315del|1000/2180|942/1746|314/581||,C|disruptive_inframe_deleti…
Chr07K	23873323	G	T	A	B	T|missense_variant|MODERATE|Pavir.7KG173965|Pavir.7KG173965.v5.1|transcript|Pavir.7KG173965.1.v5.1|protein_coding|1/9|c.34C>A|p.Arg12Ser|90/2195|34/1761|12/586||,T|missense_variant|MODERATE|Pavir.7KG173965|Pavir.7KG173965.v5.1|transcript|Pavir.7KG173965.3.v5.1|protein_coding|1/9|c.34C>A|p.Arg12Ser|90/2180|34/1746|12/581||,T|missense_variant|MODERATE|Pavir.7KG173965|Pavir.7KG173965.v5.1|transcript…
Chr07K	23906827	A	G	A	B	G|missense_variant&splice_region_variant|MODERATE|Pavir.7KG182203|Pavir.7KG182203.v5.1|transcript|Pavir.7KG182203.1.v5.1|protein_coding|4/4|c.587T>C|p.Val196Ala|807/1034|587/726|196/241||,G|upstream_gene_variant|MODIFIER|Pavir.7KG180830|Pavir.7KG180830.v5.1|transcript|Pavir.7KG180830.1.v5.1|protein_coding||c.-1320T>C|||||330|WARNING_TRANSCRIPT_NO_START_CODON,G|downstream_gene_variant|MODIFIER|Pav…
Chr07K	23910891	CTCATTCAG	C	A	B	C|frameshift_variant&stop_lost|HIGH|Pavir.7KG131200|Pavir.7KG131200.v5.1|transcript|Pavir.7KG131200.3.v5.1|protein_coding|8/8|c.1533_*4delCTGAATGA|p.Asp511fs|1540/2065|1533/1536|511/511||,C|frameshift_variant&stop_lost|HIGH|Pavir.7KG131200|Pavir.7KG131200.v5.1|transcript|Pavir.7KG131200.1.v5.1|protein_coding|8/8|c.1518_*4delCTGAATGA|p.Asp506fs|1525/2051|1518/1521|506/506||,C|frameshift_variant&st…
Chr07K	23913418	C	T	A	B	T|missense_variant|MODERATE|Pavir.7KG131200|Pavir.7KG131200.v5.1|transcript|Pavir.7KG131200.3.v5.1|protein_coding|2/8|c.325G>A|p.Glu109Lys|325/2065|325/1536|109/511||,T|missense_variant|MODERATE|Pavir.7KG131200|Pavir.7KG131200.v5.1|transcript|Pavir.7KG131200.1.v5.1|protein_coding|2/8|c.325G>A|p.Glu109Lys|325/2051|325/1521|109/506||,T|missense_variant|MODERATE|Pavir.7KG131200|Pavir.7KG131200.v5.1|…
Chr07K	23913469	C	A	A	B	A|missense_variant|MODERATE|Pavir.7KG131200|Pavir.7KG131200.v5.1|transcript|Pavir.7KG131200.3.v5.1|protein_coding|2/8|c.274G>T|p.Gly92Cys|274/2065|274/1536|92/511||,A|missense_variant|MODERATE|Pavir.7KG131200|Pavir.7KG131200.v5.1|transcript|Pavir.7KG131200.1.v5.1|protein_coding|2/8|c.274G>T|p.Gly92Cys|274/2051|274/1521|92/506||,A|missense_variant|MODERATE|Pavir.7KG131200|Pavir.7KG131200.v5.1|tran…
Chr07K	23917935	TA	T	A	B	T|frameshift_variant|HIGH|Pavir.7KG132473|Pavir.7KG132473.v5.1|transcript|Pavir.7KG132473.1.v5.1|protein_coding|3/3|c.661delT|p.Tyr221fs|661/672|661/672|221/223||,T|upstream_gene_variant|MODIFIER|Pavir.7KG131200|Pavir.7KG131200.v5.1|transcript|Pavir.7KG131200.3.v5.1|protein_coding||c.-4117delT|||||4117|,T|upstream_gene_variant|MODIFIER|Pavir.7KG131100|Pavir.7KG131100.v5.1|transcript|Pavir.7KG1311…
Chr07K	23917958	A	C	A	B	C|missense_variant|MODERATE|Pavir.7KG132473|Pavir.7KG132473.v5.1|transcript|Pavir.7KG132473.1.v5.1|protein_coding|3/3|c.639T>G|p.Asn213Lys|639/672|639/672|213/223||,C|upstream_gene_variant|MODIFIER|Pavir.7KG131200|Pavir.7KG131200.v5.1|transcript|Pavir.7KG131200.3.v5.1|protein_coding||c.-4139T>G|||||4139|,C|upstream_gene_variant|MODIFIER|Pavir.7KG131100|Pavir.7KG131100.v5.1|transcript|Pavir.7KG131…
Chr07K	23971785	T	TG	A	B	TG|frameshift_variant|HIGH|Pavir.7KG099700|Pavir.7KG099700.v5.1|transcript|Pavir.7KG099700.1.v5.1|protein_coding|2/2|c.379dupC|p.Gln127fs|590/1001|379/504|127/167||;LOF=(Pavir.7KG099700|Pavir.7KG099700.v5.1|1|1.00)
Chr07K	23986268	G	T	A	B	T|missense_variant|MODERATE|Pavir.7KG099500|Pavir.7KG099500.v5.1|transcript|Pavir.7KG099500.1.v5.1|protein_coding|1/2|c.241G>T|p.Gly81Trp|318/2016|241/1719|81/572||,T|missense_variant|MODERATE|Pavir.7KG099500|Pavir.7KG099500.v5.1|transcript|Pavir.7KG099500.2.v5.1|protein_coding|1/3|c.241G>T|p.Gly81Trp|271/1826|241/1638|81/545||
Chr07K	23986469	A	AAGC	A	B	AAGC|conservative_inframe_insertion|MODERATE|Pavir.7KG099500|Pavir.7KG099500.v5.1|transcript|Pavir.7KG099500.1.v5.1|protein_coding|1/2|c.457_459dupCAG|p.Gln153dup|537/2016|460/1719|154/572||INFO_REALIGN_3_PRIME,AAGC|conservative_inframe_insertion|MODERATE|Pavir.7KG099500|Pavir.7KG099500.v5.1|transcript|Pavir.7KG099500.2.v5.1|protein_coding|1/3|c.457_459dupCAG|p.Gln153dup|490/1826|460/1638|154/545…
Chr07K	24179843	G	C	A	B	C|missense_variant|MODERATE|Pavir.7KG012500|Pavir.7KG012500.v5.1|transcript|Pavir.7KG012500.2.v5.1|protein_coding|4/6|c.595C>G|p.His199Asp|595/1077|595/1077|199/358||,C|upstream_gene_variant|MODIFIER|Pavir.7KG015446|Pavir.7KG015446.v5.1|transcript|Pavir.7KG015446.1.v5.1|protein_coding||c.-1821C>G|||||987|WARNING_TRANSCRIPT_NO_START_CODON
Chr07K	24179965	C	G	A	B	G|missense_variant|MODERATE|Pavir.7KG012500|Pavir.7KG012500.v5.1|transcript|Pavir.7KG012500.2.v5.1|protein_coding|4/6|c.473G>C|p.Trp158Ser|473/1077|473/1077|158/358||,G|upstream_gene_variant|MODIFIER|Pavir.7KG015446|Pavir.7KG015446.v5.1|transcript|Pavir.7KG015446.1.v5.1|protein_coding||c.-1943G>C|||||1109|WARNING_TRANSCRIPT_NO_START_CODON
Chr07K	24179983	A	T	A	B	T|missense_variant|MODERATE|Pavir.7KG012500|Pavir.7KG012500.v5.1|transcript|Pavir.7KG012500.2.v5.1|protein_coding|4/6|c.455T>A|p.Met152Lys|455/1077|455/1077|152/358||,T|upstream_gene_variant|MODIFIER|Pavir.7KG015446|Pavir.7KG015446.v5.1|transcript|Pavir.7KG015446.1.v5.1|protein_coding||c.-1961T>A|||||1127|WARNING_TRANSCRIPT_NO_START_CODON
Chr07K	24188326	AG	A	A	B	A|frameshift_variant|HIGH|Pavir.7KG013873|Pavir.7KG013873.v5.1|transcript|Pavir.7KG013873.1.v5.1|protein_coding|7/8|c.1353delC|p.Phe452fs|1357/1885|1353/1428|451/475||;LOF=(Pavir.7KG013873|Pavir.7KG013873.v5.1|1|1.00)
Chr07K	24191080	T	G	A	B	G|missense_variant|MODERATE|Pavir.7KG013873|Pavir.7KG013873.v5.1|transcript|Pavir.7KG013873.1.v5.1|protein_coding|1/8|c.69A>C|p.Leu23Phe|73/1885|69/1428|23/475||
Chr07K	24435920	A	G	A	B	G|splice_acceptor_variant&intron_variant|HIGH|Pavir.7KG075992|Pavir.7KG075992.v5.1|transcript|Pavir.7KG075992.1.v5.1|protein_coding|1/2|c.0-1A>G||||||WARNING_TRANSCRIPT_NO_START_CODON;LOF=(Pavir.7KG075992|Pavir.7KG075992.v5.1|1|1.00)
Chr07K	24764957	TG	T	A	B	T|frameshift_variant|HIGH|Pavir.7KG012819|Pavir.7KG012819.v5.1|transcript|Pavir.7KG012819.1.v5.1|protein_coding|2/2|c.176delG|p.Gly59fs|176/270|176/270|59/89||INFO_REALIGN_3_PRIME;LOF=(Pavir.7KG012819|Pavir.7KG012819.v5.1|1|1.00)
Chr07K	24849575	C	CA	A	B	CA|frameshift_variant|HIGH|Pavir.7KG007300|Pavir.7KG007300.v5.1|transcript|Pavir.7KG007300.5.v5.1|protein_coding|2/12|c.57dupT|p.Gly20fs|781/2548|57/1476|19/491||,CA|downstream_gene_variant|MODIFIER|Pavir.7KG007200|Pavir.7KG007200.v5.1|transcript|Pavir.7KG007200.1.v5.1|protein_coding||c.*4826dupT|||||4696|,CA|intron_variant|MODIFIER|Pavir.7KG007300|Pavir.7KG007300.v5.1|transcript|Pavir.7KG007300.…
Chr07K	24903474	A	G	A	B	G|missense_variant|MODERATE|Pavir.7KG006500|Pavir.7KG006500.v5.1|transcript|Pavir.7KG006500.1.v5.1|protein_coding|1/2|c.233T>C|p.Leu78Ser|487/803|233/549|78/182||,G|upstream_gene_variant|MODIFIER|Pavir.7KG006600|Pavir.7KG006600.v5.1|transcript|Pavir.7KG006600.1.v5.1|protein_coding||c.-3009T>C|||||2960|,G|upstream_gene_variant|MODIFIER|Pavir.7KG006400|Pavir.7KG006400.v5.1|transcript|Pavir.7KG00640…
Chr07K	24903607	C	T	A	B	T|missense_variant|MODERATE|Pavir.7KG006500|Pavir.7KG006500.v5.1|transcript|Pavir.7KG006500.1.v5.1|protein_coding|1/2|c.100G>A|p.Glu34Lys|354/803|100/549|34/182||,T|upstream_gene_variant|MODIFIER|Pavir.7KG006600|Pavir.7KG006600.v5.1|transcript|Pavir.7KG006600.1.v5.1|protein_coding||c.-3142G>A|||||3093|,T|upstream_gene_variant|MODIFIER|Pavir.7KG006400|Pavir.7KG006400.v5.1|transcript|Pavir.7KG00640…
Chr07K	24903649	A	G	A	B	G|missense_variant|MODERATE|Pavir.7KG006500|Pavir.7KG006500.v5.1|transcript|Pavir.7KG006500.1.v5.1|protein_coding|1/2|c.58T>C|p.Cys20Arg|312/803|58/549|20/182||,G|upstream_gene_variant|MODIFIER|Pavir.7KG006600|Pavir.7KG006600.v5.1|transcript|Pavir.7KG006600.1.v5.1|protein_coding||c.-3184T>C|||||3135|,G|upstream_gene_variant|MODIFIER|Pavir.7KG006400|Pavir.7KG006400.v5.1|transcript|Pavir.7KG006400.…
Chr07K	25040006	A	G	A	B	G|missense_variant|MODERATE|Pavir.7KG008246|Pavir.7KG008246.v5.1|transcript|Pavir.7KG008246.1.v5.1|protein_coding|2/3|c.373T>C|p.Cys125Arg|735/1072|373/606|125/201||,G|upstream_gene_variant|MODIFIER|Pavir.7KG011800|Pavir.7KG011800.v5.1|transcript|Pavir.7KG011800.1.v5.1|protein_coding||c.-6310A>G|||||4710|
Chr07K	25085543	G	A	A	B	A|missense_variant|MODERATE|Pavir.7KG014546|Pavir.7KG014546.v5.1|transcript|Pavir.7KG014546.1.v5.1|protein_coding|1/1|c.748G>A|p.Gly250Arg|748/876|748/876|250/291||,A|downstream_gene_variant|MODIFIER|Pavir.7KG011600|Pavir.7KG011600.v5.1|transcript|Pavir.7KG011600.1.v5.1|protein_coding||c.*4144C>T|||||4144|
Chr07K	25364202	G	C	A	B	C|missense_variant|MODERATE|Pavir.7KG139300|Pavir.7KG139300.v5.1|transcript|Pavir.7KG139300.2.v5.1|protein_coding|1/2|c.20C>G|p.Thr7Ser|106/2175|20/1827|7/608||,C|upstream_gene_variant|MODIFIER|Pavir.7KG014319|Pavir.7KG014319.v5.1|transcript|Pavir.7KG014319.1.v5.1|protein_coding||c.-4650C>G|||||4626|,C|upstream_gene_variant|MODIFIER|Pavir.7KG139200|Pavir.7KG139200.v5.1|transcript|Pavir.7KG139200.…
Chr07K	25794475	A	G	A	B	G|missense_variant|MODERATE|Pavir.7KG109800|Pavir.7KG109800.v5.1|transcript|Pavir.7KG109800.1.v5.1|protein_coding|1/2|c.29A>G|p.Asn10Ser|29/996|29/996|10/331||
Chr07K	25795134	A	T	A	B	T|missense_variant|MODERATE|Pavir.7KG109800|Pavir.7KG109800.v5.1|transcript|Pavir.7KG109800.1.v5.1|protein_coding|2/2|c.564A>T|p.Glu188Asp|564/996|564/996|188/331||
Chr07K	25835012	G	C	A	B	C|missense_variant|MODERATE|Pavir.7KG110100|Pavir.7KG110100.v5.1|transcript|Pavir.7KG110100.1.v5.1|protein_coding|11/12|c.2052C>G|p.Ile684Met|2569/3955|2052/2115|684/704||,C|missense_variant|MODERATE|Pavir.7KG110100|Pavir.7KG110100.v5.1|transcript|Pavir.7KG110100.2.v5.1|protein_coding|12/14|c.1980C>G|p.Ile660Met|1980/2326|1980/2043|660/680||
Chr07K	25849197	C	A	A	B	A|missense_variant|MODERATE|Pavir.7KG110400|Pavir.7KG110400.v5.1|transcript|Pavir.7KG110400.1.v5.1|protein_coding|3/3|c.1274G>T|p.Ser425Ile|1698/2008|1274/1416|425/471||,A|upstream_gene_variant|MODIFIER|Pavir.7KG110300|Pavir.7KG110300.v5.1|transcript|Pavir.7KG110300.2.v5.1|protein_coding||c.-1517G>T|||||1476|
Chr07K	25849198	T	A	A	B	A|missense_variant|MODERATE|Pavir.7KG110400|Pavir.7KG110400.v5.1|transcript|Pavir.7KG110400.1.v5.1|protein_coding|3/3|c.1273A>T|p.Ser425Cys|1697/2008|1273/1416|425/471||,A|upstream_gene_variant|MODIFIER|Pavir.7KG110300|Pavir.7KG110300.v5.1|transcript|Pavir.7KG110300.2.v5.1|protein_coding||c.-1518A>T|||||1477|
Chr07K	25852997	G	GATC	A	B	GATC|conservative_inframe_insertion|MODERATE|Pavir.7KG110400|Pavir.7KG110400.v5.1|transcript|Pavir.7KG110400.1.v5.1|protein_coding|2/3|c.1092_1093insGAT|p.Val364_Gln365insAsp|1516/2008|1092/1416|364/471||
Chr07K	25853087	T	C	A	B	C|missense_variant|MODERATE|Pavir.7KG110400|Pavir.7KG110400.v5.1|transcript|Pavir.7KG110400.1.v5.1|protein_coding|2/3|c.1003A>G|p.Lys335Glu|1427/2008|1003/1416|335/471||
Chr07K	25854618	C	T	A	B	T|missense_variant|MODERATE|Pavir.7KG110400|Pavir.7KG110400.v5.1|transcript|Pavir.7KG110400.1.v5.1|protein_coding|1/3|c.848G>A|p.Arg283Gln|1272/2008|848/1416|283/471||
Chr07K	25854678	T	C	A	B	C|missense_variant|MODERATE|Pavir.7KG110400|Pavir.7KG110400.v5.1|transcript|Pavir.7KG110400.1.v5.1|protein_coding|1/3|c.788A>G|p.His263Arg|1212/2008|788/1416|263/471||
Chr07K	25854985	A	G	A	B	G|missense_variant|MODERATE|Pavir.7KG110400|Pavir.7KG110400.v5.1|transcript|Pavir.7KG110400.1.v5.1|protein_coding|1/3|c.481T>C|p.Phe161Leu|905/2008|481/1416|161/471||
Chr07K	25855026	C	CT	A	B	CT|frameshift_variant|HIGH|Pavir.7KG110400|Pavir.7KG110400.v5.1|transcript|Pavir.7KG110400.1.v5.1|protein_coding|1/3|c.439dupA|p.Arg147fs|863/2008|439/1416|147/471||;LOF=(Pavir.7KG110400|Pavir.7KG110400.v5.1|1|1.00)
Chr07K	25966992	G	C	A	B	C|missense_variant|MODERATE|Pavir.7KG111400|Pavir.7KG111400.v5.1|transcript|Pavir.7KG111400.1.v5.1|protein_coding|1/1|c.268G>C|p.Ala90Pro|318/586|268/327|90/108||,C|downstream_gene_variant|MODIFIER|Pavir.7KG111500|Pavir.7KG111500.v5.1|transcript|Pavir.7KG111500.1.v5.1|protein_coding||c.*2720C>G|||||2493|
Chr07K	25969722	A	T	A	B	T|missense_variant|MODERATE|Pavir.7KG111500|Pavir.7KG111500.v5.1|transcript|Pavir.7KG111500.1.v5.1|protein_coding|9/9|c.2210T>A|p.Ile737Asn|2414/2651|2210/2220|737/739||,T|downstream_gene_variant|MODIFIER|Pavir.7KG111400|Pavir.7KG111400.v5.1|transcript|Pavir.7KG111400.1.v5.1|protein_coding||c.*2671A>T|||||2462|
Chr07K	25969864	C	T	A	B	T|missense_variant|MODERATE|Pavir.7KG111500|Pavir.7KG111500.v5.1|transcript|Pavir.7KG111500.1.v5.1|protein_coding|9/9|c.2068G>A|p.Ala690Thr|2272/2651|2068/2220|690/739||,T|downstream_gene_variant|MODIFIER|Pavir.7KG111400|Pavir.7KG111400.v5.1|transcript|Pavir.7KG111400.1.v5.1|protein_coding||c.*2813C>T|||||2604|
Chr07K	25970018	C	G	A	B	G|missense_variant|MODERATE|Pavir.7KG111500|Pavir.7KG111500.v5.1|transcript|Pavir.7KG111500.1.v5.1|protein_coding|9/9|c.1914G>C|p.Lys638Asn|2118/2651|1914/2220|638/739||,G|downstream_gene_variant|MODIFIER|Pavir.7KG111400|Pavir.7KG111400.v5.1|transcript|Pavir.7KG111400.1.v5.1|protein_coding||c.*2967C>G|||||2758|
Chr07K	26042950	G	A	A	B	A|missense_variant|MODERATE|Pavir.7KG109200|Pavir.7KG109200.v5.1|transcript|Pavir.7KG109200.1.v5.1|protein_coding|7/8|c.1403C>T|p.Pro468Leu|1403/2461|1403/2202|468/733||,A|downstream_gene_variant|MODIFIER|Pavir.7KG109155|Pavir.7KG109155.v5.1|transcript|Pavir.7KG109155.1.v5.1|protein_coding||c.*4511G>A|||||4511|
Chr07K	26128278	C	G	A	B	G|missense_variant|MODERATE|Pavir.7KG126700|Pavir.7KG126700.v5.1|transcript|Pavir.7KG126700.1.v5.1|protein_coding|5/11|c.476G>C|p.Arg159Thr|678/2219|476/1674|159/557||,G|missense_variant|MODERATE|Pavir.7KG126700|Pavir.7KG126700.v5.1|transcript|Pavir.7KG126700.6.v5.1|protein_coding|5/11|c.224G>C|p.Arg75Thr|523/2064|224/1422|75/473||,G|missense_variant|MODERATE|Pavir.7KG126700|Pavir.7KG126700.v5.1|…
Chr07K	26199304	C	T	A	B	T|missense_variant|MODERATE|Pavir.7KG126555|Pavir.7KG126555.v5.1|transcript|Pavir.7KG126555.1.v5.1|protein_coding|2/2|c.304G>A|p.Val102Met|304/312|304/312|102/103||WARNING_TRANSCRIPT_NO_START_CODON,T|upstream_gene_variant|MODIFIER|Pavir.7KG126610|Pavir.7KG126610.v5.1|transcript|Pavir.7KG126610.1.v5.1|protein_coding||c.-4590C>T|||||4566|
Chr07K	26199684	T	TC	A	B	TC|frameshift_variant|HIGH|Pavir.7KG126555|Pavir.7KG126555.v5.1|transcript|Pavir.7KG126555.1.v5.1|protein_coding|1/2|c.10dupG|p.Glu4fs|10/312|10/312|4/103||WARNING_TRANSCRIPT_NO_START_CODON,TC|upstream_gene_variant|MODIFIER|Pavir.7KG126610|Pavir.7KG126610.v5.1|transcript|Pavir.7KG126610.1.v5.1|protein_coding||c.-4210_-4209insC|||||4185|
Chr07K	26352345	C	G	A	B	G|missense_variant|MODERATE|Pavir.7KG379000|Pavir.7KG379000.v5.1|transcript|Pavir.7KG379000.1.v5.1|protein_coding|2/2|c.83C>G|p.Thr28Ser|248/1835|83/1431|28/476||,G|missense_variant|MODERATE|Pavir.7KG379000|Pavir.7KG379000.v5.1|transcript|Pavir.7KG379000.3.v5.1|protein_coding|1/1|c.23C>G|p.Thr8Ser|198/1750|23/1371|8/456||,G|upstream_gene_variant|MODIFIER|Pavir.7KG379255|Pavir.7KG379255.v5.1|trans…
Chr07K	26352368	A	G	A	B	G|missense_variant|MODERATE|Pavir.7KG379000|Pavir.7KG379000.v5.1|transcript|Pavir.7KG379000.1.v5.1|protein_coding|2/2|c.106A>G|p.Arg36Gly|271/1835|106/1431|36/476||,G|missense_variant|MODERATE|Pavir.7KG379000|Pavir.7KG379000.v5.1|transcript|Pavir.7KG379000.3.v5.1|protein_coding|1/1|c.46A>G|p.Arg16Gly|221/1750|46/1371|16/456||,G|upstream_gene_variant|MODIFIER|Pavir.7KG379255|Pavir.7KG379255.v5.1|t…
Chr07K	26352402	A	T	A	B	T|missense_variant|MODERATE|Pavir.7KG379000|Pavir.7KG379000.v5.1|transcript|Pavir.7KG379000.1.v5.1|protein_coding|2/2|c.140A>T|p.Gln47Leu|305/1835|140/1431|47/476||,T|missense_variant|MODERATE|Pavir.7KG379000|Pavir.7KG379000.v5.1|transcript|Pavir.7KG379000.3.v5.1|protein_coding|1/1|c.80A>T|p.Gln27Leu|255/1750|80/1371|27/456||,T|upstream_gene_variant|MODIFIER|Pavir.7KG379255|Pavir.7KG379255.v5.1|t…
Chr07K	26352510	A	T	A	B	T|missense_variant|MODERATE|Pavir.7KG379000|Pavir.7KG379000.v5.1|transcript|Pavir.7KG379000.1.v5.1|protein_coding|2/2|c.248A>T|p.Gln83Leu|413/1835|248/1431|83/476||,T|missense_variant|MODERATE|Pavir.7KG379000|Pavir.7KG379000.v5.1|transcript|Pavir.7KG379000.3.v5.1|protein_coding|1/1|c.188A>T|p.Gln63Leu|363/1750|188/1371|63/456||,T|upstream_gene_variant|MODIFIER|Pavir.7KG379255|Pavir.7KG379255.v5.1…
Chr07K	26352574	T	A	A	B	A|stop_gained|HIGH|Pavir.7KG379000|Pavir.7KG379000.v5.1|transcript|Pavir.7KG379000.1.v5.1|protein_coding|2/2|c.312T>A|p.Cys104*|477/1835|312/1431|104/476||,A|stop_gained|HIGH|Pavir.7KG379000|Pavir.7KG379000.v5.1|transcript|Pavir.7KG379000.3.v5.1|protein_coding|1/1|c.252T>A|p.Cys84*|427/1750|252/1371|84/456||,A|upstream_gene_variant|MODIFIER|Pavir.7KG379255|Pavir.7KG379255.v5.1|transcript|Pavir.7K…
Chr07K	26352708	C	A	A	B	A|stop_gained|HIGH|Pavir.7KG379000|Pavir.7KG379000.v5.1|transcript|Pavir.7KG379000.1.v5.1|protein_coding|2/2|c.446C>A|p.Ser149*|611/1835|446/1431|149/476||,A|stop_gained|HIGH|Pavir.7KG379000|Pavir.7KG379000.v5.1|transcript|Pavir.7KG379000.3.v5.1|protein_coding|1/1|c.386C>A|p.Ser129*|561/1750|386/1371|129/456||,A|upstream_gene_variant|MODIFIER|Pavir.7KG379255|Pavir.7KG379255.v5.1|transcript|Pavir.…
Chr07K	26366395	C	A	A	B	A|missense_variant|MODERATE|Pavir.7KG378800|Pavir.7KG378800.v5.1|transcript|Pavir.7KG378800.1.v5.1|protein_coding|1/3|c.880G>T|p.Ala294Ser|966/2875|880/2379|294/792||
Chr07K	26519117	G	GTGCTAAT	A	B	GTGCTAAT|frameshift_variant|HIGH|Pavir.7KG378765|Pavir.7KG378765.v5.1|transcript|Pavir.7KG378765.1.v5.1|protein_coding|2/4|c.123_124insGCTAATT|p.Leu42fs|124/1023|124/1023|42/340||INFO_REALIGN_3_PRIME;LOF=(Pavir.7KG378765|Pavir.7KG378765.v5.1|1|1.00)
Chr07K	26520225	C	G	A	B	G|missense_variant|MODERATE|Pavir.7KG378765|Pavir.7KG378765.v5.1|transcript|Pavir.7KG378765.1.v5.1|protein_coding|4/4|c.988C>G|p.Arg330Gly|988/1023|988/1023|330/340||
Chr07K	26586539	T	G	A	B	G|missense_variant|MODERATE|Pavir.7KG127300|Pavir.7KG127300.v5.1|transcript|Pavir.7KG127300.2.v5.1|protein_coding|1/2|c.202T>G|p.Leu68Val|202/813|202/813|68/270||,G|downstream_gene_variant|MODIFIER|Pavir.7KG127400|Pavir.7KG127400.v5.1|transcript|Pavir.7KG127400.2.v5.1|protein_coding||c.*1907A>C|||||1549|,G|downstream_gene_variant|MODIFIER|Pavir.7KG127400|Pavir.7KG127400.v5.1|transcript|Pavir.7KG1…
Chr07K	26655580	C	T	A	B	T|missense_variant|MODERATE|Pavir.7KG127755|Pavir.7KG127755.v5.1|transcript|Pavir.7KG127755.1.v5.1|protein_coding|2/2|c.446C>T|p.Ser149Phe|481/997|446/729|149/242||
Chr07K	26655609	C	T	A	B	T|missense_variant|MODERATE|Pavir.7KG127755|Pavir.7KG127755.v5.1|transcript|Pavir.7KG127755.1.v5.1|protein_coding|2/2|c.475C>T|p.Pro159Ser|510/997|475/729|159/242||
Chr07K	26655751	A	G	A	B	G|missense_variant|MODERATE|Pavir.7KG127755|Pavir.7KG127755.v5.1|transcript|Pavir.7KG127755.1.v5.1|protein_coding|2/2|c.617A>G|p.Asp206Gly|652/997|617/729|206/242||
Chr07K	26686540	T	G	A	B	G|missense_variant|MODERATE|Pavir.7KG128000|Pavir.7KG128000.v5.1|transcript|Pavir.7KG128000.1.v5.1|protein_coding|1/1|c.770T>G|p.Leu257Arg|770/1227|770/1227|257/408||,G|downstream_gene_variant|MODIFIER|Pavir.7KG128100|Pavir.7KG128100.v5.1|transcript|Pavir.7KG128100.1.v5.1|protein_coding||c.*3661A>C|||||1777|WARNING_TRANSCRIPT_NO_START_CODON,G|downstream_gene_variant|MODIFIER|Pavir.7KG128800|Pavir…
Chr07K	26744534	C	T	A	B	T|missense_variant|MODERATE|Pavir.7KG129500|Pavir.7KG129500.v5.1|transcript|Pavir.7KG129500.1.v5.1|protein_coding|2/2|c.1217G>A|p.Arg406Gln|1217/1614|1217/1362|406/453||
Chr07K	26817958	C	G	A	B	G|missense_variant|MODERATE|Pavir.7KG129900|Pavir.7KG129900.v5.1|transcript|Pavir.7KG129900.2.v5.1|protein_coding|1/1|c.40G>C|p.Gly14Arg|126/385|40/222|14/73||,G|downstream_gene_variant|MODIFIER|Pavir.7KG130000|Pavir.7KG130000.v5.1|transcript|Pavir.7KG130000.1.v5.1|protein_coding||c.*212G>C|||||126|
Chr07K	26859951	C	T	A	B	T|missense_variant|MODERATE|Pavir.7KG130700|Pavir.7KG130700.v5.1|transcript|Pavir.7KG130700.1.v5.1|protein_coding|1/1|c.319G>A|p.Gly107Arg|319/351|319/351|107/116||,T|upstream_gene_variant|MODIFIER|Pavir.7KG130800|Pavir.7KG130800.v5.1|transcript|Pavir.7KG130800.2.v5.1|protein_coding||c.-1010C>T|||||396|WARNING_TRANSCRIPT_NO_START_CODON,T|downstream_gene_variant|MODIFIER|Pavir.7KG130600|Pavir.7KG1…
Chr07K	26860067	A	AG	A	B	AG|frameshift_variant|HIGH|Pavir.7KG130700|Pavir.7KG130700.v5.1|transcript|Pavir.7KG130700.1.v5.1|protein_coding|1/1|c.202dupC|p.Leu68fs|202/351|202/351|68/116||,AG|upstream_gene_variant|MODIFIER|Pavir.7KG130800|Pavir.7KG130800.v5.1|transcript|Pavir.7KG130800.2.v5.1|protein_coding||c.-894_-893insG|||||279|WARNING_TRANSCRIPT_NO_START_CODON,AG|downstream_gene_variant|MODIFIER|Pavir.7KG130600|Pavir.…
Chr07K	26860152	T	A	A	B	A|missense_variant|MODERATE|Pavir.7KG130700|Pavir.7KG130700.v5.1|transcript|Pavir.7KG130700.1.v5.1|protein_coding|1/1|c.118A>T|p.Ser40Cys|118/351|118/351|40/116||,A|upstream_gene_variant|MODIFIER|Pavir.7KG130800|Pavir.7KG130800.v5.1|transcript|Pavir.7KG130800.2.v5.1|protein_coding||c.-809T>A|||||195|WARNING_TRANSCRIPT_NO_START_CODON,A|downstream_gene_variant|MODIFIER|Pavir.7KG130600|Pavir.7KG1306…
Chr07K	26883987	T	C	A	B	C|missense_variant|MODERATE|Pavir.7KG125900|Pavir.7KG125900.v5.1|transcript|Pavir.7KG125900.1.v5.1|protein_coding|2/2|c.371T>C|p.Leu124Pro|449/821|371/516|124/171||,C|downstream_gene_variant|MODIFIER|Pavir.7KG125955|Pavir.7KG125955.v5.1|transcript|Pavir.7KG125955.1.v5.1|protein_coding||c.*6781A>G|||||3985|,C|downstream_gene_variant|MODIFIER|Pavir.7KG125955|Pavir.7KG125955.v5.1|transcript|Pavir.7K…
Chr07K	26888297	C	T	A	B	T|missense_variant|MODERATE|Pavir.7KG125955|Pavir.7KG125955.v5.1|transcript|Pavir.7KG125955.5.v5.1|protein_coding|21/21|c.1770G>A|p.Met590Ile|1920/2193|1770/1791|590/596||,T|3_prime_UTR_variant|MODIFIER|Pavir.7KG125955|Pavir.7KG125955.v5.1|transcript|Pavir.7KG125955.1.v5.1|protein_coding|21/21|c.*6G>A|||||2471|,T|3_prime_UTR_variant|MODIFIER|Pavir.7KG125955|Pavir.7KG125955.v5.1|transcript|Pavir.7…
Chr07K	26970044	ACGT	A	A	B	A|splice_donor_variant&5_prime_UTR_variant&intron_variant|HIGH|Pavir.7KG131600|Pavir.7KG131600.v5.1|transcript|Pavir.7KG131600.8.v5.1|protein_coding|1/6|c.-12_-11+1delACG|||||221|,A|splice_region_variant|LOW|Pavir.7KG131600|Pavir.7KG131600.v5.1|transcript|Pavir.7KG131600.8.v5.1|protein_coding|1/6|c.-12_-11+1delACG||||||,A|upstream_gene_variant|MODIFIER|Pavir.7KG131700|Pavir.7KG131700.v5.1|transcr…
Chr07K	26973642	T	G	A	B	G|missense_variant|MODERATE|Pavir.7KG131700|Pavir.7KG131700.v5.1|transcript|Pavir.7KG131700.1.v5.1|protein_coding|8/12|c.607T>G|p.Leu203Val|677/1758|607/1245|203/414||,G|upstream_gene_variant|MODIFIER|Pavir.7KG131600|Pavir.7KG131600.v5.1|transcript|Pavir.7KG131600.6.v5.1|protein_coding||c.-3818A>C|||||3370|,G|upstream_gene_variant|MODIFIER|Pavir.7KG131600|Pavir.7KG131600.v5.1|transcript|Pavir.7KG…
Chr07K	26973766	T	C	A	B	C|missense_variant|MODERATE|Pavir.7KG131700|Pavir.7KG131700.v5.1|transcript|Pavir.7KG131700.1.v5.1|protein_coding|8/12|c.731T>C|p.Leu244Ser|801/1758|731/1245|244/414||,C|upstream_gene_variant|MODIFIER|Pavir.7KG131600|Pavir.7KG131600.v5.1|transcript|Pavir.7KG131600.6.v5.1|protein_coding||c.-3942A>G|||||3494|,C|upstream_gene_variant|MODIFIER|Pavir.7KG131600|Pavir.7KG131600.v5.1|transcript|Pavir.7KG…
Chr07K	26974258	C	G	A	B	G|missense_variant|MODERATE|Pavir.7KG131700|Pavir.7KG131700.v5.1|transcript|Pavir.7KG131700.1.v5.1|protein_coding|10/12|c.904C>G|p.Arg302Gly|974/1758|904/1245|302/414||,G|upstream_gene_variant|MODIFIER|Pavir.7KG131600|Pavir.7KG131600.v5.1|transcript|Pavir.7KG131600.6.v5.1|protein_coding||c.-4434G>C|||||3986|,G|upstream_gene_variant|MODIFIER|Pavir.7KG131600|Pavir.7KG131600.v5.1|transcript|Pavir.7K…
Chr07K	26974298	G	A	A	B	A|missense_variant|MODERATE|Pavir.7KG131700|Pavir.7KG131700.v5.1|transcript|Pavir.7KG131700.1.v5.1|protein_coding|10/12|c.944G>A|p.Ser315Asn|1014/1758|944/1245|315/414||,A|upstream_gene_variant|MODIFIER|Pavir.7KG131600|Pavir.7KG131600.v5.1|transcript|Pavir.7KG131600.6.v5.1|protein_coding||c.-4474C>T|||||4026|,A|upstream_gene_variant|MODIFIER|Pavir.7KG131600|Pavir.7KG131600.v5.1|transcript|Pavir.7…
Chr07K	26974309	G	A	A	B	A|missense_variant|MODERATE|Pavir.7KG131700|Pavir.7KG131700.v5.1|transcript|Pavir.7KG131700.1.v5.1|protein_coding|10/12|c.955G>A|p.Asp319Asn|1025/1758|955/1245|319/414||,A|upstream_gene_variant|MODIFIER|Pavir.7KG131600|Pavir.7KG131600.v5.1|transcript|Pavir.7KG131600.6.v5.1|protein_coding||c.-4485C>T|||||4037|,A|upstream_gene_variant|MODIFIER|Pavir.7KG131600|Pavir.7KG131600.v5.1|transcript|Pavir.7…
Chr07K	27012594	C	CA	A	B	CA|frameshift_variant|HIGH|Pavir.7KG132055|Pavir.7KG132055.v5.1|transcript|Pavir.7KG132055.1.v5.1|protein_coding|1/1|c.244dupT|p.Cys82fs|244/285|244/285|82/94||,CA|intron_variant|MODIFIER|Pavir.7KG132000|Pavir.7KG132000.v5.1|transcript|Pavir.7KG132000.1.v5.1|protein_coding|1/2|c.-48-80dupT||||||;LOF=(Pavir.7KG132055|Pavir.7KG132055.v5.1|1|1.00)
Chr07K	27229670	TGTC	T	A	B	T|conservative_inframe_deletion|MODERATE|Pavir.7KG133000|Pavir.7KG133000.v5.1|transcript|Pavir.7KG133000.1.v5.1|protein_coding|4/4|c.532_534delGAC|p.Asp178del|534/561|532/561|178/186||
Chr07K	27229894	G	A	A	B	A|missense_variant|MODERATE|Pavir.7KG133000|Pavir.7KG133000.v5.1|transcript|Pavir.7KG133000.1.v5.1|protein_coding|4/4|c.311C>T|p.Ala104Val|311/561|311/561|104/186||
Chr07K	27231415	C	G	A	B	G|missense_variant|MODERATE|Pavir.7KG133000|Pavir.7KG133000.v5.1|transcript|Pavir.7KG133000.1.v5.1|protein_coding|1/4|c.178G>C|p.Gly60Arg|178/561|178/561|60/186||
Chr07K	27290437	G	GC	A	B	GC|frameshift_variant|HIGH|Pavir.7KG133355|Pavir.7KG133355.v5.1|transcript|Pavir.7KG133355.1.v5.1|protein_coding|2/2|c.22dupG|p.Ala8fs|105/392|22/309|8/102||,GC|upstream_gene_variant|MODIFIER|Pavir.7KG133400|Pavir.7KG133400.v5.1|transcript|Pavir.7KG133400.1.v5.1|protein_coding||c.-692_-691insC|||||611|;LOF=(Pavir.7KG133355|Pavir.7KG133355.v5.1|1|1.00)
Chr07K	27290438	C	CCT	A	B	CCT|frameshift_variant|HIGH|Pavir.7KG133355|Pavir.7KG133355.v5.1|transcript|Pavir.7KG133355.1.v5.1|protein_coding|2/2|c.21_22insAG|p.Ala8fs|104/392|21/309|7/102||,CCT|upstream_gene_variant|MODIFIER|Pavir.7KG133400|Pavir.7KG133400.v5.1|transcript|Pavir.7KG133400.1.v5.1|protein_coding||c.-691_-690insCT|||||610|;LOF=(Pavir.7KG133355|Pavir.7KG133355.v5.1|1|1.00)
Chr07K	27290439	T	TC	A	B	TC|frameshift_variant|HIGH|Pavir.7KG133355|Pavir.7KG133355.v5.1|transcript|Pavir.7KG133355.1.v5.1|protein_coding|2/2|c.20_21insG|p.Ala8fs|103/392|20/309|7/102||,TC|upstream_gene_variant|MODIFIER|Pavir.7KG133400|Pavir.7KG133400.v5.1|transcript|Pavir.7KG133400.1.v5.1|protein_coding||c.-690_-689insC|||||609|;LOF=(Pavir.7KG133355|Pavir.7KG133355.v5.1|1|1.00)
Chr07K	27316002	A	T	A	B	T|missense_variant|MODERATE|Pavir.7KG133700|Pavir.7KG133700.v5.1|transcript|Pavir.7KG133700.1.v5.1|protein_coding|1/2|c.28A>T|p.Ile10Phe|49/417|28/303|10/100||,T|downstream_gene_variant|MODIFIER|Pavir.7KG133600|Pavir.7KG133600.v5.1|transcript|Pavir.7KG133600.1.v5.1|protein_coding||c.*4537A>T|||||2797|WARNING_TRANSCRIPT_NO_START_CODON
Chr07K	27316339	G	T	A	B	T|missense_variant|MODERATE|Pavir.7KG133700|Pavir.7KG133700.v5.1|transcript|Pavir.7KG133700.1.v5.1|protein_coding|2/2|c.162G>T|p.Lys54Asn|183/417|162/303|54/100||,T|downstream_gene_variant|MODIFIER|Pavir.7KG133600|Pavir.7KG133600.v5.1|transcript|Pavir.7KG133600.1.v5.1|protein_coding||c.*4874G>T|||||3134|WARNING_TRANSCRIPT_NO_START_CODON
Chr07K	27370936	G	A	A	B	A|missense_variant|MODERATE|Pavir.7KG134200|Pavir.7KG134200.v5.1|transcript|Pavir.7KG134200.1.v5.1|protein_coding|2/2|c.1070G>A|p.Ser357Asn|1142/1946|1070/1092|357/363||
Chr07K	27370939	G	A	A	B	A|stop_gained|HIGH|Pavir.7KG134200|Pavir.7KG134200.v5.1|transcript|Pavir.7KG134200.1.v5.1|protein_coding|2/2|c.1073G>A|p.Trp358*|1145/1946|1073/1092|358/363||
Chr07K	27386407	G	T	A	B	T|splice_acceptor_variant&intron_variant|HIGH|Pavir.7KG134300|Pavir.7KG134300.v5.1|transcript|Pavir.7KG134300.7.v5.1|protein_coding|2/2|c.*106-1G>T||||||,T|downstream_gene_variant|MODIFIER|Pavir.7KG134300|Pavir.7KG134300.v5.1|transcript|Pavir.7KG134300.6.v5.1|protein_coding||c.*653G>T|||||430|,T|downstream_gene_variant|MODIFIER|Pavir.7KG134400|Pavir.7KG134400.v5.1|transcript|Pavir.7KG134400.2.v5.…
Chr07K	27417045	G	C	A	B	C|missense_variant|MODERATE|Pavir.7KG134555|Pavir.7KG134555.v5.1|transcript|Pavir.7KG134555.1.v5.1|protein_coding|1/4|c.222C>G|p.Ser74Arg|222/624|222/624|74/207||,C|upstream_gene_variant|MODIFIER|Pavir.7KG134700|Pavir.7KG134700.v5.1|transcript|Pavir.7KG134700.1.v5.1|protein_coding||c.-3281C>G|||||3135|
Chr07K	27717444	A	G	A	B	G|missense_variant|MODERATE|Pavir.7KG359300|Pavir.7KG359300.v5.1|transcript|Pavir.7KG359300.1.v5.1|protein_coding|1/1|c.896A>G|p.Asp299Gly|1051/2367|896/2061|299/686||,G|upstream_gene_variant|MODIFIER|Pavir.7KG135675|Pavir.7KG135675.v5.1|transcript|Pavir.7KG135675.1.v5.1|protein_coding||c.-3741T>C|||||3741|,G|upstream_gene_variant|MODIFIER|Pavir.7KG359400|Pavir.7KG359400.v5.1|transcript|Pavir.7KG…
Chr07K	27721648	C	G	A	B	G|missense_variant|MODERATE|Pavir.7KG359400|Pavir.7KG359400.v5.1|transcript|Pavir.7KG359400.1.v5.1|protein_coding|1/1|c.88C>G|p.Leu30Val|131/2273|88/2010|30/669||,G|upstream_gene_variant|MODIFIER|Pavir.7KG359455|Pavir.7KG359455.v5.1|transcript|Pavir.7KG359455.1.v5.1|protein_coding||c.-2222C>G|||||2222|,G|upstream_gene_variant|MODIFIER|Pavir.7KG359510|Pavir.7KG359510.v5.1|transcript|Pavir.7KG35951…
Chr07K	27722547	C	G	A	B	G|missense_variant|MODERATE|Pavir.7KG359400|Pavir.7KG359400.v5.1|transcript|Pavir.7KG359400.1.v5.1|protein_coding|1/1|c.987C>G|p.Phe329Leu|1030/2273|987/2010|329/669||,G|upstream_gene_variant|MODIFIER|Pavir.7KG359455|Pavir.7KG359455.v5.1|transcript|Pavir.7KG359455.1.v5.1|protein_coding||c.-1323C>G|||||1323|,G|upstream_gene_variant|MODIFIER|Pavir.7KG359510|Pavir.7KG359510.v5.1|transcript|Pavir.7KG…
Chr07K	27732238	C	CCAG	A	B	CCAG|conservative_inframe_insertion|MODERATE|Pavir.7KG359500|Pavir.7KG359500.v5.1|transcript|Pavir.7KG359500.1.v5.1|protein_coding|1/1|c.2034_2035insGCA|p.Pro678_Pro679insAla|2044/4189|2035/2196|679/731||INFO_REALIGN_3_PRIME,CCAG|upstream_gene_variant|MODIFIER|Pavir.7KG359555|Pavir.7KG359555.v5.1|transcript|Pavir.7KG359555.1.v5.1|protein_coding||c.-3413_-3412insCAG|||||3412|
Chr07K	27737002	G	A	A	B	A|missense_variant|MODERATE|Pavir.7KG359555|Pavir.7KG359555.v5.1|transcript|Pavir.7KG359555.1.v5.1|protein_coding|2/2|c.571G>A|p.Ala191Thr|571/891|571/891|191/296||,A|upstream_gene_variant|MODIFIER|Pavir.7KG359610|Pavir.7KG359610.v5.1|transcript|Pavir.7KG359610.1.v5.1|protein_coding||c.-4850G>A|||||4235|WARNING_TRANSCRIPT_NO_START_CODON,A|downstream_gene_variant|MODIFIER|Pavir.7KG359500|Pavir.7KG…
Chr07K	27793978	C	G	A	B	G|missense_variant|MODERATE|Pavir.7KG112500|Pavir.7KG112500.v5.1|transcript|Pavir.7KG112500.1.v5.1|protein_coding|1/1|c.2005C>G|p.Leu669Val|2022/2538|2005/2253|669/750||,G|upstream_gene_variant|MODIFIER|Pavir.7KG112610|Pavir.7KG112610.v5.1|transcript|Pavir.7KG112610.1.v5.1|protein_coding||c.-4891C>G|||||4891|,G|downstream_gene_variant|MODIFIER|Pavir.7KG112555|Pavir.7KG112555.v5.1|transcript|Pavir…
Chr07K	27794221	G	A	A	B	A|missense_variant|MODERATE|Pavir.7KG112500|Pavir.7KG112500.v5.1|transcript|Pavir.7KG112500.1.v5.1|protein_coding|1/1|c.2248G>A|p.Glu750Lys|2265/2538|2248/2253|750/750||,A|upstream_gene_variant|MODIFIER|Pavir.7KG112610|Pavir.7KG112610.v5.1|transcript|Pavir.7KG112610.1.v5.1|protein_coding||c.-4648G>A|||||4648|,A|downstream_gene_variant|MODIFIER|Pavir.7KG112555|Pavir.7KG112555.v5.1|transcript|Pavir…
Chr07K	27901962	C	G	A	B	G|missense_variant|MODERATE|Pavir.7KG108800|Pavir.7KG108800.v5.1|transcript|Pavir.7KG108800.1.v5.1|protein_coding|8/8|c.2535G>C|p.Glu845Asp|2592/3036|2535/2787|845/928||
Chr07K	27903711	T	G	A	B	G|missense_variant|MODERATE|Pavir.7KG108800|Pavir.7KG108800.v5.1|transcript|Pavir.7KG108800.1.v5.1|protein_coding|4/8|c.1181A>C|p.Lys394Thr|1238/3036|1181/2787|394/928||
Chr07K	27905584	G	T	A	B	T|missense_variant|MODERATE|Pavir.7KG108800|Pavir.7KG108800.v5.1|transcript|Pavir.7KG108800.1.v5.1|protein_coding|1/8|c.339C>A|p.His113Gln|396/3036|339/2787|113/928||
Chr07K	27905741	C	A	A	B	A|missense_variant|MODERATE|Pavir.7KG108800|Pavir.7KG108800.v5.1|transcript|Pavir.7KG108800.1.v5.1|protein_coding|1/8|c.182G>T|p.Gly61Val|239/3036|182/2787|61/928||
Chr07K	27905842	T	TGCA	A	B	TGCA|disruptive_inframe_insertion|MODERATE|Pavir.7KG108800|Pavir.7KG108800.v5.1|transcript|Pavir.7KG108800.1.v5.1|protein_coding|1/8|c.80_81insTGC|p.Ser27_Gly28insAla|137/3036|80/2787|27/928||
Chr07K	27912637	C	T	A	B	T|splice_donor_variant&intron_variant|HIGH|Pavir.7KG108600|Pavir.7KG108600.v5.1|transcript|Pavir.7KG108600.2.v5.1|protein_coding|6/6|c.930+1G>A||||||,T|splice_donor_variant&intron_variant|HIGH|Pavir.7KG108600|Pavir.7KG108600.v5.1|transcript|Pavir.7KG108600.3.v5.1|protein_coding|6/7|c.930+1G>A||||||,T|splice_donor_variant&intron_variant|HIGH|Pavir.7KG108600|Pavir.7KG108600.v5.1|transcript|Pavir.7K…
Chr07K	27912667	G	C	A	B	C|missense_variant|MODERATE|Pavir.7KG108600|Pavir.7KG108600.v5.1|transcript|Pavir.7KG108600.2.v5.1|protein_coding|6/7|c.901C>G|p.Gln301Glu|1122/1981|901/1065|301/354||,C|missense_variant|MODERATE|Pavir.7KG108600|Pavir.7KG108600.v5.1|transcript|Pavir.7KG108600.3.v5.1|protein_coding|6/8|c.901C>G|p.Gln301Glu|1122/1429|901/948|301/315||,C|missense_variant|MODERATE|Pavir.7KG108600|Pavir.7KG108600.v5.1…
Chr07K	27913140	C	T	A	B	T|missense_variant|MODERATE|Pavir.7KG108600|Pavir.7KG108600.v5.1|transcript|Pavir.7KG108600.2.v5.1|protein_coding|5/7|c.817G>A|p.Asp273Asn|1038/1981|817/1065|273/354||,T|missense_variant|MODERATE|Pavir.7KG108600|Pavir.7KG108600.v5.1|transcript|Pavir.7KG108600.3.v5.1|protein_coding|5/8|c.817G>A|p.Asp273Asn|1038/1429|817/948|273/315||,T|missense_variant|MODERATE|Pavir.7KG108600|Pavir.7KG108600.v5.1…
Chr07K	27917768	G	C	A	B	C|missense_variant|MODERATE|Pavir.7KG108600|Pavir.7KG108600.v5.1|transcript|Pavir.7KG108600.2.v5.1|protein_coding|4/7|c.519C>G|p.Cys173Trp|740/1981|519/1065|173/354||,C|missense_variant|MODERATE|Pavir.7KG108600|Pavir.7KG108600.v5.1|transcript|Pavir.7KG108600.3.v5.1|protein_coding|4/8|c.519C>G|p.Cys173Trp|740/1429|519/948|173/315||,C|missense_variant|MODERATE|Pavir.7KG108600|Pavir.7KG108600.v5.1|t…
Chr07K	27943248	A	T	A	B	T|missense_variant|MODERATE|Pavir.7KG108655|Pavir.7KG108655.v5.1|transcript|Pavir.7KG108655.1.v5.1|protein_coding|2/2|c.580T>A|p.Trp194Arg|793/2155|580/1683|194/560||
Chr07K	27943503	C	A	A	B	A|missense_variant|MODERATE|Pavir.7KG108655|Pavir.7KG108655.v5.1|transcript|Pavir.7KG108655.1.v5.1|protein_coding|2/2|c.325G>T|p.Val109Leu|538/2155|325/1683|109/560||
Chr07K	28029766	A	G	A	B	G|missense_variant|MODERATE|Pavir.7KG108875|Pavir.7KG108875.v5.1|transcript|Pavir.7KG108875.1.v5.1|protein_coding|1/2|c.13A>G|p.Arg5Gly|13/525|13/525|5/174||,G|upstream_gene_variant|MODIFIER|Pavir.7KG108820|Pavir.7KG108820.v5.1|transcript|Pavir.7KG108820.1.v5.1|protein_coding||c.-9060T>C|||||1641|WARNING_TRANSCRIPT_NO_START_CODON,G|upstream_gene_variant|MODIFIER|Pavir.7KG108930|Pavir.7KG108930.v5…
Chr07K	28029955	C	T	A	B	T|missense_variant|MODERATE|Pavir.7KG108875|Pavir.7KG108875.v5.1|transcript|Pavir.7KG108875.1.v5.1|protein_coding|1/2|c.202C>T|p.His68Tyr|202/525|202/525|68/174||,T|upstream_gene_variant|MODIFIER|Pavir.7KG108820|Pavir.7KG108820.v5.1|transcript|Pavir.7KG108820.1.v5.1|protein_coding||c.-9249G>A|||||1830|WARNING_TRANSCRIPT_NO_START_CODON,T|upstream_gene_variant|MODIFIER|Pavir.7KG108930|Pavir.7KG1089…
Chr07K	28029956	A	G	A	B	G|missense_variant|MODERATE|Pavir.7KG108875|Pavir.7KG108875.v5.1|transcript|Pavir.7KG108875.1.v5.1|protein_coding|1/2|c.203A>G|p.His68Arg|203/525|203/525|68/174||,G|upstream_gene_variant|MODIFIER|Pavir.7KG108820|Pavir.7KG108820.v5.1|transcript|Pavir.7KG108820.1.v5.1|protein_coding||c.-9250T>C|||||1831|WARNING_TRANSCRIPT_NO_START_CODON,G|upstream_gene_variant|MODIFIER|Pavir.7KG108930|Pavir.7KG1089…
Chr07K	28029976	C	T	A	B	T|missense_variant|MODERATE|Pavir.7KG108875|Pavir.7KG108875.v5.1|transcript|Pavir.7KG108875.1.v5.1|protein_coding|1/2|c.223C>T|p.Arg75Cys|223/525|223/525|75/174||,T|upstream_gene_variant|MODIFIER|Pavir.7KG108820|Pavir.7KG108820.v5.1|transcript|Pavir.7KG108820.1.v5.1|protein_coding||c.-9270G>A|||||1851|WARNING_TRANSCRIPT_NO_START_CODON,T|upstream_gene_variant|MODIFIER|Pavir.7KG108930|Pavir.7KG1089…
Chr07K	28030177	C	A	A	B	A|missense_variant|MODERATE|Pavir.7KG108875|Pavir.7KG108875.v5.1|transcript|Pavir.7KG108875.1.v5.1|protein_coding|2/2|c.332C>A|p.Pro111His|332/525|332/525|111/174||,A|upstream_gene_variant|MODIFIER|Pavir.7KG108820|Pavir.7KG108820.v5.1|transcript|Pavir.7KG108820.1.v5.1|protein_coding||c.-9471G>T|||||2052|WARNING_TRANSCRIPT_NO_START_CODON,A|upstream_gene_variant|MODIFIER|Pavir.7KG108930|Pavir.7KG10…
Chr07K	28067938	G	A	A	B	A|missense_variant|MODERATE|Pavir.7KG109040|Pavir.7KG109040.v5.1|transcript|Pavir.7KG109040.1.v5.1|protein_coding|1/1|c.365G>A|p.Arg122His|365/774|365/774|122/257||
Chr07K	28067986	C	CA	A	B	CA|frameshift_variant|HIGH|Pavir.7KG109040|Pavir.7KG109040.v5.1|transcript|Pavir.7KG109040.1.v5.1|protein_coding|1/1|c.413_414insA|p.Thr139fs|414/774|414/774|138/257||;LOF=(Pavir.7KG109040|Pavir.7KG109040.v5.1|1|1.00)
Chr07K	28173338	CCA	C	A	B	C|frameshift_variant|HIGH|Pavir.7KG114810|Pavir.7KG114810.v5.1|transcript|Pavir.7KG114810.1.v5.1|protein_coding|1/1|c.75_76delCA|p.His25fs|75/363|75/363|25/120||WARNING_TRANSCRIPT_NO_START_CODON&INFO_REALIGN_3_PRIME,C|upstream_gene_variant|MODIFIER|Pavir.7KG109000|Pavir.7KG109000.v5.1|transcript|Pavir.7KG109000.1.v5.1|protein_coding||c.-4848_-4847delCA|||||4389|;LOF=(Pavir.7KG114810|Pavir.7KG1148…
Chr07K	28173411	G	T	A	B	T|missense_variant|MODERATE|Pavir.7KG114810|Pavir.7KG114810.v5.1|transcript|Pavir.7KG114810.1.v5.1|protein_coding|1/1|c.143G>T|p.Arg48Leu|143/363|143/363|48/120||WARNING_TRANSCRIPT_NO_START_CODON,T|upstream_gene_variant|MODIFIER|Pavir.7KG109000|Pavir.7KG109000.v5.1|transcript|Pavir.7KG109000.1.v5.1|protein_coding||c.-4776G>T|||||4317|
Chr07K	28204715	G	A	A	B	A|stop_gained|HIGH|Pavir.7KG115200|Pavir.7KG115200.v5.1|transcript|Pavir.7KG115200.1.v5.1|protein_coding|2/13|c.33G>A|p.Trp11*|304/3738|33/3132|11/1043||,A|splice_donor_variant&intron_variant|HIGH|Pavir.7KG115200|Pavir.7KG115200.v5.1|transcript|Pavir.7KG115200.4.v5.1|protein_coding|2/12|c.19+1G>A||||||,A|intron_variant|MODIFIER|Pavir.7KG115200|Pavir.7KG115200.v5.1|transcript|Pavir.7KG115200.2.v5.…
Chr07K	28204775	C	CT	A	B	CT|frameshift_variant&splice_region_variant|HIGH|Pavir.7KG115200|Pavir.7KG115200.v5.1|transcript|Pavir.7KG115200.1.v5.1|protein_coding|2/13|c.96dupT|p.Gly33fs|368/3738|97/3132|33/1043||INFO_REALIGN_3_PRIME,CT|intron_variant|MODIFIER|Pavir.7KG115200|Pavir.7KG115200.v5.1|transcript|Pavir.7KG115200.2.v5.1|protein_coding|1/11|c.10+457dupT||||||INFO_REALIGN_3_PRIME,CT|intron_variant|MODIFIER|Pavir.7KG…
Chr07K	28258097	CT	C	A	B	C|frameshift_variant|HIGH|Pavir.7KG115755|Pavir.7KG115755.v5.1|transcript|Pavir.7KG115755.1.v5.1|protein_coding|1/1|c.219delA|p.Ala74fs|219/331|219/321|73/106||,C|downstream_gene_variant|MODIFIER|Pavir.7KG115700|Pavir.7KG115700.v5.1|transcript|Pavir.7KG115700.2.v5.1|protein_coding||c.*4269delT|||||4269|;LOF=(Pavir.7KG115755|Pavir.7KG115755.v5.1|1|1.00)
Chr07K	28414737	A	G	A	B	G|missense_variant|MODERATE|Pavir.7KG116400|Pavir.7KG116400.v5.1|transcript|Pavir.7KG116400.1.v5.1|protein_coding|5/5|c.686A>G|p.Asn229Ser|784/1461|686/1026|229/341||
Chr07K	28414921	C	CCCG	A	B	CCCG|conservative_inframe_insertion|MODERATE|Pavir.7KG116400|Pavir.7KG116400.v5.1|transcript|Pavir.7KG116400.1.v5.1|protein_coding|5/5|c.889_891dupCCG|p.Pro297dup|990/1461|892/1026|298/341||INFO_REALIGN_3_PRIME
Chr07K	28462433	G	A	A	B	A|missense_variant|MODERATE|Pavir.7KG199455|Pavir.7KG199455.v5.1|transcript|Pavir.7KG199455.1.v5.1|protein_coding|1/3|c.925C>T|p.Leu309Phe|935/1769|925/1323|309/440||,A|downstream_gene_variant|MODIFIER|Pavir.7KG199500|Pavir.7KG199500.v5.1|transcript|Pavir.7KG199500.1.v5.1|protein_coding||c.*4455G>A|||||4374|,A|downstream_gene_variant|MODIFIER|Pavir.7KG199400|Pavir.7KG199400.v5.1|transcript|Pavir.…
Chr07K	28491491	C	T	A	B	T|missense_variant|MODERATE|Pavir.7KG116700|Pavir.7KG116700.v5.1|transcript|Pavir.7KG116700.1.v5.1|protein_coding|1/1|c.1096G>A|p.Val366Met|1243/2124|1096/1701|366/566||,T|missense_variant|MODERATE|Pavir.7KG116700|Pavir.7KG116700.v5.1|transcript|Pavir.7KG116700.2.v5.1|protein_coding|1/2|c.1096G>A|p.Val366Met|1243/2025|1096/1602|366/533||
Chr07K	28594376	GACA	G	A	B	G|disruptive_inframe_deletion|MODERATE|Pavir.7KG116800|Pavir.7KG116800.v5.1|transcript|Pavir.7KG116800.1.v5.1|protein_coding|1/1|c.1001_1003delTGT|p.Leu334del|1093/1856|1001/1476|334/491||,G|downstream_gene_variant|MODIFIER|Pavir.7KG199600|Pavir.7KG199600.v5.1|transcript|Pavir.7KG199600.1.v5.1|protein_coding||c.*4152_*4154delACA|||||3706|WARNING_TRANSCRIPT_NO_START_CODON
Chr07K	28595265	G	A	A	B	A|missense_variant|MODERATE|Pavir.7KG116800|Pavir.7KG116800.v5.1|transcript|Pavir.7KG116800.1.v5.1|protein_coding|1/1|c.115C>T|p.Arg39Trp|205/1856|115/1476|39/491||,A|downstream_gene_variant|MODIFIER|Pavir.7KG199600|Pavir.7KG199600.v5.1|transcript|Pavir.7KG199600.1.v5.1|protein_coding||c.*5040G>A|||||4594|WARNING_TRANSCRIPT_NO_START_CODON
Chr07K	28606247	G	T	A	B	T|missense_variant|MODERATE|Pavir.7KG117000|Pavir.7KG117000.v5.1|transcript|Pavir.7KG117000.1.v5.1|protein_coding|5/8|c.1816C>A|p.Pro606Thr|1859/2898|1816/2466|606/821||,T|downstream_gene_variant|MODIFIER|Pavir.7KG116900|Pavir.7KG116900.v5.1|transcript|Pavir.7KG116900.1.v5.1|protein_coding||c.*2976G>T|||||2540|,T|downstream_gene_variant|MODIFIER|Pavir.7KG116900|Pavir.7KG116900.v5.1|transcript|Pav…
Chr07K	28607482	G	T	A	B	T|missense_variant|MODERATE|Pavir.7KG117000|Pavir.7KG117000.v5.1|transcript|Pavir.7KG117000.1.v5.1|protein_coding|4/8|c.1211C>A|p.Thr404Asn|1254/2898|1211/2466|404/821||,T|downstream_gene_variant|MODIFIER|Pavir.7KG116900|Pavir.7KG116900.v5.1|transcript|Pavir.7KG116900.1.v5.1|protein_coding||c.*4211G>T|||||3775|,T|downstream_gene_variant|MODIFIER|Pavir.7KG116900|Pavir.7KG116900.v5.1|transcript|Pav…
Chr07K	28610443	G	A	A	B	A|missense_variant|MODERATE|Pavir.7KG117000|Pavir.7KG117000.v5.1|transcript|Pavir.7KG117000.1.v5.1|protein_coding|1/8|c.505C>T|p.Pro169Ser|548/2898|505/2466|169/821||
Chr07K	28709005	T	C	A	B	C|start_lost&splice_region_variant|HIGH|Pavir.7KG117355|Pavir.7KG117355.v5.1|transcript|Pavir.7KG117355.1.v5.1|protein_coding|2/3|c.2T>C|p.Met1?|214/1843|2/1086|1/361||,C|upstream_gene_variant|MODIFIER|Pavir.7KG117410|Pavir.7KG117410.v5.1|transcript|Pavir.7KG117410.1.v5.1|protein_coding||c.-4814T>C|||||4191|WARNING_TRANSCRIPT_NO_START_CODON;LOF=(Pavir.7KG117355|Pavir.7KG117355.v5.1|1|1.00)
Chr07K	28825196	C	T	A	B	T|missense_variant|MODERATE|Pavir.7KG118755|Pavir.7KG118755.v5.1|transcript|Pavir.7KG118755.1.v5.1|protein_coding|6/8|c.1229G>A|p.Gly410Glu|1262/1902|1229/1695|410/564||,T|downstream_gene_variant|MODIFIER|Pavir.7KG118810|Pavir.7KG118810.v5.1|transcript|Pavir.7KG118810.1.v5.1|protein_coding||c.*2925G>A|||||2925|WARNING_TRANSCRIPT_NO_STOP_CODON,T|downstream_gene_variant|MODIFIER|Pavir.7KG118700|Pav…
Chr07K	28832296	G	A	A	B	A|missense_variant|MODERATE|Pavir.7KG118755|Pavir.7KG118755.v5.1|transcript|Pavir.7KG118755.1.v5.1|protein_coding|1/8|c.412C>T|p.Pro138Ser|445/1902|412/1695|138/564||,A|upstream_gene_variant|MODIFIER|Pavir.7KG118810|Pavir.7KG118810.v5.1|transcript|Pavir.7KG118810.1.v5.1|protein_coding||c.-3840C>T|||||3840|WARNING_TRANSCRIPT_NO_STOP_CODON
Chr07K	28832494	A	G	A	B	G|missense_variant|MODERATE|Pavir.7KG118755|Pavir.7KG118755.v5.1|transcript|Pavir.7KG118755.1.v5.1|protein_coding|1/8|c.214T>C|p.Phe72Leu|247/1902|214/1695|72/564||,G|upstream_gene_variant|MODIFIER|Pavir.7KG118810|Pavir.7KG118810.v5.1|transcript|Pavir.7KG118810.1.v5.1|protein_coding||c.-4038T>C|||||4038|WARNING_TRANSCRIPT_NO_STOP_CODON
Chr07K	28832565	T	C	A	B	C|missense_variant|MODERATE|Pavir.7KG118755|Pavir.7KG118755.v5.1|transcript|Pavir.7KG118755.1.v5.1|protein_coding|1/8|c.143A>G|p.Lys48Arg|176/1902|143/1695|48/564||,C|upstream_gene_variant|MODIFIER|Pavir.7KG118810|Pavir.7KG118810.v5.1|transcript|Pavir.7KG118810.1.v5.1|protein_coding||c.-4109A>G|||||4109|WARNING_TRANSCRIPT_NO_STOP_CODON
Chr07K	28832635	T	G	A	B	G|missense_variant|MODERATE|Pavir.7KG118755|Pavir.7KG118755.v5.1|transcript|Pavir.7KG118755.1.v5.1|protein_coding|1/8|c.73A>C|p.Ile25Leu|106/1902|73/1695|25/564||,G|upstream_gene_variant|MODIFIER|Pavir.7KG118810|Pavir.7KG118810.v5.1|transcript|Pavir.7KG118810.1.v5.1|protein_coding||c.-4179A>C|||||4179|WARNING_TRANSCRIPT_NO_STOP_CODON
Chr07K	28846249	T	TCAAC	A	B	TCAAC|splice_acceptor_variant&intron_variant|HIGH|Pavir.7KG119055|Pavir.7KG119055.v5.1|transcript|Pavir.7KG119055.8.v5.1|protein_coding|5/5|c.*802-1_*802insGTTG||||||,TCAAC|splice_acceptor_variant&intron_variant|HIGH|Pavir.7KG119055|Pavir.7KG119055.v5.1|transcript|Pavir.7KG119055.3.v5.1|protein_coding|5/5|c.*1-1_*1insGTTG||||||,TCAAC|splice_acceptor_variant&intron_variant|HIGH|Pavir.7KG119055|Pav…
Chr07K	28937613	T	A	A	B	A|missense_variant|MODERATE|Pavir.7KG119440|Pavir.7KG119440.v5.1|transcript|Pavir.7KG119440.1.v5.1|protein_coding|3/3|c.646A>T|p.Ser216Cys|646/705|646/705|216/234||
Chr07K	28951708	A	T	A	B	T|missense_variant|MODERATE|Pavir.7KG119605|Pavir.7KG119605.v5.1|transcript|Pavir.7KG119605.3.v5.1|protein_coding|2/5|c.97T>A|p.Tyr33Asn|791/2869|97/1725|33/574||,T|missense_variant|MODERATE|Pavir.7KG119605|Pavir.7KG119605.v5.1|transcript|Pavir.7KG119605.5.v5.1|protein_coding|2/5|c.97T>A|p.Tyr33Asn|904/3027|97/1725|33/574||,T|missense_variant|MODERATE|Pavir.7KG119605|Pavir.7KG119605.v5.1|transcri…
Chr07K	29002933	T	A	A	B	A|missense_variant|MODERATE|Pavir.7KG119770|Pavir.7KG119770.v5.1|transcript|Pavir.7KG119770.1.v5.1|protein_coding|5/5|c.446T>A|p.Leu149Gln|446/525|446/525|149/174||
Chr07K	29120260	G	T	A	B	T|missense_variant|MODERATE|Pavir.7KG120266|Pavir.7KG120266.v5.1|transcript|Pavir.7KG120266.1.v5.1|protein_coding|3/3|c.962C>A|p.Ala321Asp|962/1005|962/1005|321/334||,T|upstream_gene_variant|MODIFIER|Pavir.7KG120321|Pavir.7KG120321.v5.1|transcript|Pavir.7KG120321.1.v5.1|protein_coding||c.-4171G>T|||||2856|WARNING_TRANSCRIPT_NO_START_CODON
Chr07K	29120355	A	T	A	B	T|missense_variant|MODERATE|Pavir.7KG120266|Pavir.7KG120266.v5.1|transcript|Pavir.7KG120266.1.v5.1|protein_coding|3/3|c.867T>A|p.Asp289Glu|867/1005|867/1005|289/334||,T|upstream_gene_variant|MODIFIER|Pavir.7KG120321|Pavir.7KG120321.v5.1|transcript|Pavir.7KG120321.1.v5.1|protein_coding||c.-4076A>T|||||2761|WARNING_TRANSCRIPT_NO_START_CODON
Chr07K	29120359	C	T	A	B	T|missense_variant|MODERATE|Pavir.7KG120266|Pavir.7KG120266.v5.1|transcript|Pavir.7KG120266.1.v5.1|protein_coding|3/3|c.863G>A|p.Arg288His|863/1005|863/1005|288/334||,T|upstream_gene_variant|MODIFIER|Pavir.7KG120321|Pavir.7KG120321.v5.1|transcript|Pavir.7KG120321.1.v5.1|protein_coding||c.-4072C>T|||||2757|WARNING_TRANSCRIPT_NO_START_CODON
Chr07K	29121492	G	A	A	B	A|missense_variant|MODERATE|Pavir.7KG120266|Pavir.7KG120266.v5.1|transcript|Pavir.7KG120266.1.v5.1|protein_coding|1/3|c.56C>T|p.Ala19Val|56/1005|56/1005|19/334||,A|upstream_gene_variant|MODIFIER|Pavir.7KG120321|Pavir.7KG120321.v5.1|transcript|Pavir.7KG120321.1.v5.1|protein_coding||c.-2939G>A|||||1624|WARNING_TRANSCRIPT_NO_START_CODON
Chr07K	29166228	G	GGGC	A	B	GGGC|conservative_inframe_insertion|MODERATE|Pavir.7KG120651|Pavir.7KG120651.v5.1|transcript|Pavir.7KG120651.1.v5.1|protein_coding|1/2|c.25_27dupGGC|p.Gly9dup|303/1752|28/1347|10/448||INFO_REALIGN_3_PRIME,GGGC|upstream_gene_variant|MODIFIER|Pavir.7KG120541|Pavir.7KG120541.v5.1|transcript|Pavir.7KG120541.1.v5.1|protein_coding||c.-3490_-3488dupGCC|||||3446|,GGGC|upstream_gene_variant|MODIFIER|Pavir…
Chr07K	29209019	T	G	A	B	G|missense_variant|MODERATE|Pavir.7KG119400|Pavir.7KG119400.v5.1|transcript|Pavir.7KG119400.1.v5.1|protein_coding|4/4|c.440T>G|p.Val147Gly|564/841|440/453|147/150||,G|upstream_gene_variant|MODIFIER|Pavir.7KG119500|Pavir.7KG119500.v5.1|transcript|Pavir.7KG119500.1.v5.1|protein_coding||c.-2174T>G|||||1622|
Chr07K	29218845	A	G	A	B	G|stop_lost&splice_region_variant|HIGH|Pavir.7KG119555|Pavir.7KG119555.v5.1|transcript|Pavir.7KG119555.1.v5.1|protein_coding|1/1|c.397T>C|p.Ter133Glnext*?|397/399|397/399|133/132||,G|downstream_gene_variant|MODIFIER|Pavir.7KG119500|Pavir.7KG119500.v5.1|transcript|Pavir.7KG119500.1.v5.1|protein_coding||c.*4678A>G|||||4323|
Chr07K	29218860	C	G	A	B	G|missense_variant|MODERATE|Pavir.7KG119555|Pavir.7KG119555.v5.1|transcript|Pavir.7KG119555.1.v5.1|protein_coding|1/1|c.382G>C|p.Gly128Arg|382/399|382/399|128/132||,G|downstream_gene_variant|MODIFIER|Pavir.7KG119500|Pavir.7KG119500.v5.1|transcript|Pavir.7KG119500.1.v5.1|protein_coding||c.*4693C>G|||||4338|
Chr07K	29218862	A	T	A	B	T|missense_variant|MODERATE|Pavir.7KG119555|Pavir.7KG119555.v5.1|transcript|Pavir.7KG119555.1.v5.1|protein_coding|1/1|c.380T>A|p.Ile127Asn|380/399|380/399|127/132||,T|downstream_gene_variant|MODIFIER|Pavir.7KG119500|Pavir.7KG119500.v5.1|transcript|Pavir.7KG119500.1.v5.1|protein_coding||c.*4695A>T|||||4340|
Chr07K	29219057	G	A	A	B	A|missense_variant|MODERATE|Pavir.7KG119555|Pavir.7KG119555.v5.1|transcript|Pavir.7KG119555.1.v5.1|protein_coding|1/1|c.185C>T|p.Ser62Phe|185/399|185/399|62/132||,A|downstream_gene_variant|MODIFIER|Pavir.7KG119500|Pavir.7KG119500.v5.1|transcript|Pavir.7KG119500.1.v5.1|protein_coding||c.*4890G>A|||||4535|
Chr07K	29219087	A	G	A	B	G|missense_variant|MODERATE|Pavir.7KG119555|Pavir.7KG119555.v5.1|transcript|Pavir.7KG119555.1.v5.1|protein_coding|1/1|c.155T>C|p.Leu52Ser|155/399|155/399|52/132||,G|downstream_gene_variant|MODIFIER|Pavir.7KG119500|Pavir.7KG119500.v5.1|transcript|Pavir.7KG119500.1.v5.1|protein_coding||c.*4920A>G|||||4565|
Chr07K	29219169	A	AGTAC	A	B	AGTAC|frameshift_variant|HIGH|Pavir.7KG119555|Pavir.7KG119555.v5.1|transcript|Pavir.7KG119555.1.v5.1|protein_coding|1/1|c.72_73insGTAC|p.Ser25fs|72/399|72/399|24/132||,AGTAC|downstream_gene_variant|MODIFIER|Pavir.7KG119500|Pavir.7KG119500.v5.1|transcript|Pavir.7KG119500.1.v5.1|protein_coding||c.*5002_*5003insGTAC|||||4648|;LOF=(Pavir.7KG119555|Pavir.7KG119555.v5.1|1|1.00)
Chr07K	29219210	T	G	A	B	G|missense_variant|MODERATE|Pavir.7KG119555|Pavir.7KG119555.v5.1|transcript|Pavir.7KG119555.1.v5.1|protein_coding|1/1|c.32A>C|p.Tyr11Ser|32/399|32/399|11/132||,G|downstream_gene_variant|MODIFIER|Pavir.7KG119500|Pavir.7KG119500.v5.1|transcript|Pavir.7KG119500.1.v5.1|protein_coding||c.*5043T>G|||||4688|
Chr07K	29235226	G	A	A	B	A|missense_variant|MODERATE|Pavir.7KG119610|Pavir.7KG119610.v5.1|transcript|Pavir.7KG119610.1.v5.1|protein_coding|1/3|c.166G>A|p.Ala56Thr|166/1656|166/1656|56/551||
Chr07K	29238983	C	CTCTT	A	B	CTCTT|frameshift_variant|HIGH|Pavir.7KG119610|Pavir.7KG119610.v5.1|transcript|Pavir.7KG119610.1.v5.1|protein_coding|2/3|c.289_290insTTCT|p.Ser97fs|290/1656|290/1656|97/551||INFO_REALIGN_3_PRIME;LOF=(Pavir.7KG119610|Pavir.7KG119610.v5.1|1|1.00)
Chr07K	29238990	T	TCTCTC	A	B	TCTCTC|frameshift_variant|HIGH|Pavir.7KG119610|Pavir.7KG119610.v5.1|transcript|Pavir.7KG119610.1.v5.1|protein_coding|2/3|c.295_296insCTCCT|p.Tyr99fs|296/1656|296/1656|99/551||INFO_REALIGN_3_PRIME;LOF=(Pavir.7KG119610|Pavir.7KG119610.v5.1|1|1.00)
Chr07K	29239310	T	G	A	B	G|missense_variant|MODERATE|Pavir.7KG119610|Pavir.7KG119610.v5.1|transcript|Pavir.7KG119610.1.v5.1|protein_coding|2/3|c.613T>G|p.Phe205Val|613/1656|613/1656|205/551||
Chr07K	29270040	G	T	A	B	T|missense_variant|MODERATE|Pavir.7KG119830|Pavir.7KG119830.v5.1|transcript|Pavir.7KG119830.1.v5.1|protein_coding|2/2|c.204C>A|p.Asn68Lys|306/782|204/492|68/163||,T|downstream_gene_variant|MODIFIER|Pavir.7KG119775|Pavir.7KG119775.v5.1|transcript|Pavir.7KG119775.1.v5.1|protein_coding||c.*791G>T|||||540|,T|downstream_gene_variant|MODIFIER|Pavir.7KG119885|Pavir.7KG119885.v5.1|transcript|Pavir.7KG119…
Chr07K	29270075	C	T	A	B	T|missense_variant|MODERATE|Pavir.7KG119830|Pavir.7KG119830.v5.1|transcript|Pavir.7KG119830.1.v5.1|protein_coding|2/2|c.169G>A|p.Val57Ile|271/782|169/492|57/163||,T|downstream_gene_variant|MODIFIER|Pavir.7KG119775|Pavir.7KG119775.v5.1|transcript|Pavir.7KG119775.1.v5.1|protein_coding||c.*826C>T|||||575|,T|downstream_gene_variant|MODIFIER|Pavir.7KG119885|Pavir.7KG119885.v5.1|transcript|Pavir.7KG119…
Chr07K	29270280	T	C	A	B	C|missense_variant|MODERATE|Pavir.7KG119830|Pavir.7KG119830.v5.1|transcript|Pavir.7KG119830.1.v5.1|protein_coding|1/2|c.61A>G|p.Thr21Ala|163/782|61/492|21/163||,C|downstream_gene_variant|MODIFIER|Pavir.7KG119775|Pavir.7KG119775.v5.1|transcript|Pavir.7KG119775.1.v5.1|protein_coding||c.*1031T>C|||||780|,C|downstream_gene_variant|MODIFIER|Pavir.7KG119885|Pavir.7KG119885.v5.1|transcript|Pavir.7KG1198…
Chr07K	29273435	TAGG	T	A	B	T|disruptive_inframe_deletion|MODERATE|Pavir.7KG119940|Pavir.7KG119940.v5.1|transcript|Pavir.7KG119940.1.v5.1|protein_coding|1/1|c.81_83delCCT|p.Leu28del|113/711|81/432|27/143||,T|upstream_gene_variant|MODIFIER|Pavir.7KG119830|Pavir.7KG119830.v5.1|transcript|Pavir.7KG119830.1.v5.1|protein_coding||c.-3098_-3096delCCT|||||2994|,T|upstream_gene_variant|MODIFIER|Pavir.7KG119885|Pavir.7KG119885.v5.1|t…
Chr07K	29319166	C	G	A	B	G|missense_variant|MODERATE|Pavir.7KG120160|Pavir.7KG120160.v5.1|transcript|Pavir.7KG120160.1.v5.1|protein_coding|1/1|c.806G>C|p.Arg269Pro|823/2123|806/1506|269/501||,G|downstream_gene_variant|MODIFIER|Pavir.7KG120215|Pavir.7KG120215.v5.1|transcript|Pavir.7KG120215.1.v5.1|protein_coding||c.*1974G>C|||||1868|,G|intron_variant|MODIFIER|Pavir.7KG120105|Pavir.7KG120105.v5.1|transcript|Pavir.7KG120105…
Chr07K	29319470	A	G	A	B	G|missense_variant|MODERATE|Pavir.7KG120160|Pavir.7KG120160.v5.1|transcript|Pavir.7KG120160.1.v5.1|protein_coding|1/1|c.502T>C|p.Tyr168His|519/2123|502/1506|168/501||,G|downstream_gene_variant|MODIFIER|Pavir.7KG120215|Pavir.7KG120215.v5.1|transcript|Pavir.7KG120215.1.v5.1|protein_coding||c.*1670T>C|||||1564|,G|intron_variant|MODIFIER|Pavir.7KG120105|Pavir.7KG120105.v5.1|transcript|Pavir.7KG120105…
Chr07K	29319895	G	A	A	B	A|missense_variant|MODERATE|Pavir.7KG120160|Pavir.7KG120160.v5.1|transcript|Pavir.7KG120160.1.v5.1|protein_coding|1/1|c.77C>T|p.Ser26Leu|94/2123|77/1506|26/501||,A|downstream_gene_variant|MODIFIER|Pavir.7KG120215|Pavir.7KG120215.v5.1|transcript|Pavir.7KG120215.1.v5.1|protein_coding||c.*1245C>T|||||1139|,A|intron_variant|MODIFIER|Pavir.7KG120105|Pavir.7KG120105.v5.1|transcript|Pavir.7KG120105.1.v5…
Chr07K	29321229	A	G	A	B	G|missense_variant|MODERATE|Pavir.7KG120215|Pavir.7KG120215.v5.1|transcript|Pavir.7KG120215.1.v5.1|protein_coding|1/1|c.1459T>C|p.Phe487Leu|1627/1822|1459/1548|487/515||,G|upstream_gene_variant|MODIFIER|Pavir.7KG120160|Pavir.7KG120160.v5.1|transcript|Pavir.7KG120160.1.v5.1|protein_coding||c.-1258T>C|||||1241|,G|intron_variant|MODIFIER|Pavir.7KG120105|Pavir.7KG120105.v5.1|transcript|Pavir.7KG12010…
Chr07K	29321271	C	T	A	B	T|missense_variant|MODERATE|Pavir.7KG120215|Pavir.7KG120215.v5.1|transcript|Pavir.7KG120215.1.v5.1|protein_coding|1/1|c.1417G>A|p.Val473Ile|1585/1822|1417/1548|473/515||,T|upstream_gene_variant|MODIFIER|Pavir.7KG120160|Pavir.7KG120160.v5.1|transcript|Pavir.7KG120160.1.v5.1|protein_coding||c.-1300G>A|||||1283|,T|intron_variant|MODIFIER|Pavir.7KG120105|Pavir.7KG120105.v5.1|transcript|Pavir.7KG12010…
Chr07K	29321343	A	G	A	B	G|missense_variant|MODERATE|Pavir.7KG120215|Pavir.7KG120215.v5.1|transcript|Pavir.7KG120215.1.v5.1|protein_coding|1/1|c.1345T>C|p.Cys449Arg|1513/1822|1345/1548|449/515||,G|upstream_gene_variant|MODIFIER|Pavir.7KG120160|Pavir.7KG120160.v5.1|transcript|Pavir.7KG120160.1.v5.1|protein_coding||c.-1372T>C|||||1355|,G|intron_variant|MODIFIER|Pavir.7KG120105|Pavir.7KG120105.v5.1|transcript|Pavir.7KG12010…
Chr07K	29321666	G	A	A	B	A|missense_variant|MODERATE|Pavir.7KG120215|Pavir.7KG120215.v5.1|transcript|Pavir.7KG120215.1.v5.1|protein_coding|1/1|c.1022C>T|p.Ala341Val|1190/1822|1022/1548|341/515||,A|upstream_gene_variant|MODIFIER|Pavir.7KG120160|Pavir.7KG120160.v5.1|transcript|Pavir.7KG120160.1.v5.1|protein_coding||c.-1695C>T|||||1678|,A|intron_variant|MODIFIER|Pavir.7KG120105|Pavir.7KG120105.v5.1|transcript|Pavir.7KG12010…
Chr07K	29321727	A	C	A	B	C|missense_variant|MODERATE|Pavir.7KG120215|Pavir.7KG120215.v5.1|transcript|Pavir.7KG120215.1.v5.1|protein_coding|1/1|c.961T>G|p.Phe321Val|1129/1822|961/1548|321/515||,C|upstream_gene_variant|MODIFIER|Pavir.7KG120160|Pavir.7KG120160.v5.1|transcript|Pavir.7KG120160.1.v5.1|protein_coding||c.-1756T>G|||||1739|,C|intron_variant|MODIFIER|Pavir.7KG120105|Pavir.7KG120105.v5.1|transcript|Pavir.7KG120105.…
Chr07K	29322353	C	T	A	B	T|missense_variant|MODERATE|Pavir.7KG120215|Pavir.7KG120215.v5.1|transcript|Pavir.7KG120215.1.v5.1|protein_coding|1/1|c.335G>A|p.Arg112His|503/1822|335/1548|112/515||,T|upstream_gene_variant|MODIFIER|Pavir.7KG120160|Pavir.7KG120160.v5.1|transcript|Pavir.7KG120160.1.v5.1|protein_coding||c.-2382G>A|||||2365|,T|intron_variant|MODIFIER|Pavir.7KG120105|Pavir.7KG120105.v5.1|transcript|Pavir.7KG120105.1…
Chr07K	29322414	G	T	A	B	T|missense_variant|MODERATE|Pavir.7KG120215|Pavir.7KG120215.v5.1|transcript|Pavir.7KG120215.1.v5.1|protein_coding|1/1|c.274C>A|p.Arg92Ser|442/1822|274/1548|92/515||,T|upstream_gene_variant|MODIFIER|Pavir.7KG120160|Pavir.7KG120160.v5.1|transcript|Pavir.7KG120160.1.v5.1|protein_coding||c.-2443C>A|||||2426|,T|intron_variant|MODIFIER|Pavir.7KG120105|Pavir.7KG120105.v5.1|transcript|Pavir.7KG120105.1.v…
Chr07K	29322455	T	C	A	B	C|missense_variant|MODERATE|Pavir.7KG120215|Pavir.7KG120215.v5.1|transcript|Pavir.7KG120215.1.v5.1|protein_coding|1/1|c.233A>G|p.Tyr78Cys|401/1822|233/1548|78/515||,C|upstream_gene_variant|MODIFIER|Pavir.7KG120160|Pavir.7KG120160.v5.1|transcript|Pavir.7KG120160.1.v5.1|protein_coding||c.-2484A>G|||||2467|,C|intron_variant|MODIFIER|Pavir.7KG120105|Pavir.7KG120105.v5.1|transcript|Pavir.7KG120105.1.v…
Chr07K	29322457	T	G	A	B	G|missense_variant|MODERATE|Pavir.7KG120215|Pavir.7KG120215.v5.1|transcript|Pavir.7KG120215.1.v5.1|protein_coding|1/1|c.231A>C|p.Gln77His|399/1822|231/1548|77/515||,G|upstream_gene_variant|MODIFIER|Pavir.7KG120160|Pavir.7KG120160.v5.1|transcript|Pavir.7KG120160.1.v5.1|protein_coding||c.-2486A>C|||||2469|,G|intron_variant|MODIFIER|Pavir.7KG120105|Pavir.7KG120105.v5.1|transcript|Pavir.7KG120105.1.v…
Chr07K	29322458	T	G	A	B	G|missense_variant|MODERATE|Pavir.7KG120215|Pavir.7KG120215.v5.1|transcript|Pavir.7KG120215.1.v5.1|protein_coding|1/1|c.230A>C|p.Gln77Pro|398/1822|230/1548|77/515||,G|upstream_gene_variant|MODIFIER|Pavir.7KG120160|Pavir.7KG120160.v5.1|transcript|Pavir.7KG120160.1.v5.1|protein_coding||c.-2487A>C|||||2470|,G|intron_variant|MODIFIER|Pavir.7KG120105|Pavir.7KG120105.v5.1|transcript|Pavir.7KG120105.1.v…
Chr07K	29338317	T	C	A	B	C|missense_variant|MODERATE|Pavir.7KG120270|Pavir.7KG120270.v5.1|transcript|Pavir.7KG120270.1.v5.1|protein_coding|1/1|c.22T>C|p.Phe8Leu|117/1375|22/855|8/284||,C|downstream_gene_variant|MODIFIER|Pavir.7KG120325|Pavir.7KG120325.v5.1|transcript|Pavir.7KG120325.1.v5.1|protein_coding||c.*3951A>G|||||3749|
Chr07K	29338971	T	G	A	B	G|missense_variant|MODERATE|Pavir.7KG120270|Pavir.7KG120270.v5.1|transcript|Pavir.7KG120270.1.v5.1|protein_coding|1/1|c.676T>G|p.Ser226Ala|771/1375|676/855|226/284||,G|downstream_gene_variant|MODIFIER|Pavir.7KG120325|Pavir.7KG120325.v5.1|transcript|Pavir.7KG120325.1.v5.1|protein_coding||c.*3297A>C|||||3095|
Chr07K	29344015	A	G	A	B	G|missense_variant|MODERATE|Pavir.7KG120325|Pavir.7KG120325.v5.1|transcript|Pavir.7KG120325.1.v5.1|protein_coding|1/2|c.58T>C|p.Trp20Arg|205/1423|58/1074|20/357||,G|downstream_gene_variant|MODIFIER|Pavir.7KG120270|Pavir.7KG120270.v5.1|transcript|Pavir.7KG120270.1.v5.1|protein_coding||c.*4865A>G|||||4440|
Chr07K	29767689	G	A	A	B	A|missense_variant|MODERATE|Pavir.7KG121481|Pavir.7KG121481.v5.1|transcript|Pavir.7KG121481.1.v5.1|protein_coding|1/2|c.1369G>A|p.Gly457Ser|1387/2317|1369/1437|457/478||,A|downstream_gene_variant|MODIFIER|Pavir.7KG121536|Pavir.7KG121536.v5.1|transcript|Pavir.7KG121536.1.v5.1|protein_coding||c.*1594C>T|||||1496|,A|downstream_gene_variant|MODIFIER|Pavir.7KG121536|Pavir.7KG121536.v5.1|transcript|Pav…
Chr07K	29767690	G	T	A	B	T|missense_variant|MODERATE|Pavir.7KG121481|Pavir.7KG121481.v5.1|transcript|Pavir.7KG121481.1.v5.1|protein_coding|1/2|c.1370G>T|p.Gly457Val|1388/2317|1370/1437|457/478||,T|downstream_gene_variant|MODIFIER|Pavir.7KG121536|Pavir.7KG121536.v5.1|transcript|Pavir.7KG121536.1.v5.1|protein_coding||c.*1593C>A|||||1495|,T|downstream_gene_variant|MODIFIER|Pavir.7KG121536|Pavir.7KG121536.v5.1|transcript|Pav…
Chr07K	29767722	G	A	A	B	A|missense_variant|MODERATE|Pavir.7KG121481|Pavir.7KG121481.v5.1|transcript|Pavir.7KG121481.1.v5.1|protein_coding|1/2|c.1402G>A|p.Ala468Thr|1420/2317|1402/1437|468/478||,A|downstream_gene_variant|MODIFIER|Pavir.7KG121536|Pavir.7KG121536.v5.1|transcript|Pavir.7KG121536.1.v5.1|protein_coding||c.*1561C>T|||||1463|,A|downstream_gene_variant|MODIFIER|Pavir.7KG121536|Pavir.7KG121536.v5.1|transcript|Pav…
Chr07K	29827492	A	G	A	B	G|missense_variant|MODERATE|Pavir.7KG121756|Pavir.7KG121756.v5.1|transcript|Pavir.7KG121756.1.v5.1|protein_coding|3/3|c.229A>G|p.Arg77Gly|229/315|229/315|77/104||,G|downstream_gene_variant|MODIFIER|Pavir.7KG121701|Pavir.7KG121701.v5.1|transcript|Pavir.7KG121701.1.v5.1|protein_coding||c.*1658A>G|||||1416|
Chr07K	29883299	T	C	A	B	C|missense_variant&splice_region_variant|MODERATE|Pavir.7KG122031|Pavir.7KG122031.v5.1|transcript|Pavir.7KG122031.1.v5.1|protein_coding|7/9|c.965T>C|p.Ile322Thr|993/2706|965/2373|322/790||
Chr07K	29929283	G	GGT	A	B	GGT|frameshift_variant|HIGH|Pavir.7KG122196|Pavir.7KG122196.v5.1|transcript|Pavir.7KG122196.1.v5.1|protein_coding|1/10|c.41_42dupAC|p.Arg15fs|102/2755|42/1629|14/542||,GGT|frameshift_variant|HIGH|Pavir.7KG122196|Pavir.7KG122196.v5.1|transcript|Pavir.7KG122196.2.v5.1|protein_coding|1/11|c.41_42dupAC|p.Arg15fs|102/2330|42/1629|14/542||,GGT|frameshift_variant|HIGH|Pavir.7KG122196|Pavir.7KG122196.v5.…
Chr07K	30008581	A	G	A	B	G|stop_lost|HIGH|Pavir.7KG122526|Pavir.7KG122526.v5.1|transcript|Pavir.7KG122526.1.v5.1|protein_coding|1/1|c.1732T>C|p.Ter578Argext*?|1913/2337|1732/1734|578/577||,G|upstream_gene_variant|MODIFIER|Pavir.7KG122471|Pavir.7KG122471.v5.1|transcript|Pavir.7KG122471.1.v5.1|protein_coding||c.-846T>C|||||846|,G|downstream_gene_variant|MODIFIER|Pavir.7KG122416|Pavir.7KG122416.v5.1|transcript|Pavir.7KG1224…
Chr07K	30010015	T	A	A	B	A|missense_variant|MODERATE|Pavir.7KG122526|Pavir.7KG122526.v5.1|transcript|Pavir.7KG122526.1.v5.1|protein_coding|1/1|c.298A>T|p.Ile100Leu|479/2337|298/1734|100/577||,A|upstream_gene_variant|MODIFIER|Pavir.7KG122471|Pavir.7KG122471.v5.1|transcript|Pavir.7KG122471.1.v5.1|protein_coding||c.-2280A>T|||||2280|,A|downstream_gene_variant|MODIFIER|Pavir.7KG122416|Pavir.7KG122416.v5.1|transcript|Pavir.7K…
Chr07K	30010269	A	T	A	B	T|missense_variant|MODERATE|Pavir.7KG122526|Pavir.7KG122526.v5.1|transcript|Pavir.7KG122526.1.v5.1|protein_coding|1/1|c.44T>A|p.Phe15Tyr|225/2337|44/1734|15/577||,T|upstream_gene_variant|MODIFIER|Pavir.7KG122471|Pavir.7KG122471.v5.1|transcript|Pavir.7KG122471.1.v5.1|protein_coding||c.-2534T>A|||||2534|
Chr07K	30010297	C	CTGT	A	B	CTGT|conservative_inframe_insertion|MODERATE|Pavir.7KG122526|Pavir.7KG122526.v5.1|transcript|Pavir.7KG122526.1.v5.1|protein_coding|1/1|c.15_16insACA|p.Ala5_Val6insThr|196/2337|15/1734|5/577||,CTGT|upstream_gene_variant|MODIFIER|Pavir.7KG122471|Pavir.7KG122471.v5.1|transcript|Pavir.7KG122471.1.v5.1|protein_coding||c.-2563_-2562insACA|||||2563|
Chr07K	30041390	TTAGAAG	T	A	B	T|disruptive_inframe_deletion|MODERATE|Pavir.7KG122746|Pavir.7KG122746.v5.1|transcript|Pavir.7KG122746.1.v5.1|protein_coding|15/18|c.2285_2290delCTTCTA|p.Thr762_Ser763del|2290/3066|2285/3066|762/1021||WARNING_TRANSCRIPT_NO_START_CODON
Chr07K	30042060	G	A	A	B	A|missense_variant|MODERATE|Pavir.7KG122746|Pavir.7KG122746.v5.1|transcript|Pavir.7KG122746.1.v5.1|protein_coding|13/18|c.1778C>T|p.Thr593Ile|1778/3066|1778/3066|593/1021||WARNING_TRANSCRIPT_NO_START_CODON
Chr07K	30042227	G	A	A	B	A|missense_variant|MODERATE|Pavir.7KG122746|Pavir.7KG122746.v5.1|transcript|Pavir.7KG122746.1.v5.1|protein_coding|12/18|c.1684C>T|p.Arg562Cys|1684/3066|1684/3066|562/1021||WARNING_TRANSCRIPT_NO_START_CODON
Chr07K	30042941	T	C	A	B	C|missense_variant|MODERATE|Pavir.7KG122746|Pavir.7KG122746.v5.1|transcript|Pavir.7KG122746.1.v5.1|protein_coding|10/18|c.1295A>G|p.His432Arg|1295/3066|1295/3066|432/1021||WARNING_TRANSCRIPT_NO_START_CODON
Chr07K	30044092	A	G	A	B	G|missense_variant|MODERATE|Pavir.7KG122746|Pavir.7KG122746.v5.1|transcript|Pavir.7KG122746.1.v5.1|protein_coding|7/18|c.668T>C|p.Val223Ala|668/3066|668/3066|223/1021||WARNING_TRANSCRIPT_NO_START_CODON
Chr07K	30068792	G	C	A	B	C|missense_variant|MODERATE|Pavir.7KG122856|Pavir.7KG122856.v5.1|transcript|Pavir.7KG122856.1.v5.1|protein_coding|3/3|c.802C>G|p.Pro268Ala|1098/1286|802/990|268/329||,C|downstream_gene_variant|MODIFIER|Pavir.7KG122801|Pavir.7KG122801.v5.1|transcript|Pavir.7KG122801.1.v5.1|protein_coding||c.*3954G>C|||||3455|
Chr07K	30069278	C	T	A	B	T|missense_variant|MODERATE|Pavir.7KG122856|Pavir.7KG122856.v5.1|transcript|Pavir.7KG122856.1.v5.1|protein_coding|2/3|c.434G>A|p.Arg145His|730/1286|434/990|145/329||,T|downstream_gene_variant|MODIFIER|Pavir.7KG122801|Pavir.7KG122801.v5.1|transcript|Pavir.7KG122801.1.v5.1|protein_coding||c.*4440C>T|||||3941|
Chr07K	30069748	A	C	A	B	C|missense_variant|MODERATE|Pavir.7KG122856|Pavir.7KG122856.v5.1|transcript|Pavir.7KG122856.1.v5.1|protein_coding|1/3|c.61T>G|p.Phe21Val|357/1286|61/990|21/329||,C|downstream_gene_variant|MODIFIER|Pavir.7KG122801|Pavir.7KG122801.v5.1|transcript|Pavir.7KG122801.1.v5.1|protein_coding||c.*4910A>C|||||4411|
Chr07K	30069751	A	C	A	B	C|missense_variant|MODERATE|Pavir.7KG122856|Pavir.7KG122856.v5.1|transcript|Pavir.7KG122856.1.v5.1|protein_coding|1/3|c.58T>G|p.Ser20Ala|354/1286|58/990|20/329||,C|downstream_gene_variant|MODIFIER|Pavir.7KG122801|Pavir.7KG122801.v5.1|transcript|Pavir.7KG122801.1.v5.1|protein_coding||c.*4913A>C|||||4414|
Chr07K	30219462	T	TGAA	A	B	TGAA|disruptive_inframe_insertion|MODERATE|Pavir.7KG123131|Pavir.7KG123131.v5.1|transcript|Pavir.7KG123131.1.v5.1|protein_coding|7/16|c.1699_1700insAGA|p.Leu566_Arg567insLys|1700/3801|1700/3540|567/1179||INFO_REALIGN_3_PRIME,TGAA|downstream_gene_variant|MODIFIER|Pavir.7KG123076|Pavir.7KG123076.v5.1|transcript|Pavir.7KG123076.1.v5.1|protein_coding||c.*4172_*4173insGAA|||||3856|,TGAA|downstream_gen…
Chr07K	30292803	T	A	A	B	A|missense_variant|MODERATE|Pavir.7KG119600|Pavir.7KG119600.v5.1|transcript|Pavir.7KG119600.2.v5.1|protein_coding|2/2|c.2131A>T|p.Ser711Cys|2270/4038|2131/2520|711/839||,A|missense_variant|MODERATE|Pavir.7KG119600|Pavir.7KG119600.v5.1|transcript|Pavir.7KG119600.4.v5.1|protein_coding|2/4|c.2131A>T|p.Ser711Cys|2212/3747|2131/2520|711/839||,A|missense_variant|MODERATE|Pavir.7KG119600|Pavir.7KG119600…
Chr07K	30292823	C	T	A	B	T|missense_variant|MODERATE|Pavir.7KG119600|Pavir.7KG119600.v5.1|transcript|Pavir.7KG119600.2.v5.1|protein_coding|2/2|c.2111G>A|p.Cys704Tyr|2250/4038|2111/2520|704/839||,T|missense_variant|MODERATE|Pavir.7KG119600|Pavir.7KG119600.v5.1|transcript|Pavir.7KG119600.4.v5.1|protein_coding|2/4|c.2111G>A|p.Cys704Tyr|2192/3747|2111/2520|704/839||,T|missense_variant|MODERATE|Pavir.7KG119600|Pavir.7KG119600…
Chr07K	30293012	C	A	A	B	A|missense_variant|MODERATE|Pavir.7KG119600|Pavir.7KG119600.v5.1|transcript|Pavir.7KG119600.2.v5.1|protein_coding|2/2|c.1922G>T|p.Ser641Ile|2061/4038|1922/2520|641/839||,A|missense_variant|MODERATE|Pavir.7KG119600|Pavir.7KG119600.v5.1|transcript|Pavir.7KG119600.4.v5.1|protein_coding|2/4|c.1922G>T|p.Ser641Ile|2003/3747|1922/2520|641/839||,A|missense_variant|MODERATE|Pavir.7KG119600|Pavir.7KG119600…
Chr07K	30380571	C	CA	A	B	CA|frameshift_variant|HIGH|Pavir.7KG120100|Pavir.7KG120100.v5.1|transcript|Pavir.7KG120100.2.v5.1|protein_coding|1/7|c.122dupA|p.Asn41fs|167/1573|123/1248|41/415||INFO_REALIGN_3_PRIME,CA|downstream_gene_variant|MODIFIER|Pavir.7KG120200|Pavir.7KG120200.v5.1|transcript|Pavir.7KG120200.1.v5.1|protein_coding||c.*3949dupT|||||3949|;LOF=(Pavir.7KG120100|Pavir.7KG120100.v5.1|1|1.00)
Chr07K	30380685	C	CT	A	B	CT|frameshift_variant|HIGH|Pavir.7KG120100|Pavir.7KG120100.v5.1|transcript|Pavir.7KG120100.2.v5.1|protein_coding|1/7|c.228_229insT|p.Thr77fs|273/1573|229/1248|77/415||,CT|downstream_gene_variant|MODIFIER|Pavir.7KG120200|Pavir.7KG120200.v5.1|transcript|Pavir.7KG120200.1.v5.1|protein_coding||c.*3835_*3836insA|||||3835|;LOF=(Pavir.7KG120100|Pavir.7KG120100.v5.1|1|1.00)
Chr07K	30384729	C	T	A	B	T|missense_variant|MODERATE|Pavir.7KG120200|Pavir.7KG120200.v5.1|transcript|Pavir.7KG120200.1.v5.1|protein_coding|1/1|c.62G>A|p.Arg21Lys|62/270|62/270|21/89||,T|upstream_gene_variant|MODIFIER|Pavir.7KG120355|Pavir.7KG120355.v5.1|transcript|Pavir.7KG120355.1.v5.1|protein_coding||c.-4910C>T|||||4679|,T|downstream_gene_variant|MODIFIER|Pavir.7KG120100|Pavir.7KG120100.v5.1|transcript|Pavir.7KG120100.…
Chr07K	30390105	G	A	A	B	A|missense_variant|MODERATE|Pavir.7KG120355|Pavir.7KG120355.v5.1|transcript|Pavir.7KG120355.1.v5.1|protein_coding|1/1|c.467G>A|p.Ser156Asn|698/786|467/504|156/167||,A|upstream_gene_variant|MODIFIER|Pavir.7KG120300|Pavir.7KG120300.v5.1|transcript|Pavir.7KG120300.2.v5.1|protein_coding||c.-2134C>T|||||611|,A|upstream_gene_variant|MODIFIER|Pavir.7KG120300|Pavir.7KG120300.v5.1|transcript|Pavir.7KG1203…
Chr07K	30422062	G	C	A	B	C|missense_variant|MODERATE|Pavir.7KG120500|Pavir.7KG120500.v5.1|transcript|Pavir.7KG120500.1.v5.1|protein_coding|1/1|c.992C>G|p.Thr331Arg|1195/1601|992/1104|331/367||,C|intron_variant|MODIFIER|Pavir.7KG120600|Pavir.7KG120600.v5.1|transcript|Pavir.7KG120600.2.v5.1|protein_coding|3/4|c.1321-828C>G||||||
Chr07K	30422609	C	T	A	B	T|missense_variant|MODERATE|Pavir.7KG120500|Pavir.7KG120500.v5.1|transcript|Pavir.7KG120500.1.v5.1|protein_coding|1/1|c.445G>A|p.Val149Ile|648/1601|445/1104|149/367||,T|downstream_gene_variant|MODIFIER|Pavir.7KG120700|Pavir.7KG120700.v5.1|transcript|Pavir.7KG120700.1.v5.1|protein_coding||c.*4789G>A|||||4544|,T|intron_variant|MODIFIER|Pavir.7KG120600|Pavir.7KG120600.v5.1|transcript|Pavir.7KG120600…
Chr07K	30422668	A	T	A	B	T|stop_gained|HIGH|Pavir.7KG120500|Pavir.7KG120500.v5.1|transcript|Pavir.7KG120500.1.v5.1|protein_coding|1/1|c.386T>A|p.Leu129*|589/1601|386/1104|129/367||,T|downstream_gene_variant|MODIFIER|Pavir.7KG120700|Pavir.7KG120700.v5.1|transcript|Pavir.7KG120700.1.v5.1|protein_coding||c.*4730T>A|||||4485|,T|intron_variant|MODIFIER|Pavir.7KG120600|Pavir.7KG120600.v5.1|transcript|Pavir.7KG120600.2.v5.1|pro…
Chr07K	30428669	G	GCAC	A	B	GCAC|conservative_inframe_insertion|MODERATE|Pavir.7KG120700|Pavir.7KG120700.v5.1|transcript|Pavir.7KG120700.1.v5.1|protein_coding|1/3|c.55_57dupGTG|p.Val19dup|206/1366|57/972|19/323||,GCAC|upstream_gene_variant|MODIFIER|Pavir.7KG120600|Pavir.7KG120600.v5.1|transcript|Pavir.7KG120600.2.v5.1|protein_coding||c.-2934_-2932dupGTG|||||2864|
Chr07K	30463090	G	A	A	B	A|missense_variant|MODERATE|Pavir.7KG120865|Pavir.7KG120865.v5.1|transcript|Pavir.7KG120865.1.v5.1|protein_coding|2/2|c.2246C>T|p.Thr749Met|3034/3919|2246/2640|749/879||
Chr07K	30655238	A	T	A	B	T|missense_variant|MODERATE|Pavir.7KG121966|Pavir.7KG121966.v5.1|transcript|Pavir.7KG121966.1.v5.1|protein_coding|1/1|c.172A>T|p.Thr58Ser|406/1702|172/1242|58/413||
Chr07K	30675034	C	T	A	B	T|missense_variant|MODERATE|Pavir.7KG122021|Pavir.7KG122021.v5.1|transcript|Pavir.7KG122021.1.v5.1|protein_coding|2/3|c.152C>T|p.Ala51Val|214/393|152/243|51/80||,T|downstream_gene_variant|MODIFIER|Pavir.7KG122076|Pavir.7KG122076.v5.1|transcript|Pavir.7KG122076.1.v5.1|protein_coding||c.*644G>A|||||481|
Chr07K	30675133	G	T	A	B	T|splice_acceptor_variant&intron_variant|HIGH|Pavir.7KG122021|Pavir.7KG122021.v5.1|transcript|Pavir.7KG122021.1.v5.1|protein_coding|2/2|c.160-1G>T||||||,T|downstream_gene_variant|MODIFIER|Pavir.7KG122076|Pavir.7KG122076.v5.1|transcript|Pavir.7KG122076.1.v5.1|protein_coding||c.*545C>A|||||382|;LOF=(Pavir.7KG122021|Pavir.7KG122021.v5.1|1|1.00)
Chr07K	30777119	C	CCCTCCG	A	B	CCCTCCG|conservative_inframe_insertion|MODERATE|Pavir.7KG122800|Pavir.7KG122800.v5.1|transcript|Pavir.7KG122800.1.v5.1|protein_coding|1/1|c.142_147dupTCCGCC|p.Ser48_Ala49dup|148/348|148/348|50/115||INFO_REALIGN_3_PRIME,CCCTCCG|5_prime_UTR_variant|MODIFIER|Pavir.7KG122700|Pavir.7KG122700.v5.1|transcript|Pavir.7KG122700.1.v5.1|protein_coding|1/4|c.-292_-287dupCGGAGG|||||287|,CCCTCCG|upstream_gene_v…
Chr07K	30804032	G	GAC	A	B	GAC|frameshift_variant|HIGH|Pavir.7KG122955|Pavir.7KG122955.v5.1|transcript|Pavir.7KG122955.1.v5.1|protein_coding|3/3|c.322_323dupAC|p.Val109fs|324/330|324/330|108/109||INFO_REALIGN_3_PRIME,GAC|downstream_gene_variant|MODIFIER|Pavir.7KG123065|Pavir.7KG123065.v5.1|transcript|Pavir.7KG123065.1.v5.1|protein_coding||c.*4024_*4025dupGT|||||4025|,GAC|intron_variant|MODIFIER|Pavir.7KG123010|Pavir.7KG123…
Chr07K	30812101	A	C	A	B	C|missense_variant|MODERATE|Pavir.7KG123500|Pavir.7KG123500.v5.1|transcript|Pavir.7KG123500.1.v5.1|protein_coding|1/2|c.480T>G|p.Asn160Lys|1179/3442|480/2400|160/799||,C|upstream_gene_variant|MODIFIER|Pavir.7KG123065|Pavir.7KG123065.v5.1|transcript|Pavir.7KG123065.1.v5.1|protein_coding||c.-3726T>G|||||3726|
Chr07K	30846082	T	A	A	B	A|missense_variant|MODERATE|Pavir.7KG123755|Pavir.7KG123755.v5.1|transcript|Pavir.7KG123755.2.v5.1|protein_coding|1/3|c.359T>A|p.Val120Glu|395/1120|359/678|120/225||,A|downstream_gene_variant|MODIFIER|Pavir.7KG123600|Pavir.7KG123600.v5.1|transcript|Pavir.7KG123600.1.v5.1|protein_coding||c.*8262T>A|||||4411|WARNING_TRANSCRIPT_NO_START_CODON,A|downstream_gene_variant|MODIFIER|Pavir.7KG123700|Pavir.…
Chr07K	30846154	C	T	A	B	T|missense_variant|MODERATE|Pavir.7KG123755|Pavir.7KG123755.v5.1|transcript|Pavir.7KG123755.2.v5.1|protein_coding|1/3|c.431C>T|p.Ala144Val|467/1120|431/678|144/225||,T|downstream_gene_variant|MODIFIER|Pavir.7KG123600|Pavir.7KG123600.v5.1|transcript|Pavir.7KG123600.1.v5.1|protein_coding||c.*8334C>T|||||4483|WARNING_TRANSCRIPT_NO_START_CODON,T|downstream_gene_variant|MODIFIER|Pavir.7KG123700|Pavir.…
Chr07K	30846157	T	C	A	B	C|missense_variant|MODERATE|Pavir.7KG123755|Pavir.7KG123755.v5.1|transcript|Pavir.7KG123755.2.v5.1|protein_coding|1/3|c.434T>C|p.Met145Thr|470/1120|434/678|145/225||,C|downstream_gene_variant|MODIFIER|Pavir.7KG123600|Pavir.7KG123600.v5.1|transcript|Pavir.7KG123600.1.v5.1|protein_coding||c.*8337T>C|||||4486|WARNING_TRANSCRIPT_NO_START_CODON,C|downstream_gene_variant|MODIFIER|Pavir.7KG123700|Pavir.…
Chr07K	30846217	C	A	A	B	A|missense_variant|MODERATE|Pavir.7KG123755|Pavir.7KG123755.v5.1|transcript|Pavir.7KG123755.2.v5.1|protein_coding|1/3|c.494C>A|p.Pro165His|530/1120|494/678|165/225||,A|downstream_gene_variant|MODIFIER|Pavir.7KG123600|Pavir.7KG123600.v5.1|transcript|Pavir.7KG123600.1.v5.1|protein_coding||c.*8397C>A|||||4546|WARNING_TRANSCRIPT_NO_START_CODON,A|downstream_gene_variant|MODIFIER|Pavir.7KG123700|Pavir.…
Chr07K	30846326	A	G	A	B	G|missense_variant|MODERATE|Pavir.7KG123755|Pavir.7KG123755.v5.1|transcript|Pavir.7KG123755.2.v5.1|protein_coding|2/3|c.515A>G|p.Gln172Arg|551/1120|515/678|172/225||,G|downstream_gene_variant|MODIFIER|Pavir.7KG123600|Pavir.7KG123600.v5.1|transcript|Pavir.7KG123600.1.v5.1|protein_coding||c.*8506A>G|||||4655|WARNING_TRANSCRIPT_NO_START_CODON,G|downstream_gene_variant|MODIFIER|Pavir.7KG123700|Pavir.…
Chr07K	30846333	C	G	A	B	G|missense_variant|MODERATE|Pavir.7KG123755|Pavir.7KG123755.v5.1|transcript|Pavir.7KG123755.2.v5.1|protein_coding|2/3|c.522C>G|p.Ser174Arg|558/1120|522/678|174/225||,G|downstream_gene_variant|MODIFIER|Pavir.7KG123600|Pavir.7KG123600.v5.1|transcript|Pavir.7KG123600.1.v5.1|protein_coding||c.*8513C>G|||||4662|WARNING_TRANSCRIPT_NO_START_CODON,G|downstream_gene_variant|MODIFIER|Pavir.7KG123700|Pavir.…
Chr07K	30960726	A	G	A	B	G|missense_variant|MODERATE|Pavir.7KG086655|Pavir.7KG086655.v5.1|transcript|Pavir.7KG086655.1.v5.1|protein_coding|2/5|c.199A>G|p.Thr67Ala|340/1420|199/1119|67/372||,G|missense_variant|MODERATE|Pavir.7KG086655|Pavir.7KG086655.v5.1|transcript|Pavir.7KG086655.2.v5.1|protein_coding|2/5|c.199A>G|p.Thr67Ala|216/1264|199/1113|67/370||,G|upstream_gene_variant|MODIFIER|Pavir.7KG086710|Pavir.7KG086710.v5.1…
Chr07K	30961759	A	T	A	B	T|missense_variant|MODERATE|Pavir.7KG086655|Pavir.7KG086655.v5.1|transcript|Pavir.7KG086655.1.v5.1|protein_coding|5/5|c.898A>T|p.Met300Leu|1039/1420|898/1119|300/372||,T|missense_variant|MODERATE|Pavir.7KG086655|Pavir.7KG086655.v5.1|transcript|Pavir.7KG086655.2.v5.1|protein_coding|5/5|c.892A>T|p.Met298Leu|909/1264|892/1113|298/370||,T|upstream_gene_variant|MODIFIER|Pavir.7KG086710|Pavir.7KG086710…
Chr07K	30966380	T	G	A	B	G|splice_donor_variant&intron_variant|HIGH|Pavir.7KG086710|Pavir.7KG086710.v5.1|transcript|Pavir.7KG086710.4.v5.1|protein_coding|1/1|c.0+2T>G||||||WARNING_TRANSCRIPT_NO_START_CODON,G|missense_variant&splice_region_variant|MODERATE|Pavir.7KG086710|Pavir.7KG086710.v5.1|transcript|Pavir.7KG086710.1.v5.1|protein_coding|2/5|c.305T>G|p.Met102Arg|617/1641|305/1113|102/370||,G|missense_variant&splice_reg…
Chr07K	30967051	T	C	A	B	C|missense_variant&splice_region_variant|MODERATE|Pavir.7KG086710|Pavir.7KG086710.v5.1|transcript|Pavir.7KG086710.1.v5.1|protein_coding|4/5|c.779T>C|p.Met260Thr|1091/1641|779/1113|260/370||,C|missense_variant&splice_region_variant|MODERATE|Pavir.7KG086710|Pavir.7KG086710.v5.1|transcript|Pavir.7KG086710.3.v5.1|protein_coding|4/5|c.767T>C|p.Met256Thr|1076/1623|767/1101|256/366||,C|missense_variant&…
Chr07K	30967166	C	A	A	B	A|missense_variant|MODERATE|Pavir.7KG086710|Pavir.7KG086710.v5.1|transcript|Pavir.7KG086710.1.v5.1|protein_coding|5/5|c.794C>A|p.Pro265Gln|1106/1641|794/1113|265/370||,A|missense_variant|MODERATE|Pavir.7KG086710|Pavir.7KG086710.v5.1|transcript|Pavir.7KG086710.3.v5.1|protein_coding|5/5|c.782C>A|p.Pro261Gln|1091/1623|782/1101|261/366||,A|missense_variant|MODERATE|Pavir.7KG086710|Pavir.7KG086710.v5.…
